# Supplementary material for: Transcriptome analysis identified the mechanism of synergy between sethoxydim herbicide and a mycoherbicide on green foxtail
Source: Sci Rep. 2020 Dec 10;10:21690. doi: 10.1038/s41598-020-78290-6 (PMC7730142; doi:10.1038/s41598-020-78290-6)
Supplement: Supplementary file 3 — Supplementary Information 3. [file 41598_2020_78290_MOESM3_ESM.xlsx]

## Sheet: Sheet1
	Assembly Parameters			Contig measurements
Assembly ID	Word size (K-mer)	Length fraction	Similarity fraction	N25	N50	N75	Minimum length	Maximum length	Average length	Number of contigs	Total assembled length	Reads mapped	Reads mapped in pair	Broken pairs	Percentage of mapped reads	Percentage of blastx hit
1	18	0.7	0.8	2612	1453	612	156	16298	828	40914	33872699	55833770	48113072	7717730	0.776739
2	18	0.95	0.8	2608	1459	616	76	16298	822	40871	33588345	53262401	45886368	7373344	0.740967	0.6098
3	18	0.95	0.95	2616	1458	616	76	16791	821	40877	33552058	51923263	44979264	6941398	0.722337
4	24	0.5	0.8	2330	1373	595	174	16558	823	57934	47684413	67668016	61008052	6656095	0.941373
5	24	0.7	0.8	2332	1375	595	174	16559	823	57913	47677883	66446342	59926464	6516343	0.924377
6	24	0.95	0.8	2333	1376	595	76	16558	821	57935	47559550	64664976	58039806	6621924	0.899596	0.5822
7	24	0.95	0.95	2332	1378	595	130	16559	821	57923	47544190	63767827	57193376	6571274	0.887115
8	32	0.7	0.8	2314	1413	639	185	15696	845	54013	45619588	68731306	62161142	6566652	0.956165
9	32	0.95	0.8	2314	1414	640	161	15696	843	54025	45566239	66834818	60320570	6510895	0.929782	0.6161
10	32	0.95	0.95	2314	1414	640	154	15696	843	54035	45562454	66130234	59434996	6691933	0.91998
11	36	0.7	0.8	2311	1423	651	187	15696	849	51739	43907008	68875344	62513630	6358190	0.958169
12	36	0.95	0.8	2317	1425	652	160	15696	848	51704	43865619	67001226	60169682	6828169	0.932097	0.6404
13	36	0.95	0.95	2317	1425	650	157	15696	848	51751	43869269	66183406	58570934	7609156	0.920719
14	40	0.7	0.8	2301	1431	661	167	15696	853	49191	41971622	68865256	61509708	7352019	0.958028
15	40	0.95	0.8	2297	1428	663	152	15696	852	49242	41942842	66688632	59138080	7547194	0.927748	0.6652
16	40	0.95	0.95	2297	1429	663	152	15696	852	49231	41942357	66109379	58846468	7259595	0.91969
17	46	0.7	0.8	2285	1425	682	161	15696	857	45156	38694139	68610844	60995784	7611552	0.954489
18	46	0.95	0.8	2289	1430	685	158	15696	859	45050	38686166	66816104	59294314	7518428	0.929521	0.7122
19	46	0.95	0.95	2289	1427	683	158	15696	857	45134	38682289	66301280	58911606	7386357	0.922359
20	52	0.7	0.8	2258	1419	698	195	15440	861	40490	34871932	68443337	61973076	6466759	0.952159
21	52	0.95	0.8	2257	1419	698	187	15440	861	40496	34865716	66992886	59671452	7318062	0.931981	0.7733
22	52	0.95	0.95	2258	1420	698	179	15440	861	40501	34867368	66371770	58959834	7408618	0.92334
23	58	0.5	0.8	2173	1379	689	196	15407	851	35614	30301560	68566146	61772256	6790288	0.953867
24	58	0.7	0.8	2180	1378	689	181	15407	851	35577	30280848	67866285	61064560	6798247	0.944131
25	58	0.95	0.8	2177	1379	689	176	15407	851	35599	30294747	66609634	59593226	7013052	0.926649	0.8253
26	58	0.95	0.95	2174	1379	689	176	15407	851	35613	30296872	65945028	58899928	7041799	0.917403
27	64	0.5	0.8	2022	1263	632	197	12223	802	29500	23651913	66768466	59819514	6945443	0.928859
28	64	0.7	0.8	2019	1260	633	196	12909	801	29529	23656520	66019991	59195464	6821137	0.918446
29	64	0.95	0.8	2021	1263	631	167	12221	801	29514	23651102	64606274	57541046	7061984	0.898779
30	64	0.95	0.95	2021	1263	631	167	12221	801	29515	23651319	64027762	56878752	7145822	0.890731	0.8733
