# Supplementary material for: Transcriptome analysis identified the mechanism of synergy between sethoxydim herbicide and a mycoherbicide on green foxtail
Source: Sci Rep. 2020 Dec 10;10:21690. doi: 10.1038/s41598-020-78290-6 (PMC7730142; doi:10.1038/s41598-020-78290-6)
Supplement: Supplementary file 4 — Supplementary Information 4. [file 41598_2020_78290_MOESM4_ESM.xlsx]

## Sheet: Sheet1
SeqName	Description	Length	#Hits	e-Value	sim mean	#GO	GO Names list	Enzyme Codes list	InterPro IDs
G1S_contig_1	---NA---	881	0	-	-		-	-	no IPS match
G1S_contig_10	pyruvate orthophosphate dikinase	3321	20	0	0.929	14	C:nucleus; C:cytosol; C:chloroplast stroma; F:protein kinase activity; F:ATP binding; F:metal ion binding; F:pyruvate, phosphate dikinase activity; P:pyruvate metabolic process; P:protein phosphorylation; P:lipid biosynthetic process; P:response to light stimulus; P:carbon utilization; P:photosynthesis; P:starch biosynthetic process	EC:2.7.9.1	Coil (COILS); IPR010121 (PIRSF); G3DSA:1.20.80.30 (GENE3D); IPR008279 (G3DSA:3.50.30.GENE3D); IPR002192 (PFAM); IPR013815 (G3DSA:3.30.1490.GENE3D); IPR000121 (PFAM); IPR015813 (G3DSA:3.20.20.GENE3D); IPR008279 (PFAM); IPR013816 (G3DSA:3.30.470.GENE3D); G3DSA:1.10.189.10 (GENE3D); IPR010121 (TIGRFAM); IPR010121 (PTHR22931:PANTHER); PTHR22931 (PANTHER); IPR023151 (PROSITE_PATTERNS); IPR018274 (PROS…
G1S_contig_100	transposon en spm sub- expressed	1601	16	4.4e-31	0.685		-	-	no IPS match
G1S_contig_1000	protease do-like 7	3792	20	0	0.8935	7	C:cytosol; C:chloroplast; F:serine-type endopeptidase activity; F:protein binding; P:protein glycosylation; P:proteolysis; P:photoinhibition	EC:3.4.21	IPR001940 (PRINTS); IPR001478 (SMART); G3DSA:2.40.10.10 (GENE3D); IPR001478 (PFAM); IPR001478 (G3DSA:2.30.42.GENE3D); G3DSA:2.40.10.10 (GENE3D); PF13365 (PFAM); IPR025926 (PFAM); PTHR22939 (PANTHER); PTHR22939 (PANTHER); PTHR22939:SF66 (PANTHER); IPR001478 (SUPERFAMILY); IPR009003 (SUPERFAMILY); IPR001478 (SUPERFAMILY); IPR009003 (SUPERFAMILY); IPR001478 (SUPERFAMILY)
G1S_contig_10000	syn-copalyl diphosphate synthase	1589	20	0	0.7445	7	C:plastid; F:magnesium ion binding; F:ent-copalyl diphosphate synthase activity; F:terpene synthase activity; F:syn-copalyl diphosphate synthase activity; P:gibberellin metabolic process; P:diterpene phytoalexin precursor biosynthetic process pathway	EC:5.5.1.14; EC:5.5.1.13	IPR005630 (PFAM); IPR001906 (G3DSA:1.50.30.GENE3D); IPR001906 (PFAM); IPR008949 (G3DSA:1.10.600.GENE3D); PTHR31739 (PANTHER); PTHR31739:SF2 (PANTHER); IPR008930 (SUPERFAMILY); IPR008949 (SUPERFAMILY)
G1S_contig_10001	mlo protein	1889	20	0	0.81	5	C:integral component of membrane; F:calmodulin binding; P:defense response; P:cell death; P:response to biotic stimulus	-	IPR004326 (PFAM); PTHR31942 (PANTHER); PTHR31942:SF8 (PANTHER); NON_CYTOPLASMIC_DOMAIN (PHOBIUS); NON_CYTOPLASMIC_DOMAIN (PHOBIUS); NON_CYTOPLASMIC_DOMAIN (PHOBIUS); TRANSMEMBRANE (PHOBIUS); TRANSMEMBRANE (PHOBIUS); TRANSMEMBRANE (PHOBIUS); CYTOPLASMIC_DOMAIN (PHOBIUS); TRANSMEMBRANE (PHOBIUS); CYTOPLASMIC_DOMAIN (PHOBIUS); TRANSMEMBRANE (PHOBIUS); TRANSMEMBRANE (PHOBIUS); TRANSMEMBRANE (PHOBIUS)…
G1S_contig_10002	glucose-6-phosphate 1-dehydrogenase chloroplastic	1004	20	3.8e-166	0.9305	12	C:plastid; F:transcription factor activity, sequence-specific DNA binding; F:glucose-6-phosphate dehydrogenase activity; F:sequence-specific DNA binding; F:NADP binding; P:glucose metabolic process; P:pentose-phosphate shunt; P:regulation of transcription, DNA-templated; P:oxidation-reduction process; C:transcription factor complex; P:regulation of transcription, DNA-templated; P:glutathione meta…	EC:1.1.1.49	no IPS match
G1S_contig_10003	galactokinase isoform x2	1730	20	0	0.917	5	C:cytosol; F:galactokinase activity; F:ATP binding; P:galactose metabolic process; P:carbohydrate phosphorylation	EC:2.7.1.6	no IPS match
G1S_contig_10004	predicted protein	676	1	3.2e-05	0.45		-	-	no IPS match
G1S_contig_10005	monosaccharide-sensing protein 2-like	617	20	2.1e-127	0.751	5	C:mitochondrion; C:integral component of membrane; F:substrate-specific transmembrane transporter activity; P:carbohydrate transport; P:transmembrane transport	-	IPR005828 (PFAM); PTHR24063 (PANTHER); PTHR24063:SF305 (PANTHER)
G1S_contig_10006	la protein	1130	20	0	0.786	5	C:nucleus; C:ribonucleoprotein complex; F:nucleotide binding; F:RNA binding; P:RNA processing	-	Coil (COILS); IPR000504 (SMART); PF14259 (PFAM); IPR012677 (G3DSA:3.30.70.GENE3D); IPR012677 (G3DSA:3.30.70.GENE3D); IPR014886 (PFAM); PTHR22792 (PANTHER); IPR000504 (PROSITE_PROFILES); SSF54928 (SUPERFAMILY)
G1S_contig_10007	transcription factor gte4-like	605	2	3.7e-11	0.9		-	-	no IPS match
G1S_contig_10008	prolyl aminopeptidase	1691	20	0	0.889	6	C:vacuole; C:cytosol; C:plastid; F:aminopeptidase activity; P:proteolysis; P:cysteine biosynthetic process	EC:3.4.11	IPR002410 (PRINTS); IPR029058 (G3DSA:3.40.50.GENE3D); IPR000073 (PFAM); PTHR10992:SF749 (PANTHER); PTHR10992 (PANTHER); NON_CYTOPLASMIC_DOMAIN (PHOBIUS); SIGNAL_PEPTIDE_H_REGION (PHOBIUS); SIGNAL_PEPTIDE_N_REGION (PHOBIUS); SIGNAL_PEPTIDE (PHOBIUS); SIGNAL_PEPTIDE_C_REGION (PHOBIUS); SignalP-noTM (SIGNALP_GRAM_NEGATIVE); SignalP-TM (SIGNALP_GRAM_POSITIVE); IPR029058 (SUPERFAMILY)
G1S_contig_10009	transcription factor gte4-like	338	5	1.5e-12	0.932		-	-	no IPS match
G1S_contig_1001	PREDICTED: uncharacterized protein LOC101778467	760	20	1e-43	0.877		-	-	SignalP-TM (SIGNALP_GRAM_POSITIVE)
G1S_contig_10010	protein eceriferum 1-like	231	20	8.5e-42	0.8525	5	C:integral component of membrane; F:iron ion binding; F:oxidoreductase activity; P:fatty acid biosynthetic process; P:oxidation-reduction process	-	no IPS match
G1S_contig_10011	tubby-like f-box protein 5-like	762	1	1.2e-10	1		-	-	no IPS match
G1S_contig_10012	dol-p-man:man c -pp-dol alpha- -mannosyltransferase	1915	20	0	0.905	5	F:GDP-Man:Man3GlcNAc2-PP-Dol alpha-1,2-mannosyltransferase activity; P:oligosaccharide-lipid intermediate biosynthetic process; P:ER-associated ubiquitin-dependent protein catabolic process; P:mannosylation; C:alpha-1,6-mannosyltransferase complex	EC:2.4.1; EC:2.4.1.131	no IPS match
G1S_contig_10013	uncharacterized methyltransferase chloroplastic	1098	20	0	0.8235	3	C:mitochondrion; F:methyltransferase activity; P:methylation	-	no IPS match
G1S_contig_10014	26s proteasome non-atpase regulatory subunit 2 homolog a-like	277	20	3.8e-53	0.9945	6	C:proteasome complex; C:cytoplasmic membrane-bounded vesicle; F:binding; F:enzyme regulator activity; P:regulation of protein catabolic process; P:regulation of catalytic activity	-	IPR011989 (G3DSA:1.25.10.GENE3D); PTHR10943 (PANTHER); IPR016643 (PTHR10943:PANTHER); IPR016024 (SUPERFAMILY)
G1S_contig_10015	transcription initiation factor tfiid subunit 2	3536	20	0	0.805	8	C:plasmodesma; F:translation initiation factor activity; F:metallopeptidase activity; F:zinc ion binding; P:proteolysis; P:gravitropism; C:ribosome; P:regulation of translational initiation	-	SIGNAL_PEPTIDE_H_REGION (PHOBIUS); SIGNAL_PEPTIDE_C_REGION (PHOBIUS); SIGNAL_PEPTIDE_N_REGION (PHOBIUS); NON_CYTOPLASMIC_DOMAIN (PHOBIUS); SIGNAL_PEPTIDE (PHOBIUS); SignalP-noTM (SIGNALP_EUK)
G1S_contig_10016	low temprature induced-like protein	301	20	1.8e-14	0.943	3	C:integral component of membrane; C:cytoplasmic membrane-bounded vesicle; P:response to cold	-	NON_CYTOPLASMIC_DOMAIN (PHOBIUS); SIGNAL_PEPTIDE_N_REGION (PHOBIUS); SIGNAL_PEPTIDE (PHOBIUS); SIGNAL_PEPTIDE_C_REGION (PHOBIUS); SIGNAL_PEPTIDE_H_REGION (PHOBIUS); SignalP-noTM (SIGNALP_EUK)
G1S_contig_10017	b-box type zinc finger family protein	614	3	1.6e-10	0.8733	2	F:zinc ion binding; C:intracellular	-	no IPS match
G1S_contig_10018	protein transport protein sec61 gamma subunit	651	20	1.5e-21	0.985	12	C:endoplasmic reticulum membrane; C:integral component of membrane; F:P-P-bond-hydrolysis-driven protein transmembrane transporter activity; P:protein folding; P:protein targeting; P:response to heat; P:systemic acquired resistance; P:response to high light intensity; P:response to endoplasmic reticulum stress; P:response to hydrogen peroxide; P:protein transmembrane transport; C:chloroplast enve…	-	no IPS match
G1S_contig_10019	40s ribosomal protein s11	768	20	5.5e-88	0.9855	6	C:ribosome; C:chloroplast; F:structural constituent of ribosome; F:rRNA binding; P:translation; P:ribosome biogenesis	-	IPR000266 (PRINTS); IPR000266 (PFAM); IPR028333 (TIGRFAM); IPR012340 (G3DSA:2.40.50.GENE3D); IPR000266 (PANTHER); IPR019979 (PROSITE_PATTERNS); IPR000266 (PRODOM); IPR000266 (HAMAP); IPR012340 (SUPERFAMILY)
G1S_contig_1002	glycine--trna ligase mitochondrial-like	2140	20	0	0.9475	7	C:glycine-tRNA ligase complex; F:glycine-tRNA ligase activity; F:ATP binding; P:glycyl-tRNA aminoacylation; P:glycine metabolic process; P:L-serine metabolic process; P:threonine metabolic process	EC:6.1.1.14; EC:6.1.1	IPR002315 (PRINTS); G3DSA:3.30.930.10 (GENE3D); IPR002314 (PFAM); IPR004154 (G3DSA:3.40.50.GENE3D); IPR004154 (PFAM); IPR002315 (TIGRFAM); IPR027031 (PANTHER); PTHR10745:SF0 (PANTHER); IPR006195 (PROSITE_PROFILES); SSF55681 (SUPERFAMILY); IPR004154 (SUPERFAMILY)
G1S_contig_10020	h aca ribonucleoprotein complex subunit 4-like	1136	20	1.3e-172	0.9205	6	C:viral nucleocapsid; C:ribonucleoprotein complex; F:RNA binding; F:pseudouridine synthase activity; P:pseudouridine synthesis; P:RNA processing	EC:5.4.99.12	Coil (COILS); Coil (COILS); IPR002478 (SMART); IPR015947 (G3DSA:2.30.130.GENE3D); IPR002478 (PFAM); IPR004802 (TIGRFAM); IPR004521 (TIGRFAM); IPR004802 (PANTHER); IPR002478 (PROSITE_PROFILES); IPR015947 (SUPERFAMILY); IPR020103 (SUPERFAMILY)
G1S_contig_10021	60s ribosomal protein l18a-like protein	810	20	2.7e-44	0.859	6	C:ribosome; C:cytoplasmic membrane-bounded vesicle; F:hydrolase activity, acting on ester bonds; P:metabolic process; P:embryo development ending in seed dormancy; P:endosperm development	-	no IPS match
G1S_contig_10022	protein-l-isoaspartate o-methyltransferase-like	834	20	5.3e-159	0.9095	8	C:cytosol; C:plastid; F:protein-L-isoaspartate (D-aspartate) O-methyltransferase activity; P:protein methylation; P:aging; P:response to salt stress; P:seed germination; P:S-adenosylmethionine metabolic process	EC:2.1.1.77; EC:2.1.1	IPR000682 (TIGRFAM); IPR029063 (G3DSA:3.40.50.GENE3D); IPR000682 (PFAM); IPR000682 (PANTHER); IPR000682 (PROSITE_PATTERNS); IPR029063 (SUPERFAMILY)
G1S_contig_10023	protein root primordium defective 1	1544	20	0	0.856		-	-	Coil (COILS); IPR021099 (PFAM); PTHR31476 (PANTHER); PTHR31476:SF4 (PANTHER)
G1S_contig_10024	rna polymerase ii c-terminal domain phosphatase-like 4	248	20	2.3e-48	0.894	4	C:nucleus; F:phosphoprotein phosphatase activity; F:protein C-terminus binding; P:protein dephosphorylation	EC:3.1.3.16; EC:3.1; EC:3.1.3.41	PTHR23081 (PANTHER)
G1S_contig_10025	rna polymerase ii c-terminal domain phosphatase-like 4	766	20	0	0.9005	4	C:nucleus; F:phosphoprotein phosphatase activity; F:protein C-terminus binding; P:protein dephosphorylation	EC:3.1.3.16; EC:3.1; EC:3.1.3.41	IPR004274 (SMART); IPR011947 (TIGRFAM); IPR004274 (PFAM); IPR023214 (G3DSA:3.40.50.GENE3D); PTHR23081 (PANTHER); IPR004274 (PROSITE_PROFILES); IPR023214 (SUPERFAMILY)
G1S_contig_10026	acylphosphatase	574	20	1.6e-43	0.8665	6	C:mitochondrion; C:plastid; F:acylphosphatase activity; P:gluconeogenesis; P:glycolytic process; P:benzoate metabolic process	EC:3.6.1.7	no IPS match
G1S_contig_10027	clathrin heavy chain 1-like	537	20	2.7e-73	0.863	5	C:clathrin coat of trans-Golgi network vesicle; C:clathrin coat of coated pit; F:structural molecule activity; P:intracellular protein transport; P:vesicle-mediated transport	-	IPR016025 (G3DSA:2.130.10.GENE3D); PTHR10292:SF1 (PANTHER); PTHR10292 (PANTHER); IPR001473 (SUPERFAMILY)
G1S_contig_10028	las1 family	738	20	4.8e-154	0.671	1	P:biological_process	-	Coil (COILS)
G1S_contig_10029	monocopper oxidase-like protein sku5	2198	20	0	0.9155	4	C:cytoplasmic membrane-bounded vesicle; F:copper ion binding; F:oxidoreductase activity; P:oxidation-reduction process	-	IPR011707 (PFAM); IPR011706 (PFAM); IPR008972 (G3DSA:2.60.40.GENE3D); IPR008972 (G3DSA:2.60.40.GENE3D); IPR001117 (PFAM); IPR008972 (G3DSA:2.60.40.GENE3D); PTHR11709:SF58 (PANTHER); PTHR11709 (PANTHER); TRANSMEMBRANE (PHOBIUS); CYTOPLASMIC_DOMAIN (PHOBIUS); TRANSMEMBRANE (PHOBIUS); NON_CYTOPLASMIC_DOMAIN (PHOBIUS); CYTOPLASMIC_DOMAIN (PHOBIUS); IPR008972 (SUPERFAMILY); IPR008972 (SUPERFAMILY); IP…
G1S_contig_1003	ferredoxin--nadp leaf chloroplastic-like	1577	20	0	0.9245	28	C:chloroplast thylakoid membrane; C:chloroplast stroma; C:apoplast; F:nucleotide binding; F:ferredoxin-NADP+ reductase activity; F:poly(U) RNA binding; P:MAPK cascade; P:pentose-phosphate shunt; P:obsolete electron transport; P:rRNA processing; P:protein targeting to membrane; P:response to cold; P:detection of biotic stimulus; P:plastid organization; P:salicylic acid biosynthetic process; P:phot…	EC:1.18.1; EC:1.18.1.2	IPR001709 (PRINTS); IPR015701 (PIRSF); PIRSF501178 (PIRSF); IPR008333 (PFAM); G3DSA:2.40.30.10 (GENE3D); IPR001433 (PFAM); G3DSA:3.40.50.80 (GENE3D); PTHR19384 (PANTHER); PTHR19384:SF67 (PANTHER); SIGNAL_PEPTIDE (PHOBIUS); SIGNAL_PEPTIDE_N_REGION (PHOBIUS); NON_CYTOPLASMIC_DOMAIN (PHOBIUS); SIGNAL_PEPTIDE_H_REGION (PHOBIUS); SIGNAL_PEPTIDE_C_REGION (PHOBIUS); IPR017927 (PROSITE_PROFILES); SignalP…
G1S_contig_10030	proline-rich receptor-like protein kinase perk10	489	10	1.5e-64	0.661		-	-	no IPS match
G1S_contig_10031	sorting nexin 1	1572	20	0	0.9445	14	C:multivesicular body; C:cytosol; C:retromer complex; F:phosphatidylinositol binding; P:ubiquitin-dependent protein catabolic process; P:protein targeting to vacuole; P:Golgi to vacuole transport; P:endosome to lysosome transport; P:photorespiration; P:positive gravitropism; P:auxin homeostasis; P:root development; P:response to misfolded protein; P:proteasome core complex assembly	-	no IPS match
G1S_contig_10032	---NA---	228	0	-	-		-	-	no IPS match
G1S_contig_10033	heparanase-like protein 3	1583	20	0	0.885	7	C:membrane; C:cytoplasmic membrane-bounded vesicle; F:beta-glucuronidase activity; P:starch metabolic process; P:sucrose metabolic process; P:glycosaminoglycan catabolic process; P:chlorophyll metabolic process	EC:3.2.1.31	IPR005199 (PFAM); IPR013781 (G3DSA:3.20.20.GENE3D); IPR005199 (PANTHER); PTHR14363:SF11 (PANTHER); IPR017853 (SUPERFAMILY)
G1S_contig_10034	PREDICTED: uncharacterized protein LOC101775377	313	20	6.7e-19	0.955	1	C:plasma membrane	-	NON_CYTOPLASMIC_DOMAIN (PHOBIUS); SIGNAL_PEPTIDE_C_REGION (PHOBIUS); SIGNAL_PEPTIDE (PHOBIUS); SIGNAL_PEPTIDE_H_REGION (PHOBIUS); SIGNAL_PEPTIDE_N_REGION (PHOBIUS); SignalP-TM (SIGNALP_GRAM_POSITIVE); SignalP-noTM (SIGNALP_EUK)
G1S_contig_10035	chloroplast lipocalin	1252	20	0	0.8835	4	C:chloroplast thylakoid membrane; C:thylakoid lumen; F:small molecule binding; P:response to oxidative stress	-	IPR012674 (G3DSA:2.40.128.GENE3D); IPR000566 (PFAM); PTHR11430:SF32 (PANTHER); PTHR11430 (PANTHER); IPR022272 (PROSITE_PATTERNS); NON_CYTOPLASMIC_DOMAIN (PHOBIUS); SIGNAL_PEPTIDE_H_REGION (PHOBIUS); SIGNAL_PEPTIDE_C_REGION (PHOBIUS); SIGNAL_PEPTIDE (PHOBIUS); SIGNAL_PEPTIDE_N_REGION (PHOBIUS); SignalP-TM (SIGNALP_GRAM_POSITIVE); IPR011038 (SUPERFAMILY)
G1S_contig_10036	uncharacterized plant-specific domain tigr01615 family expressed	1299	20	1.1e-149	0.7875		-	-	IPR006502 (PFAM); IPR006502 (TIGRFAM); PTHR31579 (PANTHER)
G1S_contig_10037	disease resistance protein rga3-like isoform x1	1247	20	3.3e-23	0.7525	2	C:mitochondrion; F:ADP binding	-	G3DSA:3.80.10.10 (GENE3D)
G1S_contig_10038	maf-like protein ddb_g0281937 isoform x2	790	20	1.5e-140	0.9405	1	C:cytoplasm	-	no IPS match
G1S_contig_10039	heme-binding protein 2	887	20	1.3e-143	0.861	1	C:cytoplasmic membrane-bounded vesicle	-	IPR006917 (PFAM); IPR006917 (PANTHER); PTHR11220:SF25 (PANTHER); SIGNAL_PEPTIDE (PHOBIUS); SIGNAL_PEPTIDE_C_REGION (PHOBIUS); NON_CYTOPLASMIC_DOMAIN (PHOBIUS); SIGNAL_PEPTIDE_H_REGION (PHOBIUS); SIGNAL_PEPTIDE_N_REGION (PHOBIUS); SignalP-noTM (SIGNALP_EUK); SignalP-noTM (SIGNALP_GRAM_NEGATIVE); SignalP-TM (SIGNALP_GRAM_POSITIVE); IPR011256 (SUPERFAMILY)
G1S_contig_1004	---NA---	2132	0	-	-		-	-	no IPS match
G1S_contig_10040	dna binding protein	1053	20	4e-107	0.854	3	C:nucleus; F:DNA binding; F:protein dimerization activity	-	Coil (COILS); IPR011598 (SMART); IPR011598 (G3DSA:4.10.280.GENE3D); IPR011598 (PFAM); PTHR23042 (PANTHER); PTHR23042:SF19 (PANTHER); IPR011598 (PROSITE_PROFILES); IPR011598 (SUPERFAMILY)
G1S_contig_10041	serine threonine protein phosphatase superfamily protein	713	20	9.7e-120	0.883	2	F:hydrolase activity; P:metabolic process	-	IPR029052 (G3DSA:3.60.21.GENE3D)
G1S_contig_10042	dna binding like	768	20	1.3e-103	0.7685	4	C:nucleus; C:vesicle membrane; F:structural molecule activity; F:protein dimerization activity	-	IPR018493 (PROSITE_PATTERNS)
G1S_contig_10043	secretory carrier membrane protein	1206	20	0	0.927	4	C:plasma membrane; C:integral component of membrane; C:transport vesicle membrane; P:protein transport	-	Coil (COILS); IPR007273 (PFAM); IPR007273 (PANTHER); TRANSMEMBRANE (PHOBIUS); TRANSMEMBRANE (PHOBIUS); NON_CYTOPLASMIC_DOMAIN (PHOBIUS); CYTOPLASMIC_DOMAIN (PHOBIUS); NON_CYTOPLASMIC_DOMAIN (PHOBIUS); CYTOPLASMIC_DOMAIN (PHOBIUS); CYTOPLASMIC_DOMAIN (PHOBIUS); TRANSMEMBRANE (PHOBIUS); TRANSMEMBRANE (PHOBIUS); TMhelix (TMHMM); TMhelix (TMHMM); TMhelix (TMHMM); TMhelix (TMHMM)
G1S_contig_10044	---NA---	202	0	-	-		-	-	no IPS match
G1S_contig_10045	harpin-induced protein	955	20	9e-97	0.8545		-	-	IPR004864 (PFAM); PTHR31234:SF0 (PANTHER); PTHR31234 (PANTHER); TRANSMEMBRANE (PHOBIUS); CYTOPLASMIC_DOMAIN (PHOBIUS); NON_CYTOPLASMIC_DOMAIN (PHOBIUS); TMhelix (TMHMM)
G1S_contig_10046	dual specificity protein phosphatase 8-like isoform x2	523	20	7.2e-21	0.86	1	C:plastid	-	no IPS match
G1S_contig_10047	caffeoyl- o-methyltransferase 1	874	20	8.3e-172	0.842	6	C:mitochondrion; C:cytoplasmic membrane-bounded vesicle; F:O-methyltransferase activity; F:S-adenosylmethionine-dependent methyltransferase activity; F:metal ion binding; P:methylation	EC:2.1.1	no IPS match
G1S_contig_10048	dihydrodipicolinate synthase 2	1368	20	0	0.9425	4	C:chloroplast; F:4-hydroxy-tetrahydrodipicolinate synthase; P:lysine biosynthetic process via diaminopimelate; P:diaminopimelate biosynthetic process	EC:4.3.3.7	no IPS match
G1S_contig_10049	e3 ubiquitin-protein ligase bre1-like 1 isoform x1	765	20	6.2e-153	0.9115	43	C:nucleus; C:mitochondrion; F:ubiquitin-protein transferase activity; F:zinc ion binding; F:ligase activity; F:protein homodimerization activity; P:nuclear-transcribed mRNA catabolic process; P:regionalization; P:RNA processing; P:mRNA export from nucleus; P:sister chromatid cohesion; P:cell adhesion; P:photomorphogenesis; P:defense response to fungus, incompatible interaction; P:seed germination…	-	Coil (COILS); Coil (COILS); IPR001841 (SMART); IPR013083 (G3DSA:3.30.40.GENE3D); PF13923 (PFAM); PTHR23163 (PANTHER); PTHR23163:SF3 (PANTHER); IPR017907 (PROSITE_PATTERNS); IPR001841 (PROSITE_PROFILES); SSF57997 (SUPERFAMILY); SSF57850 (SUPERFAMILY)
G1S_contig_1005	polyubiquitin	626	20	8.9e-73	1	5	C:nucleus; C:cytoplasm; F:protein binding; P:cellular protein modification process; P:ubiquitin-dependent protein catabolic process	-	IPR019956 (PRINTS); IPR000626 (SMART); G3DSA:3.10.20.90 (GENE3D); G3DSA:3.10.20.90 (GENE3D); IPR000626 (PFAM); PTHR10666 (PANTHER); IPR019954 (PROSITE_PATTERNS); IPR000626 (PROSITE_PROFILES); IPR000626 (PROSITE_PROFILES); IPR029071 (SUPERFAMILY); IPR029071 (SUPERFAMILY)
G1S_contig_10050	protein transparent testa 12-like	863	20	6.5e-158	0.8265	4	C:integral component of membrane; F:drug transmembrane transporter activity; F:antiporter activity; P:drug transmembrane transport	-	IPR002528 (PFAM); PTHR11206 (PANTHER); PTHR11206:SF80 (PANTHER); TRANSMEMBRANE (PHOBIUS); CYTOPLASMIC_DOMAIN (PHOBIUS); NON_CYTOPLASMIC_DOMAIN (PHOBIUS); CYTOPLASMIC_DOMAIN (PHOBIUS); CYTOPLASMIC_DOMAIN (PHOBIUS); TRANSMEMBRANE (PHOBIUS); NON_CYTOPLASMIC_DOMAIN (PHOBIUS); NON_CYTOPLASMIC_DOMAIN (PHOBIUS); NON_CYTOPLASMIC_DOMAIN (PHOBIUS); TRANSMEMBRANE (PHOBIUS); TRANSMEMBRANE (PHOBIUS); TRANSMEM…
G1S_contig_10051	---NA---	346	0	-	-		-	-	no IPS match
G1S_contig_10052	dnl zinc finger family protein	894	20	9.5e-140	0.825	2	C:plastid; F:zinc ion binding	-	IPR007853 (PFAM); IPR024158 (PANTHER); PTHR20922:SF16 (PANTHER); IPR007853 (PROSITE_PROFILES)
G1S_contig_10053	protein eceriferum 3-like	414	20	3.3e-56	0.818	8	C:integral component of membrane; F:iron ion binding; F:oxidoreductase activity; P:fatty acid biosynthetic process; P:wax biosynthetic process; P:alkane biosynthetic process; P:aldehyde biosynthetic process; P:oxidation-reduction process	-	no IPS match
G1S_contig_10054	PREDICTED: uncharacterized protein LOC101768501 isoform X1	780	20	1.2e-35	0.8585	1	C:plastid	-	no IPS match
G1S_contig_10055	hypothetical protein B456_001G165500	314	1	6.3e-05	0.62		-	-	no IPS match
G1S_contig_10056	transcription factor 25	843	20	0	0.9205	1	C:cytosol	-	IPR006994 (PFAM); PTHR22684:SF0 (PANTHER); IPR006994 (PANTHER)
G1S_contig_10057	pentatricopeptide repeat-containing protein mitochondrial	1749	20	0	0.869	6	C:mitochondrion; P:pyrimidine ribonucleotide biosynthetic process; P:photomorphogenesis; P:regulation of flower development; P:cullin deneddylation; P:histone lysine methylation	-	IPR002885 (PFAM); IPR002885 (TIGRFAM); IPR002885 (PFAM); PTHR24015 (PANTHER); PTHR24015:SF307 (PANTHER); PTHR24015:SF307 (PANTHER); IPR002885 (PROSITE_PROFILES); IPR002885 (PROSITE_PROFILES); IPR002885 (PROSITE_PROFILES); IPR002885 (PROSITE_PROFILES); IPR002885 (PROSITE_PROFILES)
G1S_contig_10058	fkbp-type peptidyl-prolyl cis-trans isomerase 5 isoform 2	1203	20	0	0.922	6	C:integral component of membrane; C:cytoplasmic membrane-bounded vesicle; F:oxidoreductase activity, acting on the CH-CH group of donors; F:isomerase activity; P:lipid metabolic process; P:oxidation-reduction process	-	IPR010721 (PFAM); PTHR32251 (PANTHER); PTHR32251:SF15 (PANTHER); TRANSMEMBRANE (PHOBIUS); NON_CYTOPLASMIC_DOMAIN (PHOBIUS); TRANSMEMBRANE (PHOBIUS); CYTOPLASMIC_DOMAIN (PHOBIUS); TRANSMEMBRANE (PHOBIUS); CYTOPLASMIC_DOMAIN (PHOBIUS); CYTOPLASMIC_DOMAIN (PHOBIUS); TRANSMEMBRANE (PHOBIUS); NON_CYTOPLASMIC_DOMAIN (PHOBIUS); CYTOPLASMIC_DOMAIN (PHOBIUS); NON_CYTOPLASMIC_DOMAIN (PHOBIUS); TRANSMEMBRAN…
G1S_contig_10059	---NA---	301	0	-	-		-	-	no IPS match
G1S_contig_1006	e3 ubiquitin-protein ligase ring1-like	445	20	4.7e-41	0.8405	2	F:protein binding; F:zinc ion binding	-	IPR001841 (SMART); IPR013083 (G3DSA:3.30.40.GENE3D); IPR001841 (PFAM); PTHR22763 (PANTHER); PTHR22763:SF8 (PANTHER); IPR001841 (PROSITE_PROFILES); SSF57850 (SUPERFAMILY)
G1S_contig_10060	---NA---	248	0	-	-		-	-	no IPS match
G1S_contig_10061	probable isoprenylcysteine alpha-carbonyl methylesterase icmel2 isoform x1	1515	20	0	0.914	7	C:Golgi membrane; C:endoplasmic reticulum membrane; C:plastid; C:integral component of membrane; C:cytoplasmic membrane-bounded vesicle; F:carboxylic ester hydrolase activity; P:metabolic process	EC:3.1.1.1	IPR029058 (G3DSA:3.40.50.GENE3D); IPR002018 (PFAM); PTHR23024 (PANTHER); PTHR23024:SF43 (PANTHER); NON_CYTOPLASMIC_DOMAIN (PHOBIUS); CYTOPLASMIC_DOMAIN (PHOBIUS); TRANSMEMBRANE (PHOBIUS); IPR029058 (SUPERFAMILY); TMhelix (TMHMM); TMhelix (TMHMM)
G1S_contig_10062	protein transparent testa 12-like	1711	20	0	0.9375	4	C:integral component of membrane; F:drug transmembrane transporter activity; F:antiporter activity; P:drug transmembrane transport	-	Coil (COILS); IPR002528 (TIGRFAM); IPR002528 (PFAM); PTHR11206 (PANTHER); PTHR11206:SF88 (PANTHER); CYTOPLASMIC_DOMAIN (PHOBIUS); TRANSMEMBRANE (PHOBIUS); CYTOPLASMIC_DOMAIN (PHOBIUS); CYTOPLASMIC_DOMAIN (PHOBIUS); TRANSMEMBRANE (PHOBIUS); TRANSMEMBRANE (PHOBIUS); TRANSMEMBRANE (PHOBIUS); NON_CYTOPLASMIC_DOMAIN (PHOBIUS); NON_CYTOPLASMIC_DOMAIN (PHOBIUS); NON_CYTOPLASMIC_DOMAIN (PHOBIUS); CYTOPLA…
G1S_contig_10063	membrane-associated phospholipid phosphatase	410	20	3e-83	0.895	4	F:protein tyrosine phosphatase activity; F:protein tyrosine/serine/threonine phosphatase activity; P:tyrosine metabolic process; P:peptidyl-tyrosine dephosphorylation	EC:3.1.3.16; EC:3.1; EC:3.1.3.48; EC:3.1.3.41; EC:3.1.3	IPR000340 (PFAM); IPR029021 (G3DSA:3.90.190.GENE3D); PTHR10159:SF295 (PANTHER); IPR024950 (PANTHER); IPR016130 (PROSITE_PATTERNS); IPR000387 (PROSITE_PROFILES); IPR029021 (SUPERFAMILY)
G1S_contig_10064	vamp protein sec22	1142	20	9e-126	0.835		-	-	no IPS match
G1S_contig_10065	dna replication complex gins protein sld5	1171	20	3.3e-101	0.923	8	C:GINS complex; C:plastid; F:methionine adenosyltransferase activity; P:DNA replication initiation; P:regulation of DNA replication; P:S-adenosylmethionine biosynthetic process; P:regulation of cell cycle; P:methionine metabolic process	EC:2.5.1.6	Coil (COILS); IPR008591 (PIRSF); IPR021151 (PFAM); IPR008591 (PANTHER); PTHR21206:SF0 (PANTHER); SSF158573 (SUPERFAMILY); SSF160059 (SUPERFAMILY)
G1S_contig_10066	---NA---	441	0	-	-		-	-	TRANSMEMBRANE (PHOBIUS); CYTOPLASMIC_DOMAIN (PHOBIUS); NON_CYTOPLASMIC_DOMAIN (PHOBIUS)
G1S_contig_10067	probable polyol transporter 4	1451	20	0	0.9115	3	C:integral component of membrane; F:substrate-specific transmembrane transporter activity; P:transmembrane transport	-	no IPS match
G1S_contig_10068	mterf family protein	1089	20	0	0.857	6	C:mitochondrion; C:chloroplast; F:double-stranded DNA binding; P:regulation of transcription, DNA-templated; P:root development; P:shoot system development	-	IPR003690 (SMART); IPR003690 (PFAM); PTHR13068 (PANTHER); PTHR13068:SF13 (PANTHER); SignalP-TM (SIGNALP_GRAM_POSITIVE)
G1S_contig_10069	---NA---	459	0	-	-		-	-	SIGNAL_PEPTIDE (PHOBIUS); TRANSMEMBRANE (PHOBIUS); SIGNAL_PEPTIDE_H_REGION (PHOBIUS); NON_CYTOPLASMIC_DOMAIN (PHOBIUS); SIGNAL_PEPTIDE_N_REGION (PHOBIUS); SIGNAL_PEPTIDE_C_REGION (PHOBIUS); CYTOPLASMIC_DOMAIN (PHOBIUS); SignalP-TM (SIGNALP_GRAM_POSITIVE); SignalP-noTM (SIGNALP_EUK); TMhelix (TMHMM)
G1S_contig_1007	transcription initiation factor iib	1251	20	0	0.9675	8	C:nucleus; F:translation initiation factor activity; F:zinc ion binding; F:TBP-class protein binding; P:DNA-templated transcription, initiation; P:regulation of transcription, DNA-templated; C:ribosome; P:regulation of translational initiation	-	IPR000812 (PRINTS); IPR013763 (SMART); G3DSA:2.20.25.10 (GENE3D); IPR013150 (PFAM); IPR013763 (G3DSA:1.10.472.GENE3D); IPR013763 (G3DSA:1.10.472.GENE3D); IPR013137 (PFAM); IPR000812 (PANTHER); IPR023486 (PROSITE_PATTERNS); IPR013137 (PROSITE_PROFILES); SSF57783 (SUPERFAMILY); IPR013763 (SUPERFAMILY); IPR013763 (SUPERFAMILY)
G1S_contig_10070	dentin sialophospho	2071	12	0	0.6358	1	C:plastid	-	no IPS match
G1S_contig_10071	14-3-3-like protein	1236	20	3.6e-179	0.961	3	C:nucleus; C:cytoplasm; F:protein domain specific binding	-	CYTOPLASMIC_DOMAIN (PHOBIUS); TRANSMEMBRANE (PHOBIUS); NON_CYTOPLASMIC_DOMAIN (PHOBIUS); SignalP-TM (SIGNALP_GRAM_POSITIVE)
G1S_contig_10072	germin-like protein 5-1	871	20	1.4e-142	0.8925	7	C:cytoplasmic membrane-bounded vesicle; C:apoplast; F:superoxide dismutase activity; F:manganese ion binding; F:nutrient reservoir activity; P:removal of superoxide radicals; P:oxidation-reduction process	EC:1.15.1.1	no IPS match
G1S_contig_10073	vacuolar protein sorting-associated protein 8 homolog isoform x1	236	20	4.8e-47	0.9195	4	C:intracellular; F:zinc ion binding; P:intracellular protein transport; P:vesicle-mediated transport	-	PTHR12816 (PANTHER); PTHR12816:SF21 (PANTHER)
G1S_contig_10074	---NA---	978	0	-	-		-	-	TRANSMEMBRANE (PHOBIUS); CYTOPLASMIC_DOMAIN (PHOBIUS); NON_CYTOPLASMIC_DOMAIN (PHOBIUS); TMhelix (TMHMM)
G1S_contig_10075	peroxidase 4-like	360	20	1.8e-65	0.934	7	C:extracellular region; F:peroxidase activity; F:heme binding; F:metal ion binding; P:response to oxidative stress; P:oxidation-reduction process; P:obsolete peroxidase reaction	EC:1.11.1.7	no IPS match
G1S_contig_10076	atp-dependent clp protease atp-binding subunit clpx- mitochondrial	492	20	5.5e-80	0.663	4	C:mitochondrion; F:ATP binding; F:unfolded protein binding; P:protein folding	-	no IPS match
G1S_contig_10077	PREDICTED: uncharacterized protein LOC101781861	420	20	7.1e-96	0.8435		-	-	no IPS match
G1S_contig_10078	probable dihydrofolate synthetase	597	20	3.4e-137	0.8385	9	F:tetrahydrofolylpolyglutamate synthase activity; F:ATP binding; F:dihydrofolate synthase activity; P:glutamate metabolic process; P:one-carbon metabolic process; P:dihydrofolate biosynthetic process; P:embryo development ending in seed dormancy; P:folic acid biosynthetic process; P:tetrahydrofolylpolyglutamate biosynthetic process	EC:6.3.2.17; EC:6.3.2.12	IPR004101 (G3DSA:3.90.190.GENE3D); IPR013221 (G3DSA:3.40.1190.GENE3D); PTHR11136:SF0 (PANTHER); IPR001645 (PANTHER); IPR004101 (SUPERFAMILY); IPR013221 (SUPERFAMILY)
G1S_contig_10079	probable dihydrofolate synthetase	497	20	5.5e-82	0.932	9	F:tetrahydrofolylpolyglutamate synthase activity; F:ATP binding; F:dihydrofolate synthase activity; P:one-carbon metabolic process; P:dihydrofolate biosynthetic process; P:embryo development ending in seed dormancy; P:tetrahydrofolylpolyglutamate biosynthetic process; P:glutamate metabolic process; P:folic acid biosynthetic process	EC:6.3.2.17; EC:6.3.2.12	no IPS match
G1S_contig_1008	web family protein at5g55860-like	1706	20	0	0.884		-	-	Coil (COILS); Coil (COILS); Coil (COILS); Coil (COILS); Coil (COILS); Coil (COILS); Coil (COILS); Coil (COILS); Coil (COILS); IPR008545 (PFAM); PTHR32054 (PANTHER); PTHR32054:SF3 (PANTHER)
G1S_contig_10080	tpa: ring zinc finger domain superfamily protein	230	20	3.2e-44	0.9305	3	C:plasmodesma; C:membrane; F:zinc ion binding	-	PTHR15600:SF28 (PANTHER); PTHR15600 (PANTHER)
G1S_contig_10081	mitochondrial phosphate carrier protein mitochondrial-like	1543	20	0	0.911	4	C:mitochondrial inner membrane; C:integral component of membrane; F:protein binding; P:transport	-	no IPS match
G1S_contig_10082	trna(adenine ) chloroplastic	805	20	1.5e-118	0.781	3	F:zinc ion binding; F:hydrolase activity; P:metabolic process	-	G3DSA:3.40.140.10 (GENE3D); IPR002125 (PFAM); PTHR11079 (PANTHER); PTHR11079:SF25 (PANTHER); IPR016192 (PROSITE_PATTERNS); IPR002125 (PROSITE_PROFILES); IPR016193 (SUPERFAMILY)
G1S_contig_10083	stromal 70 kda heat shock-related chloroplastic-like	258	1	7.3e-05	1	4	F:unfolded protein binding; F:ATP binding; P:protein folding; F:nucleotide binding	-	no IPS match
G1S_contig_10084	armadillo beta-catenin-like repeat family expressed	222	20	2.8e-41	0.9015	3	C:membrane; F:transporter activity; P:transport	-	no IPS match
G1S_contig_10085	er membrane protein complex subunit 6-like	681	20	4.8e-66	0.891	7	C:ribosome; C:ER membrane protein complex; F:structural constituent of ribosome; P:translation; P:cellulose biosynthetic process; P:Golgi vesicle transport; P:ribosome biogenesis	-	no IPS match
G1S_contig_10086	peroxisome biogenesis protein 1-like	1263	20	0	0.887	8	C:peroxisomal membrane; C:cytoplasmic membrane-bounded vesicle; F:ATP binding; F:zinc ion binding; F:transferase activity; F:ATPase activity, coupled; P:fatty acid beta-oxidation; P:protein import into peroxisome matrix	EC:3.6.1; EC:3.6.1.3; EC:3.6.1.15	IPR003593 (SMART); IPR027417 (G3DSA:3.40.50.GENE3D); G3DSA:1.10.8.60 (GENE3D); IPR003959 (PFAM); IPR025653 (PTHR23077:PANTHER); PTHR23077 (PANTHER); IPR003960 (PROSITE_PATTERNS); IPR027417 (SUPERFAMILY)
G1S_contig_10087	serine threonine-protein kinase prp4 homolog isoform x1	1164	12	1.4e-162	0.68	3	F:protein kinase activity; F:ATP binding; P:protein phosphorylation	-	NON_CYTOPLASMIC_DOMAIN (PHOBIUS); SIGNAL_PEPTIDE_H_REGION (PHOBIUS); SIGNAL_PEPTIDE_N_REGION (PHOBIUS); SIGNAL_PEPTIDE (PHOBIUS); SIGNAL_PEPTIDE_C_REGION (PHOBIUS); SignalP-TM (SIGNALP_GRAM_POSITIVE); SignalP-noTM (SIGNALP_EUK); TMhelix (TMHMM)
G1S_contig_10088	nudix hydrolase mitochondrial-like	1164	20	1e-160	0.832	2	F:hydrolase activity; P:metabolic process	-	SignalP-TM (SIGNALP_GRAM_POSITIVE)
G1S_contig_10089	glutamate carboxypeptidase 2	299	20	5e-49	0.8905	3	C:plastid; F:carboxypeptidase activity; P:proteolysis	-	IPR007365 (PFAM); IPR007365 (G3DSA:1.20.930.GENE3D); PTHR10404 (PANTHER); IPR007365 (SUPERFAMILY)
G1S_contig_1009	probable receptor-like protein kinase at5g18500	2386	20	0	0.885	4	F:protein serine/threonine kinase activity; F:ATP binding; P:protein phosphorylation; P:serine family amino acid metabolic process	EC:2.7.11	IPR002290 (SMART); G3DSA:1.10.510.10 (GENE3D); IPR000719 (PFAM); G3DSA:3.30.200.20 (GENE3D); PTHR24420 (PANTHER); PTHR24420:SF691 (PANTHER); IPR008271 (PROSITE_PATTERNS); IPR017441 (PROSITE_PATTERNS); CYTOPLASMIC_DOMAIN (PHOBIUS); TRANSMEMBRANE (PHOBIUS); NON_CYTOPLASMIC_DOMAIN (PHOBIUS); IPR000719 (PROSITE_PROFILES); IPR011009 (SUPERFAMILY); TMhelix (TMHMM)
G1S_contig_10090	calcium-dependent protein kinase 28-like isoform x1	1531	20	0	0.955	5	F:calmodulin-dependent protein kinase activity; F:calcium ion binding; F:ATP binding; P:protein phosphorylation; P:serine family amino acid metabolic process	EC:2.7.11; EC:2.7.11.17	IPR002290 (SMART); IPR002048 (SMART); IPR011992 (G3DSA:1.10.238.GENE3D); IPR011992 (PFAM); G3DSA:1.10.510.10 (GENE3D); IPR000719 (PFAM); G3DSA:3.30.200.20 (GENE3D); IPR011992 (G3DSA:1.10.238.GENE3D); PTHR24349 (PANTHER); PTHR24349:SF87 (PANTHER); IPR008271 (PROSITE_PATTERNS); IPR018247 (PROSITE_PATTERNS); IPR017441 (PROSITE_PATTERNS); IPR018247 (PROSITE_PATTERNS); IPR018247 (PROSITE_PATTERNS); IP…
G1S_contig_10091	serine threonine-protein kinase tor	3164	20	0	0.9345	34	F:regulatory region DNA binding; F:protein serine/threonine kinase activity; F:ATP binding; F:drug binding; F:1-phosphatidylinositol-3-kinase activity; F:identical protein binding; F:protein self-association; P:cytokinesis by cell plate formation; P:protein phosphorylation; P:sister chromatid cohesion; P:reciprocal meiotic recombination; P:cell adhesion; P:rRNA transcription; P:toxin catabolic pr…	EC:2.7.1; EC:2.7.11; EC:2.7.1.137	NON_CYTOPLASMIC_DOMAIN (PHOBIUS); SIGNAL_PEPTIDE (PHOBIUS); SIGNAL_PEPTIDE_C_REGION (PHOBIUS); SIGNAL_PEPTIDE_H_REGION (PHOBIUS); SIGNAL_PEPTIDE_N_REGION (PHOBIUS); PS51257 (PROSITE_PROFILES); SignalP-TM (SIGNALP_GRAM_POSITIVE)
G1S_contig_10092	digalactosyldiacylglycerol synthase chloroplastic-like	2135	20	0	0.899	1	P:biosynthetic process	-	G3DSA:3.40.50.2000 (GENE3D); IPR001296 (PFAM); PTHR12526 (PANTHER); PTHR12526:SF333 (PANTHER); SSF53756 (SUPERFAMILY)
G1S_contig_10093	nadh dehydrogenase subunit 2	215	20	1.4e-37	0.98	11	C:mitochondrial inner membrane; C:plasma membrane; C:plastid; C:integral component of membrane; C:respiratory chain; F:NADH dehydrogenase (ubiquinone) activity; F:quinone binding; P:mitochondrial electron transport, NADH to ubiquinone; P:ubiquinone biosynthetic process; P:sodium ion transport; P:proton transport	EC:1.6.99.5; EC:1.6.99.3; EC:1.6.5.3	IPR001750 (PFAM); PTHR22773 (PANTHER); PTHR22773:SF41 (PANTHER); NON_CYTOPLASMIC_DOMAIN (PHOBIUS); CYTOPLASMIC_DOMAIN (PHOBIUS); TRANSMEMBRANE (PHOBIUS); TRANSMEMBRANE (PHOBIUS); NON_CYTOPLASMIC_DOMAIN (PHOBIUS); TMhelix (TMHMM); TMhelix (TMHMM)
G1S_contig_10094	glucan endo- -beta-glucosidase 7 precursor	1399	20	0	0.897	3	C:cytoplasmic membrane-bounded vesicle; F:hydrolase activity, hydrolyzing O-glycosyl compounds; P:carbohydrate metabolic process	-	IPR000490 (PFAM); IPR013781 (G3DSA:3.20.20.GENE3D); PTHR32227:SF29 (PANTHER); PTHR32227 (PANTHER); TRANSMEMBRANE (PHOBIUS); TRANSMEMBRANE (PHOBIUS); NON_CYTOPLASMIC_DOMAIN (PHOBIUS); NON_CYTOPLASMIC_DOMAIN (PHOBIUS); CYTOPLASMIC_DOMAIN (PHOBIUS); IPR017853 (SUPERFAMILY)
G1S_contig_10095	---NA---	523	0	-	-		-	-	no IPS match
G1S_contig_10096	serine carboxypeptidase 1-like	281	20	2.1e-24	0.806	3	C:cytoplasmic membrane-bounded vesicle; F:serine-type carboxypeptidase activity; P:proteolysis	EC:3.4.21; EC:3.4.16	IPR029058 (G3DSA:3.40.50.GENE3D); IPR001563 (PFAM); IPR001563 (PANTHER); PTHR11802:SF8 (PANTHER); NON_CYTOPLASMIC_DOMAIN (PHOBIUS); SIGNAL_PEPTIDE (PHOBIUS); SIGNAL_PEPTIDE_N_REGION (PHOBIUS); SIGNAL_PEPTIDE_C_REGION (PHOBIUS); SIGNAL_PEPTIDE_H_REGION (PHOBIUS); SignalP-TM (SIGNALP_GRAM_POSITIVE); SignalP-noTM (SIGNALP_EUK); IPR029058 (SUPERFAMILY); TMhelix (TMHMM)
G1S_contig_10097	protein chloroplastic	959	20	0	0.762		-	-	PTHR31342:SF3 (PANTHER); PTHR31342 (PANTHER)
G1S_contig_10098	inactive receptor-like serine threonine-protein kinase at2g40270	2287	20	0	0.822	12	C:plasma membrane; C:plasmodesma; F:peptide receptor activity; F:transmembrane receptor protein serine/threonine kinase activity; F:protein tyrosine kinase activity; F:ATP binding; F:ubiquitin protein ligase binding; P:transmembrane receptor protein serine/threonine kinase signaling pathway; P:serine family amino acid metabolic process; P:hormone-mediated signaling pathway; P:peptidyl-tyrosine ph…	EC:2.7.10; EC:2.7.11	IPR001245 (PFAM); G3DSA:3.30.200.20 (GENE3D); G3DSA:1.10.510.10 (GENE3D); PTHR24420 (PANTHER); PTHR24420:SF645 (PANTHER); CYTOPLASMIC_DOMAIN (PHOBIUS); SIGNAL_PEPTIDE (PHOBIUS); TRANSMEMBRANE (PHOBIUS); SIGNAL_PEPTIDE_H_REGION (PHOBIUS); SIGNAL_PEPTIDE_N_REGION (PHOBIUS); NON_CYTOPLASMIC_DOMAIN (PHOBIUS); SIGNAL_PEPTIDE_C_REGION (PHOBIUS); IPR000719 (PROSITE_PROFILES); SignalP-TM (SIGNALP_GRAM_PO…
G1S_contig_10099	flavin-containing monooxygenase fmo gs-ox5-like	1478	20	0	0.7715	4	F:N,N-dimethylaniline monooxygenase activity; F:flavin adenine dinucleotide binding; F:NADP binding; P:oxidation-reduction process	EC:1.14.13.8; EC:1.14.13	no IPS match
G1S_contig_101	e3 ubiquitin-protein ligase ubr2-like isoform x1	6366	20	0	0.754	5	F:zinc ion binding; P:ubiquitin-dependent protein catabolic process; P:response to abscisic acid; P:regulation of seed germination; P:regulation of lipid catabolic process	-	IPR013993 (SMART); IPR003126 (PFAM); IPR013083 (G3DSA:3.30.40.GENE3D); PTHR21497:SF24 (PANTHER); PTHR21497:SF24 (PANTHER); PTHR21497:SF24 (PANTHER); PTHR21497 (PANTHER); PTHR21497 (PANTHER); PTHR21497 (PANTHER); TRANSMEMBRANE (PHOBIUS); NON_CYTOPLASMIC_DOMAIN (PHOBIUS); CYTOPLASMIC_DOMAIN (PHOBIUS); IPR003126 (PROSITE_PROFILES); SSF46785 (SUPERFAMILY)
G1S_contig_1010	transcription factor myb59-like	478	4	1.3e-22	0.755	3	F:DNA binding; F:chromatin binding; C:chromatin	-	SignalP-TM (SIGNALP_GRAM_POSITIVE)
G1S_contig_10100	seryl-trna synthetase	1640	20	0	0.928	25	C:mitochondrion; C:chloroplast; F:serine-tRNA ligase activity; F:ATP binding; P:sulfur amino acid metabolic process; P:rRNA processing; P:seryl-tRNA aminoacylation; P:glycine metabolic process; P:L-serine metabolic process; P:threonine metabolic process; P:mitochondrion organization; P:cellular amino acid biosynthetic process; P:embryo development ending in seed dormancy; P:chloroplast relocation…	EC:6.1.1.11; EC:6.1.1	Coil (COILS); Coil (COILS); IPR002317 (PRINTS); G3DSA:3.30.930.10 (GENE3D); IPR002317 (TIGRFAM); IPR015866 (G3DSA:1.10.287.GENE3D); IPR002314 (PFAM); IPR015866 (PFAM); IPR002317 (PIRSF); PTHR11778:SF5 (PANTHER); IPR002317 (PANTHER); IPR006195 (PROSITE_PROFILES); IPR010978 (SUPERFAMILY); SSF55681 (SUPERFAMILY)
G1S_contig_10101	transposon en spm sub-class	374	20	5.3e-07	0.6895	8	P:proteolysis; F:cysteine-type peptidase activity; C:mitochondrion; P:regulation of transcription, DNA-templated; P:transcription, DNA-templated; F:protein dimerization activity; C:nucleus; F:DNA binding	-	TMhelix (TMHMM)
G1S_contig_10102	PREDICTED: uncharacterized protein LOC101765649	469	20	3.6e-88	0.8035		-	-	Coil (COILS)
G1S_contig_10103	rac gtpase activating protein 1	507	20	5.5e-36	0.752	2	C:plastid; P:signal transduction	-	no IPS match
G1S_contig_10104	cyclin-dependent kinase f-1-like	997	20	0	0.807	14	C:nucleus; C:cytosol; F:cyclin-dependent protein serine/threonine kinase activity; F:ATP binding; F:RNA polymerase II carboxy-terminal domain kinase activity; F:cyclin-dependent protein kinase activating kinase activity; P:regulation of cell cycle; P:mitotic cell cycle; P:serine family amino acid metabolic process; P:maintenance of root meristem identity; P:stomatal lineage progression; P:DNA end…	EC:2.7.11; EC:2.7.11.23; EC:2.7.11.22	IPR002290 (SMART); G3DSA:1.10.510.10 (GENE3D); IPR000719 (PFAM); PTHR24056 (PANTHER); PTHR24056:SF80 (PANTHER); PTHR24056 (PANTHER); PTHR24056:SF80 (PANTHER); IPR000719 (PROSITE_PROFILES); IPR011009 (SUPERFAMILY)
G1S_contig_10105	collinsiaix-like partial	452	20	4e-85	0.8555	1	F:RNA binding	-	no IPS match
G1S_contig_10106	serine threonine-protein kinase-like protein at3g51990-like	737	3	4.8e-27	0.8533	4	F:protein serine/threonine kinase activity; F:ATP binding; P:protein phosphorylation; P:serine family amino acid metabolic process	EC:2.7.11	no IPS match
G1S_contig_10107	zinc finger c-x8-c-x5-c-x3-h type family protein isoform x2	758	12	9.7e-137	0.6533	3	F:metal ion binding; P:positive regulation of vernalization response; F:DNA binding	-	no IPS match
G1S_contig_10108	beta carbonic anhydrase chloroplastic-like	1612	20	0	0.8795	6	C:plastid; F:carbonate dehydratase activity; F:zinc ion binding; P:carbon utilization; P:one-carbon metabolic process; P:nitrogen compound metabolic process	EC:4.2.1.1	IPR001765 (SMART); IPR001765 (PFAM); IPR001765 (G3DSA:3.40.1050.GENE3D); PTHR11002:SF12 (PANTHER); IPR001765 (PANTHER); IPR015892 (PROSITE_PATTERNS); IPR015892 (PROSITE_PATTERNS); IPR001765 (SUPERFAMILY)
G1S_contig_10109	auxin transporter-like protein 2	753	20	5.7e-179	0.981	30	C:endosome; C:Golgi apparatus; C:plasma membrane; C:cell surface; C:integral component of membrane; F:auxin binding; F:auxin influx transmembrane transporter activity; F:amino acid transmembrane transporter activity; F:symporter activity; P:polysaccharide biosynthetic process; P:establishment of planar polarity; P:amino acid transmembrane transport; P:syncytium formation; P:cell adhesion; P:patte…	-	no IPS match
G1S_contig_1011	probable phosphoinositide phosphatase sac9	5383	20	0	0.807	2	F:phosphoric ester hydrolase activity; P:metabolic process	EC:3.1	no IPS match
G1S_contig_10110	cytochrome c oxidase assembly protein mitochondrial	692	20	3e-129	0.9575	2	F:copper ion binding; P:methylglyoxal catabolic process to D-lactate via S-lactoyl-glutathione	-	IPR007533 (PIRSF); IPR023471 (G3DSA:2.60.370.GENE3D); IPR007533 (PFAM); PTHR21320:SF0 (PANTHER); IPR007533 (PANTHER); SIGNAL_PEPTIDE_C_REGION (PHOBIUS); SIGNAL_PEPTIDE (PHOBIUS); SIGNAL_PEPTIDE_H_REGION (PHOBIUS); NON_CYTOPLASMIC_DOMAIN (PHOBIUS); SIGNAL_PEPTIDE_N_REGION (PHOBIUS); IPR023471 (SUPERFAMILY); TMhelix (TMHMM)
G1S_contig_10111	mediator of rna polymerase ii transcription subunit 28	556	20	9.8e-58	0.898	1	C:mediator complex	-	SignalP-TM (SIGNALP_GRAM_POSITIVE)
G1S_contig_10112	probable signal peptidase complex subunit 2	872	20	5.6e-115	0.8995	4	C:signal peptidase complex; C:integral component of membrane; F:peptidase activity; P:signal peptide processing	-	SIGNAL_PEPTIDE (PHOBIUS); NON_CYTOPLASMIC_DOMAIN (PHOBIUS); SIGNAL_PEPTIDE_H_REGION (PHOBIUS); SIGNAL_PEPTIDE_C_REGION (PHOBIUS); SIGNAL_PEPTIDE_N_REGION (PHOBIUS); SignalP-TM (SIGNALP_GRAM_POSITIVE); TMhelix (TMHMM)
G1S_contig_10113	atp binding protein	325	20	3.8e-67	0.984	3	F:protein kinase activity; F:ATP binding; P:protein phosphorylation	-	G3DSA:3.30.200.20 (GENE3D); IPR000719 (PFAM); PTHR24058 (PANTHER); PTHR24058:SF23 (PANTHER); IPR000719 (PROSITE_PROFILES); IPR011009 (SUPERFAMILY)
G1S_contig_10114	---NA---	1123	0	-	-		-	-	no IPS match
G1S_contig_10115	cryptochrome 2	1815	20	0	0.8375	15	C:vacuole; C:cytosol; F:DNA photolyase activity; F:blue light photoreceptor activity; F:protein homodimerization activity; P:DNA repair; P:chromatin remodeling; P:response to water deprivation; P:phototropism; P:blue light signaling pathway; P:positive regulation of flower development; P:regulation of meristem growth; P:stomatal movement; P:circadian regulation of calcium ion oscillation; P:hydro…	EC:4.1.99	IPR002081 (PRINTS); IPR005101 (PFAM); IPR006050 (PFAM); IPR014134 (TIGRFAM); G3DSA:1.25.40.80 (GENE3D); G3DSA:1.10.579.10 (GENE3D); IPR014729 (G3DSA:3.40.50.GENE3D); PTHR11455 (PANTHER); PTHR11455:SF9 (PANTHER); IPR018394 (PROSITE_PATTERNS); IPR006050 (PROSITE_PROFILES); IPR006050 (SUPERFAMILY); IPR005101 (SUPERFAMILY)
G1S_contig_10116	---NA---	253	0	-	-		-	-	no IPS match
G1S_contig_10117	probable 1-deoxy-d-xylulose-5-phosphate chloroplastic isoform x1	1696	20	0	0.9205	3	F:1-deoxy-D-xylulose-5-phosphate synthase activity; P:steroid biosynthetic process; P:terpenoid biosynthetic process	EC:2.2.1.7	IPR005475 (SMART); IPR005475 (PFAM); IPR005477 (PFAM); IPR029061 (G3DSA:3.40.50.GENE3D); IPR029061 (G3DSA:3.40.50.GENE3D); IPR009014 (G3DSA:3.40.50.GENE3D); IPR005476 (PFAM); PTHR11624:SF64 (PANTHER); PTHR11624 (PANTHER); PTHR11624 (PANTHER); PTHR11624:SF64 (PANTHER); IPR009014 (SUPERFAMILY); IPR029061 (SUPERFAMILY); IPR029061 (SUPERFAMILY)
G1S_contig_10118	uncharacterized pkhd-type hydroxylase at1g22950-like	1442	20	0	0.8775	4	F:iron ion binding; F:oxidoreductase activity, acting on paired donors, with incorporation or reduction of molecular oxygen, 2-oxoglutarate as one donor, and incorporation of one atom each of oxygen into both donors; F:L-ascorbic acid binding; P:oxidation-reduction process	EC:1.14.11	IPR006620 (SMART); IPR005123 (PFAM); PTHR24014 (PANTHER); PTHR24014:SF4 (PANTHER); IPR005123 (PROSITE_PROFILES)
G1S_contig_10119	nadh dehydrogenase	1117	20	1.3e-145	0.949	5	C:mitochondrion; C:membrane; F:oxidoreductase activity, acting on NAD(P)H; F:4 iron, 4 sulfur cluster binding; P:oxidation-reduction process	-	IPR001450 (PFAM); G3DSA:1.10.1060.10 (GENE3D); IPR010226 (TIGRFAM); PTHR10849 (PANTHER); PTHR10849:SF13 (PANTHER); IPR017900 (PROSITE_PATTERNS); IPR017900 (PROSITE_PATTERNS); IPR017896 (PROSITE_PROFILES); IPR010226 (HAMAP); IPR017896 (PROSITE_PROFILES); SSF54862 (SUPERFAMILY)
G1S_contig_1012	rna-binding protein	1118	20	0	0.8775	5	C:cytoplasmic membrane-bounded vesicle; F:protein binding; F:zinc ion binding; F:ligase activity; P:metabolic process	-	Coil (COILS); IPR001841 (SMART); IPR013083 (G3DSA:3.30.40.GENE3D); PF13920 (PFAM); PTHR15315 (PANTHER); PTHR15315:SF22 (PANTHER); IPR017907 (PROSITE_PATTERNS); IPR001841 (PROSITE_PROFILES); SSF57850 (SUPERFAMILY)
G1S_contig_10120	---NA---	240	0	-	-		-	-	NON_CYTOPLASMIC_DOMAIN (PHOBIUS); TRANSMEMBRANE (PHOBIUS); CYTOPLASMIC_DOMAIN (PHOBIUS); TMhelix (TMHMM)
G1S_contig_10121	65-kda microtubule-associated protein 6-like	2412	20	0	0.8845	4	F:microtubule binding; P:microtubule cytoskeleton organization; P:cytokinesis; C:tubulin complex	-	Coil (COILS); Coil (COILS); Coil (COILS); Coil (COILS); Coil (COILS); IPR007145 (PFAM); PTHR19321:SF5 (PANTHER); IPR007145 (PANTHER)
G1S_contig_10122	pleiotropic drug resistance protein 3-like	616	20	7.4e-137	0.9705	5	C:integral component of membrane; F:ATP binding; F:ATPase activity; P:transport; P:metabolic process	EC:3.6.1; EC:3.6.1.3; EC:3.6.1.15	IPR027417 (G3DSA:3.40.50.GENE3D); IPR003439 (PFAM); PTHR19241:SF165 (PANTHER); PTHR19241 (PANTHER); IPR027417 (SUPERFAMILY)
G1S_contig_10123	protein	1001	20	0	0.8485	7	C:membrane; C:cytoplasmic membrane-bounded vesicle; F:iron ion binding; F:oxidoreductase activity, acting on paired donors, with incorporation or reduction of molecular oxygen, NAD(P)H as one donor, and incorporation of one atom of oxygen; F:heme binding; P:secondary metabolite biosynthetic process; P:oxidation-reduction process	EC:1.14.13	IPR001128 (G3DSA:1.10.630.GENE3D); IPR001128 (PFAM); PTHR24298:SF58 (PANTHER); PTHR24298 (PANTHER); CYTOPLASMIC_DOMAIN (PHOBIUS); NON_CYTOPLASMIC_DOMAIN (PHOBIUS); TRANSMEMBRANE (PHOBIUS); IPR001128 (SUPERFAMILY); TMhelix (TMHMM)
G1S_contig_10124	3-beta hydroxysteroid dehydrogenase isomerase family protein	1350	20	0	0.941	6	C:plastid; C:thylakoid; F:isomerase activity; P:response to oxidative stress; P:metabolic process; P:cellular response to water deprivation	-	no IPS match
G1S_contig_10125	protein set	1151	20	2.9e-160	0.854	3	C:nucleus; C:cytoplasm; P:nucleosome assembly	-	Coil (COILS); IPR002164 (PFAM); PTHR11875:SF49 (PANTHER); IPR002164 (PANTHER); SSF143113 (SUPERFAMILY)
G1S_contig_10126	math domain-containing protein at5g43560-like	834	19	8.7e-134	0.7205		-	-	no IPS match
G1S_contig_10127	u11 u12 small nuclear ribonucleoprotein 35 kda	245	20	1.4e-39	0.962	8	C:nucleus; C:viral nucleocapsid; C:ribonucleoprotein complex; F:nucleotide binding; F:nucleic acid binding; P:mRNA splicing, via spliceosome; P:positive regulation of cell proliferation; P:photoperiodism, flowering	-	IPR012677 (G3DSA:3.30.70.GENE3D); IPR000504 (PFAM); PTHR13952 (PANTHER); PTHR13952:SF6 (PANTHER); IPR000504 (PROSITE_PROFILES); SSF54928 (SUPERFAMILY)
G1S_contig_10128	---NA---	316	0	-	-		-	-	no IPS match
G1S_contig_10129	tpa: dead-box atp-dependent rna helicase family protein	537	12	3.5e-69	0.7033	2	F:organic cyclic compound binding; F:heterocyclic compound binding	-	no IPS match
G1S_contig_1013	ring finger and chy zinc finger domain-containing protein 1-like	1484	20	0	0.8535	11	C:nucleus; C:cytoplasm; F:ubiquitin-protein transferase activity; F:transcription factor binding; F:zinc ion binding; P:virus induced gene silencing; P:vegetative phase change; P:protein ubiquitination; P:negative regulation of defense response to bacterium; P:positive regulation of transcription factor catabolic process; C:transcription factor complex	-	no IPS match
G1S_contig_10130	probable lrr receptor-like serine threonine-protein kinase mrh1-like	1350	20	0	0.788	5	C:integral component of membrane; C:cytoplasmic membrane-bounded vesicle; F:protein kinase activity; F:ATP binding; P:protein phosphorylation	-	IPR013320 (G3DSA:2.60.120.GENE3D); PTHR24420:SF618 (PANTHER); PTHR24420 (PANTHER); NON_CYTOPLASMIC_DOMAIN (PHOBIUS); CYTOPLASMIC_DOMAIN (PHOBIUS); TRANSMEMBRANE (PHOBIUS); TMhelix (TMHMM)
G1S_contig_10131	nuclear export mediator factor nemf	614	20	8.8e-101	0.679	3	F:nucleic acid binding; F:zinc ion binding; P:nuclear-transcribed mRNA catabolic process	-	Coil (COILS)
G1S_contig_10132	lysm domain receptor-like kinase 4-like	322	9	2.1e-11	0.95	12	C:mitochondrion; C:plasma membrane; C:plasmodesma; F:peptide receptor activity; F:transmembrane receptor protein serine/threonine kinase activity; F:ATP binding; F:ubiquitin protein ligase binding; P:transmembrane receptor protein serine/threonine kinase signaling pathway; P:hormone-mediated signaling pathway; P:regulation of signal transduction; P:protein autophosphorylation; P:serine family ami…	EC:2.7.11	no IPS match
G1S_contig_10133	probable galacturonosyltransferase 10	439	20	2.8e-54	0.839	10	C:Golgi membrane; C:mitochondrion; C:endosome; C:trans-Golgi network; F:polygalacturonate 4-alpha-galacturonosyltransferase activity; P:pectin biosynthetic process; P:cell wall organization; P:starch metabolic process; P:sucrose metabolic process; P:nucleotide metabolic process	EC:2.4.1.43	IPR029993 (PANTHER); PTHR32116:SF9 (PANTHER); SIGNAL_PEPTIDE_C_REGION (PHOBIUS); SIGNAL_PEPTIDE_H_REGION (PHOBIUS); SIGNAL_PEPTIDE_N_REGION (PHOBIUS); SIGNAL_PEPTIDE (PHOBIUS); NON_CYTOPLASMIC_DOMAIN (PHOBIUS); SignalP-noTM (SIGNALP_EUK); SignalP-TM (SIGNALP_GRAM_POSITIVE); TMhelix (TMHMM)
G1S_contig_10134	rna-binding protein 24-like isoform x1	1134	20	0	0.8505	2	F:nucleotide binding; F:nucleic acid binding	-	IPR000504 (SMART); IPR012677 (G3DSA:3.30.70.GENE3D); IPR000504 (PFAM); PTHR24011 (PANTHER); PTHR24011:SF218 (PANTHER); IPR000504 (PROSITE_PROFILES); SSF54928 (SUPERFAMILY)
G1S_contig_10135	signal recognition particle 43 kda chloroplastic	316	20	3.3e-14	0.86	13	C:signal recognition particle, endoplasmic reticulum targeting; C:chloroplast thylakoid membrane; C:chloroplast envelope; C:signal recognition particle, chloroplast targeting; F:identical protein binding; P:response to blue light; P:response to sucrose; P:response to red light; P:regulation of proton transport; P:response to far red light; P:cysteine biosynthetic process; P:protein import into ch…	-	IPR023780 (PFAM); G3DSA:2.40.50.40 (GENE3D); IPR016197 (SUPERFAMILY)
G1S_contig_10136	bud13 homolog	1743	20	0	0.747	2	C:nucleus; C:cytosol	-	Coil (COILS); IPR018609 (PFAM); PTHR31809 (PANTHER)
G1S_contig_10137	dihydrolipoyllysine-residue succinyltransferase component of 2-oxoglutarate dehydrogenase complex	1460	20	0	0.882	6	C:mitochondrion; C:oxoglutarate dehydrogenase complex; F:dihydrolipoyllysine-residue succinyltransferase activity; P:tricarboxylic acid cycle; P:lysine catabolic process; P:acyl-carrier-protein biosynthetic process	EC:2.3.1.61; EC:2.3.1	IPR000089 (PFAM); IPR023213 (G3DSA:3.30.559.GENE3D); G3DSA:2.40.50.100 (GENE3D); IPR001078 (PFAM); IPR006255 (TIGRFAM); PTHR23151:SF8 (PANTHER); PTHR23151 (PANTHER); IPR003016 (PROSITE_PATTERNS); IPR000089 (PROSITE_PROFILES); IPR011053 (SUPERFAMILY); SSF52777 (SUPERFAMILY)
G1S_contig_10138	homeobox-leucine zipper protein roc3	398	20	2.7e-86	0.973	5	C:nucleus; F:lipid binding; F:hydrolase activity, acting on ester bonds; F:sequence-specific DNA binding; P:regulation of transcription, DNA-templated	-	no IPS match
G1S_contig_10139	---NA---	547	0	-	-		-	-	no IPS match
G1S_contig_1014	PREDICTED: uncharacterized protein LOC101763951	998	20	6.6e-116	0.91	6	C:chloroplast thylakoid membrane; P:response to oxidative stress; P:thylakoid membrane organization; P:isopentenyl diphosphate biosynthetic process, methylerythritol 4-phosphate pathway; P:cellular cation homeostasis; P:divalent metal ion transport	-	TRANSMEMBRANE (PHOBIUS); TRANSMEMBRANE (PHOBIUS); NON_CYTOPLASMIC_DOMAIN (PHOBIUS); CYTOPLASMIC_DOMAIN (PHOBIUS); CYTOPLASMIC_DOMAIN (PHOBIUS)
G1S_contig_10140	phosphomannomutase a1	1255	20	0	0.9685	16	C:cytosol; F:phosphomannomutase activity; P:gluconeogenesis; P:glycolytic process; P:water transport; P:hyperosmotic response; P:cytoskeleton organization; P:Golgi organization; P:response to temperature stimulus; P:GDP-mannose biosynthetic process; P:proteasomal protein catabolic process; P:mannose biosynthetic process; P:L-ascorbic acid biosynthetic process; P:second-messenger-mediated signalin…	EC:5.4.2.8	no IPS match
G1S_contig_10141	alcohol dehydrogenase 1b	1285	20	0	0.956	4	F:zinc ion binding; F:oxidoreductase activity; F:cobalt ion binding; P:oxidation-reduction process	-	IPR020843 (SMART); IPR011032 (G3DSA:3.90.180.GENE3D); IPR013154 (PFAM); IPR013149 (PFAM); IPR016040 (G3DSA:3.40.50.GENE3D); PTHR11695:SF280 (PANTHER); IPR002085 (PANTHER); SSF51735 (SUPERFAMILY); IPR011032 (SUPERFAMILY)
G1S_contig_10142	2-aminoethanethiol dioxygenase-like isoform x1	1766	20	1.9e-145	0.8735	4	C:mitochondrion; F:cysteamine dioxygenase activity; P:taurine metabolic process; P:oxidation-reduction process	EC:1.13.11; EC:1.13.11.19	IPR012864 (PFAM); IPR014710 (G3DSA:2.60.120.GENE3D); PTHR22966 (PANTHER); PTHR22966:SF0 (PANTHER); IPR011051 (SUPERFAMILY)
G1S_contig_10143	---NA---	898	0	-	-		-	-	no IPS match
G1S_contig_10144	---NA---	259	0	-	-		-	-	no IPS match
G1S_contig_10145	probable protein phosphatase 2c 15 isoform x1	1540	20	0	0.916	3	F:protein serine/threonine phosphatase activity; F:metal ion binding; P:protein dephosphorylation	EC:3.1.3.16; EC:3.1; EC:3.1.3.41	IPR001932 (SMART); IPR001932 (SMART); IPR001932 (PFAM); IPR001932 (G3DSA:3.60.40.GENE3D); PTHR13832:SF158 (PANTHER); IPR015655 (PANTHER); IPR001932 (PROSITE_PROFILES); IPR001932 (SUPERFAMILY)
G1S_contig_10146	atp-dependent zinc metalloprotease ftsh mitochondrial-like	792	20	1.9e-178	0.822	2	C:cytoplasmic membrane-bounded vesicle; F:ATP binding	-	IPR003593 (SMART); IPR027417 (G3DSA:3.40.50.GENE3D); IPR003959 (PFAM); PTHR23070:SF5 (PANTHER); PTHR23070 (PANTHER); IPR003960 (PROSITE_PATTERNS); IPR027417 (SUPERFAMILY)
G1S_contig_10147	probable mitochondrial chaperone bcs1-b	313	20	4.5e-48	0.7305	2	C:cytoplasmic membrane-bounded vesicle; F:ATP binding	-	Coil (COILS); PTHR23070 (PANTHER); PTHR23070:SF5 (PANTHER)
G1S_contig_10148	glycerol-3-phosphate acyltransferase 5-like	237	20	1.4e-31	0.77	2	F:glycerol-3-phosphate 2-O-acyltransferase activity; P:suberin biosynthetic process	EC:2.3.1	no IPS match
G1S_contig_10149	---NA---	254	0	-	-		-	-	no IPS match
G1S_contig_1015	dna gyrase subunit chloroplastic mitochondrial-like	1998	20	0	0.933	11	C:chromosome; C:mitochondrion; C:nucleoid; C:DNA topoisomerase complex (ATP-hydrolyzing); C:chloroplast; F:DNA binding; F:DNA topoisomerase type II (ATP-hydrolyzing) activity; F:ATP binding; P:DNA topological change; P:DNA unwinding involved in DNA replication; P:chromosome segregation	EC:3.6.1; EC:3.6.1.3; EC:5.99.1; EC:5.99.1.3; EC:3.6.1.15	SIGNAL_PEPTIDE_H_REGION (PHOBIUS); SIGNAL_PEPTIDE (PHOBIUS); SIGNAL_PEPTIDE_C_REGION (PHOBIUS); TRANSMEMBRANE (PHOBIUS); CYTOPLASMIC_DOMAIN (PHOBIUS); NON_CYTOPLASMIC_DOMAIN (PHOBIUS); SIGNAL_PEPTIDE_N_REGION (PHOBIUS); TMhelix (TMHMM)
G1S_contig_10150	---NA---	495	0	-	-		-	-	no IPS match
G1S_contig_10151	ammonium transporter 1 member 1-like	782	20	2e-56	0.8805	3	C:integral component of membrane; F:ammonium transmembrane transporter activity; P:ammonium transmembrane transport	-	NON_CYTOPLASMIC_DOMAIN (PHOBIUS); TRANSMEMBRANE (PHOBIUS); CYTOPLASMIC_DOMAIN (PHOBIUS); TMhelix (TMHMM)
G1S_contig_10152	vacuolar protein sorting-associated protein 9a-like	768	20	2.4e-87	0.7655	1	C:mitochondrion	-	no IPS match
G1S_contig_10153	PREDICTED: uncharacterized protein LOC101766274	1346	20	0	0.819	1	C:membrane	-	no IPS match
G1S_contig_10154	pentatricopeptide repeat-containing protein at1g02150-like	1368	20	0	0.8745	18	C:nucleus; C:transcription factor complex; C:chromosome; C:chloroplast; F:transcription factor activity, sequence-specific DNA binding; F:zinc ion binding; F:histone-lysine N-methyltransferase activity; F:histone binding; F:sequence-specific DNA binding; P:regulation of transcription, DNA-templated; P:rRNA processing; P:tRNA metabolic process; P:lysine catabolic process; P:chloroplast organizatio…	EC:2.1.1.43; EC:2.1.1	IPR002885 (PFAM); IPR002885 (PFAM); IPR002885 (TIGRFAM); IPR011990 (G3DSA:1.25.40.GENE3D); PTHR24015 (PANTHER); PTHR24015:SF27 (PANTHER); IPR002885 (PROSITE_PROFILES); IPR002885 (PROSITE_PROFILES); IPR002885 (PROSITE_PROFILES); IPR002885 (PROSITE_PROFILES); IPR002885 (PROSITE_PROFILES); IPR002885 (PROSITE_PROFILES); IPR002885 (PROSITE_PROFILES); IPR002885 (PROSITE_PROFILES); IPR002885 (PROSITE_PR…
G1S_contig_10155	oxidation resistance protein 1-like	1474	20	0	0.85		-	-	SIGNAL_PEPTIDE_C_REGION (PHOBIUS); NON_CYTOPLASMIC_DOMAIN (PHOBIUS); SIGNAL_PEPTIDE_N_REGION (PHOBIUS); SIGNAL_PEPTIDE (PHOBIUS); SIGNAL_PEPTIDE_H_REGION (PHOBIUS); TMhelix (TMHMM)
G1S_contig_10156	reticulon-like protein b1	1252	20	7.7e-172	0.8535	3	C:endoplasmic reticulum membrane; C:integral component of membrane; C:cytoplasmic membrane-bounded vesicle	-	IPR003388 (PFAM); PTHR10994:SF27 (PANTHER); IPR003388 (PANTHER); TRANSMEMBRANE (PHOBIUS); CYTOPLASMIC_DOMAIN (PHOBIUS); NON_CYTOPLASMIC_DOMAIN (PHOBIUS); TRANSMEMBRANE (PHOBIUS); TRANSMEMBRANE (PHOBIUS); NON_CYTOPLASMIC_DOMAIN (PHOBIUS); CYTOPLASMIC_DOMAIN (PHOBIUS); IPR003388 (PROSITE_PROFILES); TMhelix (TMHMM); TMhelix (TMHMM)
G1S_contig_10157	homolog subfamily b member 5	512	20	1.3e-94	0.7915		-	-	IPR001623 (PRINTS); IPR001623 (SMART); IPR001623 (PFAM); IPR001623 (G3DSA:1.10.287.GENE3D); PTHR25040 (PANTHER); PTHR25040:SF79 (PANTHER); IPR001623 (PROSITE_PROFILES); IPR001623 (SUPERFAMILY)
G1S_contig_10158	6-phosphogluconate decarboxylating chloroplastic-like	1825	20	0	0.915	10	C:chloroplast; F:phosphogluconate dehydrogenase (decarboxylating) activity; F:NADP binding; P:pentose-phosphate shunt; P:response to cold; P:response to water deprivation; P:response to salt stress; P:response to abscisic acid; P:D-gluconate metabolic process; P:oxidation-reduction process	EC:1.1.1.44	no IPS match
G1S_contig_10159	solute carrier family 35 member f1-like	1302	20	0	0.855	3	C:integral component of membrane; C:cytoplasmic membrane-bounded vesicle; P:transport	-	TRANSMEMBRANE (PHOBIUS); NON_CYTOPLASMIC_DOMAIN (PHOBIUS); NON_CYTOPLASMIC_DOMAIN (PHOBIUS); TRANSMEMBRANE (PHOBIUS); CYTOPLASMIC_DOMAIN (PHOBIUS); TMhelix (TMHMM)
G1S_contig_1016	tetrapyrrole-binding chloroplastic	1209	20	4e-160	0.823	14	C:plastid; F:enzyme binding; F:tetrapyrrole binding; P:pentose-phosphate shunt; P:rRNA processing; P:aromatic amino acid family biosynthetic process; P:leaf morphogenesis; P:chloroplast-nucleus signaling pathway; P:photosystem II assembly; P:carotenoid biosynthetic process; P:cysteine biosynthetic process; P:cell differentiation; P:positive regulation of catalytic activity; P:positive regulation …	-	IPR008629 (PFAM); NON_CYTOPLASMIC_DOMAIN (PHOBIUS); TRANSMEMBRANE (PHOBIUS); CYTOPLASMIC_DOMAIN (PHOBIUS); SSF140869 (SUPERFAMILY); TMhelix (TMHMM)
G1S_contig_10160	tetratricopeptide repeat protein 27 homolog	493	20	1.5e-95	0.856	1	C:plastid	-	PTHR16193 (PANTHER)
G1S_contig_10161	PREDICTED: uncharacterized protein LOC101773462	1556	20	0	0.7265	2	P:biological_process; C:cellular_component	-	no IPS match
G1S_contig_10162	magnesium transporter nipa2-like	1655	20	0	0.9505	3	C:integral component of membrane; F:magnesium ion transmembrane transporter activity; P:magnesium ion transport	-	IPR008521 (PFAM); PTHR12570:SF2 (PANTHER); IPR008521 (PANTHER); TRANSMEMBRANE (PHOBIUS); NON_CYTOPLASMIC_DOMAIN (PHOBIUS); NON_CYTOPLASMIC_DOMAIN (PHOBIUS); TRANSMEMBRANE (PHOBIUS); CYTOPLASMIC_DOMAIN (PHOBIUS); CYTOPLASMIC_DOMAIN (PHOBIUS); TRANSMEMBRANE (PHOBIUS); TRANSMEMBRANE (PHOBIUS); NON_CYTOPLASMIC_DOMAIN (PHOBIUS); TRANSMEMBRANE (PHOBIUS); TRANSMEMBRANE (PHOBIUS); NON_CYTOPLASMIC_DOMAIN …
G1S_contig_10163	quinone oxidoreductase-like protein 2 homolog	1235	20	0	0.891	4	C:peroxisome; F:zinc ion binding; F:oxidoreductase activity; P:oxidation-reduction process	-	IPR020843 (SMART); IPR016040 (G3DSA:3.40.50.GENE3D); IPR013149 (PFAM); IPR011032 (G3DSA:3.90.180.GENE3D); IPR013154 (PFAM); PTHR11695:SF30 (PANTHER); IPR002085 (PANTHER); IPR002364 (PROSITE_PATTERNS); SSF51735 (SUPERFAMILY); IPR011032 (SUPERFAMILY)
G1S_contig_10164	receptor-like serine threonine-protein kinase ale2 isoform x2	897	20	5.6e-132	0.8075	4	F:protein serine/threonine kinase activity; F:ATP binding; P:protein phosphorylation; P:serine family amino acid metabolic process	EC:2.7.11	NON_CYTOPLASMIC_DOMAIN (PHOBIUS); SIGNAL_PEPTIDE (PHOBIUS); CYTOPLASMIC_DOMAIN (PHOBIUS); SIGNAL_PEPTIDE_C_REGION (PHOBIUS); SIGNAL_PEPTIDE_N_REGION (PHOBIUS); TRANSMEMBRANE (PHOBIUS); SIGNAL_PEPTIDE_H_REGION (PHOBIUS); SignalP-noTM (SIGNALP_GRAM_NEGATIVE); SignalP-TM (SIGNALP_GRAM_POSITIVE); SignalP-noTM (SIGNALP_EUK); TMhelix (TMHMM)
G1S_contig_10165	phosphoribosylformylglycinamidine cyclo- chloroplastic mitochondrial-like	1416	20	0	0.873	8	C:mitochondrion; C:chloroplast stroma; F:phosphoribosylformylglycinamidine cyclo-ligase activity; F:copper ion binding; P:'de novo' IMP biosynthetic process; P:ubiquinone biosynthetic process; P:pyrimidine ribonucleotide biosynthetic process; P:purine nucleobase metabolic process	EC:6.3.3.1	no IPS match
G1S_contig_10166	rna-binding family protein isoform 1	421	20	1.1e-96	0.8025	7	C:chloroplast; F:nucleotide binding; F:RNA binding; P:maltose metabolic process; P:thylakoid membrane organization; P:starch biosynthetic process; P:chloroplast mRNA modification	-	PTHR31346 (PANTHER); PTHR31346:SF2 (PANTHER)
G1S_contig_10167	wd repeat-containing protein 44-like	1769	20	0	0.848	1	F:protein binding	-	Coil (COILS); IPR020472 (PRINTS); IPR001680 (SMART); IPR015943 (G3DSA:2.130.10.GENE3D); IPR001680 (PFAM); PTHR14221:SF0 (PANTHER); PTHR14221 (PANTHER); PTHR14221 (PANTHER); PTHR14221:SF0 (PANTHER); IPR019775 (PROSITE_PATTERNS); IPR019775 (PROSITE_PATTERNS); IPR017986 (PROSITE_PROFILES); IPR001680 (PROSITE_PROFILES); IPR001680 (PROSITE_PROFILES); IPR017986 (PROSITE_PROFILES); IPR001680 (PROSITE_PR…
G1S_contig_10168	---NA---	289	0	-	-		-	-	SignalP-TM (SIGNALP_GRAM_POSITIVE)
G1S_contig_10169	brca1-a complex subunit bre	1535	20	0	0.833	1	P:biological_process	-	IPR010358 (PFAM); PTHR15189 (PANTHER); PTHR15189:SF7 (PANTHER)
G1S_contig_1017	serine hydroxymethyltransferase	1956	20	0	0.9445	8	C:plastid; F:glycine hydroxymethyltransferase activity; F:methyltransferase activity; F:pyridoxal phosphate binding; P:glycine metabolic process; P:L-serine metabolic process; P:methylation; P:tetrahydrofolate interconversion	EC:2.1.2.1	no IPS match
G1S_contig_10170	alpha-n-acetylglucosaminidase isoform x1	670	20	2.4e-112	0.905	2	C:vacuole; C:cytoplasmic membrane-bounded vesicle	-	IPR024732 (PFAM); IPR007781 (PANTHER)
G1S_contig_10171	protein strubbelig-receptor family 3-like	1601	20	0	0.8515	12	C:mitochondrion; C:plasma membrane; C:plasmodesma; C:integral component of membrane; F:peptide receptor activity; F:transmembrane receptor protein serine/threonine kinase activity; F:ATP binding; F:ubiquitin protein ligase binding; P:transmembrane receptor protein serine/threonine kinase signaling pathway; P:serine family amino acid metabolic process; P:hormone-mediated signaling pathway; P:prote…	EC:2.7.11	G3DSA:1.10.510.10 (GENE3D); G3DSA:3.30.200.20 (GENE3D); IPR001245 (PFAM); PTHR24420:SF613 (PANTHER); PTHR24420 (PANTHER); IPR000719 (PROSITE_PROFILES); IPR011009 (SUPERFAMILY)
G1S_contig_10172	zinc finger ccch domain-containing protein 46-like	320	16	3.9e-61	0.7206	5	C:nuclear envelope; C:mitochondrion; F:nucleic acid binding; F:metal ion binding; P:regulation of transcription, DNA-templated	-	no IPS match
G1S_contig_10173	aba-responsive protein	1172	20	2.5e-165	0.839		-	-	IPR004182 (SMART); IPR011993 (G3DSA:2.30.29.GENE3D); IPR004182 (PFAM); PTHR31969:SF3 (PANTHER); PTHR31969 (PANTHER)
G1S_contig_10174	---NA---	376	0	-	-		-	-	CYTOPLASMIC_DOMAIN (PHOBIUS); NON_CYTOPLASMIC_DOMAIN (PHOBIUS); TRANSMEMBRANE (PHOBIUS)
G1S_contig_10175	myc-associated zinc finger	737	20	2e-54	0.816	1	F:protein binding	-	IPR011990 (G3DSA:1.25.40.GENE3D); SIGNAL_PEPTIDE_N_REGION (PHOBIUS); NON_CYTOPLASMIC_DOMAIN (PHOBIUS); SIGNAL_PEPTIDE_C_REGION (PHOBIUS); SIGNAL_PEPTIDE (PHOBIUS); SIGNAL_PEPTIDE_H_REGION (PHOBIUS); SignalP-noTM (SIGNALP_GRAM_NEGATIVE); SignalP-noTM (SIGNALP_EUK); SignalP-TM (SIGNALP_GRAM_POSITIVE)
G1S_contig_10176	receptor-like protein kinase at4g00960	1414	20	0	0.6145	3	F:protein kinase activity; F:ATP binding; P:protein phosphorylation	-	Coil (COILS); Coil (COILS); IPR002290 (SMART); G3DSA:3.30.200.20 (GENE3D); IPR013320 (G3DSA:2.60.120.GENE3D); IPR000719 (PFAM); G3DSA:1.10.510.10 (GENE3D); PTHR24420 (PANTHER); IPR008271 (PROSITE_PATTERNS); IPR000719 (PROSITE_PROFILES); IPR011009 (SUPERFAMILY)
G1S_contig_10177	transcription factor tcp2	348	20	2.2e-23	0.9585	25	C:nucleus; F:DNA binding; F:transcription factor activity, sequence-specific DNA binding; F:protein binding; P:MAPK cascade; P:protein targeting to membrane; P:negative regulation of cell proliferation; P:response to bacterium; P:embryo development ending in seed dormancy; P:systemic acquired resistance, salicylic acid mediated signaling pathway; P:jasmonic acid mediated signaling pathway; P:leaf…	-	no IPS match
G1S_contig_10178	l-arabinokinase-like isoform x4	331	20	1.2e-70	0.8975	5	C:mitochondrion; F:ATP binding; F:kinase activity; F:phosphotransferase activity, alcohol group as acceptor; P:phosphorylation	-	no IPS match
G1S_contig_10179	PREDICTED: uncharacterized protein LOC101783629	1162	20	1.7e-167	0.8005		-	-	IPR025131 (PFAM); PTHR31132 (PANTHER); PTHR31132:SF2 (PANTHER)
G1S_contig_1018	protein diaphanous homolog 1-like	2145	20	4.8e-160	0.7675	2	C:plastid; F:catalytic activity	-	Coil (COILS); Coil (COILS); IPR010820 (PFAM); PTHR31805:SF2 (PANTHER); PTHR31805 (PANTHER)
G1S_contig_10180	coiled-coil domain-containing protein 12	964	20	1.4e-91	0.8545	1	P:biological_process	-	Coil (COILS); IPR013169 (PFAM); PTHR31551 (PANTHER)
G1S_contig_10181	retinoblastoma-binding protein 5 homolog	1525	20	0	0.876	2	C:Set1C/COMPASS complex; P:vegetative to reproductive phase transition of meristem	-	SIGNAL_PEPTIDE (PHOBIUS); SIGNAL_PEPTIDE_C_REGION (PHOBIUS); SIGNAL_PEPTIDE_N_REGION (PHOBIUS); NON_CYTOPLASMIC_DOMAIN (PHOBIUS); SIGNAL_PEPTIDE_H_REGION (PHOBIUS)
G1S_contig_10182	aspartic proteinase nepenthesin-1-like	321	2	3.2e-14	0.91	2	F:aspartic-type endopeptidase activity; P:proteolysis	EC:3.4.23	SIGNAL_PEPTIDE_C_REGION (PHOBIUS); SIGNAL_PEPTIDE (PHOBIUS); SIGNAL_PEPTIDE_N_REGION (PHOBIUS); NON_CYTOPLASMIC_DOMAIN (PHOBIUS); SIGNAL_PEPTIDE_H_REGION (PHOBIUS); SignalP-TM (SIGNALP_GRAM_POSITIVE); SignalP-noTM (SIGNALP_GRAM_NEGATIVE); SignalP-noTM (SIGNALP_EUK)
G1S_contig_10183	protein chloroplastic	1143	20	2.8e-119	0.8595	7	C:chloroplast; P:phosphatidylglycerol biosynthetic process; P:aromatic amino acid family biosynthetic process; P:stomatal complex morphogenesis; P:iron-sulfur cluster assembly; P:isopentenyl diphosphate biosynthetic process, methylerythritol 4-phosphate pathway; P:protein targeting to chloroplast	-	G3DSA:3.30.460.10 (GENE3D); IPR025656 (PFAM); IPR004394 (TIGRFAM); PTHR21043:SF1 (PANTHER); IPR004394 (PANTHER); SSF81301 (SUPERFAMILY)
G1S_contig_10184	histone h2ax	746	20	2.2e-64	0.931	4	C:nucleosome; C:nucleus; F:DNA binding; F:protein heterodimerization activity	-	TMhelix (TMHMM)
G1S_contig_10185	protein wvd2-like 1-like	1686	20	0	0.7375		-	-	Coil (COILS); IPR027329 (PFAM); PTHR31358:SF2 (PANTHER); PTHR31358 (PANTHER)
G1S_contig_10186	protein early responsive to dehydration 15-like isoform x1	875	20	1.4e-89	0.635	1	C:nucleus	-	no IPS match
G1S_contig_10187	PREDICTED: uncharacterized protein At2g34160-like isoform X1	849	20	2.6e-78	0.841	5	C:ribosome; F:nucleic acid binding; F:structural constituent of ribosome; P:translation; P:ribosome biogenesis	-	IPR014560 (PIRSF); IPR002775 (G3DSA:3.30.110.GENE3D); IPR002775 (PFAM); PTHR31947 (PANTHER); PTHR31947:SF1 (PANTHER); IPR002775 (SUPERFAMILY)
G1S_contig_10188	60s acidic ribosomal protein p2a-like isoform x1	237	1	8.8e-13	0.83		-	-	NON_CYTOPLASMIC_DOMAIN (PHOBIUS); TRANSMEMBRANE (PHOBIUS); CYTOPLASMIC_DOMAIN (PHOBIUS); TMhelix (TMHMM)
G1S_contig_10189	preprotein translocase family protein isoform 1	260	20	2.2e-51	0.9505	5	C:plastid; C:membrane; F:ATP binding; P:protein targeting; P:protein import	-	IPR011116 (PFAM); IPR011116 (G3DSA:1.10.3060.GENE3D); PTHR30612 (PANTHER); IPR011116 (SUPERFAMILY)
G1S_contig_1019	zim motif family protein	1071	20	4.9e-89	0.7845		-	-	Coil (COILS); IPR010399 (SMART); IPR018467 (PFAM); IPR010399 (PFAM); IPR010399 (PROSITE_PROFILES)
G1S_contig_10190	protein translocase subunit chloroplastic	427	20	7e-91	0.8335	7	C:plastid; C:membrane; F:nucleic acid binding; F:ATP binding; F:zinc ion binding; P:protein targeting; P:protein import	-	IPR011116 (G3DSA:1.10.3060.GENE3D); IPR011116 (PFAM)
G1S_contig_10191	post-gpi attachment to proteins factor 3-like	1427	20	0	0.8825	2	C:membrane; C:cytoplasmic membrane-bounded vesicle	-	IPR007217 (PFAM); IPR007217 (PANTHER); PTHR13148:SF0 (PANTHER); CYTOPLASMIC_DOMAIN (PHOBIUS); TRANSMEMBRANE (PHOBIUS); SIGNAL_PEPTIDE_H_REGION (PHOBIUS); TRANSMEMBRANE (PHOBIUS); NON_CYTOPLASMIC_DOMAIN (PHOBIUS); CYTOPLASMIC_DOMAIN (PHOBIUS); TRANSMEMBRANE (PHOBIUS); SIGNAL_PEPTIDE_C_REGION (PHOBIUS); CYTOPLASMIC_DOMAIN (PHOBIUS); TRANSMEMBRANE (PHOBIUS); TRANSMEMBRANE (PHOBIUS); TRANSMEMBRANE (P…
G1S_contig_10192	pathogenesis-related protein 1	831	20	9.1e-110	0.9075	2	P:defense response; P:response to biotic stimulus	-	no IPS match
G1S_contig_10193	general transcription factor 3c polypeptide 6-like	508	20	1.8e-61	0.751		-	-	CYTOPLASMIC_DOMAIN (PHOBIUS); NON_CYTOPLASMIC_DOMAIN (PHOBIUS); TRANSMEMBRANE (PHOBIUS); TMhelix (TMHMM)
G1S_contig_10194	transcription initiation factor tfiid subunit 11	610	20	6.3e-80	0.9565	6	C:nucleus; F:translation initiation factor activity; F:protein heterodimerization activity; P:transcription initiation from RNA polymerase II promoter; C:ribosome; P:regulation of translational initiation	-	IPR009072 (G3DSA:1.10.20.GENE3D); IPR006809 (PFAM); IPR006809 (PANTHER); IPR009072 (SUPERFAMILY)
G1S_contig_10195	laccase-15-like	274	20	8.1e-52	0.802	5	C:apoplast; F:copper ion binding; F:hydroquinone:oxygen oxidoreductase activity; P:lignin catabolic process; P:oxidation-reduction process	EC:1.10.3; EC:1.10.3.2	IPR011706 (PFAM); IPR008972 (G3DSA:2.60.40.GENE3D); PTHR11709 (PANTHER); PTHR11709:SF9 (PANTHER)
G1S_contig_10196	enhancer of mrna-decapping protein 4-like	2095	20	0	0.784	1	C:plastid	-	no IPS match
G1S_contig_10197	PREDICTED: uncharacterized protein YNL011C-like	1279	20	0	0.924	3	C:cytoplasmic membrane-bounded vesicle; P:embryo development ending in seed dormancy; P:pollen tube development	-	G3DSA:3.40.50.10680 (GENE3D); IPR002882 (PFAM); PTHR31240 (PANTHER); SSF142338 (SUPERFAMILY)
G1S_contig_10198	ring finger protein 13 isoform x1	2051	20	0	0.8245	10	C:Golgi membrane; C:integral component of membrane; C:cytoplasmic membrane-bounded vesicle; C:late endosome membrane; C:protein storage vacuole membrane; F:protein binding; F:peptidase activity; F:zinc ion binding; P:proteolysis; P:protein transport	-	IPR001841 (SMART); IPR003137 (PFAM); IPR013083 (G3DSA:3.30.40.GENE3D); IPR001841 (PFAM); G3DSA:3.50.30.30 (GENE3D); PTHR22765:SF5 (PANTHER); PTHR22765 (PANTHER); NON_CYTOPLASMIC_DOMAIN (PHOBIUS); SIGNAL_PEPTIDE (PHOBIUS); SIGNAL_PEPTIDE_C_REGION (PHOBIUS); SIGNAL_PEPTIDE_N_REGION (PHOBIUS); TRANSMEMBRANE (PHOBIUS); SIGNAL_PEPTIDE_H_REGION (PHOBIUS); CYTOPLASMIC_DOMAIN (PHOBIUS); IPR001841 (PROSIT…
G1S_contig_10199	actin-related protein 4	1724	20	0	0.9275	40	C:Swr1 complex; C:nucleolus; C:cytoplasm; C:cytoskeleton; C:Ino80 complex; C:NuA4 histone acetyltransferase complex; F:structural constituent of cytoskeleton; P:mRNA splicing, via spliceosome; P:DNA repair; P:DNA methylation; P:mitotic recombination; P:chromatin remodeling; P:methylation-dependent chromatin silencing; P:reciprocal meiotic recombination; P:cell-cell signaling; P:embryo sac egg cel…	-	IPR004000 (SMART); G3DSA:3.30.420.40 (GENE3D); IPR004000 (PFAM); G3DSA:3.90.640.10 (GENE3D); G3DSA:3.30.420.40 (GENE3D); IPR004000 (PANTHER); IPR027667 (PTHR11937:PANTHER); SSF53067 (SUPERFAMILY)
G1S_contig_102	cell wall-associated hydrolase	3574	20	7.2e-129	0.798	1	C:mitochondrion	-	no IPS match
G1S_contig_1020	aspartic proteinase nepenthesin-2-like	1499	20	0	0.5845	6	P:proteolysis; F:aspartic-type endopeptidase activity; C:cytoplasmic membrane-bounded vesicle; F:peptidase activity; P:protein catabolic process; C:extracellular region	-	no IPS match
G1S_contig_10200	disease resistance protein rga3-like isoform x1	704	20	5.9e-119	0.665	1	F:ADP binding	-	G3DSA:3.80.10.10 (GENE3D); SSF52047 (SUPERFAMILY)
G1S_contig_10201	bacterial blight-resistance protein xa1	296	20	7.3e-50	0.6525	1	F:ADP binding	-	no IPS match
G1S_contig_10202	disease resistance	2728	20	0	0.7505		-	-	PTHR31827 (PANTHER)
G1S_contig_10203	---NA---	281	0	-	-		-	-	no IPS match
G1S_contig_10204	peptide deformylase chloroplastic	563	20	1.8e-113	0.907	8	C:plant-type cell wall; C:chloroplast stroma; F:iron ion binding; F:peptide deformylase activity; P:translation; P:peptidyl-methionine modification; P:N-terminal protein amino acid modification; P:co-translational protein modification	EC:3.5.1.88	IPR000181 (PRINTS); IPR023635 (PFAM); IPR023635 (G3DSA:3.90.45.GENE3D); IPR000181 (TIGRFAM); IPR000181 (PIRSF); IPR000181 (PANTHER); PTHR10458:SF6 (PANTHER); IPR023635 (SUPERFAMILY)
G1S_contig_10205	---NA---	370	0	-	-		-	-	no IPS match
G1S_contig_10206	bhlh transcription partial	489	20	3.4e-61	0.919	2	F:DNA binding; F:protein dimerization activity	-	no IPS match
G1S_contig_10207	---NA---	227	0	-	-		-	-	no IPS match
G1S_contig_10208	ring zinc finger	1161	20	5e-90	0.7105	3	C:cytoplasmic membrane-bounded vesicle; F:protein binding; F:zinc ion binding	-	IPR011016 (SMART); IPR001841 (SMART); IPR013083 (G3DSA:3.30.40.GENE3D); IPR001841 (PFAM); PTHR22764 (PANTHER); PTHR22764:SF56 (PANTHER); IPR001841 (PROSITE_PROFILES); SSF57850 (SUPERFAMILY)
G1S_contig_10209	hypothetical protein LR48_Vigan325s001300	205	1	0.00011	0.69		-	-	no IPS match
G1S_contig_1021	dna-directed rna polymerase chloroplastic-like	2904	20	0	0.9165	9	C:mitochondrion; C:chloroplast; F:DNA binding; F:DNA-directed RNA polymerase activity; F:hydrolase activity, acting on ester bonds; P:transcription, DNA-templated; C:nucleolus; P:purine nucleobase metabolic process; P:pyrimidine nucleobase metabolic process	EC:2.7.7.6	IPR029262 (G3DSA:1.10.1320.GENE3D); IPR029262 (PFAM); IPR024075 (G3DSA:1.10.287.GENE3D); G3DSA:3.30.70.370 (GENE3D); G3DSA:1.10.150.20 (GENE3D); G3DSA:1.10.287.280 (GENE3D); IPR002092 (PFAM); PTHR10102:SF1 (PANTHER); IPR002092 (PANTHER); IPR002092 (PROSITE_PATTERNS); IPR002092 (PROSITE_PATTERNS); SSF56672 (SUPERFAMILY)
G1S_contig_10210	nuclear cap-binding protein subunit 1	2818	20	0	0.892	28	C:nucleus; C:cytoplasm; C:nuclear cap binding complex; F:RNA cap binding; P:microtubule cytoskeleton organization; P:RNA splicing, via endonucleolytic cleavage and ligation; P:cytokinesis by cell plate formation; P:DNA methylation; P:chromatin silencing; P:transcription from RNA polymerase II promoter; P:7-methylguanosine mRNA capping; P:methionine biosynthetic process; P:photomorphogenesis; P:re…	-	no IPS match
G1S_contig_10211	rna recognition motif -containing protein	1664	20	0	0.7895	5	C:nucleus; C:ribonucleoprotein complex; F:nucleotide binding; F:RNA binding; P:RNA processing	-	no IPS match
G1S_contig_10212	nudix hydrolase 2	1388	20	0	0.925	3	C:plastid; F:hydrolase activity; P:metabolic process	-	IPR003293 (PRINTS); IPR020476 (PRINTS); IPR000086 (PFAM); IPR015797 (G3DSA:3.90.79.GENE3D); PTHR13994 (PANTHER); PTHR13994:SF6 (PANTHER); IPR020084 (PROSITE_PATTERNS); IPR000086 (PROSITE_PROFILES); IPR015797 (SUPERFAMILY)
G1S_contig_10213	probable strigolactone esterase d14 homolog	338	20	3.7e-74	0.796	2	F:hydrolase activity; P:metabolic process	-	IPR000073 (PFAM); IPR029058 (G3DSA:3.40.50.GENE3D); PTHR10992 (PANTHER); PTHR10992:SF750 (PANTHER); IPR029058 (SUPERFAMILY)
G1S_contig_10214	flavonol synthase flavanone 3-hydroxylase-like	462	20	2.3e-42	0.7385	3	F:iron ion binding; F:oxidoreductase activity, acting on paired donors, with incorporation or reduction of molecular oxygen, 2-oxoglutarate as one donor, and incorporation of one atom each of oxygen into both donors; P:oxidation-reduction process	EC:1.14.11	no IPS match
G1S_contig_10215	---NA---	281	0	-	-		-	-	TRANSMEMBRANE (PHOBIUS); CYTOPLASMIC_DOMAIN (PHOBIUS); NON_CYTOPLASMIC_DOMAIN (PHOBIUS); TMhelix (TMHMM)
G1S_contig_10216	3-ketoacyl- synthase 6-like	1656	20	0	0.798	3	C:membrane; F:transferase activity, transferring acyl groups other than amino-acyl groups; P:fatty acid biosynthetic process	-	IPR016038 (G3DSA:3.40.47.GENE3D); IPR012392 (PIRSF); IPR013601 (PFAM); IPR013747 (PFAM); IPR016038 (G3DSA:3.40.47.GENE3D); PTHR31561:SF5 (PANTHER); IPR012392 (PANTHER); IPR016039 (SUPERFAMILY); IPR016039 (SUPERFAMILY)
G1S_contig_10217	---NA---	241	0	-	-		-	-	no IPS match
G1S_contig_10218	---NA---	604	0	-	-		-	-	CYTOPLASMIC_DOMAIN (PHOBIUS); NON_CYTOPLASMIC_DOMAIN (PHOBIUS); TRANSMEMBRANE (PHOBIUS); TMhelix (TMHMM)
G1S_contig_10219	nuclear pore complex protein nup133 isoform x4	553	20	3.8e-121	0.907	2	C:chloroplast; P:embryo sac egg cell differentiation	-	PTHR13405 (PANTHER); PTHR13405:SF11 (PANTHER); SSF117289 (SUPERFAMILY)
G1S_contig_1022	---NA---	953	0	-	-		-	-	CYTOPLASMIC_DOMAIN (PHOBIUS); NON_CYTOPLASMIC_DOMAIN (PHOBIUS); TRANSMEMBRANE (PHOBIUS); TMhelix (TMHMM)
G1S_contig_10220	---NA---	281	0	-	-		-	-	no IPS match
G1S_contig_10221	tpa: set-domain containing protein family	2479	20	0	0.9115	27	C:chromatin; C:transcription factor complex; C:chromatin silencing complex; C:plasmodesma; C:plastid; C:PcG protein complex; F:chromatin binding; F:transcription factor activity, sequence-specific DNA binding; F:single-stranded RNA binding; F:protein binding; F:histone-lysine N-methyltransferase activity; P:nuclear-transcribed mRNA catabolic process; P:DNA methylation; P:chromatin silencing; P:re…	EC:2.1.1.43; EC:2.1.1	IPR001214 (SMART); IPR001005 (SMART); IPR001214 (PFAM); G3DSA:2.170.270.10 (GENE3D); PTHR22884:SF237 (PANTHER); PTHR22884 (PANTHER); PTHR22884 (PANTHER); PTHR22884:SF237 (PANTHER); IPR001214 (PROSITE_PROFILES); IPR026489 (PROSITE_PROFILES); IPR025778 (PROSITE_PROFILES); SSF82199 (SUPERFAMILY)
G1S_contig_10222	protein phosphatase 2c	1744	20	0	0.809	5	C:membrane; F:protein serine/threonine phosphatase activity; F:metal ion binding; P:protein dephosphorylation; C:protein serine/threonine phosphatase complex	EC:3.1.3.16; EC:3.1; EC:3.1.3.41	no IPS match
G1S_contig_10223	vacuolar protein sorting 13c	786	20	4.4e-157	0.8465	4	C:intracellular; C:extrinsic component of membrane; P:protein targeting to vacuole; P:protein retention in Golgi apparatus	-	IPR009291 (PFAM); PTHR16166:SF61 (PANTHER); IPR026847 (PANTHER); PTHR16166:SF61 (PANTHER)
G1S_contig_10224	3 -n-debenzoyl-2 -deoxytaxol n-benzoyltransferase-like	1033	20	0	0.781	2	F:transferase activity, transferring acyl groups other than amino-acyl groups; P:metabolic process	-	no IPS match
G1S_contig_10225	low affinity sulfate transporter 3-like	734	20	4.8e-152	0.8985	3	C:integral component of membrane; F:secondary active sulfate transmembrane transporter activity; P:sulfate transmembrane transport	-	IPR030402 (PFAM); IPR011547 (PFAM); IPR001902 (PANTHER); IPR030315 (PTHR11814:PANTHER); IPR018045 (PROSITE_PATTERNS); TRANSMEMBRANE (PHOBIUS); TRANSMEMBRANE (PHOBIUS); NON_CYTOPLASMIC_DOMAIN (PHOBIUS); TRANSMEMBRANE (PHOBIUS); TRANSMEMBRANE (PHOBIUS); TRANSMEMBRANE (PHOBIUS); CYTOPLASMIC_DOMAIN (PHOBIUS); CYTOPLASMIC_DOMAIN (PHOBIUS); NON_CYTOPLASMIC_DOMAIN (PHOBIUS); TRANSMEMBRANE (PHOBIUS); CYT…
G1S_contig_10226	ribosomal protein s11	1316	20	4.4e-149	0.8505	9	C:mitochondrion; C:ribosome; C:chloroplast; F:structural constituent of ribosome; F:rRNA binding; P:DNA-templated transcription, elongation; P:translation; P:pyrimidine ribonucleotide biosynthetic process; P:ribosome biogenesis	-	IPR001971 (PFAM); IPR001971 (G3DSA:3.30.420.GENE3D); IPR001971 (PANTHER); PTHR11759:SF3 (PANTHER); SSF53137 (SUPERFAMILY)
G1S_contig_10227	PREDICTED: uncharacterized protein LOC101753647	259	1	6.9e-09	1	1	C:chloroplast	-	no IPS match
G1S_contig_10228	myosin-10-like isoform x2	333	12	7.9e-24	0.6992		-	-	Coil (COILS); Coil (COILS)
G1S_contig_10229	allene oxide chloroplastic	278	20	1.4e-55	0.747	10	C:chloroplast envelope; F:monooxygenase activity; F:iron ion binding; F:oxidoreductase activity, acting on paired donors, with incorporation or reduction of molecular oxygen; F:lyase activity; F:heme binding; P:tryptophan catabolic process; P:fatty acid metabolic process; P:indoleacetic acid biosynthetic process; P:oxidation-reduction process	-	SignalP-TM (SIGNALP_GRAM_POSITIVE)
G1S_contig_1023	photosystem ii 5 kda chloroplastic-like	244	2	7.6e-07	0.97		-	-	no IPS match
G1S_contig_10230	calmodulin-like protein 4	622	20	1.5e-103	0.8775	7	C:nucleosome; C:nucleus; F:DNA binding; F:calcium ion binding; F:2-alkenal reductase [NAD(P)] activity; F:protein heterodimerization activity; P:oxidation-reduction process	EC:1.3.1.74	IPR002048 (SMART); IPR011992 (G3DSA:1.10.238.GENE3D); IPR011992 (PFAM); IPR011992 (G3DSA:1.10.238.GENE3D); PTHR23050 (PANTHER); PTHR23050:SF136 (PANTHER); IPR018247 (PROSITE_PATTERNS); IPR002048 (PROSITE_PROFILES); SSF47473 (SUPERFAMILY)
G1S_contig_10231	---NA---	889	0	-	-		-	-	no IPS match
G1S_contig_10232	fbd-associated f-box protein at5g53635-like	261	1	2.1e-06	0.68		-	-	no IPS match
G1S_contig_10233	csc1-like protein rxw8	2206	20	0	0.883	2	C:membrane; C:cytoplasmic membrane-bounded vesicle	-	PF13967 (PFAM); IPR003864 (PFAM); PTHR13018 (PANTHER); PTHR13018:SF31 (PANTHER); CYTOPLASMIC_DOMAIN (PHOBIUS); TRANSMEMBRANE (PHOBIUS); TRANSMEMBRANE (PHOBIUS); TRANSMEMBRANE (PHOBIUS); NON_CYTOPLASMIC_DOMAIN (PHOBIUS); NON_CYTOPLASMIC_DOMAIN (PHOBIUS); TRANSMEMBRANE (PHOBIUS); NON_CYTOPLASMIC_DOMAIN (PHOBIUS); TRANSMEMBRANE (PHOBIUS); CYTOPLASMIC_DOMAIN (PHOBIUS); CYTOPLASMIC_DOMAIN (PHOBIUS); C…
G1S_contig_10234	heavy metal-associated isoprenylated plant protein 26-like	500	20	1.8e-50	0.8945	2	F:metal ion binding; P:metal ion transport	-	G3DSA:3.30.70.100 (GENE3D); IPR006121 (PFAM); PTHR22814:SF14 (PANTHER); PTHR22814 (PANTHER); IPR006121 (PROSITE_PROFILES); IPR006121 (SUPERFAMILY)
G1S_contig_10235	plastid division protein chloroplastic-like	607	20	2.5e-53	0.91	3	C:plastid; F:protein self-association; P:chloroplast fission	-	IPR025344 (PFAM)
G1S_contig_10236	purple acid phosphatase 1	1325	20	0	0.898	5	C:cytoplasmic membrane-bounded vesicle; F:acid phosphatase activity; P:dephosphorylation; P:riboflavin metabolic process; P:hexachlorocyclohexane metabolic process	EC:3.1; EC:3.1.3.41; EC:3.1.3.2	no IPS match
G1S_contig_10237	vegetative cell wall protein gp1-like	687	3	6.5e-14	0.7933		-	-	PR01217 (PRINTS); SIGNAL_PEPTIDE (PHOBIUS); NON_CYTOPLASMIC_DOMAIN (PHOBIUS); SIGNAL_PEPTIDE_H_REGION (PHOBIUS); SIGNAL_PEPTIDE_N_REGION (PHOBIUS); SIGNAL_PEPTIDE_C_REGION (PHOBIUS); SignalP-TM (SIGNALP_GRAM_POSITIVE); SignalP-noTM (SIGNALP_EUK); SignalP-noTM (SIGNALP_GRAM_NEGATIVE)
G1S_contig_10238	formin-like protein 5	2206	20	0	0.9125	4	C:actin filament; F:phosphoprotein phosphatase activity; P:actin nucleation; P:protein dephosphorylation	EC:3.1.3.16; EC:3.1; EC:3.1.3.41	Coil (COILS); Coil (COILS); IPR015425 (SMART); IPR015425 (PFAM); IPR027643 (PTHR23213:PANTHER); PTHR23213 (PANTHER); IPR015425 (PROSITE_PROFILES); SSF101447 (SUPERFAMILY)
G1S_contig_10239	gdsl esterase lipase exl3-like	1282	20	0	0.8315	3	C:cytoplasmic membrane-bounded vesicle; F:hydrolase activity, acting on ester bonds; P:metabolic process	-	IPR013830 (G3DSA:3.40.50.GENE3D); IPR001087 (PFAM); PTHR22835 (PANTHER); PTHR22835:SF119 (PANTHER); IPR013830 (SUPERFAMILY)
G1S_contig_1024	quinone oxidoreductase	1016	20	0	0.8925	7	C:cytosol; F:NADPH:quinone reductase activity; F:alcohol dehydrogenase activity, zinc-dependent; F:zinc ion binding; P:obsolete electron transport; P:response to symbiotic fungus; P:oxidation-reduction process	EC:1.6.5.5; EC:1.1.1.1	IPR020843 (SMART); IPR016040 (G3DSA:3.40.50.GENE3D); IPR013149 (PFAM); IPR011032 (G3DSA:3.90.180.GENE3D); IPR013154 (PFAM); IPR014189 (TIGRFAM); IPR002085 (PANTHER); PTHR11695:SF465 (PANTHER); IPR011032 (SUPERFAMILY); SSF51735 (SUPERFAMILY)
G1S_contig_10240	---NA---	273	0	-	-		-	-	no IPS match
G1S_contig_10241	e3 ubiquitin-protein ligase ring1-like	817	20	1.4e-59	0.849	2	C:mitochondrion; F:zinc ion binding	-	IPR010543 (PFAM); PTHR22763 (PANTHER); PTHR22763:SF5 (PANTHER)
G1S_contig_10242	protease do-like 9	1530	20	0	0.9665	4	F:DNA binding; F:serine-type endopeptidase activity; F:protein binding; P:proteolysis	EC:3.4.21	IPR001940 (PRINTS); IPR001478 (PFAM); G3DSA:2.40.10.10 (GENE3D); IPR001478 (G3DSA:2.30.42.GENE3D); IPR001254 (PFAM); G3DSA:2.40.10.10 (GENE3D); PTHR22939:SF67 (PANTHER); PTHR22939 (PANTHER); CYTOPLASMIC_DOMAIN (PHOBIUS); TRANSMEMBRANE (PHOBIUS); NON_CYTOPLASMIC_DOMAIN (PHOBIUS); IPR009003 (SUPERFAMILY); IPR001478 (SUPERFAMILY)
G1S_contig_10243	e3 ubiquitin ligase big brother-like	1313	20	0	0.873	7	F:ubiquitin-protein transferase activity; F:zinc ion binding; F:ligase activity; F:ubiquitin conjugating enzyme binding; P:negative regulation of organ growth; P:floral organ development; P:protein autoubiquitination	-	IPR001841 (SMART); IPR013083 (G3DSA:3.30.40.GENE3D); IPR001841 (PFAM); PTHR14155:SF75 (PANTHER); PTHR14155 (PANTHER); IPR001841 (PROSITE_PROFILES); SSF57850 (SUPERFAMILY)
G1S_contig_10244	protein starmaker-like	1775	20	0	0.643	2	F:molecular_function; P:biological_process	-	no IPS match
G1S_contig_10245	chaperone protein dnaj 13	1866	20	0	0.8925	3	C:plastid; P:vegetative to reproductive phase transition of meristem; P:response to very low light intensity stimulus	-	no IPS match
G1S_contig_10246	kinase-like protein tmkl1-like	1114	20	2.4e-171	0.9105	4	C:plastid; F:protein kinase activity; F:ATP binding; P:protein phosphorylation	-	PIRSF000654 (PIRSF); IPR000719 (PFAM); G3DSA:1.10.510.10 (GENE3D); PTHR24420:SF678 (PANTHER); PTHR24420 (PANTHER); IPR000719 (PROSITE_PROFILES); IPR011009 (SUPERFAMILY)
G1S_contig_10247	chlorophyllase- chloroplastic-like	270	4	1e-23	0.795	2	F:chlorophyllase activity; P:chlorophyll catabolic process	EC:3.1.1.14; EC:3.1.1.1	no IPS match
G1S_contig_10248	tubulin gamma-2 chain	1740	20	0	0.979	9	C:gamma-tubulin complex; C:microtubule; F:GTPase activity; F:structural molecule activity; F:GTP binding; P:microtubule-based movement; P:microtubule nucleation; P:metabolic process; P:cytoplasmic microtubule organization	EC:3.6.1; EC:3.6.1.15	IPR002454 (PRINTS); IPR000217 (PRINTS); IPR018316 (SMART); IPR003008 (SMART); IPR003008 (G3DSA:3.40.50.GENE3D); IPR003008 (PFAM); IPR018316 (PFAM); IPR018316 (G3DSA:3.30.1330.GENE3D); IPR023123 (G3DSA:1.10.287.GENE3D); IPR000217 (PANTHER); IPR002454 (PTHR11588:PANTHER); IPR017975 (PROSITE_PATTERNS); IPR003008 (SUPERFAMILY); IPR008280 (SUPERFAMILY)
G1S_contig_10249	basic leucine zipper 61-like	787	20	6.4e-79	0.909	6	C:nucleus; F:transcription factor activity, sequence-specific DNA binding; F:sequence-specific DNA binding; P:regulation of transcription, DNA-templated; C:transcription factor complex; P:regulation of transcription, DNA-templated	-	no IPS match
G1S_contig_1025	gdsl esterase lipase at1g28600-like	1416	20	0	0.886	2	F:hydrolase activity, acting on ester bonds; P:metabolic process	-	IPR001087 (PFAM); IPR013830 (G3DSA:3.40.50.GENE3D); PTHR22835 (PANTHER); NON_CYTOPLASMIC_DOMAIN (PHOBIUS); CYTOPLASMIC_DOMAIN (PHOBIUS); TRANSMEMBRANE (PHOBIUS); IPR013830 (SUPERFAMILY); TMhelix (TMHMM)
G1S_contig_10250	---NA---	263	0	-	-		-	-	no IPS match
G1S_contig_10251	uncharacterized transporter ybr287w	1602	20	0	0.9065	2	C:integral component of membrane; P:transmembrane transport	-	IPR004776 (PFAM); PTHR31419 (PANTHER); PTHR31419:SF1 (PANTHER); NON_CYTOPLASMIC_DOMAIN (PHOBIUS); TRANSMEMBRANE (PHOBIUS); SIGNAL_PEPTIDE_N_REGION (PHOBIUS); NON_CYTOPLASMIC_DOMAIN (PHOBIUS); CYTOPLASMIC_DOMAIN (PHOBIUS); NON_CYTOPLASMIC_DOMAIN (PHOBIUS); CYTOPLASMIC_DOMAIN (PHOBIUS); SIGNAL_PEPTIDE_H_REGION (PHOBIUS); SIGNAL_PEPTIDE (PHOBIUS); TRANSMEMBRANE (PHOBIUS); TRANSMEMBRANE (PHOBIUS); TR…
G1S_contig_10252	glycerol-3-phosphate dehydrogenase mitochondrial	1894	20	0	0.9565	7	C:glycerol-3-phosphate dehydrogenase complex; F:sn-glycerol-3-phosphate:ubiquinone-8 oxidoreductase activity; P:glucose catabolic process; P:glycerol-3-phosphate metabolic process; P:glycerophosphate shuttle; P:proline transport; P:glucosinolate biosynthetic process	EC:1.1.5.3	no IPS match
G1S_contig_10253	paramyosin isoform x2	375	20	3e-56	0.904		-	-	Coil (COILS); Coil (COILS)
G1S_contig_10254	---NA---	296	0	-	-		-	-	no IPS match
G1S_contig_10255	swi snf complex subunit swi3d-like isoform x3	2473	20	0	0.8635	7	C:chromatin; C:nucleus; C:plastid; F:DNA binding; F:chromatin binding; F:protein binding; F:zinc ion binding	-	IPR001005 (SMART); IPR000433 (SMART); IPR001005 (PFAM); IPR009057 (G3DSA:1.10.10.GENE3D); IPR011991 (G3DSA:1.10.10.GENE3D); IPR000433 (PFAM); PTHR12802 (PANTHER); PTHR12802:SF39 (PANTHER); PTHR12802 (PANTHER); PTHR12802:SF39 (PANTHER); IPR000433 (PROSITE_PATTERNS); IPR000433 (PROSITE_PROFILES); IPR017884 (PROSITE_PROFILES); IPR007526 (PROSITE_PROFILES); IPR009057 (SUPERFAMILY); SSF57850 (SUPERFAM…
G1S_contig_10256	glutamyl-trna amidotransferase subunit chloroplastic mitochondrial	1885	20	0	0.901	10	C:mitochondrion; C:chloroplast stroma; C:glutamyl-tRNA(Gln) amidotransferase complex; F:ATP binding; F:transferase activity; F:glutaminyl-tRNA synthase (glutamine-hydrolyzing) activity; P:glutamate metabolic process; P:phosphatidylglycerol biosynthetic process; P:mitochondrial translation; P:glutaminyl-tRNAGln biosynthesis via transamidation	EC:6.3.5.7	Coil (COILS); IPR004412 (TIGRFAM); IPR023631 (G3DSA:3.90.1300.GENE3D); IPR000120 (PFAM); IPR000120 (PANTHER); PTHR11895:SF7 (PANTHER); IPR020556 (PROSITE_PATTERNS); IPR023631 (SUPERFAMILY)
G1S_contig_10257	otu domain-containing protein ddb_g0284757-like isoform x1	1534	20	0	0.7485	2	P:proteolysis; F:peptidase activity	-	IPR003323 (PFAM); PTHR12419:SF3 (PANTHER); PTHR12419 (PANTHER); IPR003323 (PROSITE_PROFILES); SSF54001 (SUPERFAMILY)
G1S_contig_10258	gibberellin-regulated protein 2 precursor	576	20	3.5e-49	0.864	1	C:cytoplasmic membrane-bounded vesicle	-	SIGNAL_PEPTIDE_C_REGION (PHOBIUS); SIGNAL_PEPTIDE_H_REGION (PHOBIUS); SIGNAL_PEPTIDE_N_REGION (PHOBIUS); SIGNAL_PEPTIDE (PHOBIUS); NON_CYTOPLASMIC_DOMAIN (PHOBIUS)
G1S_contig_10259	PREDICTED: uncharacterized protein LOC101752613 isoform X1	675	20	1.8e-115	0.7765	7	C:plasma membrane; C:plastid; F:ATP binding; F:ADP binding; P:polysaccharide biosynthetic process; P:signal transduction; P:gravitropism	-	no IPS match
G1S_contig_1026	vq motif family protein	1095	19	4.9e-78	0.5968		-	-	IPR008889 (PFAM)
G1S_contig_10260	centromere protein x	645	20	5.7e-73	0.8215	3	P:DNA repair; P:phosphatidylinositol biosynthetic process; P:kinetochore assembly	-	IPR018552 (PFAM)
G1S_contig_10261	gdt1-like protein 3	1332	20	1.1e-168	0.9085	6	C:Golgi apparatus; C:integral component of membrane; C:cytoplasmic membrane-bounded vesicle; P:glucose catabolic process; P:cellulose biosynthetic process; P:Golgi vesicle transport	-	SignalP-TM (SIGNALP_GRAM_POSITIVE)
G1S_contig_10262	crib domain-containing protein ric10-like	208	20	9e-23	0.925	3	C:membrane; F:transporter activity; P:transport	-	IPR000095 (G3DSA:3.90.810.GENE3D); PTHR23177:SF8 (PANTHER); PTHR23177 (PANTHER)
G1S_contig_10263	hmg1 2-like protein	796	20	1.9e-36	0.9245	7	C:nucleus; F:DNA binding; F:chromatin binding; F:protein kinase activity; F:ATP binding; P:regulation of transcription, DNA-templated; P:protein phosphorylation	-	Coil (COILS); IPR009071 (SMART); IPR009071 (G3DSA:1.10.30.GENE3D); IPR009071 (PFAM); PTHR13711 (PANTHER); IPR031061 (PTHR13711:PANTHER); IPR009071 (PROSITE_PROFILES); IPR009071 (SUPERFAMILY)
G1S_contig_10264	protein continuous vascular ring 1-like	1066	20	2e-158	0.9425	1	C:membrane	-	CYTOPLASMIC_DOMAIN (PHOBIUS); NON_CYTOPLASMIC_DOMAIN (PHOBIUS); TRANSMEMBRANE (PHOBIUS); TRANSMEMBRANE (PHOBIUS); CYTOPLASMIC_DOMAIN (PHOBIUS); TMhelix (TMHMM); TMhelix (TMHMM)
G1S_contig_10265	probable rna polymerase ii transcription factor b subunit 1-1 isoform x1	789	20	6.6e-178	0.8965	3	C:core TFIIH complex; P:nucleotide-excision repair; P:transcription, DNA-templated	-	IPR005607 (SMART); IPR005607 (PFAM); IPR027079 (PANTHER); IPR005607 (PROSITE_PROFILES); IPR005607 (PROSITE_PROFILES); SSF140383 (SUPERFAMILY); SSF140383 (SUPERFAMILY)
G1S_contig_10266	tbc1 domain family member 13	559	20	9e-102	0.9565	1	C:plastid	-	SIGNAL_PEPTIDE_C_REGION (PHOBIUS); SIGNAL_PEPTIDE_H_REGION (PHOBIUS); SIGNAL_PEPTIDE (PHOBIUS); SIGNAL_PEPTIDE_N_REGION (PHOBIUS); NON_CYTOPLASMIC_DOMAIN (PHOBIUS); SignalP-noTM (SIGNALP_EUK)
G1S_contig_10267	tbc1 domain family member 13-like	302	20	8.7e-65	0.9525	1	C:plastid	-	G3DSA:1.10.8.270 (GENE3D); IPR000195 (PFAM); PTHR22957 (PANTHER); PTHR22957:SF27 (PANTHER); IPR000195 (PROSITE_PROFILES); IPR000195 (SUPERFAMILY)
G1S_contig_10268	---NA---	675	0	-	-		-	-	no IPS match
G1S_contig_10269	ubiquinol-cytochrome c reductase complex 14 kda protein	637	20	2.3e-63	0.936	5	C:mitochondrial respiratory chain complex III; C:plastid; F:electron transporter, transferring electrons within CoQH2-cytochrome c reductase complex activity; P:mitochondrial electron transport, ubiquinol to cytochrome c; P:obsolete electron transport	-	IPR003197 (PFAM); IPR003197 (G3DSA:1.10.1090.GENE3D); IPR003197 (PANTHER); PTHR12022:SF0 (PANTHER); TRANSMEMBRANE (PHOBIUS); NON_CYTOPLASMIC_DOMAIN (PHOBIUS); CYTOPLASMIC_DOMAIN (PHOBIUS); IPR003197 (PRODOM); IPR003197 (SUPERFAMILY)
G1S_contig_1027	PREDICTED: uncharacterized protein LOC101758071	593	20	1.6e-41	0.9485	4	C:ribosome; F:structural constituent of ribosome; P:translation; P:ribosome biogenesis	-	IPR002150 (PFAM)
G1S_contig_10270	---NA---	393	0	-	-		-	-	no IPS match
G1S_contig_10271	protein transport protein sec23	1666	20	0	0.9345	6	C:cytosol; C:plastid; C:COPII vesicle coat; F:zinc ion binding; P:intracellular protein transport; P:ER to Golgi vesicle-mediated transport	-	IPR012990 (PFAM); IPR006900 (PFAM); G3DSA:2.60.40.1670 (GENE3D); IPR002035 (G3DSA:3.40.50.GENE3D); IPR006896 (PFAM); IPR006895 (PFAM); PTHR11141 (PANTHER); PTHR11141:SF6 (PANTHER); IPR006900 (SUPERFAMILY); IPR002035 (SUPERFAMILY); SSF81995 (SUPERFAMILY); IPR006895 (SUPERFAMILY)
G1S_contig_10272	protein fam135b-like isoform x1	2682	20	0	0.907		-	-	IPR007751 (PFAM); IPR029058 (G3DSA:3.40.50.GENE3D); PTHR12482:SF5 (PANTHER); PTHR12482 (PANTHER); IPR029058 (SUPERFAMILY)
G1S_contig_10273	mitochondrial thiamine pyrophosphate carrier-like isoform x1	1379	20	1.6e-178	0.964	5	C:mitochondrion; C:integral component of membrane; F:thiamine pyrophosphate transporter activity; P:thiamine pyrophosphate transport; P:transmembrane transport	-	IPR002067 (PRINTS); IPR023395 (G3DSA:1.50.40.GENE3D); IPR018108 (PFAM); PTHR24089:SF59 (PANTHER); PTHR24089 (PANTHER); IPR018108 (PROSITE_PROFILES); IPR018108 (PROSITE_PROFILES); IPR023395 (SUPERFAMILY)
G1S_contig_10274	PREDICTED: uncharacterized protein At1g51745-like	635	20	1.2e-118	0.722		-	-	no IPS match
G1S_contig_10275	mediator of rna polymerase ii transcription subunit 13	772	20	2.2e-173	0.813	3	C:mediator complex; F:RNA polymerase II transcription cofactor activity; P:regulation of transcription from RNA polymerase II promoter	-	no IPS match
G1S_contig_10276	---NA---	308	0	-	-		-	-	no IPS match
G1S_contig_10277	cyclin-dependent kinase g-2-like isoform x1	664	20	4.5e-65	0.7445	7	F:cyclin-dependent protein serine/threonine kinase activity; F:ATP binding; F:RNA polymerase II carboxy-terminal domain kinase activity; P:protein phosphorylation; P:regulation of cell cycle; P:regulation of cell cycle; P:serine family amino acid metabolic process	EC:2.7.11; EC:2.7.11.23; EC:2.7.11.22	no IPS match
G1S_contig_10278	protein chloroplastic-like	942	16	2.2e-43	0.7788	1	C:plastid	-	SignalP-TM (SIGNALP_GRAM_POSITIVE)
G1S_contig_10279	probable leucine-rich repeat receptor-like protein kinase at5g49770	3041	20	0	0.844	7	C:membrane; F:protein serine/threonine kinase activity; F:ATP binding; P:protein phosphorylation; P:cell wall biogenesis; P:xylan metabolic process; P:serine family amino acid metabolic process	EC:2.7.11	SignalP-TM (SIGNALP_GRAM_POSITIVE)
G1S_contig_1028	ran gtpase-activating protein 2-like	1090	20	0	0.9195	1	P:biological_process	-	IPR003590 (SMART); PF13516 (PFAM); G3DSA:3.80.10.10 (GENE3D); PTHR24106 (PANTHER); SSF52047 (SUPERFAMILY)
G1S_contig_10280	importin-11 isoform x1	274	20	3.8e-55	0.911	3	C:intracellular; F:Ran GTPase binding; P:intracellular protein transport	-	IPR011989 (G3DSA:1.25.10.GENE3D); PTHR10997:SF7 (PANTHER); PTHR10997 (PANTHER)
G1S_contig_10281	probable leucine-rich repeat receptor-like protein kinase at5g63930	230	20	1e-31	0.8075	5	C:integral component of membrane; F:protein kinase activity; F:ATP binding; F:transferase activity, transferring hexosyl groups; P:protein phosphorylation	-	IPR025875 (PFAM); G3DSA:3.80.10.10 (GENE3D); PTHR24420:SF595 (PANTHER); PTHR24420 (PANTHER); SSF52058 (SUPERFAMILY)
G1S_contig_10282	ring zinc finger domain superfamily protein	1839	20	0	0.7735	2	C:plastid; F:zinc ion binding	-	TRANSMEMBRANE (PHOBIUS); CYTOPLASMIC_DOMAIN (PHOBIUS); NON_CYTOPLASMIC_DOMAIN (PHOBIUS); TMhelix (TMHMM)
G1S_contig_10283	heavy metal-associated isoprenylated plant protein 26	257	20	1.2e-44	0.9175	4	F:chromatin binding; F:metal ion binding; P:metal ion transport; C:chromatin	-	G3DSA:3.30.70.100 (GENE3D); PTHR22814:SF72 (PANTHER); PTHR22814 (PANTHER); IPR006121 (SUPERFAMILY)
G1S_contig_10284	la-related protein 1a-like isoform x1	2902	20	0	0.7145	5	C:nucleus; C:mitochondrion; C:ribonucleoprotein complex; F:RNA binding; P:RNA processing	-	NON_CYTOPLASMIC_DOMAIN (PHOBIUS); TRANSMEMBRANE (PHOBIUS); CYTOPLASMIC_DOMAIN (PHOBIUS); TMhelix (TMHMM)
G1S_contig_10285	PREDICTED: uncharacterized protein LOC101781971	679	20	2.7e-41	0.928		-	-	no IPS match
G1S_contig_10286	PREDICTED: uncharacterized protein LOC101784562	608	20	6.8e-73	0.8885	1	C:membrane	-	no IPS match
G1S_contig_10287	f-box protein pp2-a13-like	928	20	3.2e-151	0.9035		-	-	no IPS match
G1S_contig_10288	catalytic acting on nadh or nadph	510	20	6.8e-33	0.904	1	C:mitochondrion	-	IPR008011 (PFAM); PTHR13166 (PANTHER)
G1S_contig_10289	phd finger protein	381	20	3.3e-69	0.6745	3	F:chromatin binding; F:zinc ion binding; C:chromatin	-	no IPS match
G1S_contig_1029	allene oxide partial	1835	20	0	0.9055	5	F:iron ion binding; F:oxidoreductase activity, acting on paired donors, with incorporation or reduction of molecular oxygen; F:heme binding; F:hydroperoxide dehydratase activity; P:oxidation-reduction process	EC:4.2.1.92	no IPS match
G1S_contig_10290	vegetative cell wall protein gp1-like	472	4	2.6e-23	0.7675		-	-	no IPS match
G1S_contig_10291	sucrose transport protein sut4-like isoform x1	1912	20	0	0.906	6	C:plasma membrane; C:integral component of membrane; F:symporter activity; P:sucrose metabolic process; P:carbohydrate transport; P:transmembrane transport	-	no IPS match
G1S_contig_10292	PREDICTED: uncharacterized protein At4g10930-like isoform X2	763	16	6.4e-160	0.6594	1	F:metal ion binding	-	no IPS match
G1S_contig_10293	methyltransferase partial	1139	14	2.3e-106	0.5843		-	-	Coil (COILS); Coil (COILS); Coil (COILS); Coil (COILS); PTHR13140 (PANTHER); PTHR13140:SF308 (PANTHER); PTHR13140 (PANTHER)
G1S_contig_10294	5 -nucleotidase domain-containing protein ddb_g0275467 isoform x2	391	20	2.2e-86	0.9245	3	C:mitochondrion; F:metal ion binding; P:protein maturation	-	Coil (COILS); IPR008380 (PFAM); IPR008380 (PANTHER); PTHR12103:SF12 (PANTHER); IPR023214 (SUPERFAMILY)
G1S_contig_10295	elongation factor p	364	20	4.9e-50	0.9705	8	C:mitochondrion; C:chloroplast stroma; F:translation elongation factor activity; P:embryo development ending in seed dormancy; P:iron-sulfur cluster assembly; P:protein targeting to chloroplast; C:ribosome; P:regulation of translational elongation	-	IPR013185 (PFAM); IPR014722 (G3DSA:2.30.30.GENE3D); PTHR30053:SF3 (PANTHER); PTHR30053 (PANTHER); IPR008991 (SUPERFAMILY)
G1S_contig_10296	elongation factor p	596	20	3.1e-100	0.95	8	C:mitochondrion; C:chloroplast stroma; F:translation elongation factor activity; P:embryo development ending in seed dormancy; P:iron-sulfur cluster assembly; P:protein targeting to chloroplast; C:ribosome; P:regulation of translational elongation	-	no IPS match
G1S_contig_10297	g-type lectin s-receptor-like serine threonine-protein kinase at2g19130	692	20	5.1e-102	0.815	7	C:cytoplasmic membrane-bounded vesicle; F:protein serine/threonine kinase activity; F:ATP binding; F:carbohydrate binding; P:protein phosphorylation; P:recognition of pollen; P:serine family amino acid metabolic process	EC:2.7.11	no IPS match
G1S_contig_10298	---NA---	732	0	-	-		-	-	no IPS match
G1S_contig_10299	probable ubiquitin-conjugating enzyme e2 25-like isoform x1	1783	20	0	0.819		-	-	SM00212 (SMART); IPR000608 (PFAM); IPR016135 (G3DSA:3.10.110.GENE3D); PTHR24067 (PANTHER); PTHR24067:SF100 (PANTHER); IPR000608 (PROSITE_PROFILES); IPR016135 (SUPERFAMILY)
G1S_contig_103	---NA---	297	0	-	-		-	-	CYTOPLASMIC_DOMAIN (PHOBIUS); NON_CYTOPLASMIC_DOMAIN (PHOBIUS); TRANSMEMBRANE (PHOBIUS); TMhelix (TMHMM)
G1S_contig_1030	phytochrome c	3493	20	0	0.9545	17	C:intracellular; C:protein histidine kinase complex; C:membrane; F:phosphorelay sensor kinase activity; F:photoreceptor activity; F:protein homodimerization activity; P:phosphorelay signal transduction system; P:regulation of transcription, DNA-templated; P:circadian rhythm; P:detection of visible light; P:red, far-red light phototransduction; P:gravitropism; P:regulation of proton transport; P:p…	EC:2.7.3; EC:2.7.13.3	IPR001294 (PRINTS); IPR003018 (SMART); IPR003594 (SMART); IPR003661 (SMART); IPR000014 (SMART); IPR003661 (PFAM); G3DSA:3.30.450.20 (GENE3D); IPR003594 (G3DSA:3.30.565.GENE3D); IPR003018 (PFAM); G3DSA:3.30.450.20 (GENE3D); IPR013654 (PFAM); IPR013767 (PFAM); IPR012129 (PIRSF); IPR013515 (PFAM); IPR003594 (PFAM); IPR000014 (TIGRFAM); PTHR24423 (PANTHER); PTHR24423:SF414 (PANTHER); IPR013516 (PROSI…
G1S_contig_10300	hypothetical protein PAJL_2583	752	20	4.7e-81	0.734		-	-	NON_CYTOPLASMIC_DOMAIN (PHOBIUS); CYTOPLASMIC_DOMAIN (PHOBIUS); TRANSMEMBRANE (PHOBIUS)
G1S_contig_10301	polygalacturonase precursor	315	20	2.9e-28	0.8245	4	C:cytoplasmic membrane-bounded vesicle; F:polygalacturonase activity; P:starch metabolic process; P:sucrose metabolic process	EC:3.2.1.15	IPR012334 (G3DSA:2.160.20.GENE3D)
G1S_contig_10302	glucuronoxylan 4-o-methyltransferase 3-like	1406	20	1.1e-180	0.8035		-	-	SIGNAL_PEPTIDE_C_REGION (PHOBIUS); SIGNAL_PEPTIDE (PHOBIUS); NON_CYTOPLASMIC_DOMAIN (PHOBIUS); SIGNAL_PEPTIDE_H_REGION (PHOBIUS); SIGNAL_PEPTIDE_N_REGION (PHOBIUS); SignalP-noTM (SIGNALP_EUK)
G1S_contig_10303	polyol transporter 5-like	864	20	2.6e-148	0.779	5	C:integral component of membrane; C:cytoplasmic membrane-bounded vesicle; F:substrate-specific transmembrane transporter activity; P:carbohydrate transport; P:transmembrane transport	-	no IPS match
G1S_contig_10304	peptidyl-prolyl cis-trans isomerase fkbp16- chloroplastic	875	20	4e-109	0.962	8	C:nucleus; C:chloroplast thylakoid membrane; C:chloroplast thylakoid lumen; F:peptidyl-prolyl cis-trans isomerase activity; F:FK506 binding; P:protein peptidyl-prolyl isomerization; P:cellular response to water deprivation; P:chaperone-mediated protein folding	EC:5.2.1.8	G3DSA:3.10.50.40 (GENE3D); IPR001179 (PFAM); IPR023566 (PANTHER); PTHR10516:SF264 (PANTHER); IPR001179 (PROSITE_PROFILES); SSF54534 (SUPERFAMILY)
G1S_contig_10305	dna-directed rna polymerase iii subunit rpc2	534	20	5.6e-118	0.969	6	C:DNA-directed RNA polymerase III complex; F:RNA polymerase III activity; F:DNA binding; F:ribonucleoside binding; P:transcription from RNA polymerase III promoter; P:embryo sac egg cell differentiation	EC:2.7.7.6	IPR007120 (PFAM); IPR007120 (G3DSA:2.40.270.GENE3D); IPR007641 (PFAM); IPR015712 (PANTHER); PTHR20856:SF8 (PANTHER); SSF64484 (SUPERFAMILY)
G1S_contig_10306	cysteine--trna cytoplasmic-like	574	20	3.5e-79	0.873	11	C:mitochondrion; C:chloroplast stroma; F:cysteine-tRNA ligase activity; F:ATP binding; P:cysteinyl-tRNA aminoacylation; P:chloroplast organization; P:polar nucleus fusion; P:cristae formation; P:regulation of programmed cell death; P:ovule development; P:cysteine metabolic process	EC:6.1.1; EC:6.1.1.16	IPR024909 (PRINTS); IPR014729 (G3DSA:3.40.50.GENE3D); IPR024909 (PFAM); IPR024909 (PANTHER); PTHR10890:SF7 (PANTHER); NON_CYTOPLASMIC_DOMAIN (PHOBIUS); SIGNAL_PEPTIDE_N_REGION (PHOBIUS); SIGNAL_PEPTIDE_H_REGION (PHOBIUS); SIGNAL_PEPTIDE_C_REGION (PHOBIUS); SIGNAL_PEPTIDE (PHOBIUS); SSF52374 (SUPERFAMILY)
G1S_contig_10307	---NA---	364	0	-	-		-	-	SIGNAL_PEPTIDE_N_REGION (PHOBIUS); SIGNAL_PEPTIDE (PHOBIUS); SIGNAL_PEPTIDE_C_REGION (PHOBIUS); SIGNAL_PEPTIDE_H_REGION (PHOBIUS); NON_CYTOPLASMIC_DOMAIN (PHOBIUS); SignalP-TM (SIGNALP_GRAM_POSITIVE)
G1S_contig_10308	2-c-methyl-d-erythritol 4-phosphate chloroplastic-like	314	9	1e-26	0.7622	21	C:plastid; F:2-C-methyl-D-erythritol 4-phosphate cytidylyltransferase activity; P:sulfur amino acid metabolic process; P:glycine catabolic process; P:unsaturated fatty acid biosynthetic process; P:oxidoreduction coenzyme metabolic process; P:vitamin metabolic process; P:cellular amino acid biosynthetic process; P:aromatic amino acid family metabolic process; P:lipoate metabolic process; P:coenzym…	EC:2.7.7.60	no IPS match
G1S_contig_10309	2-c-methyl-d-erythritol 4-phosphate chloroplastic	813	20	5e-161	0.9415	22	C:chloroplast stroma; F:2-C-methyl-D-erythritol 4-phosphate cytidylyltransferase activity; P:sulfur amino acid metabolic process; P:glycine catabolic process; P:unsaturated fatty acid biosynthetic process; P:steroid biosynthetic process; P:oxidoreduction coenzyme metabolic process; P:vitamin metabolic process; P:cellular amino acid biosynthetic process; P:aromatic amino acid family metabolic proc…	EC:2.7.7.60	IPR001228 (PFAM); IPR001228 (TIGRFAM); IPR029044 (G3DSA:3.90.550.GENE3D); PTHR32125:SF4 (PANTHER); PTHR32125 (PANTHER); IPR018294 (PROSITE_PATTERNS); IPR001228 (HAMAP); IPR029044 (SUPERFAMILY)
G1S_contig_1031	pyruvate cytosolic isozyme-like	1141	20	0	0.9605	7	F:magnesium ion binding; F:pyruvate kinase activity; F:potassium ion binding; P:gluconeogenesis; P:glycolytic process; P:purine nucleobase metabolic process; P:carbon utilization	EC:2.7.1.40	IPR001697 (PRINTS); IPR015806 (G3DSA:2.40.33.GENE3D); IPR015793 (PFAM); IPR015813 (G3DSA:3.20.20.GENE3D); PTHR11817:SF4 (PANTHER); IPR001697 (PANTHER); IPR015813 (SUPERFAMILY); IPR011037 (SUPERFAMILY)
G1S_contig_10310	---NA---	252	0	-	-		-	-	no IPS match
G1S_contig_10311	PREDICTED: uncharacterized protein LOC101765451 isoform X1	799	20	3.7e-103	0.8515		-	-	no IPS match
G1S_contig_10312	calmodulin-binding protein	344	15	1.1e-46	0.7867		-	-	IPR012442 (PFAM); SignalP-TM (SIGNALP_GRAM_POSITIVE)
G1S_contig_10313	---NA---	206	0	-	-		-	-	CYTOPLASMIC_DOMAIN (PHOBIUS); NON_CYTOPLASMIC_DOMAIN (PHOBIUS); TRANSMEMBRANE (PHOBIUS)
G1S_contig_10314	glucose-induced degradation protein 8 homolog	1147	20	1.9e-173	0.9515		-	-	no IPS match
G1S_contig_10315	subtilisin-like protease	732	20	2.4e-70	0.865	3	C:cytoplasmic membrane-bounded vesicle; F:peptidase activity; P:proteolysis	-	SIGNAL_PEPTIDE (PHOBIUS); NON_CYTOPLASMIC_DOMAIN (PHOBIUS); SIGNAL_PEPTIDE_N_REGION (PHOBIUS); SIGNAL_PEPTIDE_H_REGION (PHOBIUS); SIGNAL_PEPTIDE_C_REGION (PHOBIUS); PS51257 (PROSITE_PROFILES); SignalP-noTM (SIGNALP_GRAM_NEGATIVE); SignalP-TM (SIGNALP_GRAM_POSITIVE); TMhelix (TMHMM); TMhelix (TMHMM)
G1S_contig_10316	nicotinamide adenine dinucleotide transporter chloroplastic	1299	20	0	0.9225	6	C:mitochondrion; C:plastid; C:integral component of membrane; F:NAD transporter activity; P:NAD transport; P:transmembrane transport	-	IPR002067 (PRINTS); IPR018108 (PFAM); IPR023395 (G3DSA:1.50.40.GENE3D); PTHR24089:SF133 (PANTHER); PTHR24089 (PANTHER); TRANSMEMBRANE (PHOBIUS); NON_CYTOPLASMIC_DOMAIN (PHOBIUS); TRANSMEMBRANE (PHOBIUS); CYTOPLASMIC_DOMAIN (PHOBIUS); CYTOPLASMIC_DOMAIN (PHOBIUS); IPR018108 (PROSITE_PROFILES); IPR018108 (PROSITE_PROFILES); IPR018108 (PROSITE_PROFILES); IPR023395 (SUPERFAMILY); TMhelix (TMHMM); TMh…
G1S_contig_10317	---NA---	297	0	-	-	1	F:enzyme inhibitor activity	-	IPR006501 (G3DSA:1.20.140.GENE3D); PTHR31080 (PANTHER); PTHR31080:SF2 (PANTHER); IPR006501 (SUPERFAMILY)
G1S_contig_10318	probable serine threonine-protein kinase wnk11-like	752	20	2.7e-169	0.9085	6	F:protein serine/threonine kinase activity; F:ATP binding; P:protein phosphorylation; P:regulation of signal transduction; P:organ senescence; P:serine family amino acid metabolic process	EC:2.7.11	no IPS match
G1S_contig_10319	uncharacterized abhydrolase domain-containing protein ddb_g0269086-like	694	20	4.5e-115	0.795	1	C:membrane	-	Coil (COILS); Coil (COILS); Coil (COILS); Coil (COILS); Coil (COILS); PTHR13140:SF304 (PANTHER); PTHR13140 (PANTHER); TRANSMEMBRANE (PHOBIUS); CYTOPLASMIC_DOMAIN (PHOBIUS); NON_CYTOPLASMIC_DOMAIN (PHOBIUS); TMhelix (TMHMM)
G1S_contig_1032	protein rer1b-like	926	20	5e-116	0.8965	1	C:integral component of membrane	-	IPR004932 (PIRSF); IPR004932 (PFAM); IPR004932 (PANTHER); NON_CYTOPLASMIC_DOMAIN (PHOBIUS); TRANSMEMBRANE (PHOBIUS); NON_CYTOPLASMIC_DOMAIN (PHOBIUS); CYTOPLASMIC_DOMAIN (PHOBIUS); CYTOPLASMIC_DOMAIN (PHOBIUS); TRANSMEMBRANE (PHOBIUS); CYTOPLASMIC_DOMAIN (PHOBIUS); TRANSMEMBRANE (PHOBIUS); TRANSMEMBRANE (PHOBIUS); TMhelix (TMHMM); TMhelix (TMHMM); TMhelix (TMHMM); TMhelix (TMHMM)
G1S_contig_10320	elongation of fatty acids protein 3-like	706	20	2.1e-82	0.8625	2	C:mitochondrion; C:integral component of membrane	-	no IPS match
G1S_contig_10321	dna-directed rna polymerase v subunit 5a-like	1076	20	1e-150	0.89	9	C:DNA-directed RNA polymerase II, core complex; C:DNA-directed RNA polymerase III complex; C:DNA-directed RNA polymerase I complex; C:plastid; F:RNA polymerase I activity; F:RNA polymerase II activity; F:RNA polymerase III activity; F:DNA binding; P:transcription, DNA-templated	EC:2.7.7.6	IPR005571 (PFAM); IPR000783 (G3DSA:3.90.940.GENE3D); IPR005571 (G3DSA:3.40.1340.GENE3D); IPR000783 (PFAM); PTHR10535 (PANTHER); PTHR10535:SF2 (PANTHER); IPR000783 (PRODOM); IPR005571 (SUPERFAMILY); IPR000783 (SUPERFAMILY)
G1S_contig_10322	dnaj-related protein scj1-like	429	20	4.3e-78	0.9235		-	-	IPR001623 (PRINTS); IPR001623 (SMART); IPR001623 (G3DSA:1.10.287.GENE3D); IPR001623 (PFAM); PTHR24077 (PANTHER); IPR018253 (PROSITE_PATTERNS); IPR001623 (PROSITE_PROFILES); IPR001623 (SUPERFAMILY)
G1S_contig_10323	probable methionine--trna ligase	2541	20	0	0.9385	6	C:cytosol; F:tRNA binding; F:methionine-tRNA ligase activity; F:ATP binding; P:methionyl-tRNA aminoacylation; P:methionine metabolic process	EC:6.1.1.10; EC:6.1.1	no IPS match
G1S_contig_10324	tpa: leucine-rich repeat receptor-like protein kinase family protein	2236	20	0	0.802	4	F:protein kinase activity; F:protein binding; F:ATP binding; P:protein phosphorylation	-	PR00019 (PRINTS); SM00364 (SMART); IPR003591 (SMART); PF14381 (PFAM); G3DSA:3.80.10.10 (GENE3D); IPR001611 (PFAM); IPR001611 (PFAM); PTHR24359 (PANTHER); PTHR24359:SF20 (PANTHER); IPR001611 (PROSITE_PROFILES); IPR001611 (PROSITE_PROFILES); IPR001611 (PROSITE_PROFILES); IPR001611 (PROSITE_PROFILES); SSF52058 (SUPERFAMILY)
G1S_contig_10325	fatty acid 2-hydroxylase 1-like	1158	20	4.3e-176	0.919	5	C:integral component of membrane; F:iron ion binding; F:oxidoreductase activity; P:fatty acid biosynthetic process; P:oxidation-reduction process	-	IPR006694 (PFAM); PTHR12863 (PANTHER); CYTOPLASMIC_DOMAIN (PHOBIUS); TRANSMEMBRANE (PHOBIUS); NON_CYTOPLASMIC_DOMAIN (PHOBIUS); CYTOPLASMIC_DOMAIN (PHOBIUS); TRANSMEMBRANE (PHOBIUS); TRANSMEMBRANE (PHOBIUS); TRANSMEMBRANE (PHOBIUS); NON_CYTOPLASMIC_DOMAIN (PHOBIUS); CYTOPLASMIC_DOMAIN (PHOBIUS); TMhelix (TMHMM); TMhelix (TMHMM)
G1S_contig_10326	branched-chain-amino-acid aminotransferase-like protein 1	2103	20	0	0.9055	2	F:transaminase activity; P:metabolic process	-	no IPS match
G1S_contig_10327	dehydration-responsive element-binding protein 1a-like	718	20	4.2e-106	0.7785	7	C:nucleus; C:plastid; F:DNA binding; F:transcription factor activity, sequence-specific DNA binding; P:regulation of transcription, DNA-templated; C:transcription factor complex; P:regulation of transcription, DNA-templated	-	IPR001471 (PRINTS); IPR001471 (SMART); IPR001471 (G3DSA:3.30.730.GENE3D); IPR001471 (PFAM); PTHR31839 (PANTHER); PTHR31839:SF0 (PANTHER); IPR001471 (PROSITE_PROFILES); IPR016177 (SUPERFAMILY)
G1S_contig_10328	splicing arginine serine-rich 7	1180	20	3.5e-74	0.9235	5	C:nucleus; F:nucleotide binding; F:nucleic acid binding; F:zinc ion binding; P:mRNA splicing, via spliceosome	-	NON_CYTOPLASMIC_DOMAIN (PHOBIUS); SIGNAL_PEPTIDE_H_REGION (PHOBIUS); SIGNAL_PEPTIDE_N_REGION (PHOBIUS); SIGNAL_PEPTIDE (PHOBIUS); SIGNAL_PEPTIDE_C_REGION (PHOBIUS); SignalP-noTM (SIGNALP_EUK); SignalP-TM (SIGNALP_GRAM_POSITIVE)
G1S_contig_10329	harpin-induced protein	881	20	2.3e-124	0.768		-	-	no IPS match
G1S_contig_1033	shikimate o-hydroxycinnamoyltransferase-like	1759	20	0	0.9025	13	C:mitochondrion; C:cytosol; C:membrane; F:quinate O-hydroxycinnamoyltransferase activity; P:protein targeting to membrane; P:response to wounding; P:coumarin biosynthetic process; P:lignin biosynthetic process; P:positive regulation of flavonoid biosynthetic process; P:auxin homeostasis; P:regulation of plant-type hypersensitive response; P:stilbene biosynthetic process; P:acyl-carrier-protein bi…	EC:2.3.1.99; EC:2.3.1	no IPS match
G1S_contig_10330	probable polyol transporter 4	437	20	2.5e-66	0.936	3	C:integral component of membrane; F:substrate-specific transmembrane transporter activity; P:transmembrane transport	-	IPR003663 (PRINTS); IPR005828 (PFAM); G3DSA:1.20.1250.20 (GENE3D); PTHR24063:SF148 (PANTHER); PTHR24063 (PANTHER); IPR005829 (PROSITE_PATTERNS); IPR005829 (PROSITE_PATTERNS); CYTOPLASMIC_DOMAIN (PHOBIUS); CYTOPLASMIC_DOMAIN (PHOBIUS); TRANSMEMBRANE (PHOBIUS); TRANSMEMBRANE (PHOBIUS); TRANSMEMBRANE (PHOBIUS); TRANSMEMBRANE (PHOBIUS); CYTOPLASMIC_DOMAIN (PHOBIUS); NON_CYTOPLASMIC_DOMAIN (PHOBIUS); …
G1S_contig_10331	desumoylating isopeptidase 2-like	1146	20	1.2e-179	0.852		-	-	no IPS match
G1S_contig_10332	long-chain-alcohol oxidase fao1-like	592	20	3.7e-128	0.9165	6	C:mitochondrion; C:plastid; C:membrane; F:long-chain-alcohol oxidase activity; F:flavin adenine dinucleotide binding; P:oxidation-reduction process	EC:1.1.3.20	no IPS match
G1S_contig_10333	rrp12-like protein	270	20	5e-53	0.668	2	F:kinase activity; P:phosphorylation	-	PTHR21576:SF19 (PANTHER); PTHR21576 (PANTHER)
G1S_contig_10334	clp protease proteolytic subunit	1062	20	4.5e-155	0.996	16	C:chloroplast thylakoid membrane; C:chloroplastic endopeptidase Clp complex; C:chloroplast envelope; F:serine-type endopeptidase activity; P:maltose metabolic process; P:rRNA processing; P:proteolysis; P:chloroplast relocation; P:thylakoid membrane organization; P:photosystem II assembly; P:starch biosynthetic process; P:isopentenyl diphosphate biosynthetic process, methylerythritol 4-phosphate p…	EC:3.4.21	IPR001907 (PRINTS); IPR029045 (G3DSA:3.90.226.GENE3D); IPR023562 (PFAM); IPR023562 (PANTHER); PTHR10381:SF15 (PANTHER); IPR018215 (PROSITE_PATTERNS); IPR018215 (PROSITE_PATTERNS); TRANSMEMBRANE (PHOBIUS); NON_CYTOPLASMIC_DOMAIN (PHOBIUS); CYTOPLASMIC_DOMAIN (PHOBIUS); IPR001907 (HAMAP)
G1S_contig_10335	upf0136 membrane protein at2g26240-like	585	20	6.2e-41	0.9425	2	C:plastid; C:membrane	-	IPR005349 (PFAM); IPR005349 (PANTHER); PTHR12668:SF7 (PANTHER); TRANSMEMBRANE (PHOBIUS); NON_CYTOPLASMIC_DOMAIN (PHOBIUS); CYTOPLASMIC_DOMAIN (PHOBIUS); TRANSMEMBRANE (PHOBIUS); NON_CYTOPLASMIC_DOMAIN (PHOBIUS); CYTOPLASMIC_DOMAIN (PHOBIUS); NON_CYTOPLASMIC_DOMAIN (PHOBIUS); TRANSMEMBRANE (PHOBIUS); TRANSMEMBRANE (PHOBIUS); TMhelix (TMHMM); TMhelix (TMHMM); TMhelix (TMHMM)
G1S_contig_10336	50s ribosomal protein chloroplastic	913	20	2.4e-123	0.8785	5	C:mitochondrion; C:ribosome; F:structural constituent of ribosome; P:translation; P:ribosome biogenesis	-	NON_CYTOPLASMIC_DOMAIN (PHOBIUS); TRANSMEMBRANE (PHOBIUS); CYTOPLASMIC_DOMAIN (PHOBIUS)
G1S_contig_10337	ring finger protein 5	1230	20	5.6e-108	0.82	2	C:plastid; F:zinc ion binding	-	NON_CYTOPLASMIC_DOMAIN (PHOBIUS); TRANSMEMBRANE (PHOBIUS); CYTOPLASMIC_DOMAIN (PHOBIUS); TMhelix (TMHMM)
G1S_contig_10338	lysm domain containing protein	528	20	5.6e-41	0.915	3	F:4-hydroxy-tetrahydrodipicolinate reductase; P:lysine biosynthetic process via diaminopimelate; P:oxidation-reduction process	EC:1.17.1.8	-
G1S_contig_10339	auxin-induced protein 6b-like	611	20	5e-27	0.9035	3	C:mitochondrion; F:calmodulin binding; P:auxin-activated signaling pathway	-	-
G1S_contig_1034	probable v-type proton atpase subunit h	1797	20	0	0.9475	18	C:vacuolar proton-transporting V-type ATPase, V1 domain; C:plant-type vacuole; C:Golgi apparatus; C:plasma membrane; C:chloroplast; F:proton-transporting ATPase activity, rotational mechanism; F:protein dimerization activity; P:cell morphogenesis; P:oxidative phosphorylation; P:protein glycosylation; P:protein targeting to vacuole; P:calcium ion transport; P:Golgi organization; P:vacuole organiza…	EC:3.6.1; EC:3.6.1.3; EC:3.6.1.15	IPR011989 (G3DSA:1.25.10.GENE3D); IPR004908 (PIRSF); IPR004908 (PFAM); IPR011987 (PFAM); IPR011987 (G3DSA:1.25.40.GENE3D); IPR004908 (PTHR10698:PANTHER); PTHR10698 (PANTHER); NON_CYTOPLASMIC_DOMAIN (PHOBIUS); SIGNAL_PEPTIDE_N_REGION (PHOBIUS); SIGNAL_PEPTIDE_C_REGION (PHOBIUS); SIGNAL_PEPTIDE_H_REGION (PHOBIUS); SIGNAL_PEPTIDE (PHOBIUS); IPR016024 (SUPERFAMILY)
G1S_contig_10340	f-box protein pp2-a13-like	778	20	2.2e-143	0.91		-	-	IPR025886 (PFAM); PTHR31960:SF2 (PANTHER); PTHR31960 (PANTHER)
G1S_contig_10341	heat repeat family protein	1438	20	0	0.8615		-	-	no IPS match
G1S_contig_10342	cyclopropane-fatty-acyl-phospholipid synthase	294	20	1.4e-57	0.918	5	F:S-adenosylmethionine-dependent methyltransferase activity; F:oxidoreductase activity; P:lipid biosynthetic process; P:methylation; P:oxidation-reduction process	-	IPR029063 (G3DSA:3.40.50.GENE3D); IPR003333 (PFAM); PTHR10108 (PANTHER); PTHR10108:SF243 (PANTHER); IPR029063 (SUPERFAMILY)
G1S_contig_10343	golden2-like transcription factor	1702	20	1.6e-177	0.7775	6	C:nucleus; F:DNA binding; F:chromatin binding; P:positive regulation of organelle organization; P:positive regulation of transcription, DNA-templated; C:chromatin	-	SIGNAL_PEPTIDE_N_REGION (PHOBIUS); SIGNAL_PEPTIDE (PHOBIUS); NON_CYTOPLASMIC_DOMAIN (PHOBIUS); SIGNAL_PEPTIDE_H_REGION (PHOBIUS); SIGNAL_PEPTIDE_C_REGION (PHOBIUS); SignalP-noTM (SIGNALP_EUK); SignalP-TM (SIGNALP_GRAM_POSITIVE)
G1S_contig_10344	laccase-3-like	1679	20	0	0.898	6	C:cytoplasmic membrane-bounded vesicle; C:apoplast; F:copper ion binding; F:hydroquinone:oxygen oxidoreductase activity; P:lignin catabolic process; P:oxidation-reduction process	EC:1.10.3; EC:1.10.3.2	IPR011706 (PFAM); IPR008972 (G3DSA:2.60.40.GENE3D); IPR011707 (PFAM); IPR001117 (PFAM); IPR017761 (TIGRFAM); IPR008972 (G3DSA:2.60.40.GENE3D); PTHR11709:SF22 (PANTHER); PTHR11709 (PANTHER); IPR002355 (PROSITE_PATTERNS); IPR002355 (PROSITE_PATTERNS); IPR008972 (SUPERFAMILY); IPR008972 (SUPERFAMILY); IPR008972 (SUPERFAMILY)
G1S_contig_10345	protein fam179b-like	491	10	1.8e-15	0.718	3	P:cytokinesis by cell plate formation; P:response to cyclopentenone; P:spindle assembly	-	SignalP-TM (SIGNALP_GRAM_POSITIVE)
G1S_contig_10346	hypothetical protein SORBIDRAFT_01g042540	527	20	2.5e-96	0.936	1	F:protein binding	-	SM00365 (SMART); G3DSA:3.80.10.10 (GENE3D); IPR025875 (PFAM); PTHR15454 (PANTHER); PTHR15454:SF7 (PANTHER); IPR001611 (PROSITE_PROFILES); IPR001611 (PROSITE_PROFILES); IPR001611 (PROSITE_PROFILES); IPR001611 (PROSITE_PROFILES); SSF52075 (SUPERFAMILY)
G1S_contig_10347	disease resistance protein rpm1	2085	20	0	0.6645	1	F:ADP binding	-	G3DSA:3.80.10.10 (GENE3D); IPR002182 (PFAM); PTHR23155 (PANTHER); PTHR23155:SF445 (PANTHER); SSF52047 (SUPERFAMILY)
G1S_contig_10348	peptidyl-prolyl cis-trans isomerase cyp18-2	923	20	1.3e-104	0.9545	4	C:cytosol; F:peptidyl-prolyl cis-trans isomerase activity; P:protein peptidyl-prolyl isomerization; P:protein folding	EC:5.2.1.8	IPR002130 (PRINTS); IPR002130 (PFAM); IPR029000 (G3DSA:2.40.100.GENE3D); IPR024936 (PANTHER); IPR020892 (PROSITE_PATTERNS); IPR002130 (PROSITE_PROFILES); IPR029000 (SUPERFAMILY)
G1S_contig_10349	26s proteasome non-atpase regulatory subunit 14 homolog	976	20	0	0.993	20	C:proteasome complex; C:nucleus; C:cytosol; F:protein binding; P:glycolytic process; P:N-terminal protein myristoylation; P:protein targeting to vacuole; P:fatty acid beta-oxidation; P:water transport; P:hyperosmotic response; P:Golgi organization; P:response to temperature stimulus; P:toxin catabolic process; P:photomorphogenesis; P:photorespiration; P:cullin deneddylation; P:proteasome-mediated…	-	IPR000555 (SMART); IPR000555 (PFAM); IPR024969 (PFAM); G3DSA:3.40.140.10 (GENE3D); PTHR10410 (PANTHER); PTHR10410:SF5 (PANTHER); SSF102712 (SUPERFAMILY)
G1S_contig_1035	chitobiosyldiphosphodolichol beta-mannosyltransferase	1734	20	0	0.8785	10	C:alpha-1,6-mannosyltransferase complex; C:mitochondrion; C:endoplasmic reticulum; F:mannosyltransferase activity; P:protein glycosylation; P:sterol biosynthetic process; P:cellulose biosynthetic process; P:sphingoid biosynthetic process; P:Golgi vesicle transport; P:mannosylation	EC:2.4.1	PF13692 (PFAM); IPR028098 (PFAM); PTHR13036:SF0 (PANTHER); IPR026051 (PANTHER); PTHR13036:SF0 (PANTHER); IPR026051 (PANTHER); CYTOPLASMIC_DOMAIN (PHOBIUS); TRANSMEMBRANE (PHOBIUS); NON_CYTOPLASMIC_DOMAIN (PHOBIUS); SSF53756 (SUPERFAMILY); SSF53756 (SUPERFAMILY); TMhelix (TMHMM)
G1S_contig_10350	long chain base biosynthesis protein 2a-like	2174	20	0	0.955	6	C:integral component of membrane; C:serine C-palmitoyltransferase complex; F:serine C-palmitoyltransferase activity; F:pyridoxal phosphate binding; P:glycosphingolipid metabolic process; P:acyl-carrier-protein biosynthetic process	EC:2.3.1.50; EC:2.3.1	IPR015421 (G3DSA:3.40.640.GENE3D); IPR004839 (PFAM); IPR015422 (G3DSA:3.90.1150.GENE3D); PTHR13693 (PANTHER); PTHR13693:SF3 (PANTHER); IPR001917 (PROSITE_PATTERNS); IPR015424 (SUPERFAMILY)
G1S_contig_10351	general transcription factor iie subunit 1-like	789	20	5.3e-141	0.681	2	F:sequence-specific DNA binding; P:transcription initiation from RNA polymerase II promoter	-	NON_CYTOPLASMIC_DOMAIN (PHOBIUS); CYTOPLASMIC_DOMAIN (PHOBIUS); CYTOPLASMIC_DOMAIN (PHOBIUS); TRANSMEMBRANE (PHOBIUS); TRANSMEMBRANE (PHOBIUS); TRANSMEMBRANE (PHOBIUS); NON_CYTOPLASMIC_DOMAIN (PHOBIUS); TMhelix (TMHMM); TMhelix (TMHMM)
G1S_contig_10352	snf1-related protein kinase catalytic subunit alpha kin10-like	1965	20	0	0.918	5	F:protein serine/threonine kinase activity; F:protein tyrosine kinase activity; F:ATP binding; P:protein phosphorylation; P:serine family amino acid metabolic process	EC:2.7.10; EC:2.7.11	IPR002290 (SMART); G3DSA:3.30.200.20 (GENE3D); IPR028375 (G3DSA:3.30.310.GENE3D); G3DSA:1.10.510.10 (GENE3D); IPR000719 (PFAM); IPR001772 (PFAM); PTHR24343 (PANTHER); PTHR24343:SF15 (PANTHER); IPR017441 (PROSITE_PATTERNS); IPR008271 (PROSITE_PATTERNS); SIGNAL_PEPTIDE_C_REGION (PHOBIUS); SIGNAL_PEPTIDE_H_REGION (PHOBIUS); SIGNAL_PEPTIDE (PHOBIUS); SIGNAL_PEPTIDE_N_REGION (PHOBIUS); NON_CYTOPLASMIC…
G1S_contig_10353	peroxidase 66-like	1273	20	0	0.8245	9	C:extracellular region; C:cytoplasmic membrane-bounded vesicle; F:peroxidase activity; F:heme binding; F:metal ion binding; P:response to oxidative stress; P:hydrogen peroxide catabolic process; P:oxidation-reduction process; P:obsolete peroxidase reaction	EC:1.11.1.7	IPR000823 (PRINTS); IPR002016 (PRINTS); G3DSA:1.10.520.10 (GENE3D); G3DSA:1.10.420.10 (GENE3D); IPR002016 (PFAM); PTHR31388:SF5 (PANTHER); PTHR31388 (PANTHER); IPR019793 (PROSITE_PATTERNS); IPR019794 (PROSITE_PATTERNS); SIGNAL_PEPTIDE_N_REGION (PHOBIUS); NON_CYTOPLASMIC_DOMAIN (PHOBIUS); SIGNAL_PEPTIDE_C_REGION (PHOBIUS); SIGNAL_PEPTIDE (PHOBIUS); SIGNAL_PEPTIDE_H_REGION (PHOBIUS); IPR002016 (PRO…
G1S_contig_10354	l-type lectin-domain containing receptor kinase -like	1435	20	2e-161	0.5675	1	F:carbohydrate binding	-	IPR001220 (PFAM); IPR013320 (G3DSA:2.60.120.GENE3D); TRANSMEMBRANE (PHOBIUS); TRANSMEMBRANE (PHOBIUS); CYTOPLASMIC_DOMAIN (PHOBIUS); CYTOPLASMIC_DOMAIN (PHOBIUS); NON_CYTOPLASMIC_DOMAIN (PHOBIUS); CYTOPLASMIC_DOMAIN (PHOBIUS); TRANSMEMBRANE (PHOBIUS); SIGNAL_PEPTIDE (PHOBIUS); TRANSMEMBRANE (PHOBIUS); SIGNAL_PEPTIDE_C_REGION (PHOBIUS); TRANSMEMBRANE (PHOBIUS); NON_CYTOPLASMIC_DOMAIN (PHOBIUS); NO…
G1S_contig_10355	serine protease htra3-like isoform x2	1270	20	0	0.6945	1	F:protein binding	-	IPR001478 (G3DSA:2.30.42.GENE3D); PTHR22939 (PANTHER); PTHR22939:SF76 (PANTHER); IPR009003 (SUPERFAMILY)
G1S_contig_10356	---NA---	343	0	-	-		-	-	no IPS match
G1S_contig_10357	dna damage-binding protein 1a-like	3683	20	0	0.9495	3	C:nucleus; F:nucleic acid binding; F:protein binding	-	Coil (COILS); IPR004871 (PFAM); IPR015943 (G3DSA:2.130.10.GENE3D); PF10433 (PFAM); PTHR10644:SF3 (PANTHER); PTHR10644 (PANTHER); IPR011047 (SUPERFAMILY)
G1S_contig_10358	rna-binding protein 42-like	1195	20	5.1e-123	0.9	2	F:nucleotide binding; F:nucleic acid binding	-	SignalP-TM (SIGNALP_GRAM_POSITIVE)
G1S_contig_10359	pyrrolidone-carboxylate peptidase family expressed	1356	20	2.9e-122	0.8375	3	C:cytosol; F:pyroglutamyl-peptidase activity; P:proteolysis	EC:3.4.19	IPR000816 (PIRSF); IPR016125 (PFAM); IPR016125 (G3DSA:3.40.630.GENE3D); IPR016125 (PANTHER); PTHR23402:SF13 (PANTHER); SSF53182 (SUPERFAMILY)
G1S_contig_1036	polyamine oxidase	1845	20	0	0.88	6	F:N1-acetylspermine:oxygen oxidoreductase (propane-1,3-diamine-forming) activity; F:spermidine oxidase (propane-1,3-diamine-forming) activity; F:N8-acetylspermidine:oxygen oxidoreductase (propane-1,3-diamine-forming) activity; F:N1-acetylspermidine:oxygen oxidoreductase (propane-1,3-diamine-forming) activity; F:spermine oxidase (propane-1,3-diamine-forming) activity; P:oxidation-reduction process	EC:1.5.3.15; EC:1.5.3.14	IPR001613 (PRINTS); IPR002937 (PFAM); G3DSA:3.90.660.10 (GENE3D); IPR016040 (G3DSA:3.40.50.GENE3D); PTHR10742:SF30 (PANTHER); PTHR10742 (PANTHER); SSF54373 (SUPERFAMILY); SSF51905 (SUPERFAMILY)
G1S_contig_10360	PREDICTED: uncharacterized protein LOC101764211	489	5	6.6e-16	0.732		-	-	SIGNAL_PEPTIDE_C_REGION (PHOBIUS); NON_CYTOPLASMIC_DOMAIN (PHOBIUS); SIGNAL_PEPTIDE_H_REGION (PHOBIUS); SIGNAL_PEPTIDE_N_REGION (PHOBIUS); SIGNAL_PEPTIDE (PHOBIUS)
G1S_contig_10361	cell wall-associated hydrolase	809	20	3.5e-66	0.809	2	F:hydrolase activity; P:metabolic process	-	no IPS match
G1S_contig_10362	graves disease carrier protein homolog	333	20	6.7e-70	0.877	4	C:mitochondrial inner membrane; C:integral component of membrane; F:coenzyme A transmembrane transporter activity; P:coenzyme A transmembrane transport	-	IPR002067 (PRINTS); IPR018108 (PFAM); IPR023395 (G3DSA:1.50.40.GENE3D); PTHR24089 (PANTHER); PTHR24089:SF0 (PANTHER); IPR018108 (PROSITE_PROFILES); IPR023395 (SUPERFAMILY)
G1S_contig_10363	probable serine acetyltransferase 1-like	1243	20	2.8e-166	0.927	11	C:cytosol; F:serine O-acetyltransferase activity; P:cysteine biosynthetic process from serine; P:protein targeting to membrane; P:response to wounding; P:response to fungus; P:jasmonic acid biosynthetic process; P:salicylic acid mediated signaling pathway; P:jasmonic acid mediated signaling pathway; P:regulation of plant-type hypersensitive response; P:acyl-carrier-protein biosynthetic process	EC:2.3.1.30; EC:2.3.1	no IPS match
G1S_contig_10364	aspartic proteinase nepenthesin-2	390	20	2.6e-60	0.6665	2	F:aspartic-type endopeptidase activity; P:proteolysis	EC:3.4.23	NON_CYTOPLASMIC_DOMAIN (PHOBIUS); SIGNAL_PEPTIDE_C_REGION (PHOBIUS); SIGNAL_PEPTIDE (PHOBIUS); SIGNAL_PEPTIDE_H_REGION (PHOBIUS); SIGNAL_PEPTIDE_N_REGION (PHOBIUS); SignalP-TM (SIGNALP_GRAM_POSITIVE); SignalP-noTM (SIGNALP_EUK)
G1S_contig_10365	nuclear pore complex protein nup98-nup96-like isoform x1	504	20	1.2e-31	0.858	3	C:nuclear pore; C:plastid; P:transport	-	no IPS match
G1S_contig_10366	glycosyltransferase-like at2g41451	1334	20	0	0.882		-	-	PTHR10774 (PANTHER); PTHR10774:SF46 (PANTHER)
G1S_contig_10367	PREDICTED: spidroin-1-like	355	2	4.1e-18	0.88		-	-	SignalP-TM (SIGNALP_GRAM_POSITIVE)
G1S_contig_10368	squamosa promoter-binding-like protein 12	912	20	1.7e-151	0.715	2	C:nucleus; F:DNA binding	-	IPR004333 (PFAM); PTHR31251 (PANTHER); PTHR31251:SF5 (PANTHER); IPR004333 (PROSITE_PROFILES); IPR004333 (SUPERFAMILY)
G1S_contig_10369	clk4-associating serine arginine rich isoform x2	605	20	3.9e-42	0.952		-	-	TRANSMEMBRANE (PHOBIUS); TRANSMEMBRANE (PHOBIUS); NON_CYTOPLASMIC_DOMAIN (PHOBIUS); CYTOPLASMIC_DOMAIN (PHOBIUS); TRANSMEMBRANE (PHOBIUS); NON_CYTOPLASMIC_DOMAIN (PHOBIUS); CYTOPLASMIC_DOMAIN (PHOBIUS); TMhelix (TMHMM)
G1S_contig_1037	---NA---	254	0	-	-		-	-	no IPS match
G1S_contig_10370	o-methyltransferase zrp4	1086	20	0	0.8	3	F:O-methyltransferase activity; F:protein dimerization activity; P:methylation	EC:2.1.1	IPR016461 (PIRSF); IPR012967 (PFAM); IPR011991 (G3DSA:1.10.10.GENE3D); IPR001077 (PFAM); IPR029063 (G3DSA:3.40.50.GENE3D); PTHR11746:SF68 (PANTHER); PTHR11746 (PANTHER); IPR016461 (PROSITE_PROFILES); SSF46785 (SUPERFAMILY); IPR029063 (SUPERFAMILY)
G1S_contig_10371	cytochrome b561	1153	20	2.2e-133	0.8835	5	C:integral component of membrane; C:cytoplasmic membrane-bounded vesicle; F:oxidoreductase activity; F:metal ion binding; P:oxidation-reduction process	-	IPR006593 (SMART); IPR004877 (PFAM); PTHR10106:SF9 (PANTHER); PTHR10106 (PANTHER); TRANSMEMBRANE (PHOBIUS); NON_CYTOPLASMIC_DOMAIN (PHOBIUS); NON_CYTOPLASMIC_DOMAIN (PHOBIUS); CYTOPLASMIC_DOMAIN (PHOBIUS); TRANSMEMBRANE (PHOBIUS); CYTOPLASMIC_DOMAIN (PHOBIUS); TRANSMEMBRANE (PHOBIUS); TRANSMEMBRANE (PHOBIUS); CYTOPLASMIC_DOMAIN (PHOBIUS); TRANSMEMBRANE (PHOBIUS); NON_CYTOPLASMIC_DOMAIN (PHOBIUS);…
G1S_contig_10372	protein kinase domain containing protein	311	20	5.3e-67	0.7705	11	C:plasma membrane; C:plasmodesma; F:peptide receptor activity; F:transmembrane receptor protein serine/threonine kinase activity; F:protein tyrosine kinase activity; F:ATP binding; F:ubiquitin protein ligase binding; P:transmembrane receptor protein serine/threonine kinase signaling pathway; P:serine family amino acid metabolic process; P:hormone-mediated signaling pathway; P:protein autophosphor…	EC:2.7.10; EC:2.7.11	IPR000719 (PFAM); G3DSA:1.10.510.10 (GENE3D); PTHR24420:SF647 (PANTHER); PTHR24420 (PANTHER); IPR008271 (PROSITE_PATTERNS); IPR000719 (PROSITE_PROFILES); IPR011009 (SUPERFAMILY)
G1S_contig_10373	dna ion isoform partial	305	20	6.8e-27	0.7775	2	F:DNA binding; F:zinc ion binding	-	IPR004022 (PFAM); PTHR22880:SF145 (PANTHER); PTHR22880 (PANTHER); IPR018501 (PROSITE_PROFILES)
G1S_contig_10374	probable calcium-transporting atpase plasma membrane-type	1367	20	0	0.935	10	C:integral component of membrane; C:sarcoplasmic reticulum; F:calcium-transporting ATPase activity; F:calmodulin binding; F:ATP binding; F:O-methyltransferase activity; F:metal ion binding; F:protein dimerization activity; P:methylation; P:calcium ion transmembrane transport	EC:3.6.1; EC:3.6.1.3; EC:3.6.3.8; EC:2.1.1; EC:3.6.1.15	IPR001757 (PRINTS); IPR001757 (PRINTS); IPR006068 (PFAM); IPR023214 (PFAM); PF13246 (PFAM); IPR006408 (TIGRFAM); IPR023298 (G3DSA:1.20.1110.GENE3D); IPR023299 (G3DSA:3.40.1110.GENE3D); IPR001757 (TIGRFAM); PTHR24093:SF221 (PANTHER); PTHR24093 (PANTHER); NON_CYTOPLASMIC_DOMAIN (PHOBIUS); CYTOPLASMIC_DOMAIN (PHOBIUS); TRANSMEMBRANE (PHOBIUS); CYTOPLASMIC_DOMAIN (PHOBIUS); TRANSMEMBRANE (PHOBIUS); N…
G1S_contig_10375	ubx domain-containing protein 2-like	1489	20	0	0.852	1	F:protein binding	-	IPR006577 (SMART); G3DSA:3.10.20.90 (GENE3D); PF13899 (PFAM); IPR001012 (PFAM); IPR017346 (PIRSF); IPR012336 (G3DSA:3.40.30.GENE3D); PTHR23322 (PANTHER); PTHR23322:SF6 (PANTHER); PTHR23322 (PANTHER); PTHR23322:SF6 (PANTHER); IPR003903 (PROSITE_PROFILES); IPR001012 (PROSITE_PROFILES); IPR012336 (SUPERFAMILY); IPR029071 (SUPERFAMILY)
G1S_contig_10376	PREDICTED: uncharacterized protein LOC101777925	636	7	3.9e-16	0.9043		-	-	no IPS match
G1S_contig_10377	probable trehalose-phosphate phosphatase 6	1544	20	0	0.799	5	F:trehalose-phosphatase activity; P:trehalose biosynthetic process; P:dephosphorylation; P:starch metabolic process; P:sucrose metabolic process	EC:3.1; EC:3.1.3.12; EC:3.1.3.41	no IPS match
G1S_contig_10378	guanine nucleotide-binding 3 homolog	1757	20	0	0.913	9	C:nucleolus; C:plasmodesma; F:GTPase activity; F:GTP binding; P:RNA methylation; P:maintenance of inflorescence meristem identity; P:ribosome biogenesis; P:negative regulation of transcription, DNA-templated; P:floral organ morphogenesis	EC:3.6.1; EC:3.6.1.15	Coil (COILS); IPR006073 (PRINTS); IPR006073 (PFAM); IPR027417 (G3DSA:3.40.50.GENE3D); IPR014813 (PFAM); IPR023179 (G3DSA:1.10.1580.GENE3D); PTHR11089 (PANTHER); PTHR11089:SF30 (PANTHER); IPR030378 (PROSITE_PROFILES); IPR027417 (SUPERFAMILY)
G1S_contig_10379	early heading 3	221	20	2.6e-44	0.8095	2	C:integral component of membrane; F:zinc ion binding	-	no IPS match
G1S_contig_1038	bel1-like homeodomain protein 1	1413	20	2.5e-124	0.6635	3	C:nucleus; F:DNA binding; P:regulation of transcription, DNA-templated	-	Coil (COILS); IPR006563 (SMART); IPR006563 (PFAM); PTHR11850 (PANTHER); PTHR11850:SF78 (PANTHER)
G1S_contig_10380	gdsl esterase lipase at5g45670-like	1403	20	0	0.89	3	C:cytoplasmic membrane-bounded vesicle; F:hydrolase activity, acting on ester bonds; P:metabolic process	-	IPR013830 (G3DSA:3.40.50.GENE3D); IPR001087 (PFAM); PTHR22835:SF120 (PANTHER); PTHR22835 (PANTHER); SIGNAL_PEPTIDE_H_REGION (PHOBIUS); SIGNAL_PEPTIDE (PHOBIUS); SIGNAL_PEPTIDE_C_REGION (PHOBIUS); NON_CYTOPLASMIC_DOMAIN (PHOBIUS); SIGNAL_PEPTIDE_N_REGION (PHOBIUS); SignalP-noTM (SIGNALP_GRAM_NEGATIVE); SignalP-TM (SIGNALP_GRAM_POSITIVE); SignalP-noTM (SIGNALP_EUK)
G1S_contig_10381	protein aspartic protease in guard cell 2-like	1645	20	0	0.662	2	F:aspartic-type endopeptidase activity; P:proteolysis	EC:3.4.23	PR01217 (PRINTS)
G1S_contig_10382	sacsin	1687	20	0	0.8575	4	C:plasmodesma; C:membrane; F:protein binding; F:zinc ion binding	-	IPR001841 (SMART); IPR013083 (G3DSA:3.30.40.GENE3D); PF13920 (PFAM); PTHR15600 (PANTHER); PTHR15600:SF28 (PANTHER); IPR001841 (PROSITE_PROFILES); SSF57850 (SUPERFAMILY)
G1S_contig_10383	probable e3 ubiquitin-protein ligase log2	1905	20	0	0.931	2	F:protein binding; F:zinc ion binding	-	IPR001841 (SMART); PF13920 (PFAM); IPR013083 (G3DSA:3.30.40.GENE3D); PTHR22996 (PANTHER); IPR001841 (PROSITE_PROFILES); SSF57850 (SUPERFAMILY)
G1S_contig_10384	protein phosphatase 2c containing expressed	1655	20	0	0.8455	4	C:plastid; F:phosphoprotein phosphatase activity; F:metal ion binding; P:protein dephosphorylation	EC:3.1.3.16; EC:3.1; EC:3.1.3.41	IPR001932 (SMART); IPR001932 (SMART); IPR001932 (PFAM); IPR001932 (G3DSA:3.60.40.GENE3D); PTHR12320:SF9 (PANTHER); PTHR12320 (PANTHER); IPR001932 (PROSITE_PROFILES); IPR001932 (SUPERFAMILY)
G1S_contig_10385	---NA---	437	0	-	-		-	-	no IPS match
G1S_contig_10386	protein tic chloroplastic	1307	20	0	0.8855	1	C:plastid	-	no IPS match
G1S_contig_10387	---NA---	537	0	-	-		-	-	no IPS match
G1S_contig_10388	PREDICTED: uncharacterized protein LOC101757348	1510	20	0	0.8305	1	C:plastid	-	SIGNAL_PEPTIDE (PHOBIUS); SIGNAL_PEPTIDE_H_REGION (PHOBIUS); SIGNAL_PEPTIDE_N_REGION (PHOBIUS); SIGNAL_PEPTIDE_C_REGION (PHOBIUS); NON_CYTOPLASMIC_DOMAIN (PHOBIUS); SignalP-noTM (SIGNALP_EUK)
G1S_contig_10389	inosine-5 -monophosphate dehydrogenase-like	1738	20	0	0.915	7	C:mitochondrial inner membrane peptidase complex; F:nucleotide binding; F:IMP dehydrogenase activity; F:metal ion binding; P:purine nucleobase metabolic process; P:GMP biosynthetic process; P:oxidation-reduction process	EC:1.1.1.205	IPR001093 (PFAM); IPR013785 (G3DSA:3.20.20.GENE3D); IPR005990 (TIGRFAM); IPR005990 (PIRSF); PTHR11911 (PANTHER); IPR015875 (PROSITE_PATTERNS); IPR000644 (PROSITE_PROFILES); SSF51412 (SUPERFAMILY); SSF54631 (SUPERFAMILY)
G1S_contig_1039	40s ribosomal protein s15	763	20	8.5e-96	0.9815	5	C:small ribosomal subunit; F:RNA binding; F:structural constituent of ribosome; P:translation; P:ribosome biogenesis	-	IPR002222 (PRINTS); IPR002222 (PFAM); IPR005713 (TIGRFAM); IPR023575 (G3DSA:3.30.860.GENE3D); IPR002222 (PANTHER); PTHR11880:SF2 (PANTHER); IPR020934 (PROSITE_PATTERNS); SIGNAL_PEPTIDE (PHOBIUS); SIGNAL_PEPTIDE_H_REGION (PHOBIUS); NON_CYTOPLASMIC_DOMAIN (PHOBIUS); SIGNAL_PEPTIDE_N_REGION (PHOBIUS); SIGNAL_PEPTIDE_C_REGION (PHOBIUS); SignalP-TM (SIGNALP_GRAM_POSITIVE); IPR023575 (SUPERFAMILY)
G1S_contig_10390	u1 small nuclear ribonucleoprotein c-like	1095	20	2e-62	0.911	10	C:commitment complex; C:U1 snRNP; C:viral nucleocapsid; C:U2-type prespliceosome; F:mRNA binding; F:zinc ion binding; F:U1 snRNA binding; F:protein dimerization activity; P:spliceosomal snRNP assembly; P:mRNA 5'-splice site recognition	-	CYTOPLASMIC_DOMAIN (PHOBIUS); TRANSMEMBRANE (PHOBIUS); NON_CYTOPLASMIC_DOMAIN (PHOBIUS)
G1S_contig_10391	abc transporter i family member 19-like	1058	20	0	0.934	3	F:ATP binding; F:ATPase activity; P:metabolic process	EC:3.6.1; EC:3.6.1.3; EC:3.6.1.15	IPR003593 (SMART); IPR027417 (G3DSA:3.40.50.GENE3D); IPR003439 (PFAM); IPR027417 (G3DSA:3.40.50.GENE3D); PTHR12847 (PANTHER); PTHR12847:SF6 (PANTHER); IPR003439 (PROSITE_PROFILES); IPR027417 (SUPERFAMILY)
G1S_contig_10392	abscisic acid-insensitive 5-like protein 5-like	743	20	7.6e-76	0.9235	5	F:transcription factor activity, sequence-specific DNA binding; F:sequence-specific DNA binding; P:regulation of transcription, DNA-templated; C:transcription factor complex; P:regulation of transcription, DNA-templated	-	Coil (COILS); IPR004827 (SMART); IPR004827 (PFAM); G3DSA:1.20.5.170 (GENE3D); PTHR22952:SF103 (PANTHER); PTHR22952 (PANTHER); IPR004827 (PROSITE_PATTERNS); IPR004827 (PROSITE_PROFILES); SSF57959 (SUPERFAMILY)
G1S_contig_10393	inactive disease susceptibility protein lov1 isoform x1	262	20	3.3e-44	0.8335	1	F:ADP binding	-	IPR002182 (PFAM); IPR027417 (G3DSA:3.40.50.GENE3D); PTHR23155:SF445 (PANTHER); PTHR23155 (PANTHER); IPR027417 (SUPERFAMILY)
G1S_contig_10394	peptidyl-prolyl cis-trans isomerase chloroplastic	1469	20	0	0.8995	8	C:chloroplast thylakoid membrane; C:thylakoid lumen; F:peptidyl-prolyl cis-trans isomerase activity; P:protein peptidyl-prolyl isomerization; P:protein folding; P:stomatal complex morphogenesis; P:mRNA modification; P:isopentenyl diphosphate biosynthetic process, methylerythritol 4-phosphate pathway	EC:5.2.1.8	IPR002130 (PFAM); IPR029000 (G3DSA:2.40.100.GENE3D); PTHR11071:SF174 (PANTHER); IPR024936 (PANTHER); PTHR11071:SF174 (PANTHER); IPR024936 (PANTHER); SIGNAL_PEPTIDE (PHOBIUS); SIGNAL_PEPTIDE_C_REGION (PHOBIUS); SIGNAL_PEPTIDE_N_REGION (PHOBIUS); NON_CYTOPLASMIC_DOMAIN (PHOBIUS); SIGNAL_PEPTIDE_H_REGION (PHOBIUS); IPR002130 (PROSITE_PROFILES); SignalP-TM (SIGNALP_GRAM_POSITIVE); IPR029000 (SUPERFAM…
G1S_contig_10395	dehydrogenase reductase sdr family member 12	267	20	1.7e-54	0.93	4	F:protochlorophyllide reductase activity; P:chlorophyll biosynthetic process; P:photosynthesis, dark reaction; P:oxidation-reduction process	EC:1.3.1.33	IPR002198 (PFAM); IPR016040 (G3DSA:3.40.50.GENE3D); PTHR24316 (PANTHER); PTHR24316:SF19 (PANTHER); SSF51735 (SUPERFAMILY)
G1S_contig_10396	minichromosome maintenance 5 partial	332	20	7.1e-71	0.968	19	C:nucleus; C:cytoplasm; C:MCM complex; F:DNA helicase activity; F:chromatin binding; F:DNA replication origin binding; F:ATP binding; P:cytokinesis by cell plate formation; P:DNA unwinding involved in DNA replication; P:DNA replication initiation; P:regulation of DNA replication; P:DNA methylation; P:cell proliferation; P:regulation of flower development; P:regulation of G2/M transition of mitoti…	EC:3.6.1; EC:3.6.1.15	IPR012340 (G3DSA:2.40.50.GENE3D); PTHR11630:SF42 (PANTHER); PTHR11630 (PANTHER); IPR012340 (SUPERFAMILY)
G1S_contig_10397	aldehyde dehydrogenase	1971	20	0	0.9365	25	C:mitochondrion; C:chloroplast; F:1-pyrroline-5-carboxylate dehydrogenase activity; F:aldehyde dehydrogenase (NAD) activity; F:zinc ion binding; F:cobalt ion binding; P:gluconeogenesis; P:glycolytic process; P:arginine metabolic process; P:histidine metabolic process; P:isoleucine catabolic process; P:leucine catabolic process; P:lysine catabolic process; P:proline biosynthetic process; P:tryptop…	EC:1.5.1.12; EC:1.2.1.3	IPR015590 (PFAM); IPR016163 (G3DSA:3.40.309.GENE3D); IPR016162 (G3DSA:3.40.605.GENE3D); PTHR11699:SF148 (PANTHER); PTHR11699 (PANTHER); IPR016160 (PROSITE_PATTERNS); IPR016161 (SUPERFAMILY)
G1S_contig_10398	duf21 domain-containing protein at4g14240-like	1699	20	0	0.911	1	C:membrane	-	G3DSA:3.10.580.10 (GENE3D); IPR002550 (PFAM); PTHR12064 (PANTHER); CYTOPLASMIC_DOMAIN (PHOBIUS); NON_CYTOPLASMIC_DOMAIN (PHOBIUS); TRANSMEMBRANE (PHOBIUS); NON_CYTOPLASMIC_DOMAIN (PHOBIUS); TRANSMEMBRANE (PHOBIUS); TRANSMEMBRANE (PHOBIUS); TRANSMEMBRANE (PHOBIUS); CYTOPLASMIC_DOMAIN (PHOBIUS); NON_CYTOPLASMIC_DOMAIN (PHOBIUS); IPR000644 (PROSITE_PROFILES); IPR000644 (PROSITE_PROFILES); SSF54631 (…
G1S_contig_10399	activating molecule in becn1-regulated autophagy protein 1	3007	20	0	0.834	2	C:plastid; P:autophagy	-	no IPS match
G1S_contig_104	---NA---	263	0	-	-		-	-	NON_CYTOPLASMIC_DOMAIN (PHOBIUS); CYTOPLASMIC_DOMAIN (PHOBIUS); TRANSMEMBRANE (PHOBIUS)
G1S_contig_1040	thiamin pyrophosphokinase	585	20	5e-91	0.9225	8	C:cytosol; F:thiamine diphosphokinase activity; F:ATP binding; F:kinase activity; F:thiamine binding; P:thiamine metabolic process; P:thiamine diphosphate biosynthetic process; P:phosphorylation	EC:2.7.6.2	no IPS match
G1S_contig_10400	transcription elongation factor spt4 homolog 2-like	801	20	1.3e-77	0.925	6	C:nucleus; F:translation elongation factor activity; F:zinc ion binding; P:positive regulation of DNA-templated transcription, elongation; C:ribosome; P:regulation of translational elongation	-	no IPS match
G1S_contig_10401	crt dre binding factor	372	20	6.4e-20	0.919	7	C:nucleus; C:plastid; F:DNA binding; F:transcription factor activity, sequence-specific DNA binding; P:regulation of transcription, DNA-templated; C:transcription factor complex; P:regulation of transcription, DNA-templated	-	no IPS match
G1S_contig_10402	hyphally regulated cell wall protein 3-like	2133	20	0	0.7065	2	F:molecular_function; C:cytosol	-	TRANSMEMBRANE (PHOBIUS); CYTOPLASMIC_DOMAIN (PHOBIUS); TRANSMEMBRANE (PHOBIUS); NON_CYTOPLASMIC_DOMAIN (PHOBIUS); NON_CYTOPLASMIC_DOMAIN (PHOBIUS); TMhelix (TMHMM)
G1S_contig_10403	clathrin heavy chain 1-like	500	20	7.2e-73	0.8635	5	C:clathrin coat of trans-Golgi network vesicle; C:clathrin coat of coated pit; F:structural molecule activity; P:intracellular protein transport; P:vesicle-mediated transport	-	IPR016025 (G3DSA:2.130.10.GENE3D); PTHR10292:SF1 (PANTHER); PTHR10292 (PANTHER); IPR001473 (SUPERFAMILY)
G1S_contig_10404	---NA---	241	0	-	-		-	-	NON_CYTOPLASMIC_DOMAIN (PHOBIUS); CYTOPLASMIC_DOMAIN (PHOBIUS); TRANSMEMBRANE (PHOBIUS); TMhelix (TMHMM)
G1S_contig_10405	cell division cycle 5-like protein	240	16	3.9e-42	0.7488	7	F:DNA binding; F:chromatin binding; P:activation of innate immune response; P:signal transduction; P:metabolic process; P:defense response to other organism; C:chromatin	-	no IPS match
G1S_contig_10406	cytokinin-o-glucosyltransferase 2	904	20	1.1e-170	0.8905	2	F:transferase activity, transferring hexosyl groups; P:metabolic process	-	G3DSA:3.40.50.2000 (GENE3D); PTHR11926:SF143 (PANTHER); IPR002213 (PANTHER); SSF53756 (SUPERFAMILY)
G1S_contig_10407	PREDICTED: uncharacterized protein LOC101754965	837	2	2.2e-21	0.78		-	-	no IPS match
G1S_contig_10408	btb poz domain-containing protein at3g50780-like	1978	20	0	0.837	1	F:protein binding	-	G3DSA:3.30.710.10 (GENE3D); PTHR31060:SF5 (PANTHER); PTHR31060 (PANTHER); IPR000210 (PROSITE_PROFILES); IPR011333 (SUPERFAMILY)
G1S_contig_10409	50s ribosomal protein chloroplastic	1083	20	3.6e-59	0.8515	6	C:mitochondrion; C:ribosome; F:structural constituent of ribosome; P:DNA-templated transcription, elongation; P:translation; P:ribosome biogenesis	-	IPR013823 (PFAM); IPR014719 (G3DSA:3.30.1390.GENE3D); IPR015608 (PTHR11809:PANTHER); IPR000206 (PANTHER); IPR013823 (PRODOM); IPR014719 (SUPERFAMILY)
G1S_contig_1041	calmodulin-binding family protein	1258	20	2.3e-166	0.7475	1	C:plastid	-	SIGNAL_PEPTIDE_N_REGION (PHOBIUS); SIGNAL_PEPTIDE_H_REGION (PHOBIUS); NON_CYTOPLASMIC_DOMAIN (PHOBIUS); SIGNAL_PEPTIDE_C_REGION (PHOBIUS); SIGNAL_PEPTIDE (PHOBIUS)
G1S_contig_10410	zinc finger ccch domain-containing protein 19-like	294	20	1.7e-56	0.6995	2	F:nucleic acid binding; F:metal ion binding	-	no IPS match
G1S_contig_10411	PREDICTED: uncharacterized protein LOC101772166	269	1	8.3e-06	1		-	-	no IPS match
G1S_contig_10412	mitochondrial pyruvate carrier 1-like isoform x1	773	20	3.6e-71	0.9685	2	C:mitochondrial inner membrane; P:mitochondrial pyruvate transport	-	no IPS match
G1S_contig_10413	apocytochrome b	618	20	5.4e-34	0.9905	10	C:mitochondrial inner membrane; C:respiratory chain complex III; C:respiratory chain complex III; F:iron ion binding; F:ubiquinol-cytochrome-c reductase activity; F:heme binding; F:electron transporter, transferring electrons within cytochrome b6/f complex of photosystem II activity; P:obsolete electron transport; P:mitochondrial electron transport, ubiquinol to cytochrome c; P:hydrogen ion trans…	EC:1.10.2; EC:1.10.2.2	IPR027387 (G3DSA:1.20.810.GENE3D); PTHR19271 (PANTHER); TRANSMEMBRANE (PHOBIUS); NON_CYTOPLASMIC_DOMAIN (PHOBIUS); CYTOPLASMIC_DOMAIN (PHOBIUS); IPR005797 (PROSITE_PROFILES); IPR016174 (SUPERFAMILY); TMhelix (TMHMM)
G1S_contig_10414	aldehyde oxidase-like isoform x1	617	20	2e-78	0.9005	14	C:cytosol; C:plastid; F:xanthine dehydrogenase activity; F:xanthine oxidase activity; F:iron ion binding; F:electron carrier activity; F:oxidoreductase activity, acting on CH-OH group of donors; F:oxidoreductase activity, acting on the aldehyde or oxo group of donors; F:molybdopterin cofactor binding; F:flavin adenine dinucleotide binding; F:2 iron, 2 sulfur cluster binding; P:xanthine catabolic …	EC:1.17.3; EC:1.17.1; EC:1.17.1.4; EC:1.17.3.2	NON_CYTOPLASMIC_DOMAIN (PHOBIUS); SIGNAL_PEPTIDE_H_REGION (PHOBIUS); SIGNAL_PEPTIDE (PHOBIUS); SIGNAL_PEPTIDE_N_REGION (PHOBIUS); SIGNAL_PEPTIDE_C_REGION (PHOBIUS)
G1S_contig_10415	transmembrane protein 184 homolog ddb_g0279555-like	1207	20	0	0.9245	5	C:mitochondrion; C:membrane; C:cytoplasmic membrane-bounded vesicle; F:kinase activity; P:phosphorylation	-	IPR005178 (PFAM); IPR005178 (PANTHER); IPR005178 (PANTHER); PTHR23423:SF23 (PANTHER); NON_CYTOPLASMIC_DOMAIN (PHOBIUS); TRANSMEMBRANE (PHOBIUS); CYTOPLASMIC_DOMAIN (PHOBIUS); TRANSMEMBRANE (PHOBIUS); NON_CYTOPLASMIC_DOMAIN (PHOBIUS); NON_CYTOPLASMIC_DOMAIN (PHOBIUS); CYTOPLASMIC_DOMAIN (PHOBIUS); TRANSMEMBRANE (PHOBIUS); TRANSMEMBRANE (PHOBIUS); TMhelix (TMHMM); TMhelix (TMHMM); TMhelix (TMHMM); …
G1S_contig_10416	stress enhanced protein chloroplastic-like	670	20	1.2e-57	0.7965	1	C:plastid	-	TRANSMEMBRANE (PHOBIUS); CYTOPLASMIC_DOMAIN (PHOBIUS); NON_CYTOPLASMIC_DOMAIN (PHOBIUS); CYTOPLASMIC_DOMAIN (PHOBIUS); TRANSMEMBRANE (PHOBIUS); IPR023329 (SUPERFAMILY); TMhelix (TMHMM)
G1S_contig_10417	cation transport regulator-like protein 2 isoform x1	827	20	1.5e-120	0.853	1	C:cytosol	-	IPR013024 (G3DSA:3.10.490.GENE3D); IPR006840 (PFAM); IPR006840 (PANTHER); PTHR12192:SF1 (PANTHER); IPR013024 (SUPERFAMILY)
G1S_contig_10418	peroxidase 72-like	1323	20	0	0.94	8	C:extracellular region; C:cytoplasmic membrane-bounded vesicle; F:peroxidase activity; F:heme binding; F:metal ion binding; P:response to oxidative stress; P:oxidation-reduction process; P:obsolete peroxidase reaction	EC:1.11.1.7	NON_CYTOPLASMIC_DOMAIN (PHOBIUS); CYTOPLASMIC_DOMAIN (PHOBIUS); TRANSMEMBRANE (PHOBIUS)
G1S_contig_10419	optic atrophy 3 protein	306	1	3.5e-05	0.79	1	P:biological_process	-	TRANSMEMBRANE (PHOBIUS); CYTOPLASMIC_DOMAIN (PHOBIUS); NON_CYTOPLASMIC_DOMAIN (PHOBIUS)
G1S_contig_1042	---NA---	237	0	-	-		-	-	no IPS match
G1S_contig_10420	opa3-like protein	642	20	7.6e-85	0.868	1	P:biological_process	-	Coil (COILS); IPR010754 (PFAM); PTHR12499:SF0 (PANTHER); IPR010754 (PANTHER)
G1S_contig_10421	probable lrr receptor-like serine threonine-protein kinase at4g37250	453	20	1.3e-26	0.888	4	C:integral component of membrane; F:protein kinase activity; F:ATP binding; P:protein phosphorylation	-	no IPS match
G1S_contig_10422	high mobility group family protein	981	20	2e-113	0.833		-	-	Coil (COILS); IPR009071 (SMART); IPR009071 (G3DSA:1.10.30.GENE3D); IPR009071 (G3DSA:1.10.30.GENE3D); IPR009071 (PFAM); PTHR13711:SF183 (PANTHER); PTHR13711 (PANTHER); PTHR13711 (PANTHER); PTHR13711:SF183 (PANTHER); IPR009071 (PROSITE_PROFILES); IPR009071 (PROSITE_PROFILES); IPR009071 (SUPERFAMILY); IPR009071 (SUPERFAMILY)
G1S_contig_10423	rna-binding protein 25-like isoform x2	1526	20	6.5e-93	0.9155	7	C:plastid; C:integral component of membrane; F:nucleotide binding; F:nucleic acid binding; F:sulfate transmembrane transporter activity; P:mRNA processing; P:sulfate transmembrane transport	-	Coil (COILS); IPR000504 (SMART); IPR012677 (G3DSA:3.30.70.GENE3D); IPR000504 (PFAM); PTHR18806 (PANTHER); PTHR18806:SF4 (PANTHER); IPR000504 (PROSITE_PROFILES); SSF54928 (SUPERFAMILY)
G1S_contig_10424	phi-1-like phosphate-induced protein	1281	20	0	0.848	1	C:cytoplasmic membrane-bounded vesicle	-	IPR006766 (PFAM); PTHR31279:SF3 (PANTHER); PTHR31279 (PANTHER); NON_CYTOPLASMIC_DOMAIN (PHOBIUS); SIGNAL_PEPTIDE (PHOBIUS); SIGNAL_PEPTIDE_N_REGION (PHOBIUS); SIGNAL_PEPTIDE_H_REGION (PHOBIUS); SIGNAL_PEPTIDE_C_REGION (PHOBIUS)
G1S_contig_10425	protein low psii accumulation chloroplastic	486	20	8.3e-22	0.596	1	C:plastid	-	no IPS match
G1S_contig_10426	high mobility group b protein 15-like	1437	20	0	0.759	8	C:nucleus; F:DNA binding; F:transcription factor activity, sequence-specific DNA binding; F:transferase activity; P:chromatin assembly or disassembly; P:regulation of transcription, DNA-templated; C:transcription factor complex; P:regulation of transcription, DNA-templated	-	IPR009071 (SMART); IPR001606 (SMART); SM01014 (SMART); IPR001606 (PFAM); IPR009071 (PFAM); IPR001606 (G3DSA:1.10.150.GENE3D); IPR009071 (G3DSA:1.10.30.GENE3D); PTHR13711 (PANTHER); PTHR13711:SF145 (PANTHER); PTHR13711 (PANTHER); IPR009071 (PROSITE_PROFILES); IPR001606 (PROSITE_PROFILES); IPR009071 (SUPERFAMILY); IPR001606 (SUPERFAMILY)
G1S_contig_10427	2-aminoethanethiol dioxygenase-like isoform x1	916	20	5.9e-161	0.8735	4	C:plastid; F:cysteamine dioxygenase activity; P:taurine metabolic process; P:oxidation-reduction process	EC:1.13.11; EC:1.13.11.19	IPR014710 (G3DSA:2.60.120.GENE3D); IPR012864 (PFAM); PTHR22966 (PANTHER); IPR011051 (SUPERFAMILY)
G1S_contig_10428	o-acyltransferase wsd1-like	944	20	1.2e-166	0.9	5	C:plastid; F:diacylglycerol O-acyltransferase activity; P:autophagy; P:glycerolipid biosynthetic process; P:acyl-carrier-protein biosynthetic process	EC:2.3.1.20; EC:2.3.1	IPR009721 (PFAM); PTHR31650 (PANTHER)
G1S_contig_10429	single-strand binding protein	861	20	1.7e-141	0.8455	3	C:plastid; F:single-stranded DNA binding; P:DNA replication	-	IPR012340 (G3DSA:2.40.50.GENE3D); IPR000424 (PFAM); PTHR10302:SF0 (PANTHER); IPR011344 (PANTHER); IPR000424 (PROSITE_PROFILES); IPR012340 (SUPERFAMILY)
G1S_contig_1043	s-adenosylmethionine decarboxylase proenzyme	2061	20	0	0.917	6	F:adenosylmethionine decarboxylase activity; P:S-adenosylmethioninamine biosynthetic process; P:spermine biosynthetic process; P:spermidine biosynthetic process; P:arginine metabolic process; P:proline metabolic process	EC:4.1.1.50	no IPS match
G1S_contig_10430	---NA---	244	0	-	-		-	-	no IPS match
G1S_contig_10431	squamosa promoter-binding protein 1-like	1107	20	2.2e-69	0.7715	17	C:nucleus; F:DNA binding; F:transcription factor activity, sequence-specific DNA binding; F:metal ion binding; P:regulation of transcription, DNA-templated; P:response to brassinosteroid; P:plant-type cell wall modification; P:pollen tube growth; P:post-embryonic morphogenesis; P:positive regulation of flower development; P:vegetative to reproductive phase transition of meristem; P:inflorescence …	-	no IPS match
G1S_contig_10432	beach domain-containing protein lvsc-like	483	20	8e-104	0.7775	5	C:endomembrane system; C:cytoplasmic membrane-bounded vesicle; C:extrinsic component of membrane; F:phospholipid binding; P:endosomal transport	-	no IPS match
G1S_contig_10433	v-type proton atpase subunit c -like	960	20	7.8e-95	0.9915	4	C:integral component of membrane; C:proton-transporting V-type ATPase, V0 domain; F:hydrogen ion transmembrane transporter activity; P:ATP hydrolysis coupled proton transport	-	IPR000245 (PRINTS); G3DSA:1.20.120.610 (GENE3D); IPR002379 (PFAM); PTHR10263 (PANTHER); PTHR10263:SF5 (PANTHER); TRANSMEMBRANE (PHOBIUS); NON_CYTOPLASMIC_DOMAIN (PHOBIUS); TRANSMEMBRANE (PHOBIUS); TRANSMEMBRANE (PHOBIUS); NON_CYTOPLASMIC_DOMAIN (PHOBIUS); CYTOPLASMIC_DOMAIN (PHOBIUS); NON_CYTOPLASMIC_DOMAIN (PHOBIUS); TRANSMEMBRANE (PHOBIUS); CYTOPLASMIC_DOMAIN (PHOBIUS); IPR002379 (SUPERFAMILY);…
G1S_contig_10434	copper-transporting atpase chloroplastic-like	851	20	1.3e-82	0.8215	3	C:plastid; F:metal ion binding; P:metal ion transport	-	no IPS match
G1S_contig_10435	1-phosphatidylinositol-3-phosphate 5-kinase fab1	451	6	1.4e-07	0.6683	3	F:kinase activity; P:phosphorylation; P:phosphatidylinositol metabolic process	-	no IPS match
G1S_contig_10436	magnesium transporter mrs2-i	1296	20	0	0.941	4	C:integral component of membrane; F:magnesium ion transmembrane transporter activity; P:magnesium ion transport; P:transmembrane transport	-	Coil (COILS); G3DSA:1.20.58.340 (GENE3D); IPR002523 (PFAM); IPR026573 (PANTHER); PTHR13890:SF3 (PANTHER); NON_CYTOPLASMIC_DOMAIN (PHOBIUS); TRANSMEMBRANE (PHOBIUS); CYTOPLASMIC_DOMAIN (PHOBIUS); CYTOPLASMIC_DOMAIN (PHOBIUS); TRANSMEMBRANE (PHOBIUS); SSF144083 (SUPERFAMILY); TMhelix (TMHMM); TMhelix (TMHMM)
G1S_contig_10437	cell division control protein 2 homolog	1289	20	0	0.962	11	C:cytoplasmic membrane-bounded vesicle; F:cyclin-dependent protein serine/threonine kinase activity; F:protein binding; F:ATP binding; F:RNA polymerase II carboxy-terminal domain kinase activity; P:protein phosphorylation; P:mitotic nuclear division; P:cell division; P:regulation of cell cycle; P:regulation of cell cycle; P:serine family amino acid metabolic process	EC:2.7.11; EC:2.7.11.23; EC:2.7.11.22	NON_CYTOPLASMIC_DOMAIN (PHOBIUS); TRANSMEMBRANE (PHOBIUS); NON_CYTOPLASMIC_DOMAIN (PHOBIUS); CYTOPLASMIC_DOMAIN (PHOBIUS); TRANSMEMBRANE (PHOBIUS); TMhelix (TMHMM); TMhelix (TMHMM)
G1S_contig_10438	PREDICTED: uncharacterized protein LOC101765916	585	20	1.3e-35	0.918	2	C:mitochondrion; C:cytoplasmic membrane-bounded vesicle	-	NON_CYTOPLASMIC_DOMAIN (PHOBIUS); CYTOPLASMIC_DOMAIN (PHOBIUS); TRANSMEMBRANE (PHOBIUS); TMhelix (TMHMM)
G1S_contig_10439	unnamed protein product	2827	14	4.1e-09	0.5257	3	P:proteolysis; F:cysteine-type peptidase activity; C:plastid	-	no IPS match
G1S_contig_1044	spermidine synthase 1	1193	20	0	0.9655	5	F:spermidine synthase activity; P:arginine metabolic process; P:proline metabolic process; P:spermidine biosynthetic process; P:beta-alanine metabolic process	EC:2.5.1.16	PF01564 (PFAM); G3DSA:2.30.140.10 (GENE3D); IPR029063 (G3DSA:3.40.50.GENE3D); IPR030668 (PIRSF); IPR001045 (TIGRFAM); PTHR11558:SF25 (PANTHER); PTHR11558 (PANTHER); IPR030373 (PROSITE_PATTERNS); IPR030374 (PROSITE_PROFILES); IPR029063 (SUPERFAMILY)
G1S_contig_10440	probable amino acid permease 7	946	20	0	0.805	4	C:plasma membrane; C:integral component of membrane; F:amino acid transmembrane transporter activity; P:amino acid transmembrane transport	-	IPR013057 (PFAM); PTHR22950 (PANTHER); PTHR22950:SF228 (PANTHER); CYTOPLASMIC_DOMAIN (PHOBIUS); NON_CYTOPLASMIC_DOMAIN (PHOBIUS); TRANSMEMBRANE (PHOBIUS); CYTOPLASMIC_DOMAIN (PHOBIUS); TRANSMEMBRANE (PHOBIUS); TRANSMEMBRANE (PHOBIUS); NON_CYTOPLASMIC_DOMAIN (PHOBIUS); TRANSMEMBRANE (PHOBIUS); CYTOPLASMIC_DOMAIN (PHOBIUS); NON_CYTOPLASMIC_DOMAIN (PHOBIUS); TRANSMEMBRANE (PHOBIUS); TMhelix (TMHMM);…
G1S_contig_10441	serine threonine-protein kinase ht1-like	2475	20	0	0.788	5	C:mitochondrion; F:protein serine/threonine kinase activity; F:ATP binding; P:protein phosphorylation; P:serine family amino acid metabolic process	EC:2.7.11	IPR001245 (PRINTS); IPR002290 (SMART); G3DSA:3.30.200.20 (GENE3D); IPR000719 (PFAM); G3DSA:1.10.510.10 (GENE3D); PTHR23257 (PANTHER); IPR015783 (PTHR23257:PANTHER); IPR008271 (PROSITE_PATTERNS); IPR000719 (PROSITE_PROFILES); IPR011009 (SUPERFAMILY)
G1S_contig_10442	cytosolic enolase 3	1308	20	0	0.898	8	C:phosphopyruvate hydratase complex; F:magnesium ion binding; F:phosphopyruvate hydratase activity; P:glycolytic process; P:tryptophan biosynthetic process; P:gluconeogenesis; P:tyrosine biosynthetic process; P:L-phenylalanine biosynthetic process	EC:4.2.1.11	IPR000941 (PRINTS); IPR029065 (G3DSA:3.20.20.GENE3D); IPR029017 (G3DSA:3.30.390.GENE3D); IPR020810 (PFAM); IPR020811 (PFAM); IPR000941 (PANTHER); PTHR11902:SF11 (PANTHER); IPR020809 (PROSITE_PATTERNS); IPR029017 (SUPERFAMILY); IPR029065 (SUPERFAMILY)
G1S_contig_10443	secologanin synthase-like	1820	20	0	0.8945	5	F:monooxygenase activity; F:iron ion binding; F:oxidoreductase activity, acting on paired donors, with incorporation or reduction of molecular oxygen; F:heme binding; P:oxidation-reduction process	-	IPR001128 (PRINTS); IPR002401 (PRINTS); IPR001128 (PFAM); IPR001128 (G3DSA:1.10.630.GENE3D); PTHR24282:SF16 (PANTHER); PTHR24282 (PANTHER); IPR017972 (PROSITE_PATTERNS); NON_CYTOPLASMIC_DOMAIN (PHOBIUS); TRANSMEMBRANE (PHOBIUS); CYTOPLASMIC_DOMAIN (PHOBIUS); NON_CYTOPLASMIC_DOMAIN (PHOBIUS); TRANSMEMBRANE (PHOBIUS); IPR001128 (SUPERFAMILY)
G1S_contig_10444	proline- glutamic acid- and leucine-rich protein 1	1460	20	0	0.6585	3	C:intracellular; P:protein import into nucleus; P:pyrimidine ribonucleotide biosynthetic process	-	no IPS match
G1S_contig_10445	PREDICTED: uncharacterized protein LOC101763769	2010	20	0	0.8275	6	C:mitochondrion; F:electron carrier activity; F:protein disulfide oxidoreductase activity; P:cell redox homeostasis; P:oxidation-reduction process; P:obsolete electron transport	-	PTHR31182 (PANTHER)
G1S_contig_10446	gpn-loop gtpase 2	979	20	0	0.972	4	C:microtubule; P:regulation of mitotic cell cycle; P:embryo development; P:cell division	-	IPR004130 (PFAM); IPR027417 (G3DSA:3.40.50.GENE3D); IPR004130 (PANTHER); IPR030231 (PTHR21231:PANTHER); IPR027417 (SUPERFAMILY)
G1S_contig_10447	wrky74 - superfamily of tfs having wrky and zinc finger domains	853	20	1.5e-112	0.6605	5	F:transcription factor activity, sequence-specific DNA binding; F:sequence-specific DNA binding; P:regulation of transcription, DNA-templated; C:transcription factor complex; P:regulation of transcription, DNA-templated	-	no IPS match
G1S_contig_10448	PREDICTED: uncharacterized protein LOC101783438 isoform X1	1306	20	0	0.7085		-	-	no IPS match
G1S_contig_10449	pumilio homolog chloroplastic	1022	20	0	0.8745	1	F:RNA binding	-	IPR001313 (SMART); IPR011989 (G3DSA:1.25.10.GENE3D); IPR001313 (PFAM); PTHR12537 (PANTHER); PTHR12537:SF53 (PANTHER); IPR001313 (PROSITE_PROFILES); IPR001313 (PROSITE_PROFILES); IPR001313 (PROSITE_PROFILES); IPR001313 (PROSITE_PROFILES); IPR001313 (PROSITE_PROFILES); IPR001313 (PROSITE_PROFILES); IPR001313 (PROSITE_PROFILES); IPR001313 (PROSITE_PROFILES); IPR016024 (SUPERFAMILY)
G1S_contig_1045	26s protease regulatory subunit 7	1581	20	0	0.985	7	C:proteasome complex; C:nucleus; C:cytoplasm; F:ATP binding; F:peptidase activity; P:proteolysis; P:protein catabolic process	-	SignalP-noTM (SIGNALP_EUK)
G1S_contig_10450	adenine nucleotide transporter chloroplastic mitochondrial-like	1039	20	1.9e-150	0.949	2	C:integral component of membrane; P:transmembrane transport	-	no IPS match
G1S_contig_10451	monothiol glutaredoxin-s5	596	20	9.7e-12	0.984	9	C:nucleus; C:cytoplasm; F:electron carrier activity; F:protein disulfide oxidoreductase activity; F:metal ion binding; F:2 iron, 2 sulfur cluster binding; P:cell redox homeostasis; P:oxidation-reduction process; P:obsolete electron transport	-	no IPS match
G1S_contig_10452	homeobox-leucine zipper protein hox22-like	573	14	6.2e-34	0.8014	6	C:nucleus; F:transcription factor activity, sequence-specific DNA binding; F:sequence-specific DNA binding; P:regulation of transcription, DNA-templated; C:transcription factor complex; P:regulation of transcription, DNA-templated	-	NON_CYTOPLASMIC_DOMAIN (PHOBIUS); CYTOPLASMIC_DOMAIN (PHOBIUS); TRANSMEMBRANE (PHOBIUS)
G1S_contig_10453	protein phosphatase inhibitor 2-like	1026	20	1.7e-94	0.8205	4	F:protein phosphatase inhibitor activity; P:regulation of signal transduction; P:negative regulation of catalytic activity; P:regulation of phosphoprotein phosphatase activity	-	IPR007062 (PFAM); PTHR12398 (PANTHER)
G1S_contig_10454	branchpoint-bridging isoform x2	2835	20	0	0.7125	2	F:pre-mRNA branch point binding; P:mRNA splicing, via spliceosome	-	Coil (COILS); IPR004087 (SMART); IPR004088 (G3DSA:3.30.1370.GENE3D); IPR004088 (PFAM); PTHR11208 (PANTHER); IPR031150 (PTHR11208:PANTHER); IPR004088 (PROSITE_PROFILES); IPR004088 (SUPERFAMILY)
G1S_contig_10455	bifunctional 3-dehydroquinate dehydratase shikimate chloroplastic-like	1906	20	0	0.905	10	C:plastid; C:cytoplasmic membrane-bounded vesicle; F:3-dehydroquinate dehydratase activity; F:shikimate 3-dehydrogenase (NADP+) activity; F:NADP binding; P:shikimate metabolic process; P:oxidation-reduction process; P:tryptophan biosynthetic process; P:tyrosine biosynthetic process; P:L-phenylalanine biosynthetic process	EC:1.1.1.25; EC:4.2.1.10; EC:1.1.1.282	no IPS match
G1S_contig_10456	ww domain containing protein	355	20	6.9e-82	0.6745		-	-	no IPS match
G1S_contig_10457	fructokinase 1	1268	20	0	0.946	11	C:cytoplasmic membrane-bounded vesicle; F:ribokinase activity; F:ATP binding; F:fructokinase activity; P:sucrose metabolic process; P:fructose metabolic process; P:mannose metabolic process; P:D-ribose metabolic process; P:pentose-phosphate shunt; P:starch biosynthetic process; P:carbohydrate phosphorylation	EC:2.7.1.15; EC:2.7.1.4; EC:2.7.1.1	IPR002139 (PRINTS); IPR029056 (G3DSA:3.40.1190.GENE3D); IPR011611 (PFAM); PTHR10584:SF168 (PANTHER); PTHR10584 (PANTHER); IPR002173 (PROSITE_PATTERNS); IPR002173 (PROSITE_PATTERNS); IPR029056 (SUPERFAMILY)
G1S_contig_10210	nuclear cap-binding protein subunit 1	2818	20	0	0.892	28	C:nucleus; C:cytoplasm; C:nuclear cap binding complex; F:RNA cap binding; P:microtubule cytoskeleton organization; P:RNA splicing, via endonucleolytic cleavage and ligation; P:cytokinesis by cell plate formation; P:DNA methylation; P:chromatin silencing; P:transcription from RNA polymerase II promoter; P:7-methylguanosine mRNA capping; P:methionine biosynthetic process; P:photomorphogenesis; P:re…	-	no IPS match
G1S_contig_10459	fiber protein fb34	887	20	1.8e-140	0.8525	2	C:plasma membrane; C:cytoplasmic membrane-bounded vesicle	-	IPR009606 (PFAM); PTHR31769 (PANTHER); PTHR31769:SF3 (PANTHER); NON_CYTOPLASMIC_DOMAIN (PHOBIUS); CYTOPLASMIC_DOMAIN (PHOBIUS); TRANSMEMBRANE (PHOBIUS); TRANSMEMBRANE (PHOBIUS); NON_CYTOPLASMIC_DOMAIN (PHOBIUS); TMhelix (TMHMM); TMhelix (TMHMM); TMhelix (TMHMM); TMhelix (TMHMM)
G1S_contig_1046	31 kda chloroplastic-like	1290	20	5e-125	0.9635	5	C:plastid; C:viral nucleocapsid; C:ribonucleoprotein complex; F:nucleotide binding; F:nucleic acid binding	-	Coil (COILS); IPR000504 (SMART); IPR000504 (PFAM); IPR012677 (G3DSA:3.30.70.GENE3D); PTHR24012:SF161 (PANTHER); PTHR24012 (PANTHER); IPR000504 (PROSITE_PROFILES); IPR000504 (PROSITE_PROFILES); SSF54928 (SUPERFAMILY); SSF54928 (SUPERFAMILY)
G1S_contig_10460	protein da1-related 1-like	1266	20	0	0.9555	7	F:zinc ion binding; F:hydrolase activity; F:ubiquitin binding; P:metabolic process; P:negative regulation of organ growth; P:seed morphogenesis; P:ovule morphogenesis	-	IPR001781 (SMART); IPR001781 (PFAM); IPR022087 (PFAM); IPR001781 (G3DSA:2.10.110.GENE3D); PTHR24209 (PANTHER); PTHR24209:SF7 (PANTHER); IPR001781 (PROSITE_PROFILES); SSF57716 (SUPERFAMILY); SSF57716 (SUPERFAMILY)
G1S_contig_10461	tubulin-folding cofactor e isoform x1	1794	20	0	0.8515	3	C:chloroplast; F:protein binding; P:embryo development ending in seed dormancy	-	IPR000938 (SMART); G3DSA:3.80.10.10 (GENE3D); IPR000938 (G3DSA:2.30.30.GENE3D); IPR000938 (PFAM); G3DSA:3.80.10.10 (GENE3D); PTHR15140 (PANTHER); IPR001611 (PROSITE_PROFILES); IPR000938 (PROSITE_PROFILES); IPR001611 (PROSITE_PROFILES); IPR001611 (PROSITE_PROFILES); IPR001611 (PROSITE_PROFILES); IPR001611 (PROSITE_PROFILES); IPR001611 (PROSITE_PROFILES); SSF52058 (SUPERFAMILY); IPR029071 (SUPERFAM…
G1S_contig_10462	probable protein s-acyltransferase 14	1434	20	4.3e-176	0.859	4	C:integral component of membrane; F:zinc ion binding; F:protein-cysteine S-palmitoyltransferase activity; P:acyl-carrier-protein biosynthetic process	EC:2.3.1.225; EC:2.3.1	IPR001594 (PFAM); PTHR22883 (PANTHER); PTHR22883:SF40 (PANTHER); CYTOPLASMIC_DOMAIN (PHOBIUS); TRANSMEMBRANE (PHOBIUS); NON_CYTOPLASMIC_DOMAIN (PHOBIUS); NON_CYTOPLASMIC_DOMAIN (PHOBIUS); CYTOPLASMIC_DOMAIN (PHOBIUS); CYTOPLASMIC_DOMAIN (PHOBIUS); TRANSMEMBRANE (PHOBIUS); TRANSMEMBRANE (PHOBIUS); TRANSMEMBRANE (PHOBIUS); IPR001594 (PROSITE_PROFILES); TMhelix (TMHMM); TMhelix (TMHMM); TMhelix (TMH…
G1S_contig_10463	proteasome subunit beta type 2	1094	20	1.3e-140	0.932	5	C:nucleus; C:cytoplasm; C:proteasome core complex; F:threonine-type endopeptidase activity; P:ubiquitin-dependent protein catabolic process	EC:3.4.25	IPR001353 (PFAM); IPR029055 (G3DSA:3.60.20.GENE3D); PTHR11599 (PANTHER); PTHR11599:SF6 (PANTHER); IPR016050 (PROSITE_PATTERNS); IPR023333 (PROSITE_PROFILES); IPR029055 (SUPERFAMILY)
G1S_contig_10464	centrosomal protein	643	20	2.6e-80	0.922	1	C:mitochondrion	-	SIGNAL_PEPTIDE_N_REGION (PHOBIUS); NON_CYTOPLASMIC_DOMAIN (PHOBIUS); SIGNAL_PEPTIDE (PHOBIUS); SIGNAL_PEPTIDE_H_REGION (PHOBIUS); SIGNAL_PEPTIDE_C_REGION (PHOBIUS); TMhelix (TMHMM)
G1S_contig_10465	disease resistance protein rpm1-like	358	20	8.6e-68	0.671	1	F:ADP binding	-	no IPS match
G1S_contig_10466	chlorophyll b reductase chloroplastic	1050	20	0	0.929	8	C:chromatin; C:chloroplast thylakoid membrane; F:DNA binding; F:chromatin binding; F:chlorophyll(ide) b reductase activity; P:PSII associated light-harvesting complex II catabolic process; P:chlorophyll catabolic process; P:oxidation-reduction process	EC:1.1.1.294	IPR002347 (PRINTS); IPR002198 (PRINTS); IPR002198 (PFAM); IPR016040 (G3DSA:3.40.50.GENE3D); PTHR24314 (PANTHER); PTHR24314:SF9 (PANTHER); IPR020904 (PROSITE_PATTERNS); SSF51735 (SUPERFAMILY)
G1S_contig_10467	loc100281482 isoform x1	244	20	3.7e-48	0.854	2	F:DNA binding; F:protein dimerization activity	-	IPR008906 (PFAM); PTHR32166:SF15 (PANTHER); PTHR32166 (PANTHER)
G1S_contig_10468	huntingtin-interacting protein k	625	20	3.1e-60	0.9645	1	C:cytosol	-	Coil (COILS); G3DSA:1.10.8.10 (GENE3D); PTHR31184 (PANTHER)
G1S_contig_10469	d-type cyclin	1821	20	0	0.866	3	C:nucleus; C:cytoplasmic membrane-bounded vesicle; P:regulation of cell cycle	-	IPR013763 (SMART); IPR013763 (G3DSA:1.10.472.GENE3D); IPR004367 (PFAM); IPR006671 (PFAM); IPR013763 (G3DSA:1.10.472.GENE3D); IPR031093 (PTHR10177:PANTHER); PTHR10177 (PANTHER); IPR006671 (PROSITE_PATTERNS); IPR013763 (SUPERFAMILY)
G1S_contig_1047	bifunctional riboflavin kinase fmn phosphatase-like isoform x1	2059	20	0	0.895	8	F:FMN adenylyltransferase activity; F:riboflavin kinase activity; F:hydrolase activity; P:riboflavin biosynthetic process; P:cellular response to phosphate starvation; P:phosphorylation; P:galactolipid biosynthetic process; P:negative regulation of transcription, DNA-templated	EC:2.7.1.26; EC:2.7.7.2	no IPS match
G1S_contig_10470	leucine rich repeat family expressed	677	20	1.7e-148	0.6555	1	F:ADP binding	-	G3DSA:3.80.10.10 (GENE3D); PTHR23155 (PANTHER); PTHR23155 (PANTHER); PTHR23155:SF419 (PANTHER); PTHR23155:SF419 (PANTHER); SSF52058 (SUPERFAMILY)
G1S_contig_10471	beta-expansin 1a isoform x1	515	20	9.1e-45	0.9255	2	C:extracellular region; P:sexual reproduction	-	no IPS match
G1S_contig_10472	cysteine proteinase inhibitor 8-like	667	20	2.1e-94	0.6955	2	F:cysteine-type endopeptidase inhibitor activity; P:negative regulation of endopeptidase activity	-	SignalP-TM (SIGNALP_GRAM_POSITIVE); SignalP-noTM (SIGNALP_GRAM_NEGATIVE)
G1S_contig_10473	phragmoplast-associated kinesin	270	20	1.7e-53	0.793	18	C:kinesin complex; C:microtubule; C:phragmoplast; C:plastid; F:microtubule motor activity; F:ATP binding; F:microtubule binding; F:ATPase activity; P:microtubule cytoskeleton organization; P:cytokinesis by cell plate formation; P:methylation-dependent chromatin silencing; P:microtubule-based movement; P:regulation of flower development; P:chromatin silencing by small RNA; P:petal formation; P:sep…	EC:3.6.1; EC:3.6.1.3; EC:3.6.1.15	no IPS match
G1S_contig_10474	transcription factor dp-1	242	20	1.1e-35	0.954	7	C:nucleus; C:transcription factor complex; F:DNA binding; F:transcription factor activity, sequence-specific DNA binding; P:regulation of transcription, DNA-templated; P:cell cycle; P:regulation of transcription, DNA-templated	-	IPR003316 (PFAM); IPR011991 (G3DSA:1.10.10.GENE3D); IPR015648 (PANTHER); SSF46785 (SUPERFAMILY)
G1S_contig_10475	probable cyclic nucleotide-gated ion channel 17-like	1388	20	0	0.9125	4	F:voltage-gated potassium channel activity; P:regulation of membrane potential; P:potassium ion transmembrane transport; C:voltage-gated potassium channel complex	-	IPR000595 (SMART); IPR000595 (PFAM); G3DSA:1.10.287.630 (GENE3D); IPR014710 (G3DSA:2.60.120.GENE3D); PTHR10217 (PANTHER); PTHR10217:SF494 (PANTHER); CYTOPLASMIC_DOMAIN (PHOBIUS); TRANSMEMBRANE (PHOBIUS); NON_CYTOPLASMIC_DOMAIN (PHOBIUS); IPR000595 (PROSITE_PROFILES); IPR018490 (SUPERFAMILY); TMhelix (TMHMM)
G1S_contig_10476	cysteine desulfurase mitochondrial-like	1424	20	0	0.944	7	C:mitochondrion; F:ATP binding; F:zinc ion binding; F:pyridoxal phosphate binding; F:cysteine desulfurase activity; P:cysteine metabolic process; P:iron-sulfur cluster assembly	EC:2.8.1.7	IPR016454 (PIRSF); IPR000192 (PFAM); IPR015421 (G3DSA:3.40.640.GENE3D); IPR015422 (G3DSA:3.90.1150.GENE3D); PTHR11601 (PANTHER); PTHR11601:SF20 (PANTHER); IPR020578 (PROSITE_PATTERNS); IPR010240 (HAMAP); IPR015424 (SUPERFAMILY)
G1S_contig_10477	two-component response regulator-like prr73	461	20	2.1e-12	0.9355	4	C:nucleus; P:phosphorelay signal transduction system; P:regulation of transcription, DNA-templated; P:rhythmic process	-	TRANSMEMBRANE (PHOBIUS); CYTOPLASMIC_DOMAIN (PHOBIUS); NON_CYTOPLASMIC_DOMAIN (PHOBIUS)
G1S_contig_10478	PREDICTED: uncharacterized protein LOC101770172 isoform X3	655	20	5.6e-115	0.731	2	F:nucleic acid binding; F:zinc ion binding	-	Coil (COILS)
G1S_contig_10479	glucan endo- -beta-glucosidase gii-like	1197	20	0	0.744	3	C:cytoplasmic membrane-bounded vesicle; F:hydrolase activity, hydrolyzing O-glycosyl compounds; P:carbohydrate metabolic process	-	IPR000490 (PFAM); IPR013781 (G3DSA:3.20.20.GENE3D); PTHR32227 (PANTHER); IPR000490 (PROSITE_PATTERNS); IPR017853 (SUPERFAMILY)
G1S_contig_1048	PREDICTED: uncharacterized protein LOC101783689	353	20	2.8e-51	0.8375		-	-	Coil (COILS); IPR021641 (PFAM)
G1S_contig_10480	e3 ubiquitin-protein ligase rhf2a-like isoform x1	1380	20	0	0.777	1	F:zinc ion binding	-	no IPS match
G1S_contig_10481	---NA---	378	0	-	-		-	-	CYTOPLASMIC_DOMAIN (PHOBIUS); TRANSMEMBRANE (PHOBIUS); NON_CYTOPLASMIC_DOMAIN (PHOBIUS); TMhelix (TMHMM)
G1S_contig_10482	f-box lrr-repeat protein at3g58940-like isoform x1	453	20	1.7e-82	0.685		-	-	no IPS match
G1S_contig_10483	---NA---	266	0	-	-		-	-	no IPS match
G1S_contig_10484	---NA---	247	0	-	-		-	-	no IPS match
G1S_contig_10485	cyclin-d2-1-like isoform x1	377	20	2.4e-84	0.9125	6	C:nucleus; P:mitotic cell cycle; P:stomatal lineage progression; P:DNA endoreduplication; P:negative regulation of cyclin-dependent protein serine/threonine kinase activity; P:cell division	-	IPR013763 (SMART); IPR006671 (PFAM); IPR013763 (G3DSA:1.10.472.GENE3D); IPR031093 (PTHR10177:PANTHER); PTHR10177 (PANTHER); IPR013763 (SUPERFAMILY)
G1S_contig_10486	cationic peroxidase spc4-like	1384	20	0	0.716	8	C:extracellular region; C:cytoplasmic membrane-bounded vesicle; F:peroxidase activity; F:heme binding; F:metal ion binding; P:response to oxidative stress; P:oxidation-reduction process; P:obsolete peroxidase reaction	EC:1.11.1.7	IPR000823 (PRINTS); IPR002016 (PRINTS); G3DSA:1.10.520.10 (GENE3D); G3DSA:1.10.420.10 (GENE3D); IPR002016 (PFAM); PTHR31235 (PANTHER); PTHR31235:SF12 (PANTHER); IPR019793 (PROSITE_PATTERNS); IPR019794 (PROSITE_PATTERNS); SIGNAL_PEPTIDE_H_REGION (PHOBIUS); SIGNAL_PEPTIDE (PHOBIUS); SIGNAL_PEPTIDE_N_REGION (PHOBIUS); NON_CYTOPLASMIC_DOMAIN (PHOBIUS); SIGNAL_PEPTIDE_C_REGION (PHOBIUS); IPR002016 (PR…
G1S_contig_10487	phospholipase a1-ii 5	459	20	2.1e-102	0.852	13	C:chloroplast; F:phosphatidylcholine 1-acylhydrolase activity; P:water transport; P:UV protection; P:response to salt stress; P:response to fructose; P:cellular response to phosphate starvation; P:carotenoid biosynthetic process; P:cysteine biosynthetic process; P:galactolipid biosynthetic process; P:glucosinolate biosynthetic process; P:phospholipid catabolic process; P:glycerolipid metabolic pr…	EC:3.1.1.32; EC:3.1.1; EC:3.1.1.1	no IPS match
G1S_contig_10488	hedgehog-interacting protein	1032	20	9.8e-172	0.8535		-	-	IPR018143 (PFAM); CYTOPLASMIC_DOMAIN (PHOBIUS); TRANSMEMBRANE (PHOBIUS); NON_CYTOPLASMIC_DOMAIN (PHOBIUS); TMhelix (TMHMM)
G1S_contig_10489	u-box domain-containing protein 4	3774	20	0	0.8575	6	C:vacuolar proton-transporting V-type ATPase, V1 domain; C:plastid; F:protein binding; F:proton-transporting ATPase activity, rotational mechanism; P:oxidative phosphorylation; P:ATP hydrolysis coupled proton transport	EC:3.6.1; EC:3.6.1.3; EC:3.6.1.15	IPR000225 (SMART); IPR000225 (PFAM); IPR011989 (G3DSA:1.25.10.GENE3D); PTHR23315 (PANTHER); PTHR23315:SF66 (PANTHER); IPR000225 (PROSITE_PROFILES); IPR000225 (PROSITE_PROFILES); IPR016024 (SUPERFAMILY); IPR016024 (SUPERFAMILY); IPR016024 (SUPERFAMILY); IPR016024 (SUPERFAMILY)
G1S_contig_1049	PREDICTED: uncharacterized protein DDB_G0271670-like	946	20	3e-96	0.89	10	C:chloroplast thylakoid membrane; P:maltose metabolic process; P:pentose-phosphate shunt; P:chloroplast relocation; P:thylakoid membrane organization; P:cytochrome b6f complex assembly; P:photosystem II assembly; P:starch biosynthetic process; P:ncRNA metabolic process; P:positive regulation of catalytic activity	-	Coil (COILS); IPR021562 (PFAM); CYTOPLASMIC_DOMAIN (PHOBIUS); TRANSMEMBRANE (PHOBIUS); NON_CYTOPLASMIC_DOMAIN (PHOBIUS); CYTOPLASMIC_DOMAIN (PHOBIUS); TRANSMEMBRANE (PHOBIUS); SignalP-TM (SIGNALP_GRAM_POSITIVE); TMhelix (TMHMM); TMhelix (TMHMM)
G1S_contig_10490	signal recognition particle 14 kda protein	813	20	2.4e-59	0.9075	4	C:signal recognition particle, endoplasmic reticulum targeting; F:7S RNA binding; F:endoplasmic reticulum signal peptide binding; P:SRP-dependent cotranslational protein targeting to membrane	-	SIGNAL_PEPTIDE_H_REGION (PHOBIUS); SIGNAL_PEPTIDE_C_REGION (PHOBIUS); NON_CYTOPLASMIC_DOMAIN (PHOBIUS); SIGNAL_PEPTIDE_N_REGION (PHOBIUS); SIGNAL_PEPTIDE (PHOBIUS)
G1S_contig_10491	tropinone reductase homolog at1g07440-like	1053	20	8.4e-170	0.872	3	C:cytosol; F:oxidoreductase activity; P:oxidation-reduction process	-	IPR002347 (PRINTS); IPR002198 (PRINTS); IPR016040 (G3DSA:3.40.50.GENE3D); IPR002198 (PFAM); PTHR24310 (PANTHER); IPR020904 (PROSITE_PATTERNS); NON_CYTOPLASMIC_DOMAIN (PHOBIUS); CYTOPLASMIC_DOMAIN (PHOBIUS); TRANSMEMBRANE (PHOBIUS); SSF51735 (SUPERFAMILY)
G1S_contig_10492	kda class i heat shock protein 1	565	20	4.9e-45	0.8285	2	C:cytoplasm; P:response to oxidative stress	-	no IPS match
G1S_contig_10493	probable serine threonine-protein kinase at4g35230	1600	20	0	0.9275	4	F:protein kinase activity; F:protein binding; F:ATP binding; P:protein phosphorylation	-	Coil (COILS); G3DSA:1.10.510.10 (GENE3D); IPR001245 (PFAM); PF13414 (PFAM); IPR011990 (G3DSA:1.25.40.GENE3D); G3DSA:3.30.200.20 (GENE3D); PTHR24420:SF674 (PANTHER); PTHR24420:SF674 (PANTHER); PTHR24420 (PANTHER); PTHR24420 (PANTHER); IPR000719 (PROSITE_PROFILES); SSF48452 (SUPERFAMILY); IPR011009 (SUPERFAMILY)
G1S_contig_10494	4-hydroxybenzoate mitochondrial isoform x1	412	20	3.2e-93	0.939	4	C:mitochondrion; C:integral component of membrane; F:prenyltransferase activity; P:ubiquinone biosynthetic process	EC:2.5.1	IPR000537 (PFAM); PTHR11048 (PANTHER); PTHR11048:SF7 (PANTHER); NON_CYTOPLASMIC_DOMAIN (PHOBIUS); CYTOPLASMIC_DOMAIN (PHOBIUS); SIGNAL_PEPTIDE_N_REGION (PHOBIUS); SIGNAL_PEPTIDE (PHOBIUS); TRANSMEMBRANE (PHOBIUS); TRANSMEMBRANE (PHOBIUS); TRANSMEMBRANE (PHOBIUS); SIGNAL_PEPTIDE_H_REGION (PHOBIUS); NON_CYTOPLASMIC_DOMAIN (PHOBIUS); CYTOPLASMIC_DOMAIN (PHOBIUS); SIGNAL_PEPTIDE_C_REGION (PHOBIUS); T…
G1S_contig_10495	---NA---	291	0	-	-		-	-	no IPS match
G1S_contig_10496	duf1296 domain containing family protein	2791	20	0	0.766	1	F:protein binding	-	IPR009719 (PFAM); PTHR12758:SF20 (PANTHER); PTHR12758 (PANTHER); PTHR12758 (PANTHER); PTHR12758:SF20 (PANTHER); IPR009060 (SUPERFAMILY)
G1S_contig_10497	serine threonine-protein kinase	1469	20	0	0.8715	10	C:plastid; F:protein serine/threonine kinase activity; F:ATP binding; F:transferase activity, transferring acyl groups, acyl groups converted into alkyl on transfer; P:response to molecule of bacterial origin; P:protein phosphorylation; P:serine family amino acid metabolic process; P:detection of external stimulus; P:detection of biotic stimulus; P:response to chitin	EC:2.7.11	IPR002290 (SMART); IPR001245 (PFAM); G3DSA:3.30.200.20 (GENE3D); G3DSA:1.10.510.10 (GENE3D); IPR013320 (G3DSA:2.60.120.GENE3D); PTHR24420:SF629 (PANTHER); PTHR24420 (PANTHER); IPR008271 (PROSITE_PATTERNS); IPR017441 (PROSITE_PATTERNS); IPR000719 (PROSITE_PROFILES); IPR011009 (SUPERFAMILY)
G1S_contig_10498	---NA---	709	0	-	-		-	-	SIGNAL_PEPTIDE (PHOBIUS); NON_CYTOPLASMIC_DOMAIN (PHOBIUS); SIGNAL_PEPTIDE_C_REGION (PHOBIUS); SIGNAL_PEPTIDE_H_REGION (PHOBIUS); SIGNAL_PEPTIDE_N_REGION (PHOBIUS)
G1S_contig_10499	cdp-diacylglycerol--serine o-phosphatidyltransferase 1-like	474	20	3.9e-108	0.96	9	C:nucleus; C:endoplasmic reticulum membrane; C:integral component of membrane; F:CDP-diacylglycerol-serine O-phosphatidyltransferase activity; P:phosphatidylethanolamine biosynthetic process; P:phosphatidylserine biosynthetic process; P:glycine metabolic process; P:L-serine metabolic process; P:threonine metabolic process	EC:2.7.8.8	IPR004277 (PFAM); IPR004277 (PANTHER); PTHR12615:SF0 (PANTHER); TRANSMEMBRANE (PHOBIUS); CYTOPLASMIC_DOMAIN (PHOBIUS); NON_CYTOPLASMIC_DOMAIN (PHOBIUS); TRANSMEMBRANE (PHOBIUS); CYTOPLASMIC_DOMAIN (PHOBIUS); TMhelix (TMHMM); TMhelix (TMHMM)
G1S_contig_105	cathepsin b-like isoform x1	235	20	4.4e-49	0.8565	3	F:cysteine-type endopeptidase activity; P:proteolysis; P:regulation of catalytic activity	EC:3.4.22; EC:3.4	IPR012599 (PFAM); SIGNAL_PEPTIDE_N_REGION (PHOBIUS); SIGNAL_PEPTIDE_C_REGION (PHOBIUS); NON_CYTOPLASMIC_DOMAIN (PHOBIUS); SIGNAL_PEPTIDE_H_REGION (PHOBIUS); SIGNAL_PEPTIDE (PHOBIUS); SignalP-noTM (SIGNALP_EUK)
G1S_contig_1050	gtp-binding protein yptm2-like	1103	20	1.2e-145	0.981	14	C:vacuole; C:endoplasmic reticulum membrane; C:plasma membrane; C:cytoplasmic membrane-bounded vesicle; C:trans-Golgi network membrane; F:DNA binding; F:GTPase activity; F:GTP binding; P:phosphorelay signal transduction system; P:regulation of transcription, DNA-templated; P:intracellular protein transport; P:ER to Golgi vesicle-mediated transport; P:nucleocytoplasmic transport; P:Rab protein sig…	EC:3.6.1; EC:3.6.1.15	TRANSMEMBRANE (PHOBIUS); CYTOPLASMIC_DOMAIN (PHOBIUS); NON_CYTOPLASMIC_DOMAIN (PHOBIUS)
G1S_contig_10500	rubisco subunit binding-protein beta subunit	2414	20	0	0.853	2	F:dihydroneopterin aldolase activity; P:folic acid biosynthetic process	EC:4.1.2.25	IPR007275 (PFAM); PTHR12357:SF24 (PANTHER); PTHR12357:SF24 (PANTHER); PTHR12357 (PANTHER); PTHR12357 (PANTHER); IPR007275 (PROSITE_PROFILES)
G1S_contig_10501	probable gdp-l-fucose synthase 1	1317	20	0	0.94	7	F:isomerase activity; F:GDP-L-fucose synthase activity; F:coenzyme binding; P:'de novo' GDP-L-fucose biosynthetic process; P:oxidation-reduction process; P:fructose metabolic process; P:mannose metabolic process	EC:1.1.1.271	no IPS match
G1S_contig_10502	PREDICTED: uncharacterized protein LOC101781736	1293	20	1.4e-92	0.698		-	-	no IPS match
G1S_contig_10503	dna replication licensing factor mcm4	1709	20	0	0.9615	22	C:nucleus; C:replication fork; C:cytosol; C:plastid; C:MCM complex; F:DNA binding; F:DNA helicase activity; F:ATP binding; F:metal ion binding; P:nuclear division; P:cytokinesis by cell plate formation; P:DNA unwinding involved in DNA replication; P:DNA replication initiation; P:regulation of DNA replication; P:DNA methylation; P:chromatin silencing; P:nucleolus organization; P:cell proliferation…	EC:3.6.1; EC:3.6.1.15	IPR008047 (PRINTS); IPR001208 (PRINTS); IPR001208 (SMART); IPR003593 (SMART); IPR027417 (G3DSA:3.40.50.GENE3D); IPR012340 (G3DSA:2.40.50.GENE3D); IPR001208 (PFAM); PTHR11630 (PANTHER); PTHR11630:SF66 (PANTHER); IPR018525 (PROSITE_PATTERNS); IPR001208 (PROSITE_PROFILES); IPR012340 (SUPERFAMILY); IPR027417 (SUPERFAMILY)
G1S_contig_10504	f-box protein at3g07870-like	266	20	4.2e-22	0.747	1	C:cytoplasmic membrane-bounded vesicle	-	SIGNAL_PEPTIDE_C_REGION (PHOBIUS); SIGNAL_PEPTIDE (PHOBIUS); NON_CYTOPLASMIC_DOMAIN (PHOBIUS); SIGNAL_PEPTIDE_H_REGION (PHOBIUS); SIGNAL_PEPTIDE_N_REGION (PHOBIUS); TMhelix (TMHMM)
G1S_contig_10505	u-box domain-containing protein 44-like	3025	20	0	0.8805	4	F:ubiquitin-protein transferase activity; F:protein binding; F:ligase activity; P:protein ubiquitination	-	Coil (COILS); IPR003613 (SMART); IPR000225 (SMART); PF13646 (PFAM); IPR013083 (G3DSA:3.30.40.GENE3D); IPR003613 (PFAM); IPR011989 (G3DSA:1.25.10.GENE3D); PTHR22849:SF4 (PANTHER); PTHR22849 (PANTHER); IPR021133 (PROSITE_PROFILES); IPR003613 (PROSITE_PROFILES); IPR016024 (SUPERFAMILY); SSF57850 (SUPERFAMILY)
G1S_contig_10506	ring zinc finger domain superfamily protein	1926	20	0	0.8645	5	F:zinc ion binding; P:cytokinesis by cell plate formation; P:regulation of cell proliferation; P:petal formation; P:sepal formation	-	NON_CYTOPLASMIC_DOMAIN (PHOBIUS); CYTOPLASMIC_DOMAIN (PHOBIUS); TRANSMEMBRANE (PHOBIUS); TMhelix (TMHMM)
G1S_contig_10507	vacuolar iron transporter -like	846	20	3.2e-95	0.914	5	C:vacuolar membrane; C:integral component of membrane; F:iron ion transmembrane transporter activity; P:iron ion transmembrane transport; P:iron ion homeostasis	-	Coil (COILS); IPR008217 (PFAM); PTHR31851:SF1 (PANTHER); PTHR31851 (PANTHER); NON_CYTOPLASMIC_DOMAIN (PHOBIUS); TRANSMEMBRANE (PHOBIUS); TRANSMEMBRANE (PHOBIUS); TRANSMEMBRANE (PHOBIUS); NON_CYTOPLASMIC_DOMAIN (PHOBIUS); CYTOPLASMIC_DOMAIN (PHOBIUS); CYTOPLASMIC_DOMAIN (PHOBIUS); TMhelix (TMHMM); TMhelix (TMHMM); TMhelix (TMHMM)
G1S_contig_10508	vacuolar iron transporter 1-like	400	20	2.1e-30	0.937	5	C:vacuolar membrane; C:integral component of membrane; F:iron ion transmembrane transporter activity; P:intracellular sequestering of iron ion; P:iron ion transmembrane transport	-	no IPS match
G1S_contig_10509	root phototropism protein 2-like	273	20	1.4e-36	0.9165	12	C:nucleus; C:cytoplasm; F:signal transducer activity; P:calcium ion transport; P:Golgi organization; P:signal transduction; P:phototropism; P:response to salt stress; P:proximal/distal pattern formation; P:floral organ abscission; P:cysteine biosynthetic process; P:flower morphogenesis	-	no IPS match
G1S_contig_1051	PREDICTED: uncharacterized protein LOC101781190 isoform X2	1569	20	0	0.87	1	C:plastid	-	IPR008479 (PFAM); PTHR31808:SF3 (PANTHER); PTHR31808 (PANTHER)
G1S_contig_10510	squamous cell carcinoma antigen recognized by t-cells 3-like isoform x2	1767	20	0	0.817	5	C:nucleus; F:nucleotide binding; F:nucleic acid binding; P:mRNA processing; P:embryo sac egg cell differentiation	-	IPR003107 (SMART); IPR012677 (G3DSA:3.30.70.GENE3D); IPR008847 (PFAM); PTHR23269:SF0 (PANTHER); PTHR23269 (PANTHER); SSF48452 (SUPERFAMILY); SSF54928 (SUPERFAMILY)
G1S_contig_10511	cyclin-dependent kinase 13-like	224	1	9.6e-14	0.97		-	-	no IPS match
G1S_contig_10512	ring zinc finger domain superfamily protein	310	6	8.9e-42	0.7717	1	F:metal ion binding	-	SIGNAL_PEPTIDE_H_REGION (PHOBIUS); SIGNAL_PEPTIDE_N_REGION (PHOBIUS); SIGNAL_PEPTIDE_C_REGION (PHOBIUS); SIGNAL_PEPTIDE (PHOBIUS); NON_CYTOPLASMIC_DOMAIN (PHOBIUS); SignalP-TM (SIGNALP_GRAM_POSITIVE)
G1S_contig_10513	e3 ubiquitin ligase big brother-related-like	451	20	1.2e-73	0.8865	4	F:protein binding; F:zinc ion binding; F:ligase activity; P:metabolic process	-	IPR001841 (SMART); IPR013083 (G3DSA:3.30.40.GENE3D); IPR001841 (PFAM); PTHR14155 (PANTHER); IPR001841 (PROSITE_PROFILES); SSF57850 (SUPERFAMILY)
G1S_contig_10514	mitochondrial trna-specific 2-thiouridylase 1	1316	20	0	0.9015	5	C:mitochondrion; F:methyltransferase activity; F:sulfurtransferase activity; P:tRNA processing; P:methylation	-	no IPS match
G1S_contig_10515	retrotransposon unclassified	334	20	1.1e-42	0.9095	6	F:DNA binding; F:serine-type endopeptidase activity; F:zinc ion binding; P:DNA recombination; P:proteolysis; P:DNA integration	EC:3.4.21	SIGNAL_PEPTIDE_C_REGION (PHOBIUS); SIGNAL_PEPTIDE (PHOBIUS); SIGNAL_PEPTIDE_H_REGION (PHOBIUS); NON_CYTOPLASMIC_DOMAIN (PHOBIUS); SIGNAL_PEPTIDE_N_REGION (PHOBIUS); TMhelix (TMHMM)
G1S_contig_10516	probable protein s-acyltransferase 7 isoform x1	1600	20	0	0.915	4	C:integral component of membrane; F:zinc ion binding; F:protein-cysteine S-palmitoyltransferase activity; P:acyl-carrier-protein biosynthetic process	EC:2.3.1.225; EC:2.3.1	no IPS match
G1S_contig_10517	hypothetical protein ZEAMMB73_736699	410	1	2.6e-14	0.73	2	F:organic cyclic compound binding; F:heterocyclic compound binding	-	no IPS match
G1S_contig_10518	pollen-specific leucine-rich repeat extensin-like protein 2	309	20	8.7e-34	0.9175	2	F:metal ion binding; P:metal ion transport	-	IPR006121 (PFAM); G3DSA:3.30.70.100 (GENE3D); PTHR22814:SF75 (PANTHER); PTHR22814 (PANTHER); IPR006121 (PROSITE_PROFILES); IPR006121 (SUPERFAMILY)
G1S_contig_10519	tpa: protein kinase superfamily protein	826	20	1.7e-87	0.8235	1	C:mitochondrion	-	no IPS match
G1S_contig_1052	atp-dependent clp protease proteolytic subunit-related protein chloroplastic	1190	20	0	0.888	13	C:chloroplast thylakoid; C:chloroplastic endopeptidase Clp complex; C:chloroplast envelope; C:plastoglobule; F:serine-type endopeptidase activity; P:rRNA processing; P:proteolysis; P:chloroplast relocation; P:thylakoid membrane organization; P:photosystem II assembly; P:regulation of protein dephosphorylation; P:transcription from plastid promoter; P:positive regulation of transcription, DNA-temp…	EC:3.4.21	IPR001907 (PRINTS); IPR029045 (G3DSA:3.90.226.GENE3D); IPR023562 (PFAM); PTHR10381:SF13 (PANTHER); IPR023562 (PANTHER); IPR029045 (SUPERFAMILY)
G1S_contig_10520	transmembrane protein 205-like	952	20	1e-135	0.901	3	C:endoplasmic reticulum; C:membrane; C:cytoplasmic membrane-bounded vesicle	-	no IPS match
G1S_contig_10521	nipped-b-like protein isoform x1	5397	20	0	0.862	14	C:mitochondrion; P:reciprocal meiotic recombination; P:embryonic pattern specification; P:primary shoot apical meristem specification; P:vegetative to reproductive phase transition of meristem; P:seed maturation; P:protein desumoylation; P:regulation of chromosome organization; P:centromere complex assembly; P:meiotic DNA double-strand break formation; P:regulation of cell differentiation; P:hydr…	-	SIGNAL_PEPTIDE_C_REGION (PHOBIUS); SIGNAL_PEPTIDE_N_REGION (PHOBIUS); SIGNAL_PEPTIDE (PHOBIUS); SIGNAL_PEPTIDE_H_REGION (PHOBIUS); NON_CYTOPLASMIC_DOMAIN (PHOBIUS); SignalP-noTM (SIGNALP_EUK)
G1S_contig_10522	PREDICTED: uncharacterized protein LOC101780987	906	20	1.2e-98	0.7475		-	-	no IPS match
G1S_contig_10523	myosin-10-like isoform x2	787	20	8.2e-164	0.7945	1	C:plastid	-	Coil (COILS); Coil (COILS); Coil (COILS); Coil (COILS); Coil (COILS); IPR016030 (G3DSA:1.20.1200.GENE3D); PTHR31071:SF3 (PANTHER); PTHR31071 (PANTHER)
G1S_contig_10524	cysteine synthase	498	20	1e-16	0.9685	5	C:plastid; F:cysteine synthase activity; F:transferase activity; P:cysteine biosynthetic process from serine; C:cysteine synthase complex	EC:2.5.1.47	no IPS match
G1S_contig_10525	u-box domain-containing protein 33-like	1680	20	0	0.7145	11	C:cell part; F:protein serine/threonine kinase activity; F:ubiquitin-protein transferase activity; F:protein binding; F:ATP binding; F:ligase activity; F:signaling receptor activity; P:protein phosphorylation; P:signal transduction; P:serine family amino acid metabolic process; P:protein ubiquitination	EC:2.7.11	Coil (COILS); IPR002290 (SMART); IPR019734 (SMART); PF13414 (PFAM); IPR001440 (PFAM); IPR013320 (G3DSA:2.60.120.GENE3D); G3DSA:1.10.510.10 (GENE3D); G3DSA:3.30.200.20 (GENE3D); IPR011990 (G3DSA:1.25.40.GENE3D); IPR000719 (PFAM); PTHR24420 (PANTHER); PTHR24420:SF592 (PANTHER); IPR008271 (PROSITE_PATTERNS); IPR017441 (PROSITE_PATTERNS); IPR019734 (PROSITE_PROFILES); IPR019734 (PROSITE_PROFILES); IP…
G1S_contig_10526	peroxisomal biogenesis factor 19	1073	20	6.2e-118	0.9435	2	C:mitochondrion; C:peroxisome	-	IPR006708 (PFAM); IPR006708 (PANTHER)
G1S_contig_10527	eid1-like f-box protein 2	1365	20	1e-173	0.9325	1	F:protein binding	-	PTHR31348:SF2 (PANTHER); PTHR31348 (PANTHER); IPR001810 (SUPERFAMILY)
G1S_contig_10528	---NA---	219	0	-	-		-	-	no IPS match
G1S_contig_10529	abscisic stress-ripening protein 3-like	620	6	5.2e-20	0.92	1	P:response to stress	-	no IPS match
G1S_contig_1053	arginine serine-rich splicing factor rs2z35 transcript ii	327	14	4.5e-20	0.7886	4	C:mitochondrion; F:nucleotide binding; F:nucleic acid binding; F:zinc ion binding	-	no IPS match
G1S_contig_10530	scarecrow-like protein 23	550	20	1.1e-125	0.8925	4	F:transcription factor activity, sequence-specific DNA binding; P:regulation of transcription, DNA-templated; C:transcription factor complex; P:regulation of transcription, DNA-templated	-	no IPS match
G1S_contig_10531	phospholipid-transporting atpase 9	1468	20	0	0.8845	9	C:plasma membrane; C:integral component of membrane; F:magnesium ion binding; F:phospholipid-translocating ATPase activity; F:ATP binding; P:cation transport; P:metabolic process; P:aminophospholipid transport; P:phospholipid translocation	EC:3.6.1; EC:3.6.1.3; EC:3.6.3.1; EC:3.6.1.15	IPR023299 (G3DSA:3.40.1110.GENE3D); IPR023214 (G3DSA:3.40.50.GENE3D); IPR006539 (TIGRFAM); IPR008250 (G3DSA:2.70.150.GENE3D); PF13246 (PFAM); IPR008250 (PFAM); PTHR24092:SF41 (PANTHER); IPR006539 (PANTHER); IPR018303 (PROSITE_PATTERNS); TRANSMEMBRANE (PHOBIUS); NON_CYTOPLASMIC_DOMAIN (PHOBIUS); CYTOPLASMIC_DOMAIN (PHOBIUS); TRANSMEMBRANE (PHOBIUS); CYTOPLASMIC_DOMAIN (PHOBIUS); SSF81665 (SUPERFAM…
G1S_contig_10532	skp1-like protein 21 isoform x1	1640	20	0	0.9035	1	P:ubiquitin-dependent protein catabolic process	-	Coil (COILS); IPR001232 (SMART); IPR016072 (PFAM); G3DSA:3.30.710.10 (GENE3D); PTHR11165 (PANTHER); PTHR11165:SF57 (PANTHER); IPR016072 (SUPERFAMILY); IPR011333 (SUPERFAMILY)
G1S_contig_10533	glycerol-3-phosphate acyltransferase 1-like	467	20	3.3e-85	0.7385	4	C:mitochondrion; F:transferase activity, transferring acyl groups; P:metabolic process; P:single-organism cellular process	-	PTHR15486 (PANTHER); PTHR15486:SF0 (PANTHER); NON_CYTOPLASMIC_DOMAIN (PHOBIUS); TRANSMEMBRANE (PHOBIUS); CYTOPLASMIC_DOMAIN (PHOBIUS); CYTOPLASMIC_DOMAIN (PHOBIUS); TRANSMEMBRANE (PHOBIUS); TMhelix (TMHMM); TMhelix (TMHMM)
G1S_contig_10534	protein phosphatase 2c family protein	312	20	1.3e-64	0.867	3	F:phosphoprotein phosphatase activity; F:metal ion binding; P:protein dephosphorylation	EC:3.1.3.16; EC:3.1; EC:3.1.3.41	no IPS match
G1S_contig_10535	protein phosphatase 2c family protein	978	20	2.2e-142	0.794	3	F:hydrolase activity; F:metal ion binding; P:metabolic process	-	no IPS match
G1S_contig_10536	vesicle-associated protein 1-2-like	1231	20	1.1e-114	0.8785	1	C:endoplasmic reticulum membrane	-	Coil (COILS); IPR016763 (PIRSF); IPR000535 (PFAM); IPR008962 (G3DSA:2.60.40.GENE3D); IPR016763 (PANTHER); PTHR10809:SF6 (PANTHER); TRANSMEMBRANE (PHOBIUS); NON_CYTOPLASMIC_DOMAIN (PHOBIUS); CYTOPLASMIC_DOMAIN (PHOBIUS); IPR000535 (PROSITE_PROFILES); IPR008962 (SUPERFAMILY); TMhelix (TMHMM)
G1S_contig_10537	splicing regulatory glutamine lysine-rich protein 1 isoform x1	988	20	1.4e-34	0.8905	1	C:plastid	-	SignalP-TM (SIGNALP_GRAM_POSITIVE)
G1S_contig_10538	peptidyl-prolyl cis-trans isomerase cyp20-1-like	441	20	1.6e-33	0.983	5	C:mitochondrion; C:cytoplasmic membrane-bounded vesicle; F:peptidyl-prolyl cis-trans isomerase activity; P:protein peptidyl-prolyl isomerization; P:protein folding	EC:5.2.1.8	IPR002130 (PRINTS); IPR029000 (G3DSA:2.40.100.GENE3D); IPR002130 (PFAM); IPR024936 (PANTHER); PTHR11071:SF11 (PANTHER); IPR002130 (PROSITE_PROFILES); IPR029000 (SUPERFAMILY)
G1S_contig_10539	negatively light-regulated protein	735	20	9.4e-72	0.8705	2	F:molecular_function; P:biological_process	-	IPR006760 (PFAM); PTHR10358:SF6 (PANTHER); PTHR10358 (PANTHER)
G1S_contig_1054	rna-binding protein 5-like isoform x1	3257	20	0	0.901	3	F:nucleotide binding; F:nucleic acid binding; F:zinc ion binding	-	Coil (COILS); IPR000467 (SMART); IPR000504 (SMART); IPR001876 (SMART); PF14259 (PFAM); IPR000467 (PFAM); IPR001876 (G3DSA:4.10.1060.GENE3D); IPR012677 (G3DSA:3.30.70.GENE3D); IPR012677 (G3DSA:3.30.70.GENE3D); IPR000504 (PFAM); PTHR13948 (PANTHER); PTHR13948:SF3 (PANTHER); PTHR13948:SF3 (PANTHER); PTHR13948 (PANTHER); IPR001876 (PROSITE_PATTERNS); IPR001876 (PROSITE_PROFILES); IPR000504 (PROSITE_P…
G1S_contig_10540	protein iq-domain 1-like	1611	20	0	0.8025	1	F:protein binding	-	IPR000048 (SMART); IPR000048 (PFAM); PTHR32295:SF7 (PANTHER); PTHR32295 (PANTHER); IPR000048 (PROSITE_PROFILES); IPR000048 (PROSITE_PROFILES)
G1S_contig_10541	probable kinetochore protein spc25-like isoform x2	758	20	6.2e-85	0.7435	1	C:mitochondrion	-	IPR013255 (PFAM); PTHR14281 (PANTHER)
G1S_contig_10542	dna repair protein reca homolog chloroplastic isoform x1	1069	20	0	0.961	8	C:plastid; F:single-stranded DNA binding; F:ATP binding; F:DNA-dependent ATPase activity; P:DNA repair; P:reciprocal meiotic recombination; P:SOS response; P:cytokinin biosynthetic process	EC:3.6.1; EC:3.6.1.3; EC:3.6.1.15	IPR013765 (PRINTS); IPR003593 (SMART); IPR013765 (TIGRFAM); IPR027417 (G3DSA:3.40.50.GENE3D); IPR023400 (G3DSA:3.30.250.GENE3D); IPR013765 (PFAM); PTHR22942 (PANTHER); IPR013765 (PTHR22942:PANTHER); IPR020584 (PROSITE_PATTERNS); IPR013765 (HAMAP); IPR020587 (PROSITE_PROFILES); IPR020588 (PROSITE_PROFILES); IPR027417 (SUPERFAMILY); IPR023400 (SUPERFAMILY)
G1S_contig_10543	coiled-coil domain-containing protein r3hcc1l	1163	20	0	0.763	1	F:nucleotide binding	-	Coil (COILS); IPR012677 (G3DSA:3.30.70.GENE3D); PTHR21678 (PANTHER); SSF54928 (SUPERFAMILY)
G1S_contig_10544	udp-glucuronate 4-epimerase 3-like	1145	20	1.3e-172	0.919	3	F:racemase and epimerase activity, acting on carbohydrates and derivatives; F:coenzyme binding; P:carbohydrate metabolic process	-	IPR008089 (PRINTS); IPR016040 (G3DSA:3.40.50.GENE3D); G3DSA:3.90.25.10 (GENE3D); IPR001509 (PFAM); PTHR10366:SF319 (PANTHER); PTHR10366 (PANTHER); SSF51735 (SUPERFAMILY)
G1S_contig_10545	5-oxoprolinase	639	20	5.5e-138	0.966	4	C:cytosol; C:plasmodesma; F:hydrolase activity; P:glutathione catabolic process	-	IPR002821 (PFAM); PTHR11365:SF2 (PANTHER); PTHR11365 (PANTHER)
G1S_contig_10546	protein s-acyltransferase 24-like	2142	20	0	0.887	6	C:plastid; C:integral component of membrane; F:protein binding; F:zinc ion binding; F:protein-cysteine S-palmitoyltransferase activity; P:acyl-carrier-protein biosynthetic process	EC:2.3.1.225; EC:2.3.1	Coil (COILS); IPR002110 (SMART); IPR020683 (G3DSA:1.25.40.GENE3D); IPR001594 (PFAM); IPR020683 (PFAM); PTHR24161:SF17 (PANTHER); PTHR24161 (PANTHER); TRANSMEMBRANE (PHOBIUS); NON_CYTOPLASMIC_DOMAIN (PHOBIUS); TRANSMEMBRANE (PHOBIUS); CYTOPLASMIC_DOMAIN (PHOBIUS); TRANSMEMBRANE (PHOBIUS); CYTOPLASMIC_DOMAIN (PHOBIUS); NON_CYTOPLASMIC_DOMAIN (PHOBIUS); CYTOPLASMIC_DOMAIN (PHOBIUS); TRANSMEMBRANE (P…
G1S_contig_10547	---NA---	524	0	-	-		-	-	no IPS match
G1S_contig_10548	peptide chain release factor 1	614	20	7.7e-95	0.9745	5	C:ribosome; C:translation release factor complex; F:translation release factor activity, codon specific; P:'de novo' cotranslational protein folding; P:regulation of translational termination	-	IPR000352 (PFAM); IPR014720 (G3DSA:3.30.160.GENE3D); PTHR11075 (PANTHER); PTHR11075:SF9 (PANTHER); IPR000352 (PROSITE_PATTERNS); SSF75620 (SUPERFAMILY)
G1S_contig_10549	reponse regulator 6	222	1	2.6e-06	0.82	2	P:phosphorelay signal transduction system; C:intracellular	-	no IPS match
G1S_contig_1055	pre-mrna-splicing factor cwc22 homolog	2335	20	0	0.959	11	C:plastid; C:integral component of membrane; F:RNA binding; F:acid phosphatase activity; F:transporter activity; F:protein binding; F:metal ion binding; P:riboflavin metabolic process; P:dephosphorylation; P:hexachlorocyclohexane metabolic process; P:transmembrane transport	EC:3.1; EC:3.1.3.41; EC:3.1.3.2	Coil (COILS); IPR003891 (SMART); IPR003890 (SMART); IPR016021 (G3DSA:1.25.40.GENE3D); IPR003891 (PFAM); IPR003890 (PFAM); PTHR18034:SF3 (PANTHER); PTHR18034 (PANTHER); IPR003891 (PROSITE_PROFILES); IPR016024 (SUPERFAMILY)
G1S_contig_10550	reponse regulator 6	247	2	1.3e-06	0.82	2	P:phosphorelay signal transduction system; C:intracellular	-	SIGNAL_PEPTIDE_C_REGION (PHOBIUS); SIGNAL_PEPTIDE_N_REGION (PHOBIUS); NON_CYTOPLASMIC_DOMAIN (PHOBIUS); SIGNAL_PEPTIDE_H_REGION (PHOBIUS); SIGNAL_PEPTIDE (PHOBIUS)
G1S_contig_10551	nucleotidyltransferase family expressed	506	20	8.9e-114	0.9135	3	F:nucleotidyltransferase activity; F:hydrolase activity, acting on ester bonds; P:metabolic process	-	IPR002934 (PFAM); G3DSA:3.30.460.10 (GENE3D); PTHR23092:SF19 (PANTHER); PTHR23092 (PANTHER); SSF81301 (SUPERFAMILY); TMhelix (TMHMM)
G1S_contig_10552	extra-large g-	977	20	8e-171	0.875		-	-	PTHR31105 (PANTHER); PTHR31105:SF3 (PANTHER)
G1S_contig_10553	hva22-like protein a	743	20	2.2e-135	0.884	2	C:integral component of membrane; C:cytoplasmic membrane-bounded vesicle	-	IPR004345 (PFAM); PTHR12300:SF22 (PANTHER); IPR004345 (PANTHER); CYTOPLASMIC_DOMAIN (PHOBIUS); TRANSMEMBRANE (PHOBIUS); NON_CYTOPLASMIC_DOMAIN (PHOBIUS); TRANSMEMBRANE (PHOBIUS); CYTOPLASMIC_DOMAIN (PHOBIUS); TMhelix (TMHMM); TMhelix (TMHMM)
G1S_contig_10554	probable serine threonine-protein kinase gcn2 isoform x1	267	20	1.9e-51	0.9485	4	C:cytoplasm; F:protein kinase activity; F:ATP binding; P:protein phosphorylation	-	no IPS match
G1S_contig_10555	---NA---	224	0	-	-		-	-	no IPS match
G1S_contig_10556	bromodomain and wd repeat-containing protein 3-like	879	20	9.8e-150	0.8425		-	-	PTHR16266 (PANTHER); PTHR16266:SF17 (PANTHER)
G1S_contig_10557	PREDICTED: uncharacterized protein LOC101785806	1353	20	0	0.5995		-	-	no IPS match
G1S_contig_10558	disease resistance protein rpm1	467	20	1.9e-83	0.6515	1	F:ADP binding	-	G3DSA:3.80.10.10 (GENE3D); PTHR23155 (PANTHER); PTHR23155:SF445 (PANTHER); SSF52047 (SUPERFAMILY)
G1S_contig_10559	loc100284822 isoform x1	438	13	5e-91	0.8162	1	P:signal transduction	-	no IPS match
G1S_contig_1056	glycine-rich rna binding partial	460	20	7.4e-56	0.923	4	F:nucleotide binding; F:DNA binding; F:RNA binding; P:response to stress	-	IPR000504 (SMART); IPR012677 (G3DSA:3.30.70.GENE3D); IPR000504 (PFAM); PTHR24012 (PANTHER); IPR031051 (PTHR24012:PANTHER); IPR000504 (PROSITE_PROFILES); SSF54928 (SUPERFAMILY)
G1S_contig_10560	cationic peroxidase spc4-like	709	20	3.2e-131	0.8095	7	C:cytoplasmic membrane-bounded vesicle; F:peroxidase activity; F:heme binding; F:metal ion binding; P:response to oxidative stress; P:oxidation-reduction process; P:obsolete peroxidase reaction	EC:1.11.1.7	no IPS match
G1S_contig_10561	mitochondrial import inner membrane translocase subunit tim16-like	666	20	1.4e-78	0.925	5	C:mitochondrial inner membrane presequence translocase complex; C:integral component of membrane; F:hydrolase activity, hydrolyzing N-glycosyl compounds; P:cytokinin biosynthetic process; P:protein import into mitochondrial matrix	-	Coil (COILS); PF03656 (PFAM); IPR005341 (PANTHER); CYTOPLASMIC_DOMAIN (PHOBIUS); TRANSMEMBRANE (PHOBIUS); NON_CYTOPLASMIC_DOMAIN (PHOBIUS)
G1S_contig_10562	cbl-interacting protein kinase 18-like	993	20	0	0.8405	5	F:protein serine/threonine kinase activity; F:ATP binding; P:protein phosphorylation; P:signal transduction; P:serine family amino acid metabolic process	EC:2.7.11	IPR000719 (PFAM); IPR004041 (PFAM); G3DSA:1.10.510.10 (GENE3D); IPR028375 (G3DSA:3.30.310.GENE3D); PTHR24347:SF168 (PANTHER); IPR020636 (PANTHER); CYTOPLASMIC_DOMAIN (PHOBIUS); TRANSMEMBRANE (PHOBIUS); NON_CYTOPLASMIC_DOMAIN (PHOBIUS); IPR000719 (PROSITE_PROFILES); IPR018451 (PROSITE_PROFILES); IPR011009 (SUPERFAMILY)
G1S_contig_10563	proline- glutamic acid- and leucine-rich protein 1-like	500	20	1.3e-27	0.9605	1	C:plastid	-	no IPS match
G1S_contig_10564	---NA---	228	0	-	-		-	-	no IPS match
G1S_contig_10565	---NA---	638	0	-	-		-	-	no IPS match
G1S_contig_10566	mitochondrial zinc maintenance protein mitochondrial	614	20	7.5e-39	0.7945		-	-	IPR008011 (PFAM)
G1S_contig_10567	---NA---	208	0	-	-		-	-	SignalP-TM (SIGNALP_GRAM_POSITIVE)
G1S_contig_10568	ring-h2 finger protein atl69	349	9	6.6e-31	0.8511	2	C:cytoplasmic membrane-bounded vesicle; F:zinc ion binding	-	no IPS match
G1S_contig_10569	fatty-acid-binding protein 3 isoform x1	1194	20	4.3e-127	0.7925	5	C:plastid; F:fatty acid binding; F:chalcone isomerase activity; P:fatty acid metabolic process; P:flavonoid biosynthetic process	EC:5.5.1.6	IPR016088 (G3DSA:3.50.70.GENE3D); IPR016087 (PFAM); SIGNAL_PEPTIDE_C_REGION (PHOBIUS); SIGNAL_PEPTIDE (PHOBIUS); SIGNAL_PEPTIDE_N_REGION (PHOBIUS); SIGNAL_PEPTIDE_H_REGION (PHOBIUS); NON_CYTOPLASMIC_DOMAIN (PHOBIUS); IPR016087 (SUPERFAMILY)
G1S_contig_1057	probable pre-mrna-splicing factor atp-dependent rna helicase	3407	20	0	0.8755	4	F:nucleic acid binding; F:ATP binding; F:ATP-dependent helicase activity; P:metabolic process	EC:3.6.1; EC:3.6.1.3; EC:3.6.1.15	CYTOPLASMIC_DOMAIN (PHOBIUS); TRANSMEMBRANE (PHOBIUS); NON_CYTOPLASMIC_DOMAIN (PHOBIUS); TMhelix (TMHMM)
G1S_contig_10570	e3 ubiquitin-protein ligase at1g63170-like	2196	20	0	0.7905	6	C:membrane; C:cytoplasmic membrane-bounded vesicle; F:protein binding; F:zinc ion binding; F:ligase activity; P:metabolic process	-	IPR001841 (SMART); IPR001841 (PFAM); IPR013083 (G3DSA:3.30.40.GENE3D); PTHR14155 (PANTHER); PTHR14155:SF70 (PANTHER); TRANSMEMBRANE (PHOBIUS); CYTOPLASMIC_DOMAIN (PHOBIUS); NON_CYTOPLASMIC_DOMAIN (PHOBIUS); CYTOPLASMIC_DOMAIN (PHOBIUS); TRANSMEMBRANE (PHOBIUS); CYTOPLASMIC_DOMAIN (PHOBIUS); TRANSMEMBRANE (PHOBIUS); TRANSMEMBRANE (PHOBIUS); NON_CYTOPLASMIC_DOMAIN (PHOBIUS); IPR001841 (PROSITE_PROF…
G1S_contig_10571	soluble inorganic pyrophosphatase	534	20	1.4e-97	0.9155	5	C:cytoplasm; C:membrane; F:magnesium ion binding; F:inorganic diphosphatase activity; P:oxidative phosphorylation	EC:3.6.1.1; EC:3.6.1	IPR008162 (G3DSA:3.90.80.GENE3D); IPR008162 (PFAM); PTHR10286:SF10 (PANTHER); IPR008162 (PANTHER); IPR008162 (PROSITE_PATTERNS); IPR008162 (SUPERFAMILY)
G1S_contig_10572	PREDICTED: uncharacterized protein LOC101770153	996	20	4.6e-156	0.9065		-	-	IPR006873 (PFAM); PTHR31300 (PANTHER); PTHR31300:SF2 (PANTHER)
G1S_contig_10573	factor of dna methylation 1-like	340	20	2.7e-25	0.7545	1	P:gene silencing by RNA	-	Coil (COILS); Coil (COILS)
G1S_contig_10574	uncharacterized ring finger	2721	20	0	0.7165	3	C:nucleus; F:nucleic acid binding; F:zinc ion binding	-	no IPS match
G1S_contig_10575	intracellular protein transport protein uso1-like	2819	20	0	0.7805	8	C:nucleus; C:cytosol; C:plastid; P:regulation of transcription, DNA-templated; P:flower development; P:trichome branching; P:cotyledon morphogenesis; P:positive regulation of cell division	-	no IPS match
G1S_contig_10576	lysine-specific demethylase 5a-like isoform x1	2171	20	0	0.7575	6	C:heterochromatin; F:oxidoreductase activity; F:histone demethylase activity (H3-K9 specific); P:histone H3-K9 demethylation; P:positive regulation of gene expression, epigenetic; P:flower morphogenesis	-	no IPS match
G1S_contig_10577	ent-kaur-16-ene chloroplastic-like	875	20	0	0.866	5	C:mitochondrion; C:chloroplast; F:magnesium ion binding; F:ent-kaurene synthase activity; P:gibberellin biosynthetic process	EC:4.2.3.19	IPR008949 (G3DSA:1.10.600.GENE3D); IPR005630 (PFAM); IPR001906 (G3DSA:1.50.30.GENE3D); IPR001906 (PFAM); PTHR31739:SF3 (PANTHER); PTHR31739 (PANTHER); IPR008949 (SUPERFAMILY); IPR008930 (SUPERFAMILY)
G1S_contig_10578	wat1-related protein at3g30340-like	1329	20	0	0.767	4	C:integral component of membrane; C:cytoplasmic membrane-bounded vesicle; F:transmembrane transporter activity; P:transmembrane transport	-	IPR000620 (PFAM); IPR030184 (PANTHER); PTHR31218:SF10 (PANTHER); CYTOPLASMIC_DOMAIN (PHOBIUS); SIGNAL_PEPTIDE_N_REGION (PHOBIUS); TRANSMEMBRANE (PHOBIUS); NON_CYTOPLASMIC_DOMAIN (PHOBIUS); CYTOPLASMIC_DOMAIN (PHOBIUS); TRANSMEMBRANE (PHOBIUS); TRANSMEMBRANE (PHOBIUS); SIGNAL_PEPTIDE_C_REGION (PHOBIUS); NON_CYTOPLASMIC_DOMAIN (PHOBIUS); TRANSMEMBRANE (PHOBIUS); NON_CYTOPLASMIC_DOMAIN (PHOBIUS); CY…
G1S_contig_10579	beta-glucanase-like protein	1858	20	0	0.8805	2	F:hydrolase activity, hydrolyzing O-glycosyl compounds; P:carbohydrate metabolic process	-	IPR023296 (G3DSA:2.115.10.GENE3D); IPR006710 (PFAM); PTHR22925:SF3 (PANTHER); IPR006710 (PANTHER); NON_CYTOPLASMIC_DOMAIN (PHOBIUS); SIGNAL_PEPTIDE_C_REGION (PHOBIUS); SIGNAL_PEPTIDE_H_REGION (PHOBIUS); SIGNAL_PEPTIDE (PHOBIUS); SIGNAL_PEPTIDE_N_REGION (PHOBIUS); IPR023296 (SUPERFAMILY); TMhelix (TMHMM)
G1S_contig_1058	e3 ubiquitin-protein ligase rhf2a-like isoform x1	1760	20	0	0.857	13	C:intracellular; C:plasma membrane; F:zinc ion binding; P:fatty acid beta-oxidation; P:autophagy; P:megagametogenesis; P:systemic acquired resistance; P:salicylic acid biosynthetic process; P:hormone-mediated signaling pathway; P:protein import into peroxisome matrix; P:proteolysis involved in cellular protein catabolic process; P:regulation of cell cycle; P:microgametogenesis	-	SIGNAL_PEPTIDE_H_REGION (PHOBIUS); NON_CYTOPLASMIC_DOMAIN (PHOBIUS); SIGNAL_PEPTIDE_N_REGION (PHOBIUS); SIGNAL_PEPTIDE_C_REGION (PHOBIUS); SIGNAL_PEPTIDE (PHOBIUS)
G1S_contig_10580	dna-binding protein	2104	20	0	0.554	5	C:nucleosome; C:nucleus; F:DNA binding; P:nucleosome assembly; P:regulation of transcription, DNA-templated	-	IPR000116 (PRINTS); IPR020478 (PRINTS); IPR005818 (SMART); IPR017956 (SMART); IPR005818 (PFAM); IPR017956 (PFAM); IPR011991 (G3DSA:1.10.10.GENE3D); PTHR11467:SF15 (PANTHER); PTHR11467 (PANTHER); IPR005818 (PROSITE_PROFILES); SSF46785 (SUPERFAMILY)
G1S_contig_10581	anthocyanidin 3-o-glucosyltransferase	1739	20	0	0.7655	12	C:glycine-tRNA ligase complex; C:intracellular membrane-bounded organelle; F:glycine-tRNA ligase activity; F:ATP binding; F:quercetin 3-O-glucosyltransferase activity; F:quercetin 7-O-glucosyltransferase activity; P:glycyl-tRNA aminoacylation; P:glycine metabolic process; P:L-serine metabolic process; P:threonine metabolic process; P:flavonoid biosynthetic process; P:flavonoid glucuronidation	EC:6.1.1.14; EC:6.1.1; EC:2.4.1	G3DSA:3.40.50.2000 (GENE3D); IPR002213 (PFAM); PTHR11926:SF118 (PANTHER); IPR002213 (PANTHER); IPR002213 (PROSITE_PATTERNS); SSF53756 (SUPERFAMILY)
G1S_contig_10582	atpase wrnip1-like	474	6	2.3e-13	0.905		-	-	no IPS match
G1S_contig_10583	---NA---	241	0	-	-		-	-	no IPS match
G1S_contig_10584	dentin sialophosphoprotein	3495	20	0	0.7355	8	C:cell part; P:chromatin silencing; P:chromosome segregation; P:cell cycle process; P:gene silencing by RNA; P:xylan metabolic process; P:chromosome organization; P:single-organism organelle organization	-	CYTOPLASMIC_DOMAIN (PHOBIUS); CYTOPLASMIC_DOMAIN (PHOBIUS); NON_CYTOPLASMIC_DOMAIN (PHOBIUS); TRANSMEMBRANE (PHOBIUS); TRANSMEMBRANE (PHOBIUS); SignalP-TM (SIGNALP_EUK); TMhelix (TMHMM)
G1S_contig_10585	riboflavin synthase	681	20	5.9e-68	0.914	6	C:chloroplast; F:riboflavin synthase activity; F:oxidoreductase activity; P:riboflavin biosynthetic process; P:oxidation-reduction process; C:riboflavin synthase complex	EC:2.5.1.9	IPR023366 (G3DSA:2.40.30.GENE3D); IPR026017 (PFAM); PTHR21098:SF0 (PANTHER); IPR001783 (PANTHER); IPR026017 (PROSITE_PROFILES); IPR017938 (SUPERFAMILY)
G1S_contig_10586	cbs domain-containing protein cbscbspb3-like	466	20	7.7e-97	0.8305	1	C:plastid	-	no IPS match
G1S_contig_10587	50s ribosomal protein l27	833	20	1.1e-99	0.9255	4	C:ribosome; F:structural constituent of ribosome; P:translation; P:ribosome biogenesis	-	IPR001684 (PRINTS); G3DSA:2.40.50.100 (GENE3D); IPR001684 (TIGRFAM); IPR001684 (PFAM); IPR001684 (PANTHER); PTHR15893:SF2 (PANTHER); IPR018261 (PROSITE_PATTERNS); IPR001684 (PRODOM); SignalP-TM (SIGNALP_GRAM_POSITIVE); SSF110324 (SUPERFAMILY)
G1S_contig_10588	structure-specific endonuclease subunit slx1	1214	20	0	0.75	6	C:Slx1-Slx4 complex; F:5'-flap endonuclease activity; P:DNA repair; P:DNA recombination; P:nucleic acid phosphodiester bond hydrolysis; P:DNA catabolic process	EC:3.1.30; EC:3.1.21; EC:3.1	IPR000305 (PFAM); PTHR20208 (PANTHER); PTHR20208:SF10 (PANTHER); IPR000305 (PROSITE_PROFILES)
G1S_contig_10589	ring finger and chy zinc finger domain-containing protein 1	436	20	4.9e-75	0.837	5	C:intracellular part; F:zinc ion binding; P:virus induced gene silencing; P:vegetative phase change; P:regulation of biological process	-	no IPS match
G1S_contig_1059	ethylene-responsive transcription factor rap2-4-like	1877	20	1.3e-123	0.75	6	C:nucleus; F:DNA binding; F:transcription factor activity, sequence-specific DNA binding; P:regulation of transcription, DNA-templated; C:transcription factor complex; P:regulation of transcription, DNA-templated	-	no IPS match
G1S_contig_10590	btb poz domain-containing protein at2g13690-like	1224	20	0	0.918		-	-	SIGNAL_PEPTIDE (PHOBIUS); NON_CYTOPLASMIC_DOMAIN (PHOBIUS); SIGNAL_PEPTIDE_N_REGION (PHOBIUS); SIGNAL_PEPTIDE_C_REGION (PHOBIUS); SIGNAL_PEPTIDE_H_REGION (PHOBIUS); SignalP-noTM (SIGNALP_EUK)
G1S_contig_10591	5 -adenylylsulfate reductase-like 3	1252	20	0	0.836	12	C:endosome; C:trans-Golgi network; C:integral component of membrane; C:cytoplasmic membrane-bounded vesicle; F:methyltransferase activity; F:isomerase activity; P:response to cytokinin; P:homogalacturonan biosynthetic process; P:methylation; P:cell redox homeostasis; P:root development; P:shoot system development	-	IPR012336 (G3DSA:3.40.30.GENE3D); IPR013766 (PFAM); PTHR18929:SF43 (PANTHER); PTHR18929 (PANTHER); PTHR18929 (PANTHER); PTHR18929:SF43 (PANTHER); TRANSMEMBRANE (PHOBIUS); SIGNAL_PEPTIDE_N_REGION (PHOBIUS); SIGNAL_PEPTIDE (PHOBIUS); SIGNAL_PEPTIDE_H_REGION (PHOBIUS); NON_CYTOPLASMIC_DOMAIN (PHOBIUS); SIGNAL_PEPTIDE_C_REGION (PHOBIUS); CYTOPLASMIC_DOMAIN (PHOBIUS); IPR012336 (PROSITE_PROFILES); Sig…
G1S_contig_10592	---NA---	468	0	-	-		-	-	no IPS match
G1S_contig_10593	1-phosphatidylinositol-3-phosphate 5-kinase fab1	2165	20	0	0.786	3	F:ATP binding; F:phosphatidylinositol phosphate kinase activity; P:phosphatidylinositol phosphorylation	EC:2.7.1	IPR027409 (G3DSA:3.50.7.GENE3D); IPR002423 (PFAM); IPR002423 (PANTHER); IPR002423 (PANTHER); PTHR11353:SF57 (PANTHER); PTHR11353:SF57 (PANTHER); SSF54849 (SUPERFAMILY); IPR027409 (SUPERFAMILY)
G1S_contig_10594	---NA---	374	0	-	-		-	-	no IPS match
G1S_contig_10595	---NA---	333	0	-	-		-	-	SignalP-TM (SIGNALP_GRAM_POSITIVE)
G1S_contig_10596	bifunctional epoxide hydrolase 2-like	1063	20	0	0.863	2	F:hydrolase activity; P:cellular aromatic compound metabolic process	-	IPR000639 (PRINTS); IPR000073 (PRINTS); IPR029058 (G3DSA:3.40.50.GENE3D); IPR000073 (PFAM); PTHR10992 (PANTHER); PTHR10992:SF753 (PANTHER); IPR029058 (SUPERFAMILY)
G1S_contig_10597	PREDICTED: uncharacterized protein LOC101753700 isoform X1	430	20	1.8e-98	0.901	2	C:vacuole; C:chloroplast	-	G3DSA:1.10.530.10 (GENE3D); IPR008258 (PFAM); IPR023346 (SUPERFAMILY)
G1S_contig_10598	---NA---	236	0	-	-		-	-	no IPS match
G1S_contig_10599	origin recognition complex subunit 1-like	1863	20	0	0.9065	15	C:nucleus; C:plastid; F:DNA binding; F:chromatin binding; F:ATP binding; F:methyltransferase activity; F:zinc ion binding; F:oxidoreductase activity; P:RNA methylation; P:DNA replication; P:regulation of transcription, DNA-templated; P:7-methylguanosine RNA capping; P:response to sucrose; P:oxidation-reduction process; C:chromatin	-	IPR003593 (SMART); IPR027417 (G3DSA:3.40.50.GENE3D); G3DSA:1.10.8.60 (GENE3D); IPR003959 (PFAM); PTHR10763:SF6 (PANTHER); PTHR10763 (PANTHER); IPR027417 (SUPERFAMILY)
G1S_contig_106	mpk14 - mapk	1694	20	0	0.975	6	C:intracellular; F:MAP kinase activity; F:ATP binding; P:MAPK cascade; P:transmembrane receptor protein serine/threonine kinase signaling pathway; P:serine family amino acid metabolic process	EC:2.7.11; EC:2.7.11.24	IPR002290 (SMART); IPR000719 (PFAM); G3DSA:3.30.200.20 (GENE3D); G3DSA:1.10.510.10 (GENE3D); PTHR24055 (PANTHER); PTHR24055:SF7 (PANTHER); IPR008271 (PROSITE_PATTERNS); IPR017441 (PROSITE_PATTERNS); IPR003527 (PROSITE_PATTERNS); IPR000719 (PROSITE_PROFILES); IPR011009 (SUPERFAMILY)
G1S_contig_1060	probable strigolactone esterase dad2	1690	20	2.3e-157	0.957	7	C:plastid; F:hydrolase activity; P:response to wounding; P:coumarin biosynthetic process; P:secondary shoot formation; P:proline transport; P:strigolactone biosynthetic process	-	IPR000073 (PFAM); IPR029058 (G3DSA:3.40.50.GENE3D); PTHR10992 (PANTHER); IPR031143 (PTHR10992:PANTHER); IPR029058 (SUPERFAMILY)
G1S_contig_10600	26s proteasome non-atpase regulatory subunit 11	1583	20	0	0.978	16	C:proteasome complex; C:nucleus; C:cytosol; C:plasmodesma; F:protein binding; P:protein folding; P:response to heat; P:response to high light intensity; P:response to endoplasmic reticulum stress; P:DNA endoreduplication; P:response to hydrogen peroxide; P:proteasome-mediated ubiquitin-dependent protein catabolic process; P:regulation of unidimensional cell growth; P:protein maturation; P:respons…	-	Coil (COILS); IPR013143 (SMART); IPR000717 (SMART); IPR011990 (G3DSA:1.25.40.GENE3D); IPR011991 (G3DSA:1.10.10.GENE3D); IPR000717 (PFAM); PTHR10678:SF2 (PANTHER); PTHR10678 (PANTHER); SSF46785 (SUPERFAMILY); SSF48452 (SUPERFAMILY)
G1S_contig_10601	spindle and kinetochore-associated protein 1 homolog	266	20	5.2e-55	0.9155	1	P:DNA-dependent DNA replication	-	IPR009829 (PFAM)
G1S_contig_10602	PREDICTED: uncharacterized protein LOC101775437 isoform X2	488	20	1.3e-50	0.9135	1	C:chloroplast thylakoid membrane	-	IPR023329 (G3DSA:1.10.3460.GENE3D); IPR023329 (SUPERFAMILY)
G1S_contig_10603	nicotinamide nicotinic acid mononucleotide adenylyltransferase isoform x1	212	20	7.6e-23	0.8655	8	C:mitochondrion; F:nicotinamide-nucleotide adenylyltransferase activity; F:nicotinate-nucleotide adenylyltransferase activity; F:ATP binding; F:metal ion binding; P:NAD biosynthetic process; P:nicotinamide metabolic process; P:nicotinate nucleotide biosynthetic process	EC:2.7.7.1; EC:2.7.7.18	no IPS match
G1S_contig_10604	pre-mrna-splicing factor atp-dependent rna helicase prp16	3863	20	0	0.93	4	F:nucleic acid binding; F:helicase activity; F:ATP binding; P:metabolic process	EC:3.6.1; EC:3.6.1.15	Coil (COILS); IPR007502 (SMART); IPR014001 (SMART); IPR001650 (SMART); IPR027417 (G3DSA:3.40.50.GENE3D); IPR027417 (G3DSA:3.40.50.GENE3D); IPR011545 (PFAM); IPR011709 (PFAM); IPR007502 (PFAM); IPR001650 (PFAM); PTHR18934:SF91 (PANTHER); PTHR18934 (PANTHER); PTHR18934:SF91 (PANTHER); IPR001650 (PROSITE_PROFILES); IPR014001 (PROSITE_PROFILES); IPR027417 (SUPERFAMILY)
G1S_contig_10605	ccr4-not transcription complex subunit 10-like	2785	20	0	0.845	2	F:protein binding; P:glucose catabolic process	-	IPR011990 (G3DSA:1.25.40.GENE3D); PTHR12979 (PANTHER); PTHR12979:SF5 (PANTHER); PTHR12979:SF5 (PANTHER); PTHR12979 (PANTHER); PTHR12979:SF5 (PANTHER); SSF48452 (SUPERFAMILY); SSF48452 (SUPERFAMILY)
G1S_contig_10606	ap-1 complex subunit gamma-2-like	3142	20	0	0.8825	6	C:Golgi apparatus; C:clathrin adaptor complex; F:binding; F:protein transporter activity; P:intracellular protein transport; P:vesicle-mediated transport	-	IPR008152 (SMART); IPR002553 (PFAM); IPR017107 (PIRSF); IPR011989 (G3DSA:1.25.10.GENE3D); IPR008153 (G3DSA:2.60.40.GENE3D); IPR008152 (PFAM); IPR017107 (PTHR22780:PANTHER); PTHR22780 (PANTHER); IPR008153 (PROSITE_PROFILES); IPR013041 (SUPERFAMILY); IPR016024 (SUPERFAMILY)
G1S_contig_10607	btb poz domain-containing partial	1157	20	0	0.882	1	F:protein binding	-	IPR000210 (SMART); IPR013069 (PFAM); G3DSA:3.30.710.10 (GENE3D); PTHR24413 (PANTHER); PTHR24413:SF43 (PANTHER); IPR000210 (PROSITE_PROFILES); IPR011333 (SUPERFAMILY)
G1S_contig_10608	translation initiation factor 3 (if-3)-like protein	247	20	1.8e-36	0.8465	4	C:mitochondrion; C:ribosome; F:translation initiation factor activity; P:regulation of translational initiation	-	Coil (COILS); IPR019814 (PFAM); IPR019814 (G3DSA:3.10.20.GENE3D); IPR001288 (PANTHER); PTHR10938:SF2 (PANTHER); IPR019814 (SUPERFAMILY)
G1S_contig_10609	translation initiation factor 3 (if-3)-like protein	508	20	1.9e-88	0.7875	4	C:mitochondrion; C:ribosome; F:translation initiation factor activity; P:regulation of translational initiation	-	IPR019815 (G3DSA:3.30.110.GENE3D); IPR019815 (PFAM); PTHR10938:SF2 (PANTHER); IPR001288 (PANTHER); IPR019815 (SUPERFAMILY)
G1S_contig_1061	40s ribosomal protein s14	747	20	9.1e-82	0.9865	4	C:ribosome; F:structural constituent of ribosome; P:translation; P:ribosome biogenesis	-	IPR001971 (PIRSF); IPR001971 (G3DSA:3.30.420.GENE3D); IPR001971 (PFAM); IPR001971 (PANTHER); IPR018102 (PROSITE_PATTERNS); IPR001971 (HAMAP); SSF53137 (SUPERFAMILY)
G1S_contig_10610	vesicle-associated protein 1-3-like	1699	20	0	0.7635	1	C:endoplasmic reticulum membrane	-	Coil (COILS); IPR016763 (PIRSF); IPR008962 (G3DSA:2.60.40.GENE3D); IPR000535 (PFAM); IPR025254 (PFAM); IPR016763 (PANTHER); PTHR10809:SF45 (PANTHER); NON_CYTOPLASMIC_DOMAIN (PHOBIUS); CYTOPLASMIC_DOMAIN (PHOBIUS); TRANSMEMBRANE (PHOBIUS); IPR000535 (PROSITE_PROFILES); IPR008962 (SUPERFAMILY); TMhelix (TMHMM)
G1S_contig_10611	transcription factor bhlh149-like	721	20	5.4e-19	0.8785	6	F:DNA binding; F:transcription factor activity, sequence-specific DNA binding; F:protein dimerization activity; P:regulation of transcription, DNA-templated; C:transcription factor complex; P:regulation of transcription, DNA-templated	-	no IPS match
G1S_contig_10612	alpha-galactosidase precursor	771	20	9.8e-167	0.83	4	C:plant-type cell wall; C:cytoplasmic membrane-bounded vesicle; F:raffinose alpha-galactosidase activity; P:carbohydrate metabolic process	EC:3.2.1.22; EC:3.2.1	IPR002241 (PRINTS); IPR000111 (PFAM); IPR013785 (G3DSA:3.20.20.GENE3D); IPR013780 (G3DSA:2.60.40.GENE3D); PTHR11452:SF18 (PANTHER); PTHR11452 (PANTHER); IPR017853 (SUPERFAMILY)
G1S_contig_10613	electron transfer flavoprotein subunit mitochondrial	242	20	2.4e-13	0.8375	6	C:mitochondrial matrix; F:copper ion binding; F:electron carrier activity; F:flavin adenine dinucleotide binding; P:oxidation-reduction process; P:obsolete electron transport	-	no IPS match
G1S_contig_10614	---NA---	291	0	-	-		-	-	no IPS match
G1S_contig_10615	14 kda zinc-binding protein	884	20	7.8e-95	0.8965	4	C:mitochondrion; C:chloroplast; F:catalytic activity; P:metabolic process	-	IPR001310 (PRINTS); IPR001310 (PFAM); IPR011146 (G3DSA:3.30.428.GENE3D); IPR001310 (PANTHER); PTHR23089:SF3 (PANTHER); IPR019808 (PROSITE_PATTERNS); IPR011146 (PROSITE_PROFILES); SignalP-TM (SIGNALP_GRAM_POSITIVE); IPR011146 (SUPERFAMILY)
G1S_contig_10616	f-box lrr-repeat protein 4	1585	20	0	0.8625	1	P:protein glycosylation	-	no IPS match
G1S_contig_10617	PREDICTED: uncharacterized protein LOC101758068	1681	20	0	0.9315		-	-	IPR022227 (PFAM); CYTOPLASMIC_DOMAIN (PHOBIUS); NON_CYTOPLASMIC_DOMAIN (PHOBIUS); TRANSMEMBRANE (PHOBIUS); CYTOPLASMIC_DOMAIN (PHOBIUS); TRANSMEMBRANE (PHOBIUS); TMhelix (TMHMM); TMhelix (TMHMM)
G1S_contig_10618	PREDICTED: uncharacterized protein LOC101757061 isoform X1	1303	20	0	0.8825	1	C:plastid	-	IPR016040 (G3DSA:3.40.50.GENE3D); PTHR10366 (PANTHER); PTHR10366:SF236 (PANTHER); SignalP-TM (SIGNALP_GRAM_POSITIVE); SSF51735 (SUPERFAMILY)
G1S_contig_10619	atp synthase epsilon mitochondrial	602	20	1.4e-41	0.9465	6	C:mitochondrial proton-transporting ATP synthase, catalytic core; F:proton-transporting ATP synthase activity, rotational mechanism; F:proton-transporting ATPase activity, rotational mechanism; P:oxidative phosphorylation; P:photorespiration; P:ATP synthesis coupled proton transport	EC:3.6.1; EC:3.6.1.3; EC:3.6.1.15	IPR006721 (G3DSA:1.10.1620.GENE3D); IPR006721 (PFAM); PTHR12448:SF0 (PANTHER); PTHR12448 (PANTHER); IPR006721 (SUPERFAMILY)
G1S_contig_1062	elmo domain-containing protein a	1330	20	0	0.8805	2	F:molecular_function; P:biological_process	-	IPR022017 (PFAM); IPR011038 (SUPERFAMILY)
G1S_contig_10620	PREDICTED: uncharacterized protein LOC101758420	645	1	1.5e-12	1		-	-	SIGNAL_PEPTIDE_C_REGION (PHOBIUS); SIGNAL_PEPTIDE_H_REGION (PHOBIUS); SIGNAL_PEPTIDE_N_REGION (PHOBIUS); SIGNAL_PEPTIDE (PHOBIUS); NON_CYTOPLASMIC_DOMAIN (PHOBIUS); PS51257 (PROSITE_PROFILES); SignalP-noTM (SIGNALP_GRAM_NEGATIVE); SignalP-TM (SIGNALP_GRAM_POSITIVE); SignalP-noTM (SIGNALP_EUK)
G1S_contig_10621	peroxidase 72-like	963	20	0	0.878	8	C:extracellular region; C:cytoplasmic membrane-bounded vesicle; F:peroxidase activity; F:heme binding; F:metal ion binding; P:response to oxidative stress; P:oxidation-reduction process; P:obsolete peroxidase reaction	EC:1.11.1.7	IPR000823 (PRINTS); IPR002016 (PRINTS); G3DSA:1.10.420.10 (GENE3D); G3DSA:1.10.520.10 (GENE3D); IPR002016 (PFAM); PTHR31388 (PANTHER); PTHR31388:SF3 (PANTHER); IPR019793 (PROSITE_PATTERNS); IPR019794 (PROSITE_PATTERNS); IPR002016 (PROSITE_PROFILES); IPR010255 (SUPERFAMILY)
G1S_contig_10622	protein s-acyltransferase 10-like	1392	20	0	0.8365	4	C:integral component of membrane; F:zinc ion binding; F:protein-cysteine S-palmitoyltransferase activity; P:acyl-carrier-protein biosynthetic process	EC:2.3.1.225; EC:2.3.1	IPR001594 (PFAM); PTHR22883 (PANTHER); PTHR22883:SF33 (PANTHER); CYTOPLASMIC_DOMAIN (PHOBIUS); TRANSMEMBRANE (PHOBIUS); NON_CYTOPLASMIC_DOMAIN (PHOBIUS); TRANSMEMBRANE (PHOBIUS); TRANSMEMBRANE (PHOBIUS); CYTOPLASMIC_DOMAIN (PHOBIUS); CYTOPLASMIC_DOMAIN (PHOBIUS); TRANSMEMBRANE (PHOBIUS); NON_CYTOPLASMIC_DOMAIN (PHOBIUS); IPR001594 (PROSITE_PROFILES); TMhelix (TMHMM); TMhelix (TMHMM); TMhelix (TMH…
G1S_contig_10623	---NA---	333	0	-	-		-	-	no IPS match
G1S_contig_10624	probable lrr receptor-like serine threonine-protein kinase at1g63430	1231	20	0	0.7695	12	C:plasma membrane; C:plasmodesma; C:integral component of membrane; C:cytoplasmic membrane-bounded vesicle; F:peptide receptor activity; F:transmembrane receptor protein serine/threonine kinase activity; F:ATP binding; F:ubiquitin protein ligase binding; P:transmembrane receptor protein serine/threonine kinase signaling pathway; P:serine family amino acid metabolic process; P:hormone-mediated sig…	EC:2.7.11	G3DSA:3.30.200.20 (GENE3D); G3DSA:1.10.510.10 (GENE3D); IPR013320 (G3DSA:2.60.120.GENE3D); IPR001245 (PFAM); PTHR24420 (PANTHER); PTHR24420:SF657 (PANTHER); NON_CYTOPLASMIC_DOMAIN (PHOBIUS); CYTOPLASMIC_DOMAIN (PHOBIUS); TRANSMEMBRANE (PHOBIUS); IPR000719 (PROSITE_PROFILES); IPR011009 (SUPERFAMILY); TMhelix (TMHMM)
G1S_contig_10625	cell division cycle 5-like protein	791	20	4.8e-154	0.923	16	C:chloroplast; F:DNA binding; F:chromatin binding; F:transcription factor activity, sequence-specific DNA binding; F:hydrolase activity, acting on ester bonds; P:mitotic cell cycle; P:regulation of transcription, DNA-templated; P:RNA processing; P:defense response signaling pathway, resistance gene-dependent; P:defense response signaling pathway, resistance gene-independent; P:defense response to…	-	Coil (COILS); Coil (COILS); Coil (COILS)
G1S_contig_10626	wpp domain-associated isoform x1	597	20	1.3e-127	0.71		-	-	no IPS match
G1S_contig_10627	protein kinase superfamily protein	570	20	1.6e-127	0.8955	16	C:plasma membrane; C:plasmodesma; C:plastid; C:cytoplasmic membrane-bounded vesicle; F:peptide receptor activity; F:transmembrane receptor protein serine/threonine kinase activity; F:transmembrane receptor protein tyrosine kinase activity; F:ATP binding; F:polysaccharide binding; F:ubiquitin protein ligase binding; P:transmembrane receptor protein tyrosine kinase signaling pathway; P:transmembran…	EC:2.7.10; EC:2.7.10.1; EC:2.7.11	G3DSA:1.10.510.10 (GENE3D); IPR000719 (PFAM); PTHR24420:SF561 (PANTHER); PTHR24420 (PANTHER); IPR000719 (PROSITE_PROFILES); IPR011009 (SUPERFAMILY)
G1S_contig_10628	---NA---	238	0	-	-		-	-	no IPS match
G1S_contig_10629	aspartic proteinase nepenthesin-1-like	1230	20	0	0.665	2	F:aspartic-type endopeptidase activity; P:proteolysis	EC:3.4.23	no IPS match
G1S_contig_1063	sister chromatid cohesion protein pds5 homolog a isoform x3	5517	20	0	0.838	6	C:nucleus; C:mitochondrion; C:cytosol; C:chloroplast; F:binding; P:mitotic nuclear division	-	Coil (COILS); IPR002999 (SMART); IPR011989 (G3DSA:1.25.10.GENE3D); PTHR12663 (PANTHER); PTHR12663:SF0 (PANTHER); PTHR12663:SF0 (PANTHER); IPR016024 (SUPERFAMILY); SSF63748 (SUPERFAMILY)
G1S_contig_10630	methylcytosine binding domain protein	514	20	2.1e-98	0.604	1	F:metal ion binding	-	IPR007087 (PROSITE_PATTERNS)
G1S_contig_10631	psbb mrna maturation factor chloroplastic	1923	20	0	0.8565	16	C:vacuolar membrane; C:chloroplast envelope; F:single-stranded RNA binding; F:protein binding; P:rRNA processing; P:mRNA processing; P:regulation of translation; P:chloroplast relocation; P:leaf morphogenesis; P:thylakoid membrane organization; P:photosystem II assembly; P:cell differentiation; P:regulation of protein dephosphorylation; P:transcription from plastid promoter; P:positive regulation…	-	IPR019734 (SMART); IPR003107 (SMART); IPR011990 (G3DSA:1.25.40.GENE3D); IPR019734 (PFAM); PF14559 (PFAM); IPR013105 (PFAM); PTHR11246 (PANTHER); PTHR11246:SF11 (PANTHER); IPR019734 (PROSITE_PROFILES); IPR019734 (PROSITE_PROFILES); IPR019734 (PROSITE_PROFILES); IPR019734 (PROSITE_PROFILES); IPR019734 (PROSITE_PROFILES); IPR013026 (PROSITE_PROFILES); IPR019734 (PROSITE_PROFILES); IPR019734 (PROSITE…
G1S_contig_10632	kelch motif family protein	1704	20	0	0.899	8	C:mitochondrion; P:DNA recombination; P:lipid transport; P:meiotic nuclear division; P:response to gamma radiation; P:wybutosine biosynthetic process; P:regulation of telomere maintenance; P:telomere maintenance in response to DNA damage	-	no IPS match
G1S_contig_10633	cytochrome p450 84a1-like	325	20	3.5e-19	0.8065	6	C:membrane; F:iron ion binding; F:oxidoreductase activity, acting on paired donors, with incorporation or reduction of molecular oxygen, NAD(P)H as one donor, and incorporation of one atom of oxygen; F:heme binding; P:lignin biosynthetic process; P:electron transport chain	EC:1.14.13	no IPS match
G1S_contig_10634	cell division protein aaa atpase family	1701	20	0	0.8755	2	F:ATP binding; P:cell division	-	Coil (COILS); IPR003593 (SMART); IPR003959 (PFAM); IPR025753 (PFAM); IPR027417 (G3DSA:3.40.50.GENE3D); PTHR23070:SF5 (PANTHER); PTHR23070 (PANTHER); IPR003960 (PROSITE_PATTERNS); SIGNAL_PEPTIDE_C_REGION (PHOBIUS); SIGNAL_PEPTIDE (PHOBIUS); NON_CYTOPLASMIC_DOMAIN (PHOBIUS); SIGNAL_PEPTIDE_N_REGION (PHOBIUS); SIGNAL_PEPTIDE_H_REGION (PHOBIUS); IPR027417 (SUPERFAMILY); TMhelix (TMHMM)
G1S_contig_10635	PREDICTED: uncharacterized protein LOC101784168	502	20	4e-38	0.8285		-	-	no IPS match
G1S_contig_10636	---NA---	218	0	-	-		-	-	no IPS match
G1S_contig_10637	disease resistance rpp13-like protein 1-like isoform x1	1302	20	0	0.7145	2	F:protein binding; F:ADP binding	-	IPR003591 (SMART); G3DSA:3.80.10.10 (GENE3D); G3DSA:3.80.10.10 (GENE3D); IPR001611 (PFAM); PTHR23155 (PANTHER); PTHR23155 (PANTHER); PTHR23155:SF461 (PANTHER); SSF52058 (SUPERFAMILY)
G1S_contig_10638	lipoamide acyltransferase component of branched-chain alpha-keto acid dehydrogenase mitochondrial	1205	20	0	0.8725	6	C:mitochondrion; F:dihydrolipoamide branched chain acyltransferase activity; F:zinc ion binding; F:acetyltransferase activity; P:response to fructose; P:acyl-carrier-protein biosynthetic process	EC:2.3.1	IPR000089 (PFAM); G3DSA:2.40.50.100 (GENE3D); IPR004167 (G3DSA:4.10.320.GENE3D); IPR023213 (G3DSA:3.30.559.GENE3D); IPR004167 (PFAM); IPR001078 (PFAM); IPR015761 (PTHR23151:PANTHER); PTHR23151 (PANTHER); IPR003016 (PROSITE_PATTERNS); IPR000089 (PROSITE_PROFILES); SSF52777 (SUPERFAMILY); IPR004167 (SUPERFAMILY); IPR011053 (SUPERFAMILY)
G1S_contig_10639	dof zinc finger	1348	13	1.1e-39	0.7462	2	F:DNA binding; P:regulation of transcription, DNA-templated	-	no IPS match
G1S_contig_1064	probable cellulose synthase a catalytic subunit 1	416	20	1.6e-75	0.995	9	C:plasma membrane; C:integral component of membrane; F:zinc ion binding; F:cellulose synthase (UDP-forming) activity; P:starch metabolic process; P:sucrose metabolic process; P:UDP-glucose metabolic process; P:cellulose biosynthetic process; P:cell wall organization	EC:2.4.1.12; EC:2.4.1	IPR005150 (PFAM); PTHR13301:SF33 (PANTHER); PTHR13301 (PANTHER); NON_CYTOPLASMIC_DOMAIN (PHOBIUS); CYTOPLASMIC_DOMAIN (PHOBIUS); TRANSMEMBRANE (PHOBIUS); TRANSMEMBRANE (PHOBIUS); NON_CYTOPLASMIC_DOMAIN (PHOBIUS); TMhelix (TMHMM); TMhelix (TMHMM)
G1S_contig_10640	zinc finger ccch domain-containing protein 17-like	528	20	2.4e-34	0.778	2	F:DNA binding; F:metal ion binding	-	IPR000571 (PROSITE_PROFILES)
G1S_contig_10641	erwinia induced protein 1	281	10	5.3e-20	0.683	1	C:cytoplasmic membrane-bounded vesicle	-	TRANSMEMBRANE (PHOBIUS); NON_CYTOPLASMIC_DOMAIN (PHOBIUS); CYTOPLASMIC_DOMAIN (PHOBIUS)
G1S_contig_10642	ubiquitin conjugating enzyme 2	909	19	8.3e-08	0.8511		-	-	SignalP-TM (SIGNALP_GRAM_POSITIVE)
G1S_contig_10643	PREDICTED: uncharacterized protein LOC101772889	285	4	3.9e-37	0.7725	1	C:mitochondrion	-	no IPS match
G1S_contig_10644	60s ribosomal protein l34	570	20	4.4e-40	0.99	5	C:mitochondrion; C:ribosome; F:structural constituent of ribosome; P:translation; P:ribosome biogenesis	-	IPR008195 (PRINTS); IPR008195 (PFAM); IPR008195 (PANTHER)
G1S_contig_10645	probable aminotransferase tat2	856	20	0	0.9035	4	F:transaminase activity; F:pyridoxal phosphate binding; P:cellular amino acid metabolic process; P:biosynthetic process	-	IPR015422 (G3DSA:3.90.1150.GENE3D); IPR005958 (TIGRFAM); IPR004839 (PFAM); IPR015421 (G3DSA:3.40.640.GENE3D); PTHR11751:SF322 (PANTHER); PTHR11751 (PANTHER); IPR015424 (SUPERFAMILY)
G1S_contig_10646	branched-chain-amino-acid aminotransferase-like protein chloroplastic	1227	20	0	0.8855	2	F:transaminase activity; P:metabolic process	-	G3DSA:3.20.10.10 (GENE3D); IPR001544 (PFAM); G3DSA:3.30.470.10 (GENE3D); PTHR11825:SF35 (PANTHER); IPR001544 (PANTHER); IPR001544 (SUPERFAMILY)
G1S_contig_10647	homeobox-leucine zipper protein hox20-like	578	8	3.5e-15	0.7863	6	C:nucleus; F:transcription factor activity, sequence-specific DNA binding; F:sequence-specific DNA binding; P:regulation of transcription, DNA-templated; C:transcription factor complex; P:regulation of transcription, DNA-templated	-	no IPS match
G1S_contig_10648	---NA---	851	0	-	-		-	-	no IPS match
G1S_contig_10649	bhlh transcription factor ptf1	619	20	4.5e-51	0.8465	3	C:nucleus; F:DNA binding; F:protein dimerization activity	-	IPR029016 (G3DSA:3.30.450.GENE3D); PTHR16223 (PANTHER); PTHR16223:SF9 (PANTHER); SignalP-TM (SIGNALP_GRAM_POSITIVE)
G1S_contig_1065	calcium-dependent protein kinase 1-like	1714	20	0	0.955	4	F:protein kinase activity; F:calcium ion binding; F:ATP binding; P:protein phosphorylation	-	IPR002290 (SMART); IPR002048 (SMART); IPR011992 (PFAM); IPR000719 (PFAM); G3DSA:1.10.510.10 (GENE3D); G3DSA:3.30.200.20 (GENE3D); IPR011992 (G3DSA:1.10.238.GENE3D); PTHR24349 (PANTHER); PTHR24349:SF81 (PANTHER); IPR008271 (PROSITE_PATTERNS); IPR018247 (PROSITE_PATTERNS); IPR018247 (PROSITE_PATTERNS); IPR017441 (PROSITE_PATTERNS); IPR018247 (PROSITE_PATTERNS); IPR018247 (PROSITE_PATTERNS); TRANSME…
G1S_contig_10650	cysteine--trna cytoplasmic-like	2037	20	0	0.865	7	C:mitochondrion; C:cytosol; C:chloroplast; F:cysteine-tRNA ligase activity; F:ATP binding; P:cysteinyl-tRNA aminoacylation; P:cysteine metabolic process	EC:6.1.1; EC:6.1.1.16	Coil (COILS); Coil (COILS); IPR024909 (PRINTS); IPR014729 (G3DSA:3.40.50.GENE3D); IPR015803 (TIGRFAM); G3DSA:1.20.120.640 (GENE3D); IPR024909 (PFAM); IPR024909 (PANTHER); PTHR10890:SF7 (PANTHER); IPR015803 (HAMAP); IPR009080 (SUPERFAMILY); SSF52374 (SUPERFAMILY)
G1S_contig_10651	glutathione synthetase	1779	20	0	0.9125	8	C:plastid; F:glutamate-ammonia ligase activity; F:glutathione synthase activity; F:ATP binding; F:metal ion binding; P:glutamine biosynthetic process; P:glutathione biosynthetic process; P:peptidoglycan biosynthetic process	EC:6.3.2.3; EC:6.3.1; EC:6.3.1.2	no IPS match
G1S_contig_10652	powdery mildew resistance protein pm3b	522	20	7.2e-51	0.863	1	F:ADP binding	-	no IPS match
G1S_contig_10653	conserved protein	393	20	6.3e-37	0.878		-	-	no IPS match
G1S_contig_10654	cyclin-l1-1 isoform x1	1635	20	0	0.882	9	C:plasmodesma; F:protein kinase binding; P:regulation of cyclin-dependent protein serine/threonine kinase activity; P:response to salt stress; P:stomatal lineage progression; P:post-translational protein modification; P:positive regulation of transcription, DNA-templated; P:photoperiodism, flowering; P:cell division	-	NON_CYTOPLASMIC_DOMAIN (PHOBIUS); CYTOPLASMIC_DOMAIN (PHOBIUS); TRANSMEMBRANE (PHOBIUS); TMhelix (TMHMM)
G1S_contig_10655	cinnamoyl- reductase 1-like	475	20	1.2e-99	0.9545	7	F:3-beta-hydroxy-delta5-steroid dehydrogenase activity; F:coenzyme binding; P:steroid biosynthetic process; P:C21-steroid hormone metabolic process; P:androgen metabolic process; P:estrogen metabolic process; P:oxidation-reduction process	EC:1.1.1; EC:1.1.1.145	IPR016040 (G3DSA:3.40.50.GENE3D); IPR002225 (PFAM); PTHR10366:SF244 (PANTHER); PTHR10366 (PANTHER); SSF51735 (SUPERFAMILY)
G1S_contig_10656	ubiquitin-conjugating enzyme e2 36	754	20	4.6e-106	0.995	13	C:nucleus; C:cytosol; C:plasma membrane; C:UBC13-MMS2 complex; F:ubiquitin-protein transferase activity; F:protein binding; F:ATP binding; F:acid-amino acid ligase activity; P:ubiquitin-dependent protein catabolic process; P:response to iron ion; P:root epidermal cell differentiation; P:protein ubiquitination; P:protein deubiquitination	-	SM00212 (SMART); IPR000608 (PFAM); IPR016135 (G3DSA:3.10.110.GENE3D); PTHR24067 (PANTHER); PTHR24067:SF79 (PANTHER); IPR023313 (PROSITE_PATTERNS); IPR000608 (PROSITE_PROFILES); IPR016135 (SUPERFAMILY)
G1S_contig_10657	xylogen-like protein 11-like	748	20	8.6e-61	0.859	4	C:cytoplasmic membrane-bounded vesicle; F:serine-type endopeptidase inhibitor activity; F:peptidase activity; P:proteolysis	-	IPR016140 (SMART); G3DSA:1.10.110.10 (GENE3D); IPR016140 (PFAM); CYTOPLASMIC_DOMAIN (PHOBIUS); NON_CYTOPLASMIC_DOMAIN (PHOBIUS); TRANSMEMBRANE (PHOBIUS); IPR016140 (SUPERFAMILY)
G1S_contig_10658	aldehyde oxidase-like isoform x1	668	20	5.8e-148	0.8715	24	C:cytosol; C:plastid; F:aldehyde oxidase activity; F:xanthine dehydrogenase activity; F:xanthine oxidase activity; F:iron ion binding; F:electron carrier activity; F:oxidoreductase activity, acting on CH-OH group of donors; F:molybdopterin cofactor binding; F:flavin adenine dinucleotide binding; F:2 iron, 2 sulfur cluster binding; P:obsolete electron transport; P:isoleucine catabolic process; P:l…	EC:1.17.3; EC:1.17.1; EC:1.17.1.4; EC:1.17.3.2; EC:1.2.3.1	IPR005107 (SMART); IPR005107 (PFAM); IPR002346 (PFAM); IPR016169 (G3DSA:3.30.465.GENE3D); G3DSA:3.30.390.50 (GENE3D); PTHR11908:SF63 (PANTHER); PTHR11908 (PANTHER); IPR016166 (PROSITE_PROFILES); IPR005107 (SUPERFAMILY); IPR016166 (SUPERFAMILY)
G1S_contig_10659	pleiotropic drug resistance protein 4-like	1635	20	0	0.9345	4	C:membrane; F:ATP binding; F:ATPase activity; P:metabolic process	EC:3.6.1; EC:3.6.1.3; EC:3.6.1.15	IPR003593 (SMART); IPR003439 (PFAM); IPR027417 (G3DSA:3.40.50.GENE3D); IPR013525 (PFAM); PTHR19241 (PANTHER); PTHR19241:SF165 (PANTHER); TRANSMEMBRANE (PHOBIUS); NON_CYTOPLASMIC_DOMAIN (PHOBIUS); CYTOPLASMIC_DOMAIN (PHOBIUS); CYTOPLASMIC_DOMAIN (PHOBIUS); CYTOPLASMIC_DOMAIN (PHOBIUS); TRANSMEMBRANE (PHOBIUS); TRANSMEMBRANE (PHOBIUS); NON_CYTOPLASMIC_DOMAIN (PHOBIUS); TRANSMEMBRANE (PHOBIUS); TRAN…
G1S_contig_1066	plastid transcriptionally active 5 isoform 1	690	20	1.4e-39	0.8705	3	C:mitochondrion; F:heat shock protein binding; F:unfolded protein binding	-	no IPS match
G1S_contig_10660	probable wrky transcription factor 48-like isoform x1	557	6	1.3e-27	0.7517	5	F:transcription factor activity, sequence-specific DNA binding; F:sequence-specific DNA binding; P:regulation of transcription, DNA-templated; C:transcription factor complex; P:regulation of transcription, DNA-templated	-	no IPS match
G1S_contig_10661	chaperone protein dnaj chloroplastic-like	1100	20	2.9e-102	0.804	6	C:nucleus; C:chloroplast; F:unfolded protein binding; F:chaperone binding; P:chlorophyll catabolic process; P:protein refolding	-	IPR001623 (PRINTS); IPR001623 (SMART); IPR001623 (G3DSA:1.10.287.GENE3D); IPR001623 (PFAM); PTHR24076 (PANTHER); PTHR24076:SF107 (PANTHER); IPR018253 (PROSITE_PATTERNS); IPR001623 (PROSITE_PROFILES); IPR001623 (SUPERFAMILY)
G1S_contig_10662	protein unc-45-a-like protein	699	20	6.3e-110	0.894		-	-	Coil (COILS)
G1S_contig_10663	cysteine chloroplastic chromoplastic-like	1062	20	6.4e-161	0.966	5	C:plastid; F:cysteine synthase activity; F:transferase activity; P:cysteine biosynthetic process from serine; C:cysteine synthase complex	EC:2.5.1.47	G3DSA:3.40.50.1100 (GENE3D); IPR001926 (PFAM); G3DSA:3.40.50.1100 (GENE3D); PTHR10314 (PANTHER); PTHR10314:SF97 (PANTHER); IPR001216 (PROSITE_PATTERNS); SIGNAL_PEPTIDE_H_REGION (PHOBIUS); SIGNAL_PEPTIDE (PHOBIUS); SIGNAL_PEPTIDE_C_REGION (PHOBIUS); SIGNAL_PEPTIDE_N_REGION (PHOBIUS); NON_CYTOPLASMIC_DOMAIN (PHOBIUS); IPR001926 (SUPERFAMILY)
G1S_contig_10664	bah and coiled-coil domain-containing protein 1-like isoform x1	1119	20	5.5e-159	0.9355	24	C:chromatin; C:nucleoplasm; C:transcription factor complex; C:chromatin silencing complex; F:transcription regulatory region sequence-specific DNA binding; F:chromatin binding; F:transcription factor activity, sequence-specific DNA binding; F:protein binding; F:zinc ion binding; P:glycolytic process; P:chromatin silencing; P:fatty acid beta-oxidation; P:water transport; P:hyperosmotic response; P…	-	IPR001025 (SMART); IPR001965 (SMART); IPR013083 (G3DSA:3.30.40.GENE3D); IPR001025 (PFAM); IPR019787 (PFAM); PTHR12505 (PANTHER); IPR019786 (PROSITE_PATTERNS); IPR019787 (PROSITE_PROFILES); IPR001025 (PROSITE_PROFILES); IPR011011 (SUPERFAMILY)
G1S_contig_10665	protein far1-related sequence 5-like	512	1	2.9e-10	0.98		-	-	SIGNAL_PEPTIDE (PHOBIUS); SIGNAL_PEPTIDE_H_REGION (PHOBIUS); NON_CYTOPLASMIC_DOMAIN (PHOBIUS); SIGNAL_PEPTIDE_C_REGION (PHOBIUS); SIGNAL_PEPTIDE_N_REGION (PHOBIUS); SignalP-TM (SIGNALP_GRAM_POSITIVE); TMhelix (TMHMM)
G1S_contig_10666	histone acetyltransferase gcn5	1264	20	0	0.933	15	C:histone acetyltransferase complex; F:DNA binding; F:protein binding; F:H3 histone acetyltransferase activity; P:response to xenobiotic stimulus; P:photomorphogenesis; P:flower development; P:root morphogenesis; P:cullin deneddylation; P:protein ubiquitination; P:histone methylation; P:protein deubiquitination; P:post-translational protein modification; P:histone H3 acetylation; P:positive regul…	EC:2.3.1.48; EC:2.3.1	IPR001487 (PRINTS); IPR001487 (SMART); IPR000182 (PFAM); IPR001487 (PFAM); IPR016181 (G3DSA:3.40.630.GENE3D); IPR001487 (G3DSA:1.20.920.GENE3D); PTHR22880 (PANTHER); IPR018359 (PROSITE_PATTERNS); IPR001487 (PROSITE_PROFILES); IPR000182 (PROSITE_PROFILES); IPR016181 (SUPERFAMILY); IPR001487 (SUPERFAMILY)
G1S_contig_10667	PREDICTED: uncharacterized protein LOC101761797	710	20	7e-45	0.814		-	-	NON_CYTOPLASMIC_DOMAIN (PHOBIUS); CYTOPLASMIC_DOMAIN (PHOBIUS); TRANSMEMBRANE (PHOBIUS); TMhelix (TMHMM)
G1S_contig_10668	lateral signaling target protein 2-like protein	259	20	1.9e-39	0.8465	6	C:intracellular membrane-bounded organelle; C:cytoplasmic part; F:metal ion binding; P:protein targeting to vacuole; P:vesicle-mediated transport; P:endosomal transport	-	no IPS match
G1S_contig_10669	zinc transporter ztp29 isoform x1	1219	20	0	0.903	4	C:membrane; F:metal ion transmembrane transporter activity; P:metal ion transport; P:transmembrane transport	-	no IPS match
G1S_contig_1067	senescence-associated partial	1047	20	2.7e-79	0.698		-	-	no IPS match
G1S_contig_10670	proteasome subunit beta type-6-like	1080	20	1.7e-161	0.975	20	C:nucleus; C:vacuolar membrane; C:cytosol; C:proteasome core complex; F:DNA binding; F:threonine-type endopeptidase activity; F:zinc ion binding; P:glycolytic process; P:regulation of transcription, DNA-templated; P:fatty acid beta-oxidation; P:water transport; P:hyperosmotic response; P:Golgi organization; P:response to temperature stimulus; P:toxin catabolic process; P:regulation of plant-type …	EC:3.4.25	IPR000243 (PRINTS); IPR029055 (G3DSA:3.60.20.GENE3D); IPR001353 (PFAM); PTHR11599:SF4 (PANTHER); PTHR11599 (PANTHER); IPR016050 (PROSITE_PATTERNS); IPR023333 (PROSITE_PROFILES); IPR029055 (SUPERFAMILY)
G1S_contig_10671	cell wall invertase	296	20	2.2e-34	0.951	4	F:sucrose alpha-glucosidase activity; P:starch metabolic process; P:sucrose metabolic process; C:glucosidase II complex	EC:3.2.1.26; EC:3.2.1; EC:3.2.1.48	CYTOPLASMIC_DOMAIN (PHOBIUS); TRANSMEMBRANE (PHOBIUS); NON_CYTOPLASMIC_DOMAIN (PHOBIUS); TMhelix (TMHMM)
G1S_contig_10672	invertase inhibitor	601	20	1.7e-76	0.74	6	C:cytoplasmic membrane-bounded vesicle; F:enzyme inhibitor activity; F:pectinesterase activity; P:negative regulation of catalytic activity; P:starch metabolic process; P:sucrose metabolic process	EC:3.1.1.11; EC:3.1.1.1	no IPS match
G1S_contig_10673	filament-like plant protein 7	3055	20	0	0.7195		-	-	Coil (COILS); Coil (COILS); Coil (COILS); Coil (COILS); Coil (COILS); IPR008587 (PFAM); PTHR31580 (PANTHER); PTHR31580:SF3 (PANTHER)
G1S_contig_10674	---NA---	213	0	-	-		-	-	no IPS match
G1S_contig_10675	wat1-related protein at5g45370-like	455	9	1.6e-19	0.77	3	C:integral component of membrane; F:transmembrane transporter activity; P:transmembrane transport	-	no IPS match
G1S_contig_10676	gdsl esterase lipase at5g45910-like	1376	20	0	0.7785	3	C:cytoplasmic membrane-bounded vesicle; F:hydrolase activity, acting on ester bonds; P:metabolic process	-	no IPS match
G1S_contig_10677	PREDICTED: uncharacterized protein LOC101784562	355	20	9.4e-41	0.8365	1	C:membrane	-	no IPS match
G1S_contig_10678	leucine-rich repeat family protein	1154	20	0	0.8465	1	C:cytoplasmic membrane-bounded vesicle	-	no IPS match
G1S_contig_10679	far1 family expressed	1579	20	0	0.6285	1	F:metal ion binding	-	no IPS match
G1S_contig_1068	peptidyl-prolyl cis-trans isomerase	1032	20	5.6e-101	0.9255	5	C:cytoplasm; F:peptidyl-prolyl cis-trans isomerase activity; F:peptide binding; P:protein peptidyl-prolyl isomerization; P:protein folding	EC:5.2.1.8	no IPS match
G1S_contig_10680	peroxisomal -dienoyl- reductase-like	1100	20	0	0.939	3	C:membrane; F:oxidoreductase activity; P:oxidation-reduction process	-	SignalP-TM (SIGNALP_GRAM_POSITIVE)
G1S_contig_10681	protein peroxin-4	965	20	9.6e-111	0.984	5	C:intracellular; F:ligase activity; P:fatty acid beta-oxidation; P:phosphatidylinositol biosynthetic process; P:protein import into peroxisome matrix	-	no IPS match
G1S_contig_10682	signal peptidase complex subunit 1	558	20	1.3e-37	0.8985	6	C:mitochondrion; C:signal peptidase complex; C:integral component of membrane; C:cytoplasmic membrane-bounded vesicle; F:peptidase activity; P:signal peptide processing	-	IPR009542 (PFAM); PTHR13202:SF0 (PANTHER); IPR009542 (PANTHER); CYTOPLASMIC_DOMAIN (PHOBIUS); TRANSMEMBRANE (PHOBIUS); CYTOPLASMIC_DOMAIN (PHOBIUS); TRANSMEMBRANE (PHOBIUS); NON_CYTOPLASMIC_DOMAIN (PHOBIUS); TMhelix (TMHMM); TMhelix (TMHMM)
G1S_contig_10683	disease resistance rpp13-like protein 1	259	20	5.8e-49	0.697	1	F:ADP binding	-	IPR002182 (PFAM); IPR027417 (SUPERFAMILY)
G1S_contig_10684	disease resistance rpp13-like protein 1	290	20	2.2e-58	0.6925	1	F:ADP binding	-	no IPS match
G1S_contig_10685	---NA---	245	0	-	-		-	-	SIGNAL_PEPTIDE_C_REGION (PHOBIUS); SIGNAL_PEPTIDE_N_REGION (PHOBIUS); SIGNAL_PEPTIDE_H_REGION (PHOBIUS); SIGNAL_PEPTIDE (PHOBIUS); NON_CYTOPLASMIC_DOMAIN (PHOBIUS); TMhelix (TMHMM)
G1S_contig_10686	3-oxoacyl-	1656	20	0	0.967	5	C:fatty acid synthase complex; C:chloroplast; F:3-oxoacyl-[acyl-carrier-protein] synthase activity; P:fatty acid biosynthetic process; P:acyl-carrier-protein biosynthetic process	EC:2.3.1.85; EC:2.3.1.41	IPR020841 (SMART); IPR017568 (TIGRFAM); IPR014030 (PFAM); IPR016038 (G3DSA:3.40.47.GENE3D); IPR016038 (G3DSA:3.40.47.GENE3D); IPR017568 (PIRSF); IPR014031 (PFAM); PTHR11712:SF226 (PANTHER); PTHR11712 (PANTHER); IPR018201 (PROSITE_PATTERNS); IPR016039 (SUPERFAMILY); IPR016039 (SUPERFAMILY)
G1S_contig_10687	gdsl esterase lipase at5g45910-like	369	20	7.6e-82	0.7775	2	F:hydrolase activity, acting on ester bonds; P:metabolic process	-	IPR013830 (G3DSA:3.40.50.GENE3D); IPR001087 (PFAM); PTHR22835 (PANTHER)
G1S_contig_10688	low quality protein: la-related protein 1c-like	980	20	4e-77	0.7615	1	C:plastid	-	IPR006630 (SMART); IPR006630 (PFAM); IPR011991 (G3DSA:1.10.10.GENE3D); PTHR22792:SF49 (PANTHER); PTHR22792 (PANTHER); IPR006630 (PROSITE_PROFILES); SSF46785 (SUPERFAMILY)
G1S_contig_10689	---NA---	336	0	-	-		-	-	SIGNAL_PEPTIDE_H_REGION (PHOBIUS); SIGNAL_PEPTIDE_N_REGION (PHOBIUS); SIGNAL_PEPTIDE (PHOBIUS); SIGNAL_PEPTIDE_C_REGION (PHOBIUS); NON_CYTOPLASMIC_DOMAIN (PHOBIUS); TMhelix (TMHMM)
G1S_contig_1069	abc1-like partial	2387	20	0	0.9615	5	F:protein kinase activity; F:ATP binding; P:protein phosphorylation; P:protein stabilization; P:regulation of tocopherol cyclase activity	-	G3DSA:3.90.1200.10 (GENE3D); IPR004147 (PFAM); PTHR10566:SF60 (PANTHER); PTHR10566 (PANTHER); IPR000719 (PROSITE_PROFILES); SignalP-TM (SIGNALP_GRAM_POSITIVE); SignalP-noTM (SIGNALP_GRAM_NEGATIVE); IPR011009 (SUPERFAMILY)
G1S_contig_10690	---NA---	284	0	-	-		-	-	no IPS match
G1S_contig_10691	elongator complex protein 3	302	20	8.2e-64	0.9935	18	C:nuclear euchromatin; C:cytosol; C:Elongator holoenzyme complex; F:histone acetyltransferase activity; F:metal ion binding; F:iron-sulfur cluster binding; P:tRNA wobble uridine modification; P:regulation of transcription, DNA-templated; P:cell proliferation; P:DNA mediated transformation; P:specification of organ axis polarity; P:regulation of auxin mediated signaling pathway; P:histone acetylat…	EC:2.3.1.48; EC:2.3.1	PTHR11135 (PANTHER)
G1S_contig_10692	coatomer subunit zeta-1	838	20	8.5e-110	0.907	3	C:COPI-coated vesicle membrane; P:protein transport; P:vesicle-mediated transport	-	G3DSA:3.30.450.60 (GENE3D); IPR022775 (PFAM); PTHR11043 (PANTHER); IPR011012 (SUPERFAMILY)
G1S_contig_10693	mitochondrial ribosomal protein s10	761	20	1.9e-69	0.8685	6	C:mitochondrial small ribosomal subunit; F:structural constituent of ribosome; P:DNA-templated transcription, elongation; P:translation; P:pyrimidine ribonucleotide biosynthetic process; P:ribosome biogenesis	-	no IPS match
G1S_contig_10694	cyclin-d1-binding protein 1 homolog	207	20	1.4e-38	0.833	2	P:phosphatidylserine biosynthetic process; P:regulation of cell cycle	-	no IPS match
G1S_contig_10695	cyclin-d1-binding protein 1 homolog	271	20	1.7e-56	0.8345	2	P:phosphatidylserine biosynthetic process; P:regulation of cell cycle	-	PF13324 (PFAM)
G1S_contig_10696	PREDICTED: uncharacterized protein LOC101784874 isoform X2	1690	20	0	0.8585	3	C:mitochondrion; C:chloroplast; F:DNA binding	-	no IPS match
G1S_contig_10697	kinesin heavy chain	2808	20	0	0.9035	11	C:kinesin complex; C:microtubule; C:integral component of membrane; F:microtubule motor activity; F:ATP binding; F:microtubule binding; F:ATPase activity; P:microtubule-based movement; P:metabolic process; P:transmembrane transport; C:tubulin complex	EC:3.6.1; EC:3.6.1.3; EC:3.6.1.15	Coil (COILS); Coil (COILS); IPR001752 (PRINTS); IPR001752 (SMART); IPR021881 (PFAM); IPR001752 (G3DSA:3.40.850.GENE3D); IPR001752 (PFAM); PTHR24115:SF405 (PANTHER); IPR027640 (PANTHER); IPR027640 (PANTHER); IPR001752 (PROSITE_PROFILES); IPR027417 (SUPERFAMILY)
G1S_contig_10698	ap-3 complex subunit delta-like	414	12	1.2e-50	0.7458	6	C:membrane coat; P:intracellular protein transport; P:intra-Golgi vesicle-mediated transport; P:endosome organization; P:lytic vacuole organization; P:protein storage vacuole organization	-	no IPS match
G1S_contig_10699	---NA---	1191	0	-	-		-	-	no IPS match
G1S_contig_107	translocase of chloroplast chloroplastic-like	345	20	4.8e-33	0.814	4	C:viral envelope; F:GTP binding; F:hydrolase activity, acting on acid anhydrides; P:metabolic process	-	PTHR10903 (PANTHER); PTHR10903:SF47 (PANTHER)
G1S_contig_1070	u3 small nucleolar rna-associated protein 15 homolog	924	20	7.2e-138	0.809	10	C:plastid; C:viral nucleocapsid; C:small-subunit processome; C:t-UTP complex; C:Cul4-RING E3 ubiquitin ligase complex; F:snoRNA binding; P:maturation of SSU-rRNA from tricistronic rRNA transcript (SSU-rRNA, 5.8S rRNA, LSU-rRNA); P:karyogamy; P:embryo sac egg cell differentiation; P:positive regulation of transcription from RNA polymerase I promoter	-	NON_CYTOPLASMIC_DOMAIN (PHOBIUS); TRANSMEMBRANE (PHOBIUS); CYTOPLASMIC_DOMAIN (PHOBIUS); CYTOPLASMIC_DOMAIN (PHOBIUS); TRANSMEMBRANE (PHOBIUS); SignalP-TM (SIGNALP_GRAM_POSITIVE); TMhelix (TMHMM); TMhelix (TMHMM)
G1S_contig_10700	cbl-interacting protein kinase 14	754	20	4.1e-67	0.95	5	F:protein serine/threonine kinase activity; F:ATP binding; P:protein phosphorylation; P:signal transduction; P:serine family amino acid metabolic process	EC:2.7.11	IPR002290 (SMART); IPR000719 (PFAM); G3DSA:3.30.200.20 (GENE3D); PTHR24347:SF168 (PANTHER); IPR020636 (PANTHER); IPR017441 (PROSITE_PATTERNS); IPR000719 (PROSITE_PROFILES); IPR011009 (SUPERFAMILY)
G1S_contig_10701	PREDICTED: uncharacterized protein LOC101784131	323	2	1e-18	0.94		-	-	SIGNAL_PEPTIDE_H_REGION (PHOBIUS); SIGNAL_PEPTIDE_N_REGION (PHOBIUS); SIGNAL_PEPTIDE_C_REGION (PHOBIUS); NON_CYTOPLASMIC_DOMAIN (PHOBIUS); SIGNAL_PEPTIDE (PHOBIUS)
G1S_contig_10702	vacuolar cation proton exchanger 3	1579	20	0	0.9285	5	C:vacuolar membrane; C:integral component of membrane; F:calcium:proton antiporter activity; P:calcium ion transmembrane transport; P:regulation of pH	-	TMhelix (TMHMM)
G1S_contig_10703	---NA---	390	0	-	-		-	-	no IPS match
G1S_contig_10704	hypothetical protein EUTSA_v10016212mg	369	1	0.0005	0.73	2	F:nucleic acid binding; F:nucleotide binding	-	TRANSMEMBRANE (PHOBIUS); NON_CYTOPLASMIC_DOMAIN (PHOBIUS); CYTOPLASMIC_DOMAIN (PHOBIUS)
G1S_contig_10705	serine threonine-protein kinase 38-like	1330	20	0	0.9505	4	F:protein serine/threonine kinase activity; F:ATP binding; P:protein phosphorylation; P:serine family amino acid metabolic process	EC:2.7.11	IPR000961 (SMART); IPR002290 (SMART); G3DSA:1.10.510.10 (GENE3D); G3DSA:3.30.200.20 (GENE3D); IPR000719 (PFAM); IPR017892 (PFAM); PTHR24358:SF8 (PANTHER); PTHR24358 (PANTHER); IPR017441 (PROSITE_PATTERNS); IPR008271 (PROSITE_PATTERNS); IPR000719 (PROSITE_PROFILES); IPR000961 (PROSITE_PROFILES); IPR011009 (SUPERFAMILY)
G1S_contig_10706	protein low psii accumulation chloroplastic	960	20	1.5e-53	0.8815	11	C:chloroplast thylakoid; C:thylakoid membrane; P:rRNA processing; P:photosynthetic electron transport in photosystem I; P:chloroplast relocation; P:thylakoid membrane organization; P:photosystem II assembly; P:regulation of protein dephosphorylation; P:defense response to bacterium; P:transcription from plastid promoter; P:positive regulation of transcription, DNA-templated	-	SignalP-TM (SIGNALP_GRAM_POSITIVE)
G1S_contig_10707	---NA---	249	0	-	-		-	-	no IPS match
G1S_contig_10708	PREDICTED: uncharacterized protein LOC101754510	1041	20	0	0.7	1	C:plastid	-	IPR011676 (PFAM)
G1S_contig_10709	boron transporter	350	20	6.4e-60	0.96	7	C:integral component of plasma membrane; F:inorganic anion exchanger activity; F:borate efflux transmembrane transporter activity; P:chloride transport; P:bicarbonate transport; P:borate transmembrane transport; P:regulation of intracellular pH	-	IPR011531 (PFAM); IPR003020 (PANTHER); PTHR11453:SF31 (PANTHER); CYTOPLASMIC_DOMAIN (PHOBIUS); NON_CYTOPLASMIC_DOMAIN (PHOBIUS); TRANSMEMBRANE (PHOBIUS); NON_CYTOPLASMIC_DOMAIN (PHOBIUS); TRANSMEMBRANE (PHOBIUS); TMhelix (TMHMM); TMhelix (TMHMM)
G1S_contig_1071	glycine-rich rna-binding protein	565	20	5.9e-53	0.924	6	C:nucleus; C:cytosol; F:nucleotide binding; F:nucleic acid binding; F:zinc ion binding; P:cold acclimation	-	IPR000504 (SMART); IPR012677 (G3DSA:3.30.70.GENE3D); IPR000504 (PFAM); PTHR24012:SF244 (PANTHER); PTHR24012 (PANTHER); IPR000504 (PROSITE_PROFILES); SSF54928 (SUPERFAMILY)
G1S_contig_10710	dnaj homolog subfamily b member 1-like	220	10	2.2e-41	0.854	2	F:unfolded protein binding; P:protein folding	-	no IPS match
G1S_contig_10711	isochorismatase family protein rutb	1022	20	2.2e-132	0.9135	3	C:mitochondrion; F:hydrolase activity; P:metabolic process	-	IPR000868 (G3DSA:3.40.50.GENE3D); IPR000868 (PFAM); PTHR11080 (PANTHER); SIGNAL_PEPTIDE (PHOBIUS); NON_CYTOPLASMIC_DOMAIN (PHOBIUS); SIGNAL_PEPTIDE_C_REGION (PHOBIUS); SIGNAL_PEPTIDE_H_REGION (PHOBIUS); SIGNAL_PEPTIDE_N_REGION (PHOBIUS); SignalP-noTM (SIGNALP_EUK); IPR000868 (SUPERFAMILY)
G1S_contig_10712	sugar transport protein 5	834	20	8.2e-99	0.8895	6	C:integral component of plasma membrane; F:sugar:proton symporter activity; F:glucose transmembrane transporter activity; P:proton transport; P:hexose transmembrane transport; P:glucose import	-	no IPS match
G1S_contig_10713	abc transporter b family member 19-like	2267	20	0	0.9615	6	C:cytoplasmic membrane-bounded vesicle; C:ATP-binding cassette (ABC) transporter complex; F:ATP binding; F:ATPase activity, coupled to transmembrane movement of substances; P:metabolic process; P:transmembrane transport	EC:3.6.1; EC:3.6.1.3; EC:3.6.1.15	IPR003593 (SMART); G3DSA:1.20.1560.10 (GENE3D); IPR011527 (PFAM); IPR027417 (G3DSA:3.40.50.GENE3D); IPR027417 (G3DSA:3.40.50.GENE3D); IPR003439 (PFAM); PTHR24221:SF149 (PANTHER); PTHR24221 (PANTHER); IPR017871 (PROSITE_PATTERNS); IPR017871 (PROSITE_PATTERNS); TRANSMEMBRANE (PHOBIUS); TRANSMEMBRANE (PHOBIUS); NON_CYTOPLASMIC_DOMAIN (PHOBIUS); NON_CYTOPLASMIC_DOMAIN (PHOBIUS); TRANSMEMBRANE (PHOBIU…
G1S_contig_10714	abc transporter c family member 9	285	17	3.4e-36	0.7794	5	C:integral component of membrane; F:ATP binding; F:ATPase activity, coupled to transmembrane movement of substances; P:metabolic process; P:transmembrane transport	EC:3.6.1; EC:3.6.1.3; EC:3.6.1.15	TRANSMEMBRANE (PHOBIUS); NON_CYTOPLASMIC_DOMAIN (PHOBIUS); CYTOPLASMIC_DOMAIN (PHOBIUS); TMhelix (TMHMM)
G1S_contig_10715	---NA---	321	0	-	-		-	-	SIGNAL_PEPTIDE_N_REGION (PHOBIUS); SIGNAL_PEPTIDE_H_REGION (PHOBIUS); SIGNAL_PEPTIDE_C_REGION (PHOBIUS); SIGNAL_PEPTIDE (PHOBIUS); NON_CYTOPLASMIC_DOMAIN (PHOBIUS); SignalP-TM (SIGNALP_GRAM_POSITIVE); SignalP-noTM (SIGNALP_EUK)
G1S_contig_10716	39s ribosomal protein l41- mitochondrial-like	597	20	1.6e-51	0.947	1	C:plastid	-	IPR019189 (PFAM); PTHR21338 (PANTHER); SIGNAL_PEPTIDE (PHOBIUS); SIGNAL_PEPTIDE_H_REGION (PHOBIUS); NON_CYTOPLASMIC_DOMAIN (PHOBIUS); SIGNAL_PEPTIDE_C_REGION (PHOBIUS); SIGNAL_PEPTIDE_N_REGION (PHOBIUS)
G1S_contig_10717	serine threonine-protein kinase at5g01020-like	1388	20	0	0.8665	11	C:mitochondrion; C:plasma membrane; C:plasmodesma; F:peptide receptor activity; F:transmembrane receptor protein serine/threonine kinase activity; F:ATP binding; F:ubiquitin protein ligase binding; P:transmembrane receptor protein serine/threonine kinase signaling pathway; P:serine family amino acid metabolic process; P:hormone-mediated signaling pathway; P:protein autophosphorylation	EC:2.7.11	IPR013320 (G3DSA:2.60.120.GENE3D); G3DSA:3.30.200.20 (GENE3D); IPR001245 (PFAM); G3DSA:1.10.510.10 (GENE3D); PTHR24420:SF710 (PANTHER); PTHR24420 (PANTHER); IPR008271 (PROSITE_PATTERNS); IPR000719 (PROSITE_PROFILES); IPR011009 (SUPERFAMILY)
G1S_contig_10718	protein iq-domain 1-like	1976	20	0	0.88	1	F:protein binding	-	Coil (COILS); IPR000048 (SMART); IPR025064 (PFAM); IPR000048 (PFAM); PTHR32295:SF0 (PANTHER); PTHR32295 (PANTHER); IPR000048 (PROSITE_PROFILES); SignalP-TM (SIGNALP_GRAM_POSITIVE)
G1S_contig_10719	---NA---	297	0	-	-		-	-	no IPS match
G1S_contig_1072	tetratricopeptide repeat-like superfamily partial	2015	20	0	0.9195	6	C:plastid; F:protein binding; P:pentose-phosphate shunt; P:rRNA processing; P:tRNA metabolic process; P:chloroplast organization	-	IPR011990 (G3DSA:1.25.40.GENE3D); IPR002885 (PFAM); IPR002885 (PFAM); IPR002885 (TIGRFAM); PTHR24015 (PANTHER); PTHR24015:SF403 (PANTHER); IPR002885 (PROSITE_PROFILES); IPR002885 (PROSITE_PROFILES); IPR002885 (PROSITE_PROFILES); IPR002885 (PROSITE_PROFILES); IPR002885 (PROSITE_PROFILES); IPR002885 (PROSITE_PROFILES); IPR002885 (PROSITE_PROFILES); IPR002885 (PROSITE_PROFILES); IPR002885 (PROSITE_P…
G1S_contig_10720	PREDICTED: uncharacterized protein LOC101775202	619	1	9.7e-34	0.84		-	-	SIGNAL_PEPTIDE_C_REGION (PHOBIUS); NON_CYTOPLASMIC_DOMAIN (PHOBIUS); SIGNAL_PEPTIDE_N_REGION (PHOBIUS); SIGNAL_PEPTIDE (PHOBIUS); SIGNAL_PEPTIDE_H_REGION (PHOBIUS); SignalP-noTM (SIGNALP_EUK); SignalP-noTM (SIGNALP_GRAM_NEGATIVE); SignalP-TM (SIGNALP_GRAM_POSITIVE)
G1S_contig_10721	---NA---	688	0	-	-		-	-	no IPS match
G1S_contig_10722	PREDICTED: uncharacterized protein LOC101757550	803	18	4.6e-31	0.825	2	C:mitochondrion; C:plastid	-	NON_CYTOPLASMIC_DOMAIN (PHOBIUS); NON_CYTOPLASMIC_DOMAIN (PHOBIUS); TRANSMEMBRANE (PHOBIUS); SIGNAL_PEPTIDE (PHOBIUS); TRANSMEMBRANE (PHOBIUS); SIGNAL_PEPTIDE_N_REGION (PHOBIUS); SIGNAL_PEPTIDE_C_REGION (PHOBIUS); CYTOPLASMIC_DOMAIN (PHOBIUS); SIGNAL_PEPTIDE_H_REGION (PHOBIUS); SignalP-TM (SIGNALP_GRAM_POSITIVE); SignalP-noTM (SIGNALP_GRAM_NEGATIVE); SignalP-noTM (SIGNALP_EUK); TMhelix (TMHMM)
G1S_contig_10723	probable wrky transcription factor 19-like isoform x1	482	20	6.1e-109	0.9055		-	-	PTHR31827 (PANTHER)
G1S_contig_10724	phytosulfokines 2 precursor	748	20	5.8e-42	0.649	5	C:extracellular region; F:growth factor activity; P:cell proliferation; P:signal transduction; P:growth	-	IPR009438 (PFAM); SIGNAL_PEPTIDE_H_REGION (PHOBIUS); NON_CYTOPLASMIC_DOMAIN (PHOBIUS); SIGNAL_PEPTIDE_N_REGION (PHOBIUS); SIGNAL_PEPTIDE (PHOBIUS); SIGNAL_PEPTIDE_C_REGION (PHOBIUS); TMhelix (TMHMM)
G1S_contig_10725	15-cis-zeta-carotene partial	903	20	0	0.9315	4	C:integral component of membrane; C:chloroplast membrane; F:9,15,9'-tri-cis-zeta-carotene isomerase activity; P:carotene biosynthetic process	-	CYTOPLASMIC_DOMAIN (PHOBIUS); TRANSMEMBRANE (PHOBIUS); NON_CYTOPLASMIC_DOMAIN (PHOBIUS)
G1S_contig_10726	---NA---	211	0	-	-		-	-	SignalP-noTM (SIGNALP_EUK)
G1S_contig_10727	PREDICTED: uncharacterized protein LOC101762639 isoform X1	953	20	1.2e-127	0.8395	1	C:plastid	-	no IPS match
G1S_contig_10728	calcium-binding ef hand family	1017	20	9.8e-154	0.8865	6	C:endoplasmic reticulum; C:Golgi apparatus; C:plasma membrane; F:calcium ion binding; P:regulation of flower development; P:histone lysine methylation	-	SIGNAL_PEPTIDE_H_REGION (PHOBIUS); NON_CYTOPLASMIC_DOMAIN (PHOBIUS); SIGNAL_PEPTIDE_C_REGION (PHOBIUS); SIGNAL_PEPTIDE (PHOBIUS); SIGNAL_PEPTIDE_N_REGION (PHOBIUS); SignalP-noTM (SIGNALP_EUK)
G1S_contig_10729	PREDICTED: uncharacterized protein LOC101776841	932	20	7.5e-50	0.911	9	C:chloroplast thylakoid membrane; F:heat shock protein binding; F:unfolded protein binding; P:leaf morphogenesis; P:cellular cation homeostasis; P:cell differentiation; P:positive regulation of catalytic activity; P:positive regulation of transcription, DNA-templated; P:divalent metal ion transport	-	IPR001305 (G3DSA:2.10.230.GENE3D); TRANSMEMBRANE (PHOBIUS); NON_CYTOPLASMIC_DOMAIN (PHOBIUS); CYTOPLASMIC_DOMAIN (PHOBIUS); IPR001305 (SUPERFAMILY); TMhelix (TMHMM)
G1S_contig_1073	tom1-like protein 2	1495	20	0	0.8575	6	C:cytosol; C:plasma membrane; F:kinase activity; P:protein targeting to vacuole; P:vesicle-mediated transport; P:phosphorylation	-	IPR018205 (SMART); IPR014645 (PIRSF); G3DSA:1.20.58.160 (GENE3D); IPR008942 (G3DSA:1.25.40.GENE3D); IPR004152 (PFAM); IPR002014 (PFAM); PTHR13856 (PANTHER); PTHR13856:SF77 (PANTHER); IPR002014 (PROSITE_PROFILES); IPR004152 (PROSITE_PROFILES); SSF89009 (SUPERFAMILY); IPR008942 (SUPERFAMILY)
G1S_contig_10730	transcription factor bhlh49-like	211	15	6.3e-38	0.6387	1	C:nucleus	-	no IPS match
G1S_contig_10731	---NA---	266	0	-	-		-	-	no IPS match
G1S_contig_10732	phd finger protein rhinoceros	224	20	2.7e-38	0.893		-	-	PTHR31928 (PANTHER); PTHR31928:SF4 (PANTHER)
G1S_contig_10733	trna rrna methyltransferase family protein isoform 2	248	20	4.7e-46	0.761	13	F:single-stranded DNA endodeoxyribonuclease activity; F:magnesium ion binding; F:DNA binding; F:RNA binding; F:RNA methyltransferase activity; F:terpene synthase activity; P:double-strand break repair via homologous recombination; P:RNA methylation; P:nucleotide-excision repair; P:RNA processing; P:response to oxidative stress; P:nucleic acid phosphodiester bond hydrolysis; P:DNA catabolic process	EC:3.1; EC:2.1.1	no IPS match
G1S_contig_10734	ultraviolet-b receptor uvr8-like	2270	20	0	0.926	2	F:ligase activity; P:metabolic process	-	IPR000408 (PRINTS); IPR009091 (G3DSA:2.130.10.GENE3D); IPR000408 (PFAM); PTHR22870 (PANTHER); PTHR22870:SF24 (PANTHER); IPR000408 (PROSITE_PATTERNS); IPR000408 (PROSITE_PROFILES); IPR009091 (SUPERFAMILY)
G1S_contig_10735	PREDICTED: uncharacterized protein LOC101780965	1197	20	0	0.68	1	C:mitochondrion	-	no IPS match
G1S_contig_10736	filament-like plant protein 4	607	20	1.4e-57	0.639		-	-	PTHR31580:SF4 (PANTHER); PTHR31580 (PANTHER)
G1S_contig_10737	protein tic 20- chloroplastic-like	1138	20	0	0.8155	2	C:plastid; C:membrane	-	TRANSMEMBRANE (PHOBIUS); CYTOPLASMIC_DOMAIN (PHOBIUS); NON_CYTOPLASMIC_DOMAIN (PHOBIUS); TRANSMEMBRANE (PHOBIUS); CYTOPLASMIC_DOMAIN (PHOBIUS); CYTOPLASMIC_DOMAIN (PHOBIUS); NON_CYTOPLASMIC_DOMAIN (PHOBIUS); TRANSMEMBRANE (PHOBIUS); TRANSMEMBRANE (PHOBIUS); TMhelix (TMHMM); TMhelix (TMHMM); TMhelix (TMHMM)
G1S_contig_10738	atp-binding atpase-like domain-containing	1064	20	0	0.6875	1	F:ATP binding	-	Coil (COILS); PTHR23336 (PANTHER); PTHR23336:SF7 (PANTHER)
G1S_contig_10739	serine-rich protein	465	20	1.6e-50	0.6735	1	C:plastid	-	no IPS match
G1S_contig_1074	unknown	263	1	2.5e-07	0.65	4	C:intracellular; P:primary metabolic process; P:cellular biosynthetic process; P:cellular macromolecule metabolic process	-	no IPS match
G1S_contig_10740	ribosome biogenesis protein bop1 homolog	2069	20	0	0.899	8	C:nucleoplasm; C:nucleolus; C:preribosome, large subunit precursor; F:protein binding; F:ribonucleoprotein complex binding; P:maturation of LSU-rRNA from tricistronic rRNA transcript (SSU-rRNA, 5.8S rRNA, LSU-rRNA); P:maturation of 5.8S rRNA from tricistronic rRNA transcript (SSU-rRNA, 5.8S rRNA, LSU-rRNA); P:protein maturation	-	IPR012953 (SMART); IPR001680 (SMART); IPR001680 (PFAM); IPR012953 (PFAM); IPR015943 (G3DSA:2.130.10.GENE3D); PTHR17605 (PANTHER); IPR019775 (PROSITE_PATTERNS); IPR028598 (HAMAP); IPR001680 (PROSITE_PROFILES); IPR017986 (PROSITE_PROFILES); IPR017986 (SUPERFAMILY)
G1S_contig_10741	proteasome-associated protein ecm29 homolog	448	20	1.2e-95	0.874	2	C:proteasome complex; C:plastid	-	IPR011989 (G3DSA:1.25.10.GENE3D)
G1S_contig_10742	protein ddb_g0276689 isoform x2	757	20	9.3e-125	0.8575		-	-	no IPS match
G1S_contig_10743	protein ddb_g0276689 isoform x2	270	20	1.5e-51	0.883		-	-	no IPS match
G1S_contig_10744	rrna-processing protein efg1-like	1223	20	1.5e-132	0.8345	1	C:plastid	-	SIGNAL_PEPTIDE_N_REGION (PHOBIUS); SIGNAL_PEPTIDE (PHOBIUS); NON_CYTOPLASMIC_DOMAIN (PHOBIUS); SIGNAL_PEPTIDE_H_REGION (PHOBIUS); SIGNAL_PEPTIDE_C_REGION (PHOBIUS)
G1S_contig_10745	dna-(apurinic or apyrimidinic site) lyase	427	20	1.5e-41	0.91	5	C:chloroplast; F:endonuclease activity; F:lyase activity; P:DNA repair; P:nucleic acid phosphodiester bond hydrolysis	EC:3.1	CYTOPLASMIC_DOMAIN (PHOBIUS); TRANSMEMBRANE (PHOBIUS); NON_CYTOPLASMIC_DOMAIN (PHOBIUS); TMhelix (TMHMM)
G1S_contig_10746	translation initiation factor eif-2b subunit delta-like	1308	20	0	0.881	3	C:ribosome; F:translation initiation factor activity; P:regulation of translational initiation	-	Coil (COILS); IPR000649 (PFAM); G3DSA:3.40.50.10470 (GENE3D); PTHR10233 (PANTHER); PTHR10233:SF14 (PANTHER); SSF100950 (SUPERFAMILY)
G1S_contig_10747	ubiquitin-conjugating enzyme e2 7-like	1022	20	2.8e-109	0.9625	4	F:ubiquitin-protein transferase activity; F:ligase activity; P:protein deubiquitination; P:protein ubiquitination	-	Coil (COILS); SM00212 (SMART); IPR000608 (PFAM); IPR016135 (G3DSA:3.10.110.GENE3D); PTHR24067:SF3 (PANTHER); PTHR24067 (PANTHER); IPR023313 (PROSITE_PATTERNS); IPR000608 (PROSITE_PROFILES); IPR016135 (SUPERFAMILY)
G1S_contig_10748	e3 ubiquitin-protein ligase listerin	1205	20	0	0.743	16	C:cytosol; F:zinc ion binding; P:microtubule cytoskeleton organization; P:cytokinesis by cell plate formation; P:protein glycosylation; P:gravitropism; P:photomorphogenesis; P:embryo development ending in seed dormancy; P:seed germination; P:regulation of flower development; P:meristem structural organization; P:seed dormancy process; P:sugar mediated signaling pathway; P:vegetative to reproducti…	-	no IPS match
G1S_contig_10749	tetratricopeptide repeat-like superfamily isoform 2	1396	20	0	0.7405	1	F:protein binding	-	IPR011990 (G3DSA:1.25.40.GENE3D); SSF48452 (SUPERFAMILY)
G1S_contig_1075	hydrophobic protein lti6b	595	20	1.8e-22	0.9515	3	C:integral component of membrane; C:cytoplasmic membrane-bounded vesicle; P:response to cold	-	no IPS match
G1S_contig_10750	aspartic proteinase-like protein 1	429	20	3.7e-36	0.7075	3	C:cytoplasmic membrane-bounded vesicle; F:aspartic-type endopeptidase activity; P:proteolysis	EC:3.4.23	no IPS match
G1S_contig_10751	alpha beta fold family expressed	800	20	1.1e-161	0.8965	3	C:cytoplasmic membrane-bounded vesicle; F:hydrolase activity; P:metabolic process	-	no IPS match
G1S_contig_10752	---NA---	860	0	-	-		-	-	no IPS match
G1S_contig_10753	kh domain-containing protein spin1-like	1196	20	0	0.884	1	F:RNA binding	-	no IPS match
G1S_contig_10754	30s ribosomal protein s16	407	20	3.5e-83	0.9215	9	C:mitochondrion; C:ribosome; C:plastid; F:structural constituent of ribosome; P:translation; P:production of ta-siRNAs involved in RNA interference; P:production of miRNAs involved in gene silencing by miRNA; P:ribosome biogenesis; P:defense response to virus	-	IPR023803 (G3DSA:3.30.1320.GENE3D); IPR000307 (TIGRFAM); IPR000307 (PFAM); IPR000307 (PANTHER); IPR023803 (SUPERFAMILY)
G1S_contig_10755	---NA---	301	0	-	-		-	-	no IPS match
G1S_contig_10756	protein kinase superfamily protein	221	2	3.5e-12	0.77	1	F:transferase activity, transferring phosphorus-containing groups	-	no IPS match
G1S_contig_10757	mitochondrial-like isoform x1	209	5	3e-26	0.96	2	F:dihydroorotase activity; P:pyrimidine nucleobase biosynthetic process	EC:3.5.2.3	no IPS match
G1S_contig_10758	sacsin	331	20	4.1e-58	0.8745	3	C:plasmodesma; C:membrane; F:zinc ion binding	-	PTHR15600 (PANTHER); PTHR15600:SF28 (PANTHER); NON_CYTOPLASMIC_DOMAIN (PHOBIUS); CYTOPLASMIC_DOMAIN (PHOBIUS); TRANSMEMBRANE (PHOBIUS)
G1S_contig_10759	probable nadph:quinone oxidoreductase 1-like	871	20	2.9e-121	0.8845	4	F:NAD(P)H dehydrogenase (quinone) activity; P:obsolete electron transport; P:steroid biosynthetic process; P:oxidation-reduction process	EC:1.6.5.2	IPR029039 (G3DSA:3.40.50.GENE3D); IPR005025 (PFAM); PTHR30543:SF2 (PANTHER); PTHR30543 (PANTHER); IPR029039 (SUPERFAMILY)
G1S_contig_1076	histone	667	20	6.8e-67	0.9955	6	C:nucleosome; C:nucleus; C:plastid; F:DNA binding; F:protein heterodimerization activity; P:cell proliferation	-	no IPS match
G1S_contig_10760	fad synthase-like	1687	20	0	0.866	3	C:mitochondrion; F:catalytic activity; P:glucosinolate biosynthetic process	-	IPR001453 (SMART); IPR014729 (G3DSA:3.40.50.GENE3D); IPR001453 (G3DSA:3.40.980.GENE3D); IPR002500 (PFAM); IPR001453 (PFAM); PTHR23293:SF9 (PANTHER); PTHR23293 (PANTHER); IPR001453 (SUPERFAMILY); SSF52402 (SUPERFAMILY)
G1S_contig_10761	PREDICTED: uncharacterized protein LOC101762169	1547	20	0	0.902	3	C:membrane; F:acetylglucosaminyltransferase activity; P:metabolic process	EC:2.4.1	IPR003406 (PFAM); PTHR31042 (PANTHER); PTHR31042:SF1 (PANTHER); TRANSMEMBRANE (PHOBIUS); NON_CYTOPLASMIC_DOMAIN (PHOBIUS); CYTOPLASMIC_DOMAIN (PHOBIUS); TMhelix (TMHMM)
G1S_contig_10762	cationic peroxidase spc4-like	1205	20	0	0.681	7	C:cytoplasmic membrane-bounded vesicle; F:peroxidase activity; F:heme binding; F:metal ion binding; P:response to oxidative stress; P:oxidation-reduction process; P:obsolete peroxidase reaction	EC:1.11.1.7	SIGNAL_PEPTIDE_H_REGION (PHOBIUS); SIGNAL_PEPTIDE (PHOBIUS); SIGNAL_PEPTIDE_N_REGION (PHOBIUS); NON_CYTOPLASMIC_DOMAIN (PHOBIUS); SIGNAL_PEPTIDE_C_REGION (PHOBIUS)
G1S_contig_10763	zim motif family protein	728	20	4.1e-71	0.5875		-	-	IPR010399 (SMART); IPR010399 (PFAM); IPR018467 (PFAM); SIGNAL_PEPTIDE_H_REGION (PHOBIUS); SIGNAL_PEPTIDE (PHOBIUS); NON_CYTOPLASMIC_DOMAIN (PHOBIUS); SIGNAL_PEPTIDE_N_REGION (PHOBIUS); SIGNAL_PEPTIDE_C_REGION (PHOBIUS); IPR010399 (PROSITE_PROFILES); SignalP-noTM (SIGNALP_GRAM_NEGATIVE); SignalP-TM (SIGNALP_GRAM_POSITIVE)
G1S_contig_10764	multidomain cystatin	1091	20	6.7e-141	0.917	4	C:extracellular region; F:cysteine-type endopeptidase inhibitor activity; P:defense response; P:negative regulation of endopeptidase activity	-	IPR000010 (SMART); G3DSA:3.10.450.10 (GENE3D); IPR000010 (PFAM); PTHR11413:SF45 (PANTHER); IPR027214 (PANTHER); IPR018073 (PROSITE_PATTERNS); NON_CYTOPLASMIC_DOMAIN (PHOBIUS); CYTOPLASMIC_DOMAIN (PHOBIUS); TRANSMEMBRANE (PHOBIUS); IPR020381 (PRODOM); SSF54403 (SUPERFAMILY); SSF54403 (SUPERFAMILY); TMhelix (TMHMM)
G1S_contig_10765	---NA---	238	0	-	-		-	-	NON_CYTOPLASMIC_DOMAIN (PHOBIUS); TRANSMEMBRANE (PHOBIUS); CYTOPLASMIC_DOMAIN (PHOBIUS); TMhelix (TMHMM)
G1S_contig_10766	dna-binding protein s1fa2	704	16	2.6e-08	0.9719	3	C:nucleus; F:DNA binding; P:regulation of transcription, DNA-templated	-	SIGNAL_PEPTIDE_N_REGION (PHOBIUS); SIGNAL_PEPTIDE_C_REGION (PHOBIUS); SIGNAL_PEPTIDE (PHOBIUS); NON_CYTOPLASMIC_DOMAIN (PHOBIUS); SIGNAL_PEPTIDE_H_REGION (PHOBIUS); SignalP-noTM (SIGNALP_EUK); SignalP-TM (SIGNALP_GRAM_POSITIVE)
G1S_contig_10767	truncated rga- partial	265	20	3.4e-46	0.8265	1	F:ADP binding	-	IPR002182 (PFAM); PTHR23155 (PANTHER); PTHR23155:SF480 (PANTHER); IPR027417 (SUPERFAMILY)
G1S_contig_10768	protein fam133-like	457	20	9.6e-79	0.884		-	-	Coil (COILS)
G1S_contig_10769	peroxidase 24-like	538	20	2.1e-60	0.803	6	F:peroxidase activity; F:heme binding; F:metal ion binding; P:response to oxidative stress; P:oxidation-reduction process; P:obsolete peroxidase reaction	EC:1.11.1.7	no IPS match
G1S_contig_1077	tpr domain containing protein	1506	20	0	0.7805	11	F:protein binding; P:DNA methylation; P:methylation-dependent chromatin silencing; P:determination of bilateral symmetry; P:regulation of flower development; P:meristem initiation; P:meristem maintenance; P:RNA interference; P:chromatin silencing by small RNA; P:floral organ formation; P:histone H3-K9 methylation	-	Coil (COILS); IPR019734 (SMART); PF13414 (PFAM); IPR011990 (G3DSA:1.25.40.GENE3D); PTHR15081:SF1 (PANTHER); PTHR15081 (PANTHER); SSF48452 (SUPERFAMILY)
G1S_contig_10770	vacuolar protein sorting 13c	587	20	4.2e-124	0.8365	4	C:intracellular; C:extrinsic component of membrane; P:protein targeting to vacuole; P:protein retention in Golgi apparatus	-	PTHR16166:SF61 (PANTHER); IPR026847 (PANTHER); PTHR16166:SF61 (PANTHER); SignalP-noTM (SIGNALP_EUK)
G1S_contig_10771	ef hand family protein	817	20	1.4e-108	0.854	2	C:plastid; F:calcium ion binding	-	Coil (COILS); IPR002048 (SMART); IPR011992 (G3DSA:1.10.238.GENE3D); PTHR11639:SF62 (PANTHER); PTHR11639 (PANTHER); IPR002048 (PROSITE_PROFILES); SSF47473 (SUPERFAMILY)
G1S_contig_10772	zinc finger bed domain-containing protein ricesleeper 2-like isoform x1	332	20	1e-16	0.746	3	C:plastid; F:DNA binding; F:protein dimerization activity	-	IPR008906 (PFAM); PTHR23272 (PANTHER); PTHR23272:SF0 (PANTHER); IPR012337 (SUPERFAMILY)
G1S_contig_10773	dhhc zinc finger domain containing protein	1479	20	0	0.9255	4	C:integral component of membrane; F:zinc ion binding; F:protein-cysteine S-palmitoyltransferase activity; P:acyl-carrier-protein biosynthetic process	EC:2.3.1.225; EC:2.3.1	IPR001594 (PFAM); PTHR22883:SF18 (PANTHER); PTHR22883 (PANTHER); TRANSMEMBRANE (PHOBIUS); NON_CYTOPLASMIC_DOMAIN (PHOBIUS); CYTOPLASMIC_DOMAIN (PHOBIUS); TRANSMEMBRANE (PHOBIUS); TRANSMEMBRANE (PHOBIUS); NON_CYTOPLASMIC_DOMAIN (PHOBIUS); CYTOPLASMIC_DOMAIN (PHOBIUS); TRANSMEMBRANE (PHOBIUS); CYTOPLASMIC_DOMAIN (PHOBIUS); NON_CYTOPLASMIC_DOMAIN (PHOBIUS); TRANSMEMBRANE (PHOBIUS); IPR001594 (PROSIT…
G1S_contig_10774	dna topoisomerase 6 subunit b	1703	20	0	0.959	18	C:nucleus; C:DNA topoisomerase complex (ATP-hydrolyzing); F:DNA binding; F:DNA topoisomerase type II (ATP-hydrolyzing) activity; F:ATP binding; F:protein homodimerization activity; P:mitotic cell cycle; P:regionalization; P:DNA topological change; P:RNA processing; P:cell adhesion; P:response to brassinosteroid; P:trichome morphogenesis; P:DNA endoreduplication; P:post-translational protein modif…	EC:3.6.1; EC:3.6.1.3; EC:5.99.1; EC:5.99.1.3; EC:3.6.1.15	IPR014721 (G3DSA:3.30.230.GENE3D); G3DSA:1.10.8.50 (GENE3D); IPR003594 (PFAM); IPR003594 (G3DSA:3.30.565.GENE3D); IPR015320 (PFAM); PTHR10871 (PANTHER); IPR005734 (PTHR10871:PANTHER); IPR015320 (PRODOM); IPR003594 (SUPERFAMILY); IPR010979 (SUPERFAMILY); IPR020568 (SUPERFAMILY)
G1S_contig_10775	PREDICTED: uncharacterized protein LOC101753054	694	20	1e-73	0.925	1	P:biological_process	-	no IPS match
G1S_contig_10776	nad kinase 1	1485	20	0	0.945	8	F:NAD+ kinase activity; F:ATP binding; F:NADH kinase activity; P:NADP biosynthetic process; P:phosphorylation; P:NAD metabolic process; P:nicotinamide metabolic process; P:nicotinate nucleotide metabolic process	EC:2.7.1.86; EC:2.7.1.23	no IPS match
G1S_contig_10777	serine threonine-protein kinase	814	20	1e-158	0.8365	17	C:nucleus; C:transcription factor complex; C:plasma membrane; C:plasmodesma; F:peptide receptor activity; F:DNA binding; F:transcription factor activity, sequence-specific DNA binding; F:transmembrane receptor protein serine/threonine kinase activity; F:ATP binding; F:ubiquitin protein ligase binding; P:regulation of transcription, DNA-templated; P:transmembrane receptor protein serine/threonine …	EC:2.7.11	IPR002290 (SMART); G3DSA:3.30.200.20 (GENE3D); IPR013320 (G3DSA:2.60.120.GENE3D); IPR000719 (PFAM); G3DSA:1.10.510.10 (GENE3D); PTHR24420:SF629 (PANTHER); PTHR24420 (PANTHER); IPR008271 (PROSITE_PATTERNS); IPR017441 (PROSITE_PATTERNS); IPR000719 (PROSITE_PROFILES); IPR011009 (SUPERFAMILY)
G1S_contig_10778	wrky transcription factor 46	1272	20	5.1e-173	0.6175	5	F:transcription factor activity, sequence-specific DNA binding; F:sequence-specific DNA binding; P:regulation of transcription, DNA-templated; C:transcription factor complex; P:regulation of transcription, DNA-templated	-	IPR003657 (SMART); IPR003657 (G3DSA:2.20.25.GENE3D); IPR003657 (PFAM); PTHR31282 (PANTHER); IPR003657 (PROSITE_PROFILES); IPR003657 (SUPERFAMILY)
G1S_contig_10779	ubiquitin-protein ligase-like	1825	20	0	0.7765	4	F:protein binding; F:zinc ion binding; F:ligase activity; P:metabolic process	-	PF13920 (PFAM); IPR013083 (G3DSA:3.30.40.GENE3D); PTHR10044:SF95 (PANTHER); PTHR10044 (PANTHER); IPR001841 (PROSITE_PROFILES); SSF57850 (SUPERFAMILY)
G1S_contig_1078	PREDICTED: uncharacterized protein LOC101760134	2068	20	5.7e-76	0.812	1	C:membrane	-	SIGNAL_PEPTIDE_N_REGION (PHOBIUS); TRANSMEMBRANE (PHOBIUS); SIGNAL_PEPTIDE_H_REGION (PHOBIUS); SIGNAL_PEPTIDE (PHOBIUS); NON_CYTOPLASMIC_DOMAIN (PHOBIUS); SIGNAL_PEPTIDE_C_REGION (PHOBIUS); CYTOPLASMIC_DOMAIN (PHOBIUS); TMhelix (TMHMM)
G1S_contig_10780	PREDICTED: uncharacterized protein LOC103639299 isoform X2	1060	20	2.3e-168	0.89	2	C:mitochondrion; C:plastid	-	Coil (COILS)
G1S_contig_10781	transformation transcription domain-associated	4981	20	0	0.9035	4	F:binding; F:kinase activity; F:phosphotransferase activity, alcohol group as acceptor; P:phosphorylation	-	IPR011989 (G3DSA:1.25.10.GENE3D); PTHR11139:SF1 (PANTHER); PTHR11139 (PANTHER); IPR016024 (SUPERFAMILY); IPR016024 (SUPERFAMILY)
G1S_contig_10782	ubiquitin carboxyl-terminal hydrolase 15	710	20	1.1e-47	0.8705	3	C:cytoplasmic membrane-bounded vesicle; F:hydrolase activity; P:metabolic process	-	no IPS match
G1S_contig_10783	potassium transporter 27-like	417	20	3.7e-63	0.917	3	C:integral component of membrane; F:potassium ion transmembrane transporter activity; P:potassium ion transmembrane transport	-	no IPS match
G1S_contig_10784	60s ribosomal protein l12	849	20	4.2e-104	0.984	4	C:ribosome; F:structural constituent of ribosome; P:translation; P:ribosome biogenesis	-	NON_CYTOPLASMIC_DOMAIN (PHOBIUS); TRANSMEMBRANE (PHOBIUS); CYTOPLASMIC_DOMAIN (PHOBIUS); TMhelix (TMHMM)
G1S_contig_10785	calmodulin-binding family protein	291	20	3.2e-51	0.888	2	C:plastid; F:protein binding	-	PTHR31250:SF3 (PANTHER); PTHR31250 (PANTHER); IPR000048 (PROSITE_PROFILES)
G1S_contig_10786	eukaryotic translation initiation factor 3 subunit f	1270	20	1.6e-176	0.933	16	C:proteasome complex; C:nucleus; C:cytosol; C:eukaryotic translation initiation factor 3 complex; C:membrane; C:eukaryotic 43S preinitiation complex; C:eukaryotic 48S preinitiation complex; F:translation initiation factor activity; F:ubiquitin-protein transferase activity; F:ligase activity; P:formation of translation preinitiation complex; P:regulation of translational initiation; P:embryo devel…	-	no IPS match
G1S_contig_10787	---NA---	610	0	-	-		-	-	no IPS match
G1S_contig_10788	g-type lectin s-receptor-like serine threonine-protein kinase at5g24080	539	20	1.1e-68	0.5875	6	F:nucleotide binding; F:protein serine/threonine kinase activity; F:signaling receptor activity; P:protein phosphorylation; P:signal transduction; P:serine family amino acid metabolic process	EC:2.7.11	no IPS match
G1S_contig_10789	probable inactive leucine-rich repeat receptor-like protein kinase at1g66830	623	20	6.5e-90	0.8415	6	C:integral component of membrane; C:cytoplasmic membrane-bounded vesicle; F:protein kinase activity; F:protein binding; F:ATP binding; P:protein phosphorylation	-	IPR001611 (PFAM); G3DSA:3.80.10.10 (GENE3D); PTHR24420:SF639 (PANTHER); PTHR24420 (PANTHER); TRANSMEMBRANE (PHOBIUS); NON_CYTOPLASMIC_DOMAIN (PHOBIUS); CYTOPLASMIC_DOMAIN (PHOBIUS); SSF52058 (SUPERFAMILY); TMhelix (TMHMM)
G1S_contig_1079	protein starmaker-like	1642	20	0	0.6825	6	C:mitochondrion; C:Golgi apparatus; P:nitrogen compound metabolic process; P:cellular metabolic process; P:primary metabolic process; P:organic substance metabolic process	-	no IPS match
G1S_contig_10790	probable inactive leucine-rich repeat receptor-like protein kinase at1g66830	385	20	3e-42	0.8245	5	C:integral component of membrane; C:cytoplasmic membrane-bounded vesicle; F:protein kinase activity; F:ATP binding; P:protein phosphorylation	-	no IPS match
G1S_contig_10791	PREDICTED: uncharacterized protein LOC101772669	539	20	9.4e-49	0.8365		-	-	no IPS match
G1S_contig_10792	polyol transporter 5-like	835	20	7.3e-96	0.806	4	C:integral component of membrane; F:substrate-specific transmembrane transporter activity; P:carbohydrate transport; P:transmembrane transport	-	IPR003663 (PRINTS); IPR005828 (PFAM); G3DSA:1.20.1250.20 (GENE3D); PTHR24063:SF327 (PANTHER); PTHR24063 (PANTHER); IPR005829 (PROSITE_PATTERNS); TRANSMEMBRANE (PHOBIUS); SIGNAL_PEPTIDE_H_REGION (PHOBIUS); TRANSMEMBRANE (PHOBIUS); SIGNAL_PEPTIDE (PHOBIUS); TRANSMEMBRANE (PHOBIUS); NON_CYTOPLASMIC_DOMAIN (PHOBIUS); CYTOPLASMIC_DOMAIN (PHOBIUS); NON_CYTOPLASMIC_DOMAIN (PHOBIUS); SIGNAL_PEPTIDE_N_REG…
G1S_contig_10793	beta-fructofuranosidase 1-like	1822	20	0	0.8715	5	C:vacuole; F:sucrose alpha-glucosidase activity; P:starch metabolic process; P:sucrose metabolic process; C:glucosidase II complex	EC:3.2.1.26; EC:3.2.1; EC:3.2.1.48	no IPS match
G1S_contig_10794	monothiol glutaredoxin-s11	2513	20	0	0.8795	7	C:cell; F:electron carrier activity; F:protein disulfide oxidoreductase activity; F:metal ion binding; P:cell redox homeostasis; P:oxidation-reduction process; P:obsolete electron transport	-	IPR013083 (G3DSA:3.30.40.GENE3D); IPR007087 (PROSITE_PATTERNS)
G1S_contig_10795	replication factor c dna polymerase iii gamma-tau	365	20	1.9e-19	0.9235	6	C:DNA polymerase III complex; F:DNA binding; F:DNA-directed DNA polymerase activity; F:ATP binding; P:DNA replication; P:DNA biosynthetic process	EC:2.7.7.7	no IPS match
G1S_contig_10796	60s ribosomal protein l18a-like protein	1019	20	1.2e-58	0.886		-	-	PTHR10052:SF5 (PANTHER); PTHR10052 (PANTHER); CYTOPLASMIC_DOMAIN (PHOBIUS); TRANSMEMBRANE (PHOBIUS); TRANSMEMBRANE (PHOBIUS); CYTOPLASMIC_DOMAIN (PHOBIUS); NON_CYTOPLASMIC_DOMAIN (PHOBIUS); TMhelix (TMHMM); TMhelix (TMHMM)
G1S_contig_10797	transmembrane and coiled-coil domain-containing protein 1-like	1009	20	3.4e-82	0.8435	1	C:membrane	-	no IPS match
G1S_contig_10798	PREDICTED: uncharacterized protein LOC101760335	1079	20	6.2e-157	0.79	1	P:biological_process	-	IPR003772 (PFAM); NON_CYTOPLASMIC_DOMAIN (PHOBIUS); CYTOPLASMIC_DOMAIN (PHOBIUS); TRANSMEMBRANE (PHOBIUS)
G1S_contig_10799	btb poz domain-containing protein at5g67385	1733	20	0	0.824	1	F:protein binding	-	Coil (COILS); IPR000210 (SMART); IPR027356 (PFAM); IPR013069 (PFAM); G3DSA:3.30.710.10 (GENE3D); PTHR32370 (PANTHER); PTHR32370:SF18 (PANTHER); IPR027356 (PROSITE_PROFILES); IPR000210 (PROSITE_PROFILES); IPR011333 (SUPERFAMILY)
G1S_contig_108	60s ribosomal protein l13a	894	20	5.8e-129	0.9765	4	C:large ribosomal subunit; F:structural constituent of ribosome; P:translation; P:ribosome biogenesis	-	IPR023564 (G3DSA:3.90.1180.GENE3D); IPR005822 (PFAM); IPR005755 (TIGRFAM); IPR005755 (PTHR11545:PANTHER); IPR005822 (PANTHER); IPR023564 (SUPERFAMILY)
G1S_contig_1080	neural wiskott-aldrich syndrome	941	20	3.6e-38	0.745		-	-	no IPS match
G1S_contig_10800	methyltransferase-like protein 1-like	375	2	7.7e-18	0.94	5	C:cytosol; F:nucleic acid binding; F:methyltransferase activity; P:nucleobase-containing compound metabolic process; P:methylation	-	no IPS match
G1S_contig_10801	usp family protein	1240	20	6e-125	0.8575	1	P:response to stress	-	IPR006015 (PRINTS); IPR014729 (G3DSA:3.40.50.GENE3D); IPR006016 (PFAM); PTHR31966:SF3 (PANTHER); PTHR31966 (PANTHER); SSF52402 (SUPERFAMILY)
G1S_contig_10802	---NA---	214	0	-	-		-	-	SIGNAL_PEPTIDE_H_REGION (PHOBIUS); SIGNAL_PEPTIDE (PHOBIUS); SIGNAL_PEPTIDE_N_REGION (PHOBIUS); NON_CYTOPLASMIC_DOMAIN (PHOBIUS); SIGNAL_PEPTIDE_C_REGION (PHOBIUS)
G1S_contig_10803	PREDICTED: uncharacterized protein LOC101768910 isoform X1	1639	20	0	0.9075	1	C:plastid	-	IPR009769 (PFAM); PTHR31558:SF1 (PANTHER); PTHR31558 (PANTHER)
G1S_contig_10804	protein kinase dsk1	424	20	3.2e-66	0.684	4	F:kinase activity; P:response to insect; P:systemic acquired resistance, salicylic acid mediated signaling pathway; P:negative regulation of defense response	-	TRANSMEMBRANE (PHOBIUS); CYTOPLASMIC_DOMAIN (PHOBIUS); NON_CYTOPLASMIC_DOMAIN (PHOBIUS); TMhelix (TMHMM)
G1S_contig_10805	transcription factor pif3-like isoform x1	954	20	6.1e-161	0.7795	6	C:nucleus; C:mitochondrion; C:plastid; F:transcription factor activity, sequence-specific DNA binding; F:protein dimerization activity; P:regulation of transcription, DNA-templated	-	IPR011598 (PFAM); IPR011598 (G3DSA:4.10.280.GENE3D); IPR031066 (PTHR12565:PANTHER); PTHR12565 (PANTHER); IPR011598 (PROSITE_PROFILES); IPR011598 (SUPERFAMILY)
G1S_contig_10806	pap-specific phosphatase hal2-like	783	20	4.8e-107	0.928	5	C:plastid; F:3'(2'),5'-bisphosphate nucleotidase activity; P:sulfur compound metabolic process; P:dephosphorylation; P:phosphatidylinositol phosphorylation	EC:3.1; EC:3.1.3.7; EC:3.1.3.41; EC:3.1.3.31	IPR000760 (PFAM); G3DSA:3.40.190.80 (GENE3D); PTHR20854:SF28 (PANTHER); IPR000760 (PANTHER); IPR020550 (PROSITE_PATTERNS); SSF56655 (SUPERFAMILY)
G1S_contig_10807	PREDICTED: uncharacterized protein DDB_G0275933-like	467	20	2.3e-58	0.943	2	P:biological_process; C:cellular_component	-	NON_CYTOPLASMIC_DOMAIN (PHOBIUS); CYTOPLASMIC_DOMAIN (PHOBIUS); TRANSMEMBRANE (PHOBIUS); TMhelix (TMHMM)
G1S_contig_10808	auxin-induced in root cultures protein 12-like	1496	20	0	0.828	3	C:integral component of membrane; C:cytoplasmic membrane-bounded vesicle; P:oxidation-reduction process	-	IPR017214 (PIRSF); IPR006593 (SMART); IPR005018 (SMART); IPR005018 (PFAM); IPR004877 (PFAM); PTHR23130 (PANTHER); PTHR23130:SF75 (PANTHER); TRANSMEMBRANE (PHOBIUS); SIGNAL_PEPTIDE_C_REGION (PHOBIUS); CYTOPLASMIC_DOMAIN (PHOBIUS); SIGNAL_PEPTIDE_N_REGION (PHOBIUS); CYTOPLASMIC_DOMAIN (PHOBIUS); SIGNAL_PEPTIDE_H_REGION (PHOBIUS); TRANSMEMBRANE (PHOBIUS); SIGNAL_PEPTIDE (PHOBIUS); NON_CYTOPLASMIC_DO…
G1S_contig_10809	probable gamma-secretase subunit pen-2	778	20	5e-77	0.828	1	C:photosynthetic membrane	-	IPR019379 (PFAM); PTHR16318 (PANTHER); TRANSMEMBRANE (PHOBIUS); NON_CYTOPLASMIC_DOMAIN (PHOBIUS); CYTOPLASMIC_DOMAIN (PHOBIUS); TRANSMEMBRANE (PHOBIUS); CYTOPLASMIC_DOMAIN (PHOBIUS); TMhelix (TMHMM); TMhelix (TMHMM)
G1S_contig_1081	regulator of chromosome expressed	1342	20	0	0.7915	3	P:biological_process; F:ligase activity; P:metabolic process	-	IPR000408 (PRINTS); IPR000408 (PFAM); IPR009091 (G3DSA:2.130.10.GENE3D); PTHR22870 (PANTHER); PTHR22870:SF24 (PANTHER); IPR000408 (PROSITE_PATTERNS); IPR000408 (PROSITE_PROFILES); IPR000408 (PROSITE_PROFILES); IPR000408 (PROSITE_PROFILES); IPR000408 (PROSITE_PROFILES); IPR000408 (PROSITE_PROFILES); IPR009091 (SUPERFAMILY)
G1S_contig_10810	PREDICTED: uncharacterized protein LOC101766501	294	20	2.5e-23	0.889	3	C:nucleus; C:membrane; P:Golgi vesicle transport	-	no IPS match
G1S_contig_10811	disease resistance protein rpm1-like	1928	20	0	0.755	1	F:ADP binding	-	SIGNAL_PEPTIDE_C_REGION (PHOBIUS); SIGNAL_PEPTIDE_H_REGION (PHOBIUS); SIGNAL_PEPTIDE_N_REGION (PHOBIUS); NON_CYTOPLASMIC_DOMAIN (PHOBIUS); SIGNAL_PEPTIDE (PHOBIUS)
G1S_contig_10812	autophagy-related protein 13-like	1781	20	0	0.7665		-	-	IPR018731 (PFAM); PTHR31546 (PANTHER); PTHR31546:SF1 (PANTHER)
G1S_contig_10813	quinone oxidoreductase pig3-like	1010	20	0	0.9185	5	C:cytosol; F:alcohol dehydrogenase activity, zinc-dependent; F:zinc ion binding; P:response to symbiotic fungus; P:oxidation-reduction process	EC:1.1.1.1	IPR020843 (SMART); IPR014189 (TIGRFAM); IPR016040 (G3DSA:3.40.50.GENE3D); IPR013149 (PFAM); IPR011032 (G3DSA:3.90.180.GENE3D); IPR002085 (PANTHER); PTHR11695:SF465 (PANTHER); IPR011032 (SUPERFAMILY); SSF51735 (SUPERFAMILY)
G1S_contig_10814	probable indole-3-acetic acid-amido synthetase	362	20	6.9e-79	0.8805	4	F:ligase activity; P:metabolic process; P:response to light stimulus; P:response to auxin	-	no IPS match
G1S_contig_10815	adp-glucose pyrophosphorylase small subunit	1699	20	0	0.9745	8	C:cytosol; C:amyloplast; C:chloroplast; F:ATP binding; F:glucose-1-phosphate adenylyltransferase activity; P:glycogen biosynthetic process; P:sucrose metabolic process; P:starch biosynthetic process	EC:2.7.7.27	IPR011831 (TIGRFAM); IPR005835 (PFAM); IPR029044 (G3DSA:3.90.550.GENE3D); PTHR22572:SF79 (PANTHER); PTHR22572 (PANTHER); PTHR22572 (PANTHER); IPR005836 (PROSITE_PATTERNS); IPR005836 (PROSITE_PATTERNS); IPR005836 (PROSITE_PATTERNS); IPR011004 (SUPERFAMILY); IPR029044 (SUPERFAMILY)
G1S_contig_10816	heterogeneous nuclear ribonucleoprotein 1-like	1685	20	4.2e-126	0.879	4	C:viral nucleocapsid; C:ribonucleoprotein complex; F:nucleotide binding; F:nucleic acid binding	-	IPR000504 (SMART); IPR012677 (G3DSA:3.30.70.GENE3D); IPR000504 (PFAM); PTHR24012:SF318 (PANTHER); PTHR24012 (PANTHER); IPR000504 (PROSITE_PROFILES); IPR000504 (PROSITE_PROFILES); SignalP-TM (SIGNALP_GRAM_POSITIVE); SSF54928 (SUPERFAMILY); SSF54928 (SUPERFAMILY)
G1S_contig_10817	wrky dna binding domain containing expressed	1295	20	0	0.8215	11	C:plastid; F:DNA binding; P:maltose metabolic process; P:phosphatidylglycerol biosynthetic process; P:embryo development ending in seed dormancy; P:thylakoid membrane organization; P:stomatal complex morphogenesis; P:iron-sulfur cluster assembly; P:starch biosynthetic process; P:isopentenyl diphosphate biosynthetic process, methylerythritol 4-phosphate pathway; P:positive regulation of catalytic …	-	IPR012674 (G3DSA:2.40.128.GENE3D); IPR022017 (PFAM); IPR012674 (G3DSA:2.40.128.GENE3D); IPR011038 (SUPERFAMILY); IPR011038 (SUPERFAMILY)
G1S_contig_10818	---NA---	304	0	-	-		-	-	no IPS match
G1S_contig_10819	thiamin pyrophosphokinase	401	20	1.3e-51	0.8555	8	C:cytosol; F:thiamine diphosphokinase activity; F:ATP binding; F:kinase activity; F:thiamine binding; P:thiamine metabolic process; P:thiamine diphosphate biosynthetic process; P:phosphorylation	EC:2.7.6.2	no IPS match
G1S_contig_1082	guanine nucleotide-binding protein subunit beta-like protein a	1160	20	1.7e-164	0.948	7	C:cytoplasm; C:plasma membrane; F:signal transducer activity; F:protein binding; P:signal transduction; P:defense response to fungus; P:positive regulation of respiratory burst	-	no IPS match
G1S_contig_10820	fruit protein pkiwi502	1155	20	1.5e-171	0.825	3	C:chloroplast part; F:oxidoreductase activity; P:oxidation-reduction process	-	IPR001221 (PRINTS); G3DSA:2.40.30.10 (GENE3D); G3DSA:3.40.50.80 (GENE3D); IPR001433 (PFAM); IPR008333 (PFAM); PTHR19370 (PANTHER); PTHR19370:SF64 (PANTHER); IPR017927 (PROSITE_PROFILES); SSF52343 (SUPERFAMILY); IPR017938 (SUPERFAMILY)
G1S_contig_10821	g3bp-like isoform x1	247	11	3.6e-34	0.8064	4	C:intracellular; F:nucleotide binding; F:nucleic acid binding; P:transport	-	no IPS match
G1S_contig_10822	farnesyl pyrophosphate synthase	1403	20	0	0.925	7	C:cytoplasm; F:dimethylallyltranstransferase activity; F:geranyltranstransferase activity; F:metal ion binding; P:cholesterol biosynthetic process; P:geranyl diphosphate biosynthetic process; P:farnesyl diphosphate biosynthetic process	EC:2.5.1; EC:2.5.1.10; EC:2.5.1.1	no IPS match
G1S_contig_10823	probable inactive leucine-rich repeat receptor-like protein kinase at3g03770	555	20	2.2e-108	0.7875	4	F:protein kinase activity; F:ATP binding; F:oxidoreductase activity; P:protein phosphorylation	-	IPR000719 (PFAM); G3DSA:1.10.510.10 (GENE3D); PTHR24420 (PANTHER); PTHR24420:SF586 (PANTHER); IPR000719 (PROSITE_PROFILES); IPR011009 (SUPERFAMILY)
G1S_contig_10824	---NA---	377	0	-	-		-	-	no IPS match
G1S_contig_10825	rhomboid-like protein	1422	20	0	0.7895	4	C:integral component of membrane; C:chloroplast membrane; F:serine-type endopeptidase activity; P:proteolysis	EC:3.4.21	IPR022764 (G3DSA:1.20.1540.GENE3D); IPR022764 (PFAM); IPR002610 (PANTHER); PTHR22936:SF2 (PANTHER); CYTOPLASMIC_DOMAIN (PHOBIUS); TRANSMEMBRANE (PHOBIUS); TRANSMEMBRANE (PHOBIUS); CYTOPLASMIC_DOMAIN (PHOBIUS); TRANSMEMBRANE (PHOBIUS); TRANSMEMBRANE (PHOBIUS); TRANSMEMBRANE (PHOBIUS); TRANSMEMBRANE (PHOBIUS); NON_CYTOPLASMIC_DOMAIN (PHOBIUS); NON_CYTOPLASMIC_DOMAIN (PHOBIUS); CYTOPLASMIC_DOMAIN (P…
G1S_contig_10826	cytochrome p450 90a1-like	1349	20	0	0.9195	17	C:cytoplasmic membrane-bounded vesicle; F:monooxygenase activity; F:iron ion binding; F:oxidoreductase activity, acting on paired donors, with incorporation or reduction of molecular oxygen; F:heme binding; P:polysaccharide biosynthetic process; P:multidimensional cell growth; P:positive regulation of flower development; P:cell tip growth; P:response to UV-B; P:pollen exine formation; P:brassinos…	-	IPR002401 (PRINTS); IPR001128 (PRINTS); IPR001128 (G3DSA:1.10.630.GENE3D); IPR001128 (PFAM); PTHR24286 (PANTHER); PTHR24286:SF34 (PANTHER); IPR017972 (PROSITE_PATTERNS); SignalP-TM (SIGNALP_GRAM_POSITIVE); IPR001128 (SUPERFAMILY)
G1S_contig_10827	transport inhibitor response 1-like protein os05g0150500	1946	20	0	0.8905	6	C:nucleus; C:SCF ubiquitin ligase complex; F:inositol hexakisphosphate binding; F:auxin binding; P:auxin-activated signaling pathway; P:protein ubiquitination	-	IPR006553 (SMART); G3DSA:3.80.10.10 (GENE3D); PTHR23125 (PANTHER); PTHR23125:SF17 (PANTHER); PTHR23125 (PANTHER); PTHR23125:SF17 (PANTHER); PTHR23125 (PANTHER); SSF52047 (SUPERFAMILY)
G1S_contig_10828	organic cation carnitine transporter 7-like	548	20	3.6e-55	0.9565	3	C:integral component of membrane; F:transmembrane transporter activity; P:transmembrane transport	-	G3DSA:1.20.1250.20 (GENE3D); IPR005828 (PFAM); PTHR24064 (PANTHER); PTHR24064:SF172 (PANTHER); CYTOPLASMIC_DOMAIN (PHOBIUS); TRANSMEMBRANE (PHOBIUS); TRANSMEMBRANE (PHOBIUS); NON_CYTOPLASMIC_DOMAIN (PHOBIUS); CYTOPLASMIC_DOMAIN (PHOBIUS); IPR020846 (PROSITE_PROFILES); IPR020846 (SUPERFAMILY); TMhelix (TMHMM); TMhelix (TMHMM)
G1S_contig_10829	s-adenosyl-l-methionine-dependent trna 4-demethylwyosine synthase	381	20	8e-41	0.9565	13	C:mitochondrion; C:endosome; C:trans-Golgi network; C:plastid; F:iron ion binding; F:methyltransferase activity; F:FMN binding; F:oxidoreductase activity; F:lyase activity; F:4 iron, 4 sulfur cluster binding; P:tRNA processing; P:methylation; P:oxidation-reduction process	-	PTHR13930 (PANTHER); PTHR13930:SF0 (PANTHER)
G1S_contig_1083	thiazole biosynthetic enzyme thi4 family	1361	20	0	0.933	17	C:cytosol; C:chloroplast stroma; C:thylakoid; C:chloroplast envelope; C:stromule; F:zinc ion binding; F:protein homodimerization activity; P:maltose metabolic process; P:cellular response to DNA damage stimulus; P:thiamine biosynthetic process; P:response to blue light; P:regulation of proton transport; P:starch biosynthetic process; P:defense response to bacterium; P:positive regulation of catal…	-	G3DSA:3.50.50.60 (GENE3D); IPR002922 (TIGRFAM); PF01946 (PFAM); PTHR10617 (PANTHER); IPR027495 (HAMAP); SSF51905 (SUPERFAMILY)
G1S_contig_10830	probable serine incorporator	1709	20	0	0.9015	2	C:plastid; C:membrane	-	no IPS match
G1S_contig_10831	sucrose-phosphatase 1-like isoform x1	650	20	7.2e-95	0.9695	6	C:plastid; F:magnesium ion binding; F:sucrose-phosphate phosphatase activity; P:starch metabolic process; P:sucrose biosynthetic process; P:dephosphorylation	EC:3.1; EC:3.1.3.23; EC:3.1.3.24; EC:3.1.3.41	IPR006380 (PFAM); IPR023214 (G3DSA:3.40.50.GENE3D); IPR006378 (TIGRFAM); IPR012847 (TIGRFAM); IPR006379 (TIGRFAM); G3DSA:3.90.1070.10 (GENE3D); PTHR12526:SF2 (PANTHER); PTHR12526 (PANTHER); IPR023214 (SUPERFAMILY)
G1S_contig_10832	---NA---	662	0	-	-		-	-	no IPS match
G1S_contig_10833	exportin-7-a-like isoform x1	1648	20	0	0.92	5	C:intracellular; F:Ran GTPase binding; P:protein glycosylation; P:intracellular protein transport; P:gravitropism	-	PTHR12596 (PANTHER); PTHR12596:SF2 (PANTHER); IPR016024 (SUPERFAMILY)
G1S_contig_10834	u2 small nuclear ribonucleoprotein a	1249	20	3.3e-177	0.8665	8	C:nucleolus; C:cytosol; C:chloroplast; C:Cajal body; C:viral nucleocapsid; C:ribonucleoprotein complex; P:mRNA splicing, via spliceosome; P:RNA methylation	-	no IPS match
G1S_contig_10835	u4 tri-snrnp-associated protein 2-like	1921	20	0	0.945	3	F:zinc ion binding; F:ubiquitinyl hydrolase activity; P:ubiquitin-dependent protein catabolic process	-	IPR001607 (SMART); IPR013083 (G3DSA:3.30.40.GENE3D); IPR001394 (PFAM); IPR001607 (PFAM); PTHR24619 (PANTHER); PTHR24619:SF122 (PANTHER); IPR028889 (PROSITE_PROFILES); IPR001607 (PROSITE_PROFILES); SSF57850 (SUPERFAMILY); SSF54001 (SUPERFAMILY)
G1S_contig_10836	peroxidase p7-like	453	20	8.7e-101	0.8515	7	C:extracellular region; F:peroxidase activity; F:heme binding; F:metal ion binding; P:response to oxidative stress; P:oxidation-reduction process; P:obsolete peroxidase reaction	EC:1.11.1.7	no IPS match
G1S_contig_10837	PREDICTED: uncharacterized protein LOC101779439	416	5	2.1e-23	0.744		-	-	no IPS match
G1S_contig_10838	bi1-like protein	1252	20	9.5e-156	0.9155	6	C:integral component of membrane; F:DNA binding; F:transcription factor activity, sequence-specific DNA binding; P:regulation of transcription, DNA-templated; C:transcription factor complex; P:regulation of transcription, DNA-templated	-	no IPS match
G1S_contig_10839	embryogenesis transmembrane	1892	20	0	0.71	1	C:membrane	-	IPR026961 (PFAM); G3DSA:1.20.1640.10 (GENE3D); IPR027001 (PANTHER); PTHR24177:SF11 (PANTHER); TRANSMEMBRANE (PHOBIUS); NON_CYTOPLASMIC_DOMAIN (PHOBIUS); CYTOPLASMIC_DOMAIN (PHOBIUS); TRANSMEMBRANE (PHOBIUS); TRANSMEMBRANE (PHOBIUS); TRANSMEMBRANE (PHOBIUS); TRANSMEMBRANE (PHOBIUS); TRANSMEMBRANE (PHOBIUS); CYTOPLASMIC_DOMAIN (PHOBIUS); TRANSMEMBRANE (PHOBIUS); CYTOPLASMIC_DOMAIN (PHOBIUS); TRANSM…
G1S_contig_1084	ras-related protein raba5a-like	1089	20	1.6e-158	0.932	7	C:vacuolar membrane; F:GTPase activity; F:GTP binding; P:intracellular protein transport; P:nucleocytoplasmic transport; P:small GTPase mediated signal transduction; P:metabolic process	EC:3.6.1; EC:3.6.1.15	no IPS match
G1S_contig_10840	protein chloroplastic-like	572	20	1.3e-73	0.9365	5	C:chloroplast; F:copper ion binding; P:response to metal ion; P:photoperiodism, flowering; P:protein homotrimerization	-	G3DSA:3.30.70.830 (GENE3D); IPR004323 (PFAM); IPR004323 (PANTHER); PTHR23419:SF0 (PANTHER); IPR011322 (SUPERFAMILY)
G1S_contig_10841	asparagine--trna cytoplasmic 1-like	2048	20	0	0.9375	7	C:cytoplasm; F:nucleic acid binding; F:asparagine-tRNA ligase activity; F:ATP binding; P:asparaginyl-tRNA aminoacylation; P:alanine metabolic process; P:aspartate metabolic process	EC:6.1.1.22; EC:6.1.1	Coil (COILS); IPR002312 (PRINTS); IPR004365 (PFAM); IPR009068 (G3DSA:1.10.287.GENE3D); IPR012340 (G3DSA:2.40.50.GENE3D); IPR004522 (TIGRFAM); G3DSA:3.30.930.10 (GENE3D); IPR004364 (PFAM); IPR018150 (PANTHER); PTHR22594:SF28 (PANTHER); PTHR22594:SF28 (PANTHER); IPR004522 (HAMAP); IPR006195 (PROSITE_PROFILES); IPR000738 (PROSITE_PROFILES); IPR012340 (SUPERFAMILY); SSF55681 (SUPERFAMILY); IPR009068 …
G1S_contig_10842	ribosomal protein l32 containing protein	711	20	1.6e-36	0.916	5	C:mitochondrion; C:large ribosomal subunit; F:structural constituent of ribosome; P:translation; P:ribosome biogenesis	-	IPR002677 (PFAM); IPR002677 (TIGRFAM); PTHR21026 (PANTHER); PTHR21026:SF2 (PANTHER); SIGNAL_PEPTIDE_N_REGION (PHOBIUS); TRANSMEMBRANE (PHOBIUS); CYTOPLASMIC_DOMAIN (PHOBIUS); NON_CYTOPLASMIC_DOMAIN (PHOBIUS); SIGNAL_PEPTIDE_H_REGION (PHOBIUS); SIGNAL_PEPTIDE (PHOBIUS); SIGNAL_PEPTIDE_C_REGION (PHOBIUS); IPR011332 (SUPERFAMILY)
G1S_contig_10843	---NA---	271	0	-	-		-	-	no IPS match
G1S_contig_10844	---NA---	270	0	-	-		-	-	no IPS match
G1S_contig_10845	---NA---	454	0	-	-		-	-	CYTOPLASMIC_DOMAIN (PHOBIUS); NON_CYTOPLASMIC_DOMAIN (PHOBIUS); TRANSMEMBRANE (PHOBIUS)
G1S_contig_10846	xylogen-like protein 11-like	412	12	6.1e-30	0.6825	2	C:plastid; C:cytoplasmic membrane-bounded vesicle	-	SIGNAL_PEPTIDE (PHOBIUS); SIGNAL_PEPTIDE_N_REGION (PHOBIUS); SIGNAL_PEPTIDE_C_REGION (PHOBIUS); NON_CYTOPLASMIC_DOMAIN (PHOBIUS); SIGNAL_PEPTIDE_H_REGION (PHOBIUS)
G1S_contig_10847	---NA---	876	0	-	-		-	-	no IPS match
G1S_contig_10848	muscle m-line assembly protein unc-89-like	230	10	1e-42	0.764	3	P:biological_process; P:regulation of transcription, DNA-templated; C:nucleus	-	no IPS match
G1S_contig_10849	cellulose synthase-like protein e6	566	20	8.8e-134	0.84	9	C:Golgi membrane; C:mitochondrion; C:integral component of membrane; F:cellulose synthase (UDP-forming) activity; P:starch metabolic process; P:sucrose metabolic process; P:UDP-glucose metabolic process; P:cellulose biosynthetic process; P:cell wall organization	EC:2.4.1.12; EC:2.4.1	IPR005150 (PFAM); PTHR13301 (PANTHER); PTHR13301:SF26 (PANTHER)
G1S_contig_1085	peptide methionine sulfoxide reductase chloroplastic-like	1234	20	0	0.904	7	C:chloroplast; F:peptide-methionine (S)-S-oxide reductase activity; P:response to oxidative stress; P:response to salt stress; P:protein repair; P:oxidation-reduction process; P:cellular protein modification process	EC:1.8.4; EC:1.8.4.11	no IPS match
G1S_contig_10850	mitochondrial substrate carrier family protein c-like	312	20	6.1e-29	0.9175	11	C:mitochondrial inner membrane; C:chloroplast envelope; C:integral component of membrane; F:phosphatidylinositol phospholipase C activity; F:signal transducer activity; F:calcium ion binding; P:intracellular signal transduction; P:transmembrane transport; P:intracellular signal transduction; P:phospholipid catabolic process; P:diacylglycerol metabolic process	EC:3.1; EC:3.1.4.11; EC:3.1.1	SignalP-noTM (SIGNALP_EUK)
G1S_contig_10851	wd repeat-containing protein 36-like	1459	20	0	0.892	7	C:small-subunit processome; C:Pwp2p-containing subcomplex of 90S preribosome; F:protein binding; P:mRNA splicing, via spliceosome; P:rRNA processing; P:protein import into nucleus; P:pyrimidine ribonucleotide biosynthetic process	-	IPR001680 (SMART); IPR001680 (PFAM); IPR015943 (G3DSA:2.130.10.GENE3D); IPR007319 (PFAM); PTHR13889:SF2 (PANTHER); PTHR13889 (PANTHER); IPR019775 (PROSITE_PATTERNS); IPR001680 (PROSITE_PROFILES); IPR017986 (PROSITE_PROFILES); IPR017986 (SUPERFAMILY)
G1S_contig_10852	transcription factor 21	1120	20	1.3e-93	0.907	5	F:transcription factor activity, sequence-specific DNA binding; F:sequence-specific DNA binding; P:regulation of transcription, DNA-templated; C:transcription factor complex; P:regulation of transcription, DNA-templated	-	Coil (COILS); IPR004827 (SMART); G3DSA:1.20.5.170 (GENE3D); IPR004827 (PFAM); PTHR13690 (PANTHER); PTHR13690:SF76 (PANTHER); IPR004827 (PROSITE_PROFILES); SSF57959 (SUPERFAMILY)
G1S_contig_10853	PREDICTED: uncharacterized protein LOC101758324	1638	20	0	0.8955	1	P:positive regulation of autophagy	-	IPR018791 (PFAM); PTHR21297 (PANTHER); PTHR21297:SF1 (PANTHER); SignalP-TM (SIGNALP_GRAM_POSITIVE)
G1S_contig_10854	at1g65230-like partial	1271	20	0	0.865	10	C:chloroplast; P:pentose-phosphate shunt; P:chloroplast relocation; P:thylakoid membrane organization; P:photosynthesis; P:carotenoid biosynthetic process; P:starch biosynthetic process; P:isopentenyl diphosphate biosynthetic process, methylerythritol 4-phosphate pathway; P:glucosinolate biosynthetic process; P:ncRNA metabolic process	-	no IPS match
G1S_contig_10855	alba-like protein c9orf23-like protein	362	1	3.1e-09	0.53	2	F:nucleic acid binding; C:cytosol	-	no IPS match
G1S_contig_10856	elongin c	712	20	1.3e-51	0.945	8	C:cytosol; F:translation elongation factor activity; P:RNA splicing, via endonucleolytic cleavage and ligation; P:transcription from RNA polymerase II promoter; P:ubiquitin-dependent protein catabolic process; P:fatty acid catabolic process; C:ribosome; P:regulation of translational elongation	-	IPR001232 (SMART); G3DSA:3.30.710.10 (GENE3D); IPR016073 (PFAM); PTHR20648 (PANTHER); IPR011333 (SUPERFAMILY)
G1S_contig_10857	---NA---	218	0	-	-		-	-	no IPS match
G1S_contig_10858	protein hira-like isoform x1	465	2	1.2e-33	0.97	2	C:nucleus; P:regulation of transcription, DNA-templated	-	no IPS match
G1S_contig_10859	magnesium transporter mrs2-f-like	1245	20	0	0.766	3	C:integral component of membrane; F:magnesium ion transmembrane transporter activity; P:magnesium ion transport	-	Coil (COILS); G3DSA:1.20.58.340 (GENE3D); IPR026573 (PANTHER); PTHR13890:SF4 (PANTHER); NON_CYTOPLASMIC_DOMAIN (PHOBIUS); TRANSMEMBRANE (PHOBIUS); TRANSMEMBRANE (PHOBIUS); CYTOPLASMIC_DOMAIN (PHOBIUS); CYTOPLASMIC_DOMAIN (PHOBIUS); TMhelix (TMHMM); TMhelix (TMHMM)
G1S_contig_1086	gamma-tocopherol methyltransferase	1072	20	0	0.956	4	F:tocopherol O-methyltransferase activity; F:2-methyl-6-phytyl-1,4-benzoquinone methyltransferase activity; P:vitamin E biosynthetic process; P:methylation	EC:2.1.1.95; EC:2.1.1	IPR029063 (G3DSA:3.40.50.GENE3D); IPR013216 (PFAM); PTHR10108 (PANTHER); PTHR10108:SF708 (PANTHER); IPR025774 (PROSITE_PROFILES); IPR029063 (SUPERFAMILY)
G1S_contig_10860	---NA---	646	0	-	-		-	-	no IPS match
G1S_contig_10861	a-kinase anchor protein 17a	1352	20	0	0.8305	2	F:nucleotide binding; F:nucleic acid binding	-	IPR012677 (G3DSA:3.30.70.GENE3D); PTHR12484 (PANTHER)
G1S_contig_10862	spx domain-containing protein 4-like	1098	20	1.1e-176	0.8785	2	P:phosphate ion transport; P:cellular response to cold	-	IPR004331 (PFAM); PTHR10783 (PANTHER); IPR004331 (PROSITE_PROFILES)
G1S_contig_10863	probable transporter mch1 isoform x2	1843	20	0	0.8965	2	C:integral component of membrane; P:transmembrane transport	-	G3DSA:1.20.1250.20 (GENE3D); IPR011701 (PFAM); G3DSA:1.20.1250.20 (GENE3D); IPR010658 (PFAM); PTHR21576:SF21 (PANTHER); PTHR21576:SF21 (PANTHER); PTHR21576 (PANTHER); TRANSMEMBRANE (PHOBIUS); NON_CYTOPLASMIC_DOMAIN (PHOBIUS); CYTOPLASMIC_DOMAIN (PHOBIUS); TRANSMEMBRANE (PHOBIUS); NON_CYTOPLASMIC_DOMAIN (PHOBIUS); NON_CYTOPLASMIC_DOMAIN (PHOBIUS); TRANSMEMBRANE (PHOBIUS); TRANSMEMBRANE (PHOBIUS); …
G1S_contig_10864	endoribonuclease dicer homolog 4	974	20	0	0.7625	20	C:nucleus; C:cytoplasm; C:RISC complex; F:nucleotide binding; F:RNA binding; F:ribonuclease III activity; F:ion binding; P:DNA metabolic process; P:regulation of transcription, DNA-templated; P:cellular protein modification process; P:cell communication; P:response to abiotic stimulus; P:polarity specification of adaxial/abaxial axis; P:production of ta-siRNAs involved in RNA interference; P:main…	EC:3.1.30; EC:3.1; EC:3.1.26; EC:3.1.26.3	no IPS match
G1S_contig_10865	PREDICTED: uncharacterized protein LOC100837304	383	4	2e-09	0.865	3	F:molecular_function; P:biological_process; C:cellular_component	-	SIGNAL_PEPTIDE_C_REGION (PHOBIUS); SIGNAL_PEPTIDE (PHOBIUS); SIGNAL_PEPTIDE_N_REGION (PHOBIUS); NON_CYTOPLASMIC_DOMAIN (PHOBIUS); SIGNAL_PEPTIDE_H_REGION (PHOBIUS); TMhelix (TMHMM)
G1S_contig_10866	kinesin-related protein 4-like isoform x1	2301	20	0	0.8915	1	F:phosphatidylinositol binding	-	Coil (COILS); Coil (COILS); Coil (COILS); Coil (COILS); IPR001683 (SMART); IPR001683 (G3DSA:3.30.1520.GENE3D); IPR001683 (PFAM); PTHR10555 (PANTHER); PTHR10555:SF122 (PANTHER); PTHR10555:SF122 (PANTHER); PTHR10555 (PANTHER); IPR001683 (PROSITE_PROFILES); IPR001683 (SUPERFAMILY)
G1S_contig_10867	mads box protein	888	20	2.2e-159	0.814	10	C:nucleus; C:transcription factor complex; F:DNA binding; F:transcription factor activity, sequence-specific DNA binding; F:protein dimerization activity; P:meristem determinacy; P:specification of floral organ identity; P:cell differentiation; P:regulation of transcription, DNA-templated; P:positive regulation of transcription, DNA-templated	-	Coil (COILS); Coil (COILS); IPR002100 (PFAM); IPR002487 (PFAM); PTHR11945:SF143 (PANTHER); PTHR11945 (PANTHER); IPR002487 (PROSITE_PROFILES); IPR002100 (PROSITE_PROFILES); IPR002100 (SUPERFAMILY)
G1S_contig_10868	ribosome biogenesis regulatory protein homolog	1253	20	0	0.875	9	C:nucleolus; P:endonucleolytic cleavage involved in rRNA processing; P:RNA methylation; P:mRNA export from nucleus; P:protein import into nucleus; P:protein targeting to mitochondrion; P:photomorphogenesis; P:regulation of flower development; P:cullin deneddylation	-	no IPS match
G1S_contig_10869	ump-cmp kinase-like isoform x2	353	20	1.7e-75	0.9665	11	C:nucleus; C:cytosol; C:apoplast; F:cytidylate kinase activity; F:uridine kinase activity; F:ATP binding; F:uridylate kinase activity; P:'de novo' pyrimidine nucleobase biosynthetic process; P:pyrimidine nucleotide biosynthetic process; P:pyrimidine ribonucleoside monophosphate metabolic process; P:nucleotide phosphorylation	EC:2.7.1.48; EC:2.7.4; EC:2.7.4.14	IPR000850 (PRINTS); IPR027417 (G3DSA:3.40.50.GENE3D); PF00406 (PFAM); IPR000850 (PANTHER); IPR000850 (PROSITE_PATTERNS); IPR000850 (HAMAP); IPR027417 (SUPERFAMILY)
G1S_contig_1087	metallopeptidase family m24 containing expressed	2367	20	0	0.9	12	C:cytosol; C:plasma membrane; F:aminopeptidase activity; F:N-1-naphthylphthalamic acid binding; F:metal ion binding; P:protein N-linked glycosylation; P:proteolysis; P:lipid transport; P:intra-Golgi vesicle-mediated transport; P:auxin polar transport; P:lithium ion transport; P:protein import into peroxisome matrix	EC:3.4.11	IPR029149 (G3DSA:3.40.350.GENE3D); IPR000587 (PFAM); IPR000994 (G3DSA:3.90.230.GENE3D); IPR000994 (PFAM); PTHR10804 (PANTHER); PTHR10804:SF87 (PANTHER); IPR001131 (PROSITE_PATTERNS); IPR028980 (SUPERFAMILY); IPR000994 (SUPERFAMILY)
G1S_contig_10870	ubiquitin conjugating enzyme 2	1202	20	1.6e-16	0.5095		-	-	no IPS match
G1S_contig_10871	glycosyltransferase ago61	511	20	1.1e-49	0.9395	3	C:mitochondrion; F:transferase activity, transferring glycosyl groups; P:metabolic process	-	no IPS match
G1S_contig_10872	cmp-sialic acid transporter 3-like	1732	20	0	0.9325	8	C:Golgi membrane; C:integral component of membrane; F:nucleotide-sugar transmembrane transporter activity; F:sugar:proton symporter activity; P:carbohydrate transport; P:nucleotide-sugar transport; P:proton transport; P:nucleotide transmembrane transport	-	IPR007271 (PFAM); IPR021189 (PIRSF); IPR007271 (PANTHER); PTHR10231:SF25 (PANTHER); NON_CYTOPLASMIC_DOMAIN (PHOBIUS); CYTOPLASMIC_DOMAIN (PHOBIUS); NON_CYTOPLASMIC_DOMAIN (PHOBIUS); CYTOPLASMIC_DOMAIN (PHOBIUS); TRANSMEMBRANE (PHOBIUS); TRANSMEMBRANE (PHOBIUS); TRANSMEMBRANE (PHOBIUS); TRANSMEMBRANE (PHOBIUS); TRANSMEMBRANE (PHOBIUS); NON_CYTOPLASMIC_DOMAIN (PHOBIUS); TRANSMEMBRANE (PHOBIUS); TRA…
G1S_contig_10873	gamma-glutamylcyclotransferase at3g02910	210	20	2.4e-16	0.803	1	F:molecular_function	-	no IPS match
G1S_contig_10874	protein translocase subunit partial	974	20	2.2e-141	0.8725	1	C:mitochondrion	-	no IPS match
G1S_contig_10875	dead-box atp-dependent rna helicase 50	1986	20	0	0.883	17	C:chloroplast; F:RNA binding; F:ATP-dependent RNA helicase activity; F:ATP binding; P:rRNA processing; P:tRNA metabolic process; P:phosphatidylglycerol biosynthetic process; P:cellular defense response; P:chloroplast organization; P:embryo development ending in seed dormancy; P:defense response to fungus, incompatible interaction; P:stomatal complex morphogenesis; P:iron-sulfur cluster assembly; …	EC:3.6.1; EC:3.6.1.3; EC:2.7.7; EC:3.6.1.15	NON_CYTOPLASMIC_DOMAIN (PHOBIUS); CYTOPLASMIC_DOMAIN (PHOBIUS); TRANSMEMBRANE (PHOBIUS)
G1S_contig_10876	disease resistance protein rga3-like isoform x1	315	20	1.6e-63	0.714	1	F:ADP binding	-	G3DSA:3.80.10.10 (GENE3D); SSF52047 (SUPERFAMILY)
G1S_contig_10877	tyrosyl-trna synthetase	428	20	5e-98	0.699	7	C:cytosol; F:tyrosine-tRNA ligase activity; F:ATP binding; P:tryptophan biosynthetic process; P:tyrosyl-tRNA aminoacylation; P:tyrosine biosynthetic process; P:L-phenylalanine biosynthetic process	EC:6.1.1.1; EC:6.1.1	IPR014729 (G3DSA:3.40.50.GENE3D); IPR002305 (PFAM); G3DSA:1.10.240.10 (GENE3D); PTHR11946:SF66 (PANTHER); PTHR11946 (PANTHER); SSF52374 (SUPERFAMILY)
G1S_contig_10878	---NA---	254	0	-	-		-	-	no IPS match
G1S_contig_10879	histidine-containing phosphotransfer protein 1-like	859	20	2.3e-54	0.842	3	C:cytoplasmic membrane-bounded vesicle; F:signal transducer activity; P:phosphorelay signal transduction system	-	IPR008207 (PFAM); IPR008207 (G3DSA:1.20.120.GENE3D); IPR008207 (SUPERFAMILY)
G1S_contig_1088	plasma membrane atpase	3467	20	0	0.974	8	C:plasma membrane; C:integral component of membrane; F:ATP binding; F:hydrogen-exporting ATPase activity, phosphorylative mechanism; F:metal ion binding; P:oxidative phosphorylation; P:ATP biosynthetic process; P:hydrogen ion transmembrane transport	EC:3.6.1; EC:3.6.1.3; EC:3.6.3.6; EC:3.6.1.15	Coil (COILS); IPR001757 (PRINTS); IPR001757 (PRINTS); IPR004014 (SMART); IPR001757 (TIGRFAM); IPR004014 (PFAM); IPR023214 (PFAM); IPR006534 (TIGRFAM); IPR023299 (G3DSA:3.40.1110.GENE3D); IPR008250 (G3DSA:2.70.150.GENE3D); IPR023298 (G3DSA:1.20.1110.GENE3D); IPR008250 (PFAM); PTHR24093:SF264 (PANTHER); PTHR24093 (PANTHER); IPR018303 (PROSITE_PATTERNS); TRANSMEMBRANE (PHOBIUS); CYTOPLASMIC_DOMAIN (…
G1S_contig_10880	small g protein signaling modulator 1-like	652	20	2.1e-138	0.8455		-	-	IPR000195 (PFAM); PTHR22957:SF211 (PANTHER); PTHR22957:SF211 (PANTHER); PTHR22957 (PANTHER); PTHR22957 (PANTHER); IPR000195 (PROSITE_PROFILES); IPR000195 (SUPERFAMILY)
G1S_contig_10881	sugar transport protein 14-like	310	20	3.3e-64	0.9385	6	C:plasma membrane; C:integral component of membrane; C:cytoplasmic membrane-bounded vesicle; F:galactose transmembrane transporter activity; P:galactose transport; P:transmembrane transport	-	no IPS match
G1S_contig_10882	4-alpha-glucanotransferase dpe2 isoform x1	1486	20	0	0.8775	12	C:cytosol; F:4-alpha-glucanotransferase activity; F:heteropolysaccharide binding; F:starch binding; P:maltose catabolic process; P:glycogen metabolic process; P:starch catabolic process; P:sucrose metabolic process; P:circadian rhythm; P:plant-type cell wall organization; P:starch biosynthetic process; P:positive regulation of catalytic activity	EC:2.4.1.25	IPR002044 (SMART); IPR002044 (PFAM); IPR013781 (G3DSA:3.20.20.GENE3D); IPR003385 (PFAM); IPR013783 (G3DSA:2.60.40.GENE3D); IPR013783 (G3DSA:2.60.40.GENE3D); PTHR32518 (PANTHER); PTHR32518:SF0 (PANTHER); IPR002044 (PROSITE_PROFILES); IPR002044 (PROSITE_PROFILES); IPR013784 (SUPERFAMILY); IPR017853 (SUPERFAMILY); IPR013784 (SUPERFAMILY)
G1S_contig_10883	dolichyl-diphosphooligosaccharide--protein glycosyltransferase subunit stt3a-like	299	20	9.1e-63	0.9775	10	C:plasma membrane; C:oligosaccharyltransferase complex; C:integral component of membrane; F:oligosaccharyl transferase activity; P:rRNA processing; P:protein glycosylation; P:systemic acquired resistance; P:response to salt stress; P:response to endoplasmic reticulum stress; P:regulation of response to osmotic stress	EC:2.4.1	IPR003674 (PFAM); PTHR13872 (PANTHER); PTHR13872:SF22 (PANTHER); SIGNAL_PEPTIDE (PHOBIUS); NON_CYTOPLASMIC_DOMAIN (PHOBIUS); SIGNAL_PEPTIDE_C_REGION (PHOBIUS); SIGNAL_PEPTIDE_N_REGION (PHOBIUS); SIGNAL_PEPTIDE_H_REGION (PHOBIUS); TMhelix (TMHMM); TMhelix (TMHMM)
G1S_contig_10884	udp-glucuronic acid decarboxylase 1-like	1669	20	0	0.933	3	F:catalytic activity; F:coenzyme binding; P:metabolic process	-	IPR001509 (PFAM); IPR016040 (G3DSA:3.40.50.GENE3D); G3DSA:3.90.25.10 (GENE3D); PTHR10366 (PANTHER); PTHR10366:SF323 (PANTHER); CYTOPLASMIC_DOMAIN (PHOBIUS); TRANSMEMBRANE (PHOBIUS); NON_CYTOPLASMIC_DOMAIN (PHOBIUS); SSF51735 (SUPERFAMILY); TMhelix (TMHMM)
G1S_contig_10885	protein xap5 circadian timekeeper	1265	20	0	0.943	16	C:nucleus; P:response to blue light; P:embryo development ending in seed dormancy; P:seed germination; P:ethylene-activated signaling pathway; P:regulation of flower development; P:meristem structural organization; P:regulation of photomorphogenesis; P:response to red light; P:seed dormancy process; P:sugar mediated signaling pathway; P:vegetative to reproductive phase transition of meristem; P:p…	-	no IPS match
G1S_contig_10886	PREDICTED: uncharacterized protein LOC101754445	657	2	1.9e-20	0.93		-	-	NON_CYTOPLASMIC_DOMAIN (PHOBIUS); SIGNAL_PEPTIDE (PHOBIUS); CYTOPLASMIC_DOMAIN (PHOBIUS); SIGNAL_PEPTIDE_C_REGION (PHOBIUS); SIGNAL_PEPTIDE_N_REGION (PHOBIUS); SIGNAL_PEPTIDE_H_REGION (PHOBIUS); TRANSMEMBRANE (PHOBIUS)
G1S_contig_10887	protein rtf2 homolog	210	20	4e-34	0.9035	2	F:molecular_function; P:biological_process	-	no IPS match
G1S_contig_10888	protein rtf2 homolog	405	20	8.2e-88	0.8775	2	F:molecular_function; P:biological_process	-	IPR027799 (PFAM); IPR013083 (G3DSA:3.30.40.GENE3D); IPR006735 (PANTHER)
G1S_contig_10889	PREDICTED: uncharacterized protein LOC101759147	990	20	8.6e-39	0.819	1	C:cytoplasmic membrane-bounded vesicle	-	no IPS match
G1S_contig_1089	elongation factor tu	1761	20	0	0.962	12	C:nucleolus; C:ribosome; C:nucleoid; C:chloroplast thylakoid membrane; C:chloroplast envelope; C:apoplast; F:translation elongation factor activity; F:GTPase activity; F:GTP binding; P:very long-chain fatty acid metabolic process; P:regulation of translational elongation; P:cuticle development	EC:3.6.1; EC:3.6.1.15	IPR000795 (PRINTS); G3DSA:2.40.30.10 (GENE3D); PF00009 (PFAM); IPR027417 (G3DSA:3.40.50.GENE3D); IPR004161 (PFAM); IPR004160 (PFAM); IPR004541 (TIGRFAM); G3DSA:2.40.30.10 (GENE3D); IPR005225 (TIGRFAM); PTHR23115:SF121 (PANTHER); PTHR23115 (PANTHER); PTHR23115:SF121 (PANTHER); PTHR23115 (PANTHER); IPR031157 (PROSITE_PATTERNS); IPR000795 (PROSITE_PROFILES); IPR004541 (HAMAP); SignalP-TM (SIGNALP_GR…
G1S_contig_10890	pinin sdk mema protein conserved region containing protein	893	20	1.9e-96	0.8585		-	-	Coil (COILS); Coil (COILS); IPR006786 (PFAM); PTHR12707 (PANTHER)
G1S_contig_10891	transcription factor as1-like	877	20	1.3e-81	0.8545	18	C:condensed chromosome; C:nucleolus; C:mitochondrion; F:DNA binding; F:chromatin binding; F:transcription factor activity, sequence-specific DNA binding; F:protein homodimerization activity; P:asymmetric cell division; P:response to virus; P:polarity specification of adaxial/abaxial axis; P:leaf formation; P:defense response to bacterium; P:regulation of innate immune response; P:negative regulat…	-	no IPS match
G1S_contig_10892	probable protein phosphatase 2c 62	1364	20	0	0.8945	3	F:protein serine/threonine phosphatase activity; F:metal ion binding; P:protein dephosphorylation	EC:3.1.3.16; EC:3.1; EC:3.1.3.41	IPR001932 (SMART); IPR001932 (SMART); IPR001932 (G3DSA:3.60.40.GENE3D); IPR001932 (PFAM); PTHR13832:SF259 (PANTHER); IPR015655 (PANTHER); IPR001932 (PROSITE_PROFILES); IPR001932 (SUPERFAMILY)
G1S_contig_10893	dmi1 protein	1427	20	0	0.963	5	C:plastid; C:integral component of membrane; C:nuclear membrane; F:cation transmembrane transporter activity; P:potassium ion transport	-	Coil (COILS); IPR016040 (G3DSA:3.40.50.GENE3D); IPR010420 (PFAM); IPR006037 (G3DSA:3.30.70.GENE3D); PTHR31563:SF1 (PANTHER); PTHR31563 (PANTHER); CYTOPLASMIC_DOMAIN (PHOBIUS); NON_CYTOPLASMIC_DOMAIN (PHOBIUS); TRANSMEMBRANE (PHOBIUS); CYTOPLASMIC_DOMAIN (PHOBIUS); TRANSMEMBRANE (PHOBIUS); SSF51735 (SUPERFAMILY); TMhelix (TMHMM)
G1S_contig_10894	leucine-rich repeat receptor-like protein kinase family protein	2585	20	0	0.8805	25	C:mitochondrion; C:integral component of membrane; C:cytoplasmic membrane-bounded vesicle; F:protein serine/threonine kinase activity; F:protein binding; F:ATP binding; F:transmembrane receptor protein kinase activity; P:regulation of cell growth; P:protein phosphorylation; P:signal transduction; P:asymmetric cell division; P:serine family amino acid metabolic process; P:plant-type cell wall orga…	EC:2.7.11	IPR002290 (SMART); IPR000719 (PFAM); G3DSA:3.30.200.20 (GENE3D); G3DSA:1.10.510.10 (GENE3D); G3DSA:3.80.10.10 (GENE3D); IPR001611 (PFAM); IPR001611 (PFAM); PTHR24420 (PANTHER); PTHR24420:SF535 (PANTHER); IPR008271 (PROSITE_PATTERNS); IPR017441 (PROSITE_PATTERNS); TRANSMEMBRANE (PHOBIUS); CYTOPLASMIC_DOMAIN (PHOBIUS); NON_CYTOPLASMIC_DOMAIN (PHOBIUS); TRANSMEMBRANE (PHOBIUS); CYTOPLASMIC_DOMAIN (P…
G1S_contig_10895	auxin induced protein	566	20	3.1e-102	0.861	3	C:mitochondrion; F:calmodulin binding; P:auxin-activated signaling pathway	-	IPR003676 (PFAM); PTHR31175:SF1 (PANTHER); PTHR31175 (PANTHER)
G1S_contig_10896	atp-dependent zinc metalloprotease ftsh mitochondrial-like	282	20	1.9e-55	0.957	6	C:mitochondrial inner membrane; C:integral component of membrane; F:metalloendopeptidase activity; F:ATP binding; F:zinc ion binding; P:proteolysis	EC:3.4.24	IPR027417 (G3DSA:3.40.50.GENE3D); G3DSA:1.10.8.60 (GENE3D); PTHR23076 (PANTHER); PTHR23076:SF50 (PANTHER); IPR027417 (SUPERFAMILY)
G1S_contig_10897	disease resistance protein rga1-like	362	20	2.8e-60	0.8325	1	F:ADP binding	-	IPR002182 (PFAM); IPR027417 (G3DSA:3.40.50.GENE3D); PTHR23155:SF480 (PANTHER); PTHR23155 (PANTHER); IPR027417 (SUPERFAMILY)
G1S_contig_10898	burp domain-containing protein 15-like	416	1	3.1e-25	1		-	-	IPR004873 (PROSITE_PROFILES)
G1S_contig_10899	PREDICTED: uncharacterized protein LOC101755782 isoform X1	1990	20	0	0.7135		-	-	no IPS match
G1S_contig_109	tetrahydrocannabinolic acid synthase-like	511	20	4.1e-81	0.854	5	C:cytoplasmic membrane-bounded vesicle; F:UDP-N-acetylmuramate dehydrogenase activity; F:flavin adenine dinucleotide binding; P:oxidation-reduction process; P:amino sugar metabolic process	EC:1.1.1.158	no IPS match
G1S_contig_1090	eukaryotic translation initiation factor 5a-2-like	903	20	2.3e-110	0.9525	9	F:translation initiation factor activity; F:translation elongation factor activity; F:ribosome binding; P:translational frameshifting; P:xylem development; P:positive regulation of translational elongation; P:positive regulation of translational termination; C:ribosome; P:regulation of translational initiation	-	TRANSMEMBRANE (PHOBIUS); CYTOPLASMIC_DOMAIN (PHOBIUS); NON_CYTOPLASMIC_DOMAIN (PHOBIUS)
G1S_contig_10900	---NA---	289	0	-	-		-	-	no IPS match
G1S_contig_10901	protein phosphatase 2c abi2	688	20	8e-104	0.9475	5	C:protein serine/threonine phosphatase complex; C:cytoplasmic membrane-bounded vesicle; F:protein serine/threonine phosphatase activity; F:metal ion binding; P:protein dephosphorylation	EC:3.1.3.16; EC:3.1; EC:3.1.3.41	IPR001932 (SMART); IPR001932 (G3DSA:3.60.40.GENE3D); IPR001932 (PFAM); PTHR13832:SF269 (PANTHER); IPR015655 (PANTHER); IPR001932 (PROSITE_PROFILES); IPR001932 (SUPERFAMILY)
G1S_contig_10902	histone deacetylase	1732	20	0	0.9235	9	C:histone deacetylase complex; F:NAD-dependent histone deacetylase activity (H3-K14 specific); F:NAD-dependent histone deacetylase activity (H3-K9 specific); F:NAD-dependent histone deacetylase activity (H4-K16 specific); F:NAD-dependent histone deacetylase activity (H3-K18 specific); P:regulation of transcription, DNA-templated; P:histone H3-K9 modification; P:histone H4 deacetylation; P:histone…	EC:3.5.1.98	IPR000286 (PRINTS); IPR003084 (PRINTS); IPR003084 (PIRSF); IPR023801 (G3DSA:3.40.800.GENE3D); IPR023801 (PFAM); PTHR10625:SF115 (PANTHER); IPR000286 (PANTHER); SSF52768 (SUPERFAMILY)
G1S_contig_10903	---NA---	448	0	-	-		-	-	no IPS match
G1S_contig_10904	nucleolin-like isoform x1	1513	20	0	0.6455	2	F:nucleotide binding; F:nucleic acid binding	-	IPR000504 (SMART); IPR012677 (G3DSA:3.30.70.GENE3D); PF14259 (PFAM); IPR012677 (G3DSA:3.30.70.GENE3D); IPR000504 (PFAM); PTHR24012:SF327 (PANTHER); PTHR24012:SF327 (PANTHER); PTHR24012 (PANTHER); IPR000504 (PROSITE_PROFILES); IPR000504 (PROSITE_PROFILES); IPR000504 (PROSITE_PROFILES); SSF54928 (SUPERFAMILY); SSF54928 (SUPERFAMILY)
G1S_contig_10905	histidine triad nucleotide-binding protein 3	775	20	5.3e-120	0.874	6	C:mitochondrion; C:peroxisome; F:sulfate adenylyltransferase (ADP) activity; F:adenylylsulfatase activity; P:sulfur compound metabolic process; P:purine ribonucleotide metabolic process	EC:3.6.2.1; EC:2.7.7.5; EC:2.7.7	IPR001310 (PRINTS); IPR011146 (G3DSA:3.30.428.GENE3D); PF11969 (PFAM); PTHR12486:SF5 (PANTHER); IPR001310 (PANTHER); IPR011146 (PROSITE_PROFILES); IPR011146 (SUPERFAMILY)
G1S_contig_10906	glutamine--fructose-6-phosphate aminotransferase	418	20	7.1e-59	0.9645	6	C:mitochondrion; F:glutamine-fructose-6-phosphate transaminase (isomerizing) activity; F:carbohydrate binding; P:amino sugar metabolic process; P:carbohydrate biosynthetic process; P:carbohydrate derivative biosynthetic process	EC:2.6.1.16	IPR001347 (PFAM); G3DSA:3.40.50.10490 (GENE3D); IPR005855 (PTHR10937:PANTHER); PTHR10937 (PANTHER); SSF53697 (SUPERFAMILY)
G1S_contig_10907	40s ribosomal protein s15	896	20	2.3e-91	0.9775	5	C:small ribosomal subunit; F:RNA binding; F:structural constituent of ribosome; P:translation; P:ribosome biogenesis	-	no IPS match
G1S_contig_10908	PREDICTED: uncharacterized protein LOC101775682	218	20	6.7e-40	0.773	2	F:sphingomyelin phosphodiesterase D activity; P:glycosphingolipid metabolic process	EC:3.1; EC:3.1.1; EC:3.1.4.41	PTHR31801 (PANTHER); PTHR31801:SF1 (PANTHER)
G1S_contig_10909	cell wall protein awa1-like	1937	20	0	0.654	1	P:biological_process	-	no IPS match
G1S_contig_1091	cytoplasmic 1	2240	20	0	0.9675	10	C:cytoplasm; F:magnesium ion binding; F:phosphoglucomutase activity; P:starch metabolic process; P:sucrose metabolic process; P:galactose metabolic process; P:gluconeogenesis; P:glycolytic process; P:pentose-phosphate shunt; P:streptomycin biosynthetic process	EC:5.4.2.2	IPR005841 (PRINTS); IPR016055 (G3DSA:3.40.120.GENE3D); IPR005844 (PFAM); IPR005845 (PFAM); IPR005846 (PFAM); IPR005843 (PFAM); IPR016055 (G3DSA:3.40.120.GENE3D); IPR016055 (G3DSA:3.40.120.GENE3D); IPR005843 (G3DSA:3.30.310.GENE3D); PTHR22573 (PANTHER); PTHR22573:SF2 (PANTHER); IPR016066 (PROSITE_PATTERNS); IPR005843 (SUPERFAMILY); IPR016055 (SUPERFAMILY); IPR016055 (SUPERFAMILY); IPR016055 (SUPER…
G1S_contig_10910	mediator of rna polymerase ii transcription subunit 25	2799	20	0	0.8115	13	C:mediator complex; F:DNA binding; F:transcription coactivator activity; P:red, far-red light phototransduction; P:jasmonic acid mediated signaling pathway; P:positive regulation of flower development; P:response to red light; P:response to far red light; P:positive regulation of defense response; P:positive regulation of transcription, DNA-templated; P:defense response to fungus; C:transcription…	-	Coil (COILS); IPR021419 (PFAM); PTHR12433 (PANTHER); PTHR12433:SF11 (PANTHER)
G1S_contig_10911	50s ribosomal protein chloroplastic-like	411	20	5.7e-38	0.9785	5	C:ribosome; C:chloroplast; F:structural constituent of ribosome; P:translation; P:ribosome biogenesis	-	no IPS match
G1S_contig_10912	---NA---	241	0	-	-		-	-	no IPS match
G1S_contig_10913	peptidyl-prolyl cis-trans isomerase fkbp42	919	20	0	0.929	8	C:intracellular; F:peptidyl-prolyl cis-trans isomerase activity; F:protein binding; P:protein peptidyl-prolyl isomerization; P:protein folding; P:cellulose biosynthetic process; P:Golgi vesicle transport; P:leaf development	EC:5.2.1.8	IPR019734 (SMART); IPR011990 (G3DSA:1.25.40.GENE3D); IPR023114 (G3DSA:1.10.150.GENE3D); IPR019734 (PFAM); G3DSA:3.10.50.40 (GENE3D); PF13414 (PFAM); IPR001179 (PFAM); PTHR10516:SF280 (PANTHER); IPR023566 (PANTHER); TRANSMEMBRANE (PHOBIUS); CYTOPLASMIC_DOMAIN (PHOBIUS); NON_CYTOPLASMIC_DOMAIN (PHOBIUS); IPR019734 (PROSITE_PROFILES); IPR013026 (PROSITE_PROFILES); IPR001179 (PROSITE_PROFILES); IPR01…
G1S_contig_10914	protein wax2	509	20	6.5e-83	0.891	5	C:integral component of membrane; F:iron ion binding; F:oxidoreductase activity; P:fatty acid biosynthetic process; P:oxidation-reduction process	-	IPR021940 (PFAM)
G1S_contig_10915	signal recognition particle receptor subunit beta-like	886	20	3.5e-169	0.909	3	C:intracellular; F:GTP binding; P:small GTPase mediated signal transduction	-	Coil (COILS); IPR027417 (G3DSA:3.40.50.GENE3D); IPR019009 (PFAM); IPR005225 (TIGRFAM); PTHR19326 (PANTHER); CYTOPLASMIC_DOMAIN (PHOBIUS); TRANSMEMBRANE (PHOBIUS); NON_CYTOPLASMIC_DOMAIN (PHOBIUS); IPR024156 (PROSITE_PROFILES); IPR027417 (SUPERFAMILY); TMhelix (TMHMM)
G1S_contig_10916	transmembrane protein 56	1276	20	0	0.9355	1	C:integral component of membrane	-	IPR006634 (SMART); IPR006634 (PFAM); PTHR13439:SF9 (PANTHER); PTHR13439 (PANTHER); TRANSMEMBRANE (PHOBIUS); CYTOPLASMIC_DOMAIN (PHOBIUS); TRANSMEMBRANE (PHOBIUS); TRANSMEMBRANE (PHOBIUS); NON_CYTOPLASMIC_DOMAIN (PHOBIUS); NON_CYTOPLASMIC_DOMAIN (PHOBIUS); CYTOPLASMIC_DOMAIN (PHOBIUS); CYTOPLASMIC_DOMAIN (PHOBIUS); CYTOPLASMIC_DOMAIN (PHOBIUS); NON_CYTOPLASMIC_DOMAIN (PHOBIUS); TRANSMEMBRANE (PHOB…
G1S_contig_10917	uncharacterized membrane protein at1g06890-like	1384	20	0	0.948	2	C:integral component of membrane; C:cytoplasmic membrane-bounded vesicle	-	no IPS match
G1S_contig_10918	mevalonate kinase	1375	20	0	0.8775	8	C:cytosol; F:mevalonate kinase activity; F:ATP binding; P:nuclear division; P:nucleolus organization; P:isoprenoid biosynthetic process; P:phosphorylation; P:steroid biosynthetic process	EC:2.7.1.36	CYTOPLASMIC_DOMAIN (PHOBIUS); NON_CYTOPLASMIC_DOMAIN (PHOBIUS); TRANSMEMBRANE (PHOBIUS); TMhelix (TMHMM)
G1S_contig_10919	dentin sialophospho isoform x3	306	20	9.4e-62	0.752		-	-	no IPS match
G1S_contig_1092	b chain semi-active e176q mutant of rice a plant - glucosidase	1944	20	0	0.9405	20	C:extracellular region; C:cytoplasmic membrane-bounded vesicle; F:beta-galactosidase activity; F:beta-mannosidase activity; F:zinc ion binding; F:beta-D-fucosidase activity; F:protein homodimerization activity; F:glucan endo-1,3-beta-D-glucosidase activity; F:amygdalin beta-glucosidase activity; F:beta-L-arabinosidase activity; F:prunasin beta-glucosidase activity; F:cellobiose glucosidase activi…	EC:3.2.1.117; EC:3.2.1.21; EC:3.2.1.25; EC:3.2.1.88; EC:3.2.1.23; EC:3.2.1.39; EC:3.2.1; EC:3.2.1.118; EC:3.2.1.38	no IPS match
G1S_contig_10920	calmodulin-interacting protein 111-like	272	3	8.3e-51	0.72	1	F:ATP binding	-	no IPS match
G1S_contig_10921	protein chloroplastic	683	20	1.8e-109	0.884	4	C:chloroplast; F:copper ion binding; F:quinone binding; P:amine metabolic process	-	IPR015801 (G3DSA:3.10.450.GENE3D); IPR021602 (PFAM)
G1S_contig_10922	katanin p80 wd40 repeat-containing subunit b1 homolog	2784	20	0	0.8155	5	C:microtubule; C:katanin complex; C:tubulin complex; F:microtubule binding; P:microtubule severing	-	IPR020472 (PRINTS); IPR001680 (SMART); IPR028021 (PFAM); IPR015943 (G3DSA:2.130.10.GENE3D); IPR001680 (PFAM); PTHR19845:SF3 (PANTHER); PTHR19845 (PANTHER); IPR019775 (PROSITE_PATTERNS); IPR019775 (PROSITE_PATTERNS); IPR019775 (PROSITE_PATTERNS); IPR001680 (PROSITE_PROFILES); IPR026962 (HAMAP); IPR001680 (PROSITE_PROFILES); IPR001680 (PROSITE_PROFILES); IPR017986 (PROSITE_PROFILES); IPR001680 (PRO…
G1S_contig_10923	probable inactive receptor kinase at5g58300	2344	20	0	0.848	5	C:integral component of membrane; C:cytoplasmic membrane-bounded vesicle; F:protein kinase activity; F:ATP binding; P:protein phosphorylation	-	no IPS match
G1S_contig_10924	---NA---	593	0	-	-		-	-	no IPS match
G1S_contig_10925	tpa: pwwp domain family protein isoform 1	1159	20	2.2e-163	0.6815	3	C:plastid; F:DNA binding; P:regulation of transcription, DNA-templated	-	no IPS match
G1S_contig_10926	probable inactive receptor kinase at5g58300	1389	20	0	0.858	5	C:integral component of membrane; F:protein kinase activity; F:protein binding; F:ATP binding; P:protein phosphorylation	-	PR00019 (PRINTS); IPR003591 (SMART); IPR001611 (PFAM); G3DSA:3.30.200.20 (GENE3D); IPR013210 (PFAM); IPR025875 (PFAM); G3DSA:3.80.10.10 (GENE3D); PTHR24420:SF474 (PANTHER); PTHR24420 (PANTHER); SIGNAL_PEPTIDE_C_REGION (PHOBIUS); CYTOPLASMIC_DOMAIN (PHOBIUS); SIGNAL_PEPTIDE_N_REGION (PHOBIUS); TRANSMEMBRANE (PHOBIUS); SIGNAL_PEPTIDE (PHOBIUS); NON_CYTOPLASMIC_DOMAIN (PHOBIUS); SIGNAL_PEPTIDE_H_REG…
G1S_contig_10927	transcription factor bhlh155-like	695	20	1.4e-132	0.851	1	P:biological_process	-	IPR025610 (PFAM); PTHR13902:SF23 (PANTHER); PTHR13902 (PANTHER)
G1S_contig_10928	---NA---	423	0	-	-		-	-	no IPS match
G1S_contig_10929	(6-4)dna photolyase	418	20	1.3e-96	0.952	5	F:nucleotide binding; F:DNA binding; F:DNA (6-4) photolyase activity; P:DNA repair; P:response to UV	EC:4.1.99; EC:4.1.99.13	G3DSA:1.10.579.10 (GENE3D); IPR005101 (PFAM); PTHR11455 (PANTHER); PTHR11455:SF11 (PANTHER); IPR005101 (SUPERFAMILY)
G1S_contig_1093	PREDICTED: uncharacterized protein LOC101773831 isoform X2	721	20	6.1e-105	0.797	3	F:molecular_function; P:biological_process; C:integral component of membrane	-	NON_CYTOPLASMIC_DOMAIN (PHOBIUS); SIGNAL_PEPTIDE_C_REGION (PHOBIUS); CYTOPLASMIC_DOMAIN (PHOBIUS); SIGNAL_PEPTIDE (PHOBIUS); SIGNAL_PEPTIDE_N_REGION (PHOBIUS); TRANSMEMBRANE (PHOBIUS); SIGNAL_PEPTIDE_H_REGION (PHOBIUS)
G1S_contig_10930	pg1 homology to homo sapiens	209	20	8e-15	0.681		-	-	no IPS match
G1S_contig_10931	peptidyl-prolyl cis-trans isomerases isoform 1	1186	20	0	0.8155	4	F:peptidyl-prolyl cis-trans isomerase activity; P:protein peptidyl-prolyl isomerization; P:protein folding; P:response to oxidative stress	EC:5.2.1.8	IPR002130 (PFAM); IPR029000 (G3DSA:2.40.100.GENE3D); TRANSMEMBRANE (PHOBIUS); CYTOPLASMIC_DOMAIN (PHOBIUS); NON_CYTOPLASMIC_DOMAIN (PHOBIUS); IPR029000 (SUPERFAMILY); TMhelix (TMHMM)
G1S_contig_10932	probable 6-phosphogluconolactonase 2	1209	20	0	0.905	3	F:6-phosphogluconolactonase activity; P:carbohydrate metabolic process; P:pentose-phosphate shunt	EC:3.1.1.31; EC:3.1.1.1	TRANSMEMBRANE (PHOBIUS); NON_CYTOPLASMIC_DOMAIN (PHOBIUS); CYTOPLASMIC_DOMAIN (PHOBIUS)
G1S_contig_10933	---NA---	296	0	-	-		-	-	no IPS match
G1S_contig_10934	---NA---	418	0	-	-		-	-	no IPS match
G1S_contig_10935	tetratricopeptide repeat protein 37	1537	20	0	0.788	1	F:protein binding	-	IPR019734 (SMART); IPR013105 (PFAM); IPR011990 (G3DSA:1.25.40.GENE3D); PTHR15704 (PANTHER); IPR019734 (PROSITE_PROFILES); IPR019734 (PROSITE_PROFILES); IPR013026 (PROSITE_PROFILES); IPR013026 (PROSITE_PROFILES); SSF48452 (SUPERFAMILY); SSF48452 (SUPERFAMILY)
G1S_contig_10936	---NA---	749	0	-	-		-	-	no IPS match
G1S_contig_10937	protein dehydration-induced 19 homolog 2-like	861	20	4.5e-120	0.688		-	-	IPR008598 (PFAM); IPR027935 (PFAM); PTHR31875:SF0 (PANTHER); PTHR31875 (PANTHER)
G1S_contig_10938	dna-directed rna polymerase iii subunit rpc1	1393	20	0	0.873	6	C:DNA-directed RNA polymerase III complex; F:RNA polymerase III activity; F:DNA binding; F:zinc ion binding; F:ribonucleoside binding; P:transcription from RNA polymerase III promoter	EC:2.7.7.6	IPR007081 (PFAM); IPR015700 (PTHR19376:PANTHER); PTHR19376 (PANTHER); SSF64484 (SUPERFAMILY)
G1S_contig_10939	arginine biosynthesis bifunctional protein chloroplastic	1693	20	0	0.905	8	C:mitochondrion; C:chloroplast stroma; F:acetyl-CoA:L-glutamate N-acetyltransferase activity; F:glutamate N-acetyltransferase activity; P:arginine biosynthetic process; P:pyrimidine ribonucleotide biosynthetic process; P:obsolete urea cycle intermediate metabolic process; P:acyl-carrier-protein biosynthetic process	EC:2.3.1.1; EC:2.3.1; EC:2.3.1.35	IPR016117 (G3DSA:3.60.70.GENE3D); IPR002813 (TIGRFAM); IPR002813 (PFAM); IPR002813 (PANTHER); PTHR23100:SF0 (PANTHER); PD004193 (PRODOM); SignalP-TM (SIGNALP_GRAM_POSITIVE); IPR016117 (SUPERFAMILY)
G1S_contig_1094	---NA---	2314	0	-	-		-	-	no IPS match
G1S_contig_10940	cinnamoyl- reductase 1-like	1308	20	0	0.888	3	F:catalytic activity; F:coenzyme binding; P:metabolic process	-	IPR016040 (G3DSA:3.40.50.GENE3D); IPR001509 (PFAM); PTHR10366 (PANTHER); PTHR10366:SF303 (PANTHER); SSF51735 (SUPERFAMILY)
G1S_contig_10941	---NA---	541	0	-	-		-	-	no IPS match
G1S_contig_10942	small gtp-binding protein ac3	1044	20	4.1e-144	0.9405	6	C:cytoplasm; C:membrane; F:protein binding; F:GTP binding; P:small GTPase mediated signal transduction; P:protein transport	-	IPR001806 (PRINTS); IPR020849 (SMART); IPR003578 (SMART); IPR003579 (SMART); IPR001806 (PFAM); IPR027417 (G3DSA:3.40.50.GENE3D); IPR005225 (TIGRFAM); PTHR24072:SF149 (PANTHER); PTHR24072 (PANTHER); IPR003578 (PROSITE_PROFILES); IPR027417 (SUPERFAMILY)
G1S_contig_10943	f-box protein pp2-a13-like	1120	20	0	0.8165	1	F:protein binding	-	G3DSA:1.20.1280.50 (GENE3D); IPR025886 (PFAM); PTHR31960:SF2 (PANTHER); PTHR31960 (PANTHER); IPR001810 (PROSITE_PROFILES); IPR001810 (SUPERFAMILY)
G1S_contig_10944	60s ribosomal protein l10-3	996	20	1.7e-153	0.979	4	C:ribosome; F:structural constituent of ribosome; P:translation; P:ribosome biogenesis	-	no IPS match
G1S_contig_10945	phosphomethylpyrimidine kinase thiamin-phosphate pyrophosphorylase	244	20	2.7e-48	0.923	9	C:chloroplast stroma; F:thiamine-phosphate diphosphorylase activity; F:ATP binding; F:hydroxymethylpyrimidine kinase activity; F:phosphomethylpyrimidine kinase activity; F:metal ion binding; P:thiamine biosynthetic process; P:thiamine diphosphate biosynthetic process; P:phosphorylation	EC:2.7.1.49; EC:2.7.4.7; EC:2.5.1.3	IPR013749 (PFAM); IPR029056 (G3DSA:3.40.1190.GENE3D); PTHR20858:SF17 (PANTHER); PTHR20858 (PANTHER); IPR029056 (SUPERFAMILY)
G1S_contig_10946	gap junction beta-4 protein isoform 2	244	20	1.5e-32	0.781		-	-	no IPS match
G1S_contig_10947	formin-like protein 5	1313	16	0	0.7288	4	C:actin filament; F:hydrolase activity; P:metabolic process; P:actin nucleation	-	no IPS match
G1S_contig_10948	uvrb uvrc motif family protein	1424	20	4.8e-135	0.9465	2	C:plastid; F:protein binding	-	IPR007474 (PFAM); IPR001943 (PFAM); IPR001943 (G3DSA:4.10.860.GENE3D); IPR007474 (G3DSA:2.60.40.GENE3D); PTHR14289 (PANTHER); IPR007474 (PROSITE_PROFILES); IPR001943 (PROSITE_PROFILES); IPR001943 (PROSITE_PROFILES); IPR007474 (SUPERFAMILY)
G1S_contig_10949	sorting and assembly machinery component 50-a-like protein	850	20	1.5e-134	0.902	1	C:outer membrane	-	IPR000184 (PFAM); G3DSA:2.40.160.50 (GENE3D); PTHR12815 (PANTHER); TMhelix (TMHMM)
G1S_contig_1095	abc transporter g family member 14-like	274	2	7.4e-14	0.91	4	C:membrane; F:ATP binding; F:ATPase activity; P:metabolic process	EC:3.6.1; EC:3.6.1.3; EC:3.6.1.15	no IPS match
G1S_contig_10950	---NA---	391	0	-	-		-	-	no IPS match
G1S_contig_10951	e3 ubiquitin-protein ligase el5-like	313	20	3.5e-35	0.6315	1	F:zinc ion binding	-	no IPS match
G1S_contig_10952	---NA---	250	0	-	-		-	-	no IPS match
G1S_contig_10953	---NA---	361	0	-	-		-	-	no IPS match
G1S_contig_10954	---NA---	280	0	-	-		-	-	no IPS match
G1S_contig_10955	1-aminocyclopropane-1-carboxylate oxidase	480	20	5.9e-63	0.7985	4	C:plastid; F:oxidoreductase activity, acting on paired donors, with incorporation or reduction of molecular oxygen, 2-oxoglutarate as one donor, and incorporation of one atom each of oxygen into both donors; F:metal ion binding; P:oxidation-reduction process	EC:1.14.11	no IPS match
G1S_contig_10956	catalytic hydrolase isoform x1	336	20	1.2e-30	0.9105	2	F:hydrolase activity; P:metabolic process	-	no IPS match
G1S_contig_10957	30s ribosomal protein chloroplastic-like	586	20	2.1e-33	0.838	4	C:ribosome; C:chloroplast stroma; C:chloroplast envelope; P:plastid translation	-	IPR030826 (TIGRFAM); SignalP-noTM (SIGNALP_GRAM_NEGATIVE); SignalP-TM (SIGNALP_GRAM_POSITIVE); SignalP-noTM (SIGNALP_EUK)
G1S_contig_10958	mate efflux family protein 1 isoform x1	903	20	5.9e-145	0.896	5	C:integral component of membrane; F:drug transmembrane transporter activity; F:antiporter activity; P:drug transmembrane transport; P:glucosinolate biosynthetic process	-	IPR002528 (PFAM); IPR002528 (TIGRFAM); PTHR11206:SF94 (PANTHER); PTHR11206 (PANTHER); TRANSMEMBRANE (PHOBIUS); TRANSMEMBRANE (PHOBIUS); NON_CYTOPLASMIC_DOMAIN (PHOBIUS); TRANSMEMBRANE (PHOBIUS); CYTOPLASMIC_DOMAIN (PHOBIUS); CYTOPLASMIC_DOMAIN (PHOBIUS); TRANSMEMBRANE (PHOBIUS); NON_CYTOPLASMIC_DOMAIN (PHOBIUS); TRANSMEMBRANE (PHOBIUS); NON_CYTOPLASMIC_DOMAIN (PHOBIUS); CYTOPLASMIC_DOMAIN (PHOBIU…
G1S_contig_10959	PREDICTED: uncharacterized protein LOC101757116	558	20	2.3e-37	0.8295		-	-	no IPS match
G1S_contig_1096	probable inactive poly	2541	20	0	0.8515	2	F:NAD+ ADP-ribosyltransferase activity; P:metabolic process	EC:2.4.2.30	IPR022003 (PFAM); IPR012317 (G3DSA:3.90.228.GENE3D); PTHR32263:SF4 (PANTHER); PTHR32263 (PANTHER); IPR012317 (PROSITE_PROFILES); SSF56399 (SUPERFAMILY)
G1S_contig_10960	regulatory protein	923	20	0	0.8205		-	-	no IPS match
G1S_contig_10961	protein always early 3-like	226	17	1e-41	0.6918	7	C:nucleus; C:transcriptional repressor complex; F:DNA binding; F:chromatin binding; P:transcription, DNA-templated; P:cell cycle; C:chromatin	-	no IPS match
G1S_contig_10962	phosphate transporter pho1-like protein	250	20	1.3e-21	0.9365	8	C:trans-Golgi network; C:plasma membrane; C:integral component of membrane; F:phosphate ion transmembrane transporter activity; P:cellular response to phosphate starvation; P:galactolipid biosynthetic process; P:phosphate ion transmembrane transport; P:negative regulation of transcription, DNA-templated	-	IPR004331 (PFAM); PTHR10783:SF35 (PANTHER); PTHR10783 (PANTHER); IPR004331 (PROSITE_PROFILES)
G1S_contig_10963	salicylic acid-binding protein 2-like	1037	20	2.3e-165	0.8465	2	F:catalytic activity; P:lipid metabolic process	-	no IPS match
G1S_contig_10964	wd repeat-containing protein 13	950	20	0	0.901	2	C:plastid; F:protein binding	-	IPR001680 (SMART); IPR001680 (PFAM); IPR015943 (G3DSA:2.130.10.GENE3D); PTHR22847 (PANTHER); PTHR22847:SF337 (PANTHER); IPR019775 (PROSITE_PATTERNS); IPR001680 (PROSITE_PROFILES); IPR017986 (PROSITE_PROFILES); IPR017986 (SUPERFAMILY)
G1S_contig_10965	polycomb group protein embryonic flower 2-like	1510	20	0	0.8985		-	-	IPR019135 (PFAM); PTHR22597 (PANTHER); PTHR22597:SF0 (PANTHER)
G1S_contig_10966	4-coumarate-- ligase-like 1-like	1156	20	0	0.915	7	C:fatty-acyl-CoA synthase complex; F:fatty-acyl-CoA synthase activity; F:ATP binding; F:ligase activity; P:fatty acid biosynthetic process; P:jasmonic acid biosynthetic process; P:acyl-carrier-protein biosynthetic process	EC:2.3.1.86; EC:2.3.1	G3DSA:3.40.50.980 (GENE3D); G3DSA:3.30.300.30 (GENE3D); IPR000873 (PFAM); G3DSA:2.30.38.10 (GENE3D); IPR025110 (PFAM); PTHR24096 (PANTHER); PTHR24096:SF131 (PANTHER); CYTOPLASMIC_DOMAIN (PHOBIUS); TRANSMEMBRANE (PHOBIUS); NON_CYTOPLASMIC_DOMAIN (PHOBIUS); SSF56801 (SUPERFAMILY); TMhelix (TMHMM)
G1S_contig_10967	calcium-dependent protein kinase family protein	206	20	1.7e-37	0.9615	5	F:protein serine/threonine kinase activity; F:calcium ion binding; F:ATP binding; P:protein phosphorylation; P:serine family amino acid metabolic process	EC:2.7.11	SignalP-TM (SIGNALP_GRAM_POSITIVE)
G1S_contig_10968	growth-regulating factor	761	20	5.1e-92	0.8825	5	C:nucleus; C:plastid; F:ATP binding; F:hydrolase activity, acting on acid anhydrides, in phosphorus-containing anhydrides; P:regulation of transcription, DNA-templated	-	no IPS match
G1S_contig_10969	pathogenesis-related protein class partial	776	20	1.3e-80	0.847	2	C:extracellular region; C:cytoplasmic membrane-bounded vesicle	-	IPR001283 (PRINTS); IPR002413 (PRINTS); IPR014044 (SMART); IPR014044 (G3DSA:3.40.33.GENE3D); IPR014044 (PFAM); IPR001283 (PANTHER); PTHR10334:SF170 (PANTHER); IPR018244 (PROSITE_PATTERNS); IPR018244 (PROSITE_PATTERNS); IPR014044 (SUPERFAMILY); TMhelix (TMHMM)
G1S_contig_1097	catalase	2052	20	0	0.959	11	C:mitochondrion; C:glyoxysome; F:catalase activity; F:heme binding; F:metal ion binding; P:response to oxidative stress; P:hydrogen peroxide catabolic process; P:oxidation-reduction process; P:tryptophan metabolic process; P:obsolete peroxidase reaction; P:methane metabolic process	EC:1.11.1.7; EC:1.11.1.6	no IPS match
G1S_contig_10970	PREDICTED: uncharacterized protein LOC101752469 isoform X2	1243	20	8.7e-169	0.841	7	C:chloroplast inner membrane; P:rRNA processing; P:tRNA metabolic process; P:aromatic amino acid family biosynthetic process; P:chloroplast organization; P:embryo development ending in seed dormancy; P:iron-sulfur cluster assembly	-	IPR021788 (PFAM); CYTOPLASMIC_DOMAIN (PHOBIUS); NON_CYTOPLASMIC_DOMAIN (PHOBIUS); TRANSMEMBRANE (PHOBIUS); TRANSMEMBRANE (PHOBIUS); CYTOPLASMIC_DOMAIN (PHOBIUS); NON_CYTOPLASMIC_DOMAIN (PHOBIUS); CYTOPLASMIC_DOMAIN (PHOBIUS); TRANSMEMBRANE (PHOBIUS); TRANSMEMBRANE (PHOBIUS); TMhelix (TMHMM); TMhelix (TMHMM); TMhelix (TMHMM)
G1S_contig_10971	dehydrogenase reductase sdr family member 2	1046	20	6e-157	0.9285	6	C:peroxisome; F:oxidoreductase activity; P:root hair elongation; P:oxidation-reduction process; P:indolebutyric acid metabolic process; P:response to indolebutyric acid	-	no IPS match
G1S_contig_10972	multisubstrate pseudouridine synthase 7-like isoform x2	387	20	2.8e-81	0.93	3	F:RNA binding; F:pseudouridine synthase activity; P:pseudouridine synthesis	EC:5.4.99.12	IPR001656 (PFAM); IPR001656 (PANTHER); IPR011760 (PROSITE_PROFILES); IPR020103 (SUPERFAMILY)
G1S_contig_10973	pentatricopeptide repeat-containing protein mitochondrial	434	20	2.3e-98	0.849		-	-	IPR002885 (TIGRFAM); IPR002885 (PFAM); IPR002885 (PFAM); PTHR24015:SF414 (PANTHER); PTHR24015 (PANTHER); IPR002885 (PROSITE_PROFILES); IPR002885 (PROSITE_PROFILES); IPR002885 (PROSITE_PROFILES); IPR002885 (PROSITE_PROFILES)
G1S_contig_10974	probable xyloglucan glycosyltransferase 9	2273	20	0	0.931	5	C:Golgi membrane; C:integral component of membrane; F:transferase activity, transferring glycosyl groups; P:metabolic process; P:cell wall organization	-	no IPS match
G1S_contig_10975	f-box protein at3g12350-like	540	20	1.3e-104	0.824	1	P:biological_process	-	no IPS match
G1S_contig_10976	mtn19-like protein	865	20	3.3e-155	0.772	5	C:vacuole; C:cytoplasmic membrane-bounded vesicle; P:response to symbiotic fungus; P:abscisic acid-activated signaling pathway; P:para-aminobenzoic acid metabolic process	-	IPR011692 (PFAM)
G1S_contig_10977	mtn19-like protein	695	20	1.6e-155	0.757	3	C:cytoplasmic membrane-bounded vesicle; P:single-organism cellular process; P:response to stimulus	-	IPR011692 (PFAM); SIGNAL_PEPTIDE (PHOBIUS); SIGNAL_PEPTIDE_H_REGION (PHOBIUS); SIGNAL_PEPTIDE_N_REGION (PHOBIUS); NON_CYTOPLASMIC_DOMAIN (PHOBIUS); SIGNAL_PEPTIDE_C_REGION (PHOBIUS); SignalP-TM (SIGNALP_GRAM_POSITIVE); SignalP-noTM (SIGNALP_EUK); TMhelix (TMHMM)
G1S_contig_10978	uncharacterized abhydrolase domain-containing protein ddb_g0269086-like	2335	20	0	0.782	3	C:mitochondrial inner membrane; C:integral component of membrane; P:protein glycosylation	-	Coil (COILS); Coil (COILS); IPR019133 (PFAM); PTHR15415 (PANTHER); SignalP-TM (SIGNALP_GRAM_POSITIVE)
G1S_contig_10979	serine arginine repetitive matrix protein 2-like isoform x5	1071	20	3.5e-160	0.749		-	-	no IPS match
G1S_contig_1098	ubiquitin-like protein smt3	822	20	5.7e-61	0.933	11	C:nucleus; C:cytosol; F:protein binding; F:pyrophosphatase activity; F:protein tag; P:gluconeogenesis; P:cytoskeleton organization; P:heat acclimation; P:proteasomal protein catabolic process; P:protein sumoylation; P:negative regulation of sequence-specific DNA binding transcription factor activity	EC:3.6.1	no IPS match
G1S_contig_10980	PREDICTED: uncharacterized protein LOC101774888	416	20	1.1e-92	0.5965		-	-	no IPS match
G1S_contig_10981	---NA---	331	0	-	-		-	-	no IPS match
G1S_contig_10982	serine threonine protein phosphatase 2a 57 kda regulatory subunit b theta isoform-like	2266	20	0	0.9035	6	C:protein phosphatase type 2A complex; C:plastid; F:binding; F:protein phosphatase type 2A regulator activity; P:signal transduction; P:regulation of protein phosphatase type 2A activity	-	Coil (COILS); IPR002554 (PIRSF); IPR002554 (PFAM); IPR002554 (PANTHER); IPR016024 (SUPERFAMILY)
G1S_contig_10983	probable glutathione s-transferase gstu6-like	833	20	6.3e-135	0.861	3	F:glutathione transferase activity; P:glutathione metabolic process; P:obsolete glutathione conjugation reaction	EC:2.5.1.18	no IPS match
G1S_contig_10984	protein translocase subunit chloroplastic isoform x1	863	20	1.1e-146	0.913	5	C:intracellular; C:membrane; F:ATP binding; P:protein targeting; P:protein import	-	IPR000185 (PRINTS); IPR011115 (SMART); IPR011130 (SMART); IPR011115 (PFAM); IPR011130 (PFAM); IPR027417 (G3DSA:3.40.50.GENE3D); IPR011130 (G3DSA:3.90.1440.GENE3D); PTHR30612 (PANTHER); IPR014018 (PROSITE_PROFILES); IPR027417 (SUPERFAMILY); IPR011130 (SUPERFAMILY)
G1S_contig_10985	protein enabled-like	1555	20	2.3e-164	0.8075	1	F:DNA binding	-	no IPS match
G1S_contig_10986	probable lrr receptor-like serine threonine-protein kinase at2g16250-like	359	1	7.4e-11	0.92		-	-	CYTOPLASMIC_DOMAIN (PHOBIUS); NON_CYTOPLASMIC_DOMAIN (PHOBIUS); TRANSMEMBRANE (PHOBIUS); TMhelix (TMHMM)
G1S_contig_10987	PREDICTED: uncharacterized protein LOC101768795	1407	20	0	0.869	3	C:plastid; P:organ senescence; P:para-aminobenzoic acid metabolic process	-	IPR029058 (G3DSA:3.40.50.GENE3D); IPR029059 (PFAM); PTHR17630 (PANTHER); PTHR17630:SF41 (PANTHER); PTHR17630 (PANTHER); IPR029058 (SUPERFAMILY)
G1S_contig_10988	preprotein translocase subunit chloroplastic	1719	20	0	0.94	5	C:chloroplast thylakoid membrane; C:integral component of membrane; P:DNA-templated transcription, elongation; P:thylakoid membrane organization; P:protein transport	-	PR00303 (PRINTS); IPR002208 (TIGRFAM); IPR002208 (PFAM); IPR023201 (G3DSA:1.10.3370.GENE3D); PTHR10906:SF2 (PANTHER); IPR002208 (PANTHER); IPR030659 (PROSITE_PATTERNS); IPR030659 (PROSITE_PATTERNS); CYTOPLASMIC_DOMAIN (PHOBIUS); TRANSMEMBRANE (PHOBIUS); CYTOPLASMIC_DOMAIN (PHOBIUS); CYTOPLASMIC_DOMAIN (PHOBIUS); TRANSMEMBRANE (PHOBIUS); NON_CYTOPLASMIC_DOMAIN (PHOBIUS); TRANSMEMBRANE (PHOBIUS); C…
G1S_contig_10989	40s ribosomal protein s19	769	20	4.7e-99	0.952	7	C:ribosome; F:nucleic acid binding; F:structural constituent of ribosome; F:zinc ion binding; P:translation; P:DNA integration; P:ribosome biogenesis	-	IPR001266 (PFAM); IPR011991 (G3DSA:1.10.10.GENE3D); IPR001266 (PANTHER); IPR018277 (PROSITE_PATTERNS); IPR001266 (PRODOM); SSF46785 (SUPERFAMILY)
G1S_contig_1099	mannose glucose-specific lectin-like	543	20	3.8e-105	0.558	5	F:ADP binding; F:ATP binding; F:protein kinase activity; P:protein phosphorylation; F:transferase activity, transferring phosphorus-containing groups	-	IPR001229 (G3DSA:2.100.10.GENE3D); IPR001229 (PFAM); IPR001229 (SUPERFAMILY)
G1S_contig_10990	PREDICTED: uncharacterized protein LOC101763190	416	3	9.1e-22	0.8533		-	-	no IPS match
G1S_contig_10991	---NA---	409	0	-	-		-	-	no IPS match
G1S_contig_10992	potassium transporter 8	2391	20	0	0.886	3	C:integral component of membrane; F:potassium ion transmembrane transporter activity; P:potassium ion transmembrane transport	-	IPR003855 (PFAM); IPR003855 (TIGRFAM); PTHR30540:SF6 (PANTHER); PTHR30540 (PANTHER); NON_CYTOPLASMIC_DOMAIN (PHOBIUS); NON_CYTOPLASMIC_DOMAIN (PHOBIUS); CYTOPLASMIC_DOMAIN (PHOBIUS); CYTOPLASMIC_DOMAIN (PHOBIUS); CYTOPLASMIC_DOMAIN (PHOBIUS); TRANSMEMBRANE (PHOBIUS); TRANSMEMBRANE (PHOBIUS); TRANSMEMBRANE (PHOBIUS); TRANSMEMBRANE (PHOBIUS); NON_CYTOPLASMIC_DOMAIN (PHOBIUS); CYTOPLASMIC_DOMAIN (PH…
G1S_contig_10993	tpa: protein kinase superfamily protein	1278	20	0	0.735	11	C:plasma membrane; C:plasmodesma; F:peptide receptor activity; F:transmembrane receptor protein serine/threonine kinase activity; F:ATP binding; F:ubiquitin protein ligase binding; P:response to stress; P:transmembrane receptor protein serine/threonine kinase signaling pathway; P:hormone-mediated signaling pathway; P:protein autophosphorylation; P:serine family amino acid metabolic process	EC:2.7.11	CYTOPLASMIC_DOMAIN (PHOBIUS); TRANSMEMBRANE (PHOBIUS); NON_CYTOPLASMIC_DOMAIN (PHOBIUS)
G1S_contig_10994	peroxisome biogenesis protein 6	1887	20	0	0.868	4	C:intracellular; F:ATP binding; P:fatty acid beta-oxidation; P:protein import into peroxisome matrix	-	IPR003593 (SMART); IPR027417 (G3DSA:3.40.50.GENE3D); IPR003959 (PFAM); G3DSA:1.10.8.60 (GENE3D); PTHR23077:SF9 (PANTHER); PTHR23077 (PANTHER); IPR003960 (PROSITE_PATTERNS); IPR027417 (SUPERFAMILY); IPR027417 (SUPERFAMILY)
G1S_contig_10995	probable 26s protease regulatory subunit 4-like isoform x2	1760	20	0	0.794	1	F:ATP binding	-	Coil (COILS); IPR003593 (SMART); IPR025753 (PFAM); IPR027417 (G3DSA:3.40.50.GENE3D); IPR003959 (PFAM); PTHR23070 (PANTHER); PTHR23070:SF5 (PANTHER); IPR003960 (PROSITE_PATTERNS); TRANSMEMBRANE (PHOBIUS); CYTOPLASMIC_DOMAIN (PHOBIUS); NON_CYTOPLASMIC_DOMAIN (PHOBIUS); IPR027417 (SUPERFAMILY); TMhelix (TMHMM)
G1S_contig_10996	serine threonine-protein kinase tor-like	669	20	2.5e-126	0.949	34	F:regulatory region DNA binding; F:protein serine/threonine kinase activity; F:ATP binding; F:drug binding; F:1-phosphatidylinositol-3-kinase activity; F:identical protein binding; F:protein self-association; P:cytokinesis by cell plate formation; P:protein phosphorylation; P:sister chromatid cohesion; P:reciprocal meiotic recombination; P:cell adhesion; P:serine family amino acid metabolic proce…	EC:2.7.1; EC:2.7.11; EC:2.7.1.137	Coil (COILS); IPR011989 (G3DSA:1.25.10.GENE3D); PTHR11139 (PANTHER); PTHR11139:SF63 (PANTHER); IPR016024 (SUPERFAMILY)
G1S_contig_10997	protein spiral1-like 3	741	20	8.1e-43	0.744	2	C:mitochondrion; C:microtubule	-	no IPS match
G1S_contig_10998	predicted protein	1108	20	8.9e-153	0.8805	3	C:cytoplasmic membrane-bounded vesicle; F:selenium binding; P:cell redox homeostasis	-	IPR012336 (G3DSA:3.40.30.GENE3D); IPR011893 (TIGRFAM); IPR011893 (PFAM); IPR019389 (PANTHER); PTHR13544:SF0 (PANTHER); CYTOPLASMIC_DOMAIN (PHOBIUS); NON_CYTOPLASMIC_DOMAIN (PHOBIUS); TRANSMEMBRANE (PHOBIUS); IPR012336 (SUPERFAMILY)
G1S_contig_10999	cytochrome p450 77a2	939	20	1.1e-126	0.8935	9	C:membrane; C:cytoplasmic membrane-bounded vesicle; F:iron ion binding; F:oxidoreductase activity, acting on paired donors, with incorporation or reduction of molecular oxygen, NAD(P)H as one donor, and incorporation of one atom of oxygen; F:heme binding; F:fatty acid in-chain hydroxylase activity; P:cutin biosynthetic process; P:secondary metabolite biosynthetic process; P:oxidation-reduction pr…	EC:1.14.13	no IPS match
G1S_contig_11	golgi-body localization protein domain isoform 1	8242	20	0	0.826	1	C:cytoplasmic membrane-bounded vesicle	-	Coil (COILS); Coil (COILS); IPR019443 (PFAM); IPR019441 (PFAM); PTHR15678:SF6 (PANTHER); PTHR15678 (PANTHER); PTHR15678:SF6 (PANTHER); PTHR15678:SF6 (PANTHER); PTHR15678 (PANTHER); PTHR15678 (PANTHER); TRANSMEMBRANE (PHOBIUS); NON_CYTOPLASMIC_DOMAIN (PHOBIUS); CYTOPLASMIC_DOMAIN (PHOBIUS); TMhelix (TMHMM)
G1S_contig_110	multiple stress-responsive zinc-finger protein isap1	1251	20	9.8e-82	0.7025	4	F:DNA binding; F:zinc ion binding; P:primary metabolic process; P:organic substance metabolic process	-	IPR002653 (SMART); IPR000058 (SMART); IPR000058 (G3DSA:4.10.1110.GENE3D); IPR002653 (PFAM); IPR000058 (PFAM); PTHR10634 (PANTHER); PTHR10634:SF22 (PANTHER); IPR002653 (PROSITE_PROFILES); IPR000058 (PROSITE_PROFILES); SignalP-TM (SIGNALP_GRAM_POSITIVE); SSF57716 (SUPERFAMILY); SSF118310 (SUPERFAMILY)
G1S_contig_1100	cobra-like protein 7	2322	20	0	0.815	4	C:cytoplasmic membrane-bounded vesicle; C:anchored component of membrane; P:cellulose microfibril organization; P:cell growth	-	no IPS match
G1S_contig_11000	zinc finger protein constans-like 13-like isoform x2	1125	20	6.5e-146	0.6135	2	C:intracellular; F:zinc ion binding	-	no IPS match
G1S_contig_11001	atpase subunit 6	1133	20	1.4e-106	0.7575	3	C:mitochondrial inner membrane; F:hydrogen ion transmembrane transporter activity; P:ATP synthesis coupled proton transport	-	IPR000568 (PRINTS); IPR000568 (PFAM); IPR000568 (TIGRFAM); IPR000568 (G3DSA:1.20.120.GENE3D); IPR000568 (PANTHER); PTHR11410:SF0 (PANTHER); IPR023011 (PROSITE_PATTERNS); TRANSMEMBRANE (PHOBIUS); CYTOPLASMIC_DOMAIN (PHOBIUS); NON_CYTOPLASMIC_DOMAIN (PHOBIUS); TRANSMEMBRANE (PHOBIUS); NON_CYTOPLASMIC_DOMAIN (PHOBIUS); TRANSMEMBRANE (PHOBIUS); TRANSMEMBRANE (PHOBIUS); CYTOPLASMIC_DOMAIN (PHOBIUS); N…
G1S_contig_11002	60s ribosomal protein l18a	365	20	3.7e-45	0.8395	1	C:ribosome	-	PTHR10052 (PANTHER); PTHR10052:SF7 (PANTHER); TRANSMEMBRANE (PHOBIUS); CYTOPLASMIC_DOMAIN (PHOBIUS); NON_CYTOPLASMIC_DOMAIN (PHOBIUS); NON_CYTOPLASMIC_DOMAIN (PHOBIUS); TRANSMEMBRANE (PHOBIUS); TMhelix (TMHMM); TMhelix (TMHMM)
G1S_contig_11003	subtilisin-like protease	618	20	2.2e-89	0.82	4	C:cell wall; C:cytoplasmic membrane-bounded vesicle; F:serine-type endopeptidase activity; P:proteolysis	EC:3.4.21	PTHR10795:SF335 (PANTHER); IPR015500 (PANTHER)
G1S_contig_11004	PREDICTED: uncharacterized protein LOC101767206	876	20	1.6e-144	0.862	2	P:systemic acquired resistance; P:regulation of defense response	-	IPR018790 (PFAM); SSF54427 (SUPERFAMILY)
G1S_contig_11005	f-box protein at3g07870-like	800	20	0	0.638		-	-	IPR017451 (TIGRFAM); IPR013187 (PFAM); PTHR31790 (PANTHER); IPR011043 (SUPERFAMILY)
G1S_contig_11006	respiratory burst oxidase protein d variant beta	401	20	2.4e-29	0.987	7	C:integral component of membrane; F:peroxidase activity; F:calcium ion binding; F:oxidoreductase activity, acting on NAD(P)H, oxygen as acceptor; P:oxidation-reduction process; P:obsolete peroxidase reaction; P:response to oxidative stress	EC:1.11.1.7	no IPS match
G1S_contig_11007	acid phosphatase 1-like	1122	20	2.5e-147	0.762	4	F:acid phosphatase activity; P:dephosphorylation; P:riboflavin metabolic process; P:hexachlorocyclohexane metabolic process	EC:3.1; EC:3.1.3.41; EC:3.1.3.2	SignalP-TM (SIGNALP_GRAM_POSITIVE)
G1S_contig_11008	endophilin-a2-like isoform x7	1494	20	0	0.9185	1	F:protein binding	-	Coil (COILS); Coil (COILS); Coil (COILS); Coil (COILS); IPR001452 (SMART); IPR001452 (PFAM); IPR027267 (G3DSA:1.20.1270.GENE3D); G3DSA:2.30.30.40 (GENE3D); PTHR22820:SF22 (PANTHER); PTHR22820 (PANTHER); IPR001452 (PROSITE_PROFILES); SSF103657 (SUPERFAMILY); IPR001452 (SUPERFAMILY)
G1S_contig_11009	glucan endo- -beta-glucosidase 7-like	1130	20	0	0.882	3	C:cytoplasmic membrane-bounded vesicle; F:hydrolase activity, hydrolyzing O-glycosyl compounds; P:carbohydrate metabolic process	-	IPR013781 (G3DSA:3.20.20.GENE3D); IPR000490 (PFAM); PTHR32227:SF16 (PANTHER); PTHR32227 (PANTHER); IPR000490 (PROSITE_PATTERNS); SIGNAL_PEPTIDE_N_REGION (PHOBIUS); SIGNAL_PEPTIDE (PHOBIUS); SIGNAL_PEPTIDE_H_REGION (PHOBIUS); NON_CYTOPLASMIC_DOMAIN (PHOBIUS); SIGNAL_PEPTIDE_C_REGION (PHOBIUS); IPR017853 (SUPERFAMILY)
G1S_contig_1101	lec14b protein	886	20	7.5e-126	0.8155	1	C:Cul4-RING E3 ubiquitin ligase complex	-	no IPS match
G1S_contig_11010	60s ribosomal protein l35a-1-like	591	20	9.3e-74	0.938	5	C:mitochondrion; C:ribosome; F:structural constituent of ribosome; P:translation; P:ribosome biogenesis	-	no IPS match
G1S_contig_11011	actin cytoskeleton-regulatory complex protein pan1-like	1188	20	9.8e-91	0.605	1	F:protein binding	-	G3DSA:2.20.70.10 (GENE3D); IPR001202 (PROSITE_PROFILES); IPR001202 (SUPERFAMILY)
G1S_contig_11012	cytochrome c oxidase assembly factor 4 mitochondrial	738	20	2.5e-46	0.868	1	P:biological_process	-	no IPS match
G1S_contig_11013	PREDICTED: uncharacterized protein LOC101779607	255	20	1.2e-49	0.8585	1	P:regulation of transcription, DNA-templated	-	Coil (COILS); IPR004252 (PFAM)
G1S_contig_11014	splicing factor u2af 38 kda subunit	399	20	2.3e-85	0.988	7	C:nucleus; F:nucleotide binding; F:DNA binding; F:RNA binding; F:metal ion binding; P:mRNA processing; P:RNA splicing	-	IPR009145 (PRINTS); IPR000571 (SMART); IPR000571 (PFAM); IPR012677 (G3DSA:3.30.70.GENE3D); IPR009145 (PANTHER); IPR000571 (PROSITE_PROFILES); SSF90229 (SUPERFAMILY); SSF54928 (SUPERFAMILY)
G1S_contig_11015	probable 3-ketoacyl- synthase 2	696	20	8e-97	0.8275	5	C:plastid; C:membrane; C:cytoplasmic membrane-bounded vesicle; F:transferase activity, transferring acyl groups other than amino-acyl groups; P:fatty acid biosynthetic process	-	no IPS match
G1S_contig_11016	tpa: glycosyltransferase	842	20	7.2e-121	0.9265	3	C:mitochondrion; F:transferase activity, transferring glycosyl groups; P:metabolic process	-	no IPS match
G1S_contig_11017	phospholipase a2 homolog 3-like	882	20	1.1e-84	0.8705	4	C:extracellular region; F:phospholipase A2 activity; F:calcium ion binding; P:phospholipid catabolic process	EC:3.1.1; EC:3.1.1.1; EC:3.1.1.4	no IPS match
G1S_contig_11018	PREDICTED: uncharacterized protein At3g06530-like isoform X2	577	20	3.4e-71	0.9475	6	C:90S preribosome; C:small-subunit processome; C:t-UTP complex; F:snoRNA binding; P:maturation of SSU-rRNA from tricistronic rRNA transcript (SSU-rRNA, 5.8S rRNA, LSU-rRNA); P:positive regulation of transcription from RNA polymerase I promoter	-	no IPS match
G1S_contig_11019	dna (cytosine-5)-methyltransferase cmt2-like	631	20	1.8e-138	0.8585	8	C:chromatin; C:nucleus; C:mitochondrion; F:DNA binding; F:chromatin binding; F:DNA (cytosine-5-)-methyltransferase activity; P:methionine metabolic process; P:C-5 methylation of cytosine	EC:2.1.1.37; EC:2.1.1	PF00145 (PFAM); G3DSA:3.90.120.10 (GENE3D); PTHR10629:SF28 (PANTHER); PTHR10629 (PANTHER); IPR018117 (PROSITE_PATTERNS); IPR029063 (SUPERFAMILY)
G1S_contig_1102	histone	744	20	2.8e-41	0.8395	4	C:nuclear nucleosome; F:DNA binding; F:protein heterodimerization activity; P:nucleosome assembly	-	CYTOPLASMIC_DOMAIN (PHOBIUS); NON_CYTOPLASMIC_DOMAIN (PHOBIUS); TRANSMEMBRANE (PHOBIUS)
G1S_contig_11020	mitogen-activated protein kinase kinase 1-like	1527	20	0	0.945	9	C:intracellular; F:protein serine/threonine kinase activity; F:MAP kinase kinase activity; F:ATP binding; P:activation of MAPK activity; P:regulation of DNA replication; P:serine family amino acid metabolic process; P:regulation of G2/M transition of mitotic cell cycle; P:positive regulation of translation	EC:2.7.11; EC:2.7.12.1	PIRSF000654 (PIRSF); IPR002290 (SMART); G3DSA:3.30.200.20 (GENE3D); IPR000719 (PFAM); G3DSA:1.10.510.10 (GENE3D); PTHR24360:SF43 (PANTHER); PTHR24360 (PANTHER); IPR008271 (PROSITE_PATTERNS); IPR017441 (PROSITE_PATTERNS); IPR000719 (PROSITE_PROFILES); IPR011009 (SUPERFAMILY)
G1S_contig_11021	patatin group a-3	277	20	3.3e-54	0.916	6	C:extracellular region; C:plastid; F:serine-type endopeptidase inhibitor activity; F:hydrolase activity; P:negative regulation of endopeptidase activity; P:lipid catabolic process	-	no IPS match
G1S_contig_11022	patatin group a-3	1066	20	0	0.895	6	C:extracellular region; C:plastid; F:serine-type endopeptidase inhibitor activity; F:hydrolase activity; P:negative regulation of endopeptidase activity; P:lipid catabolic process	-	no IPS match
G1S_contig_11023	acyl- thioesterase catalytic acting on ester bonds	333	20	2.9e-41	0.8795	2	F:hydrolase activity; P:metabolic process	-	SIGNAL_PEPTIDE_N_REGION (PHOBIUS); NON_CYTOPLASMIC_DOMAIN (PHOBIUS); SIGNAL_PEPTIDE_H_REGION (PHOBIUS); SIGNAL_PEPTIDE (PHOBIUS); SIGNAL_PEPTIDE_C_REGION (PHOBIUS); SignalP-noTM (SIGNALP_EUK)
G1S_contig_11024	mate efflux family protein chloroplastic isoform x1	401	9	3.5e-06	0.7911	6	P:drug transmembrane transport; C:integral component of membrane; C:membrane; F:drug transmembrane transporter activity; P:transmembrane transport; F:antiporter activity	-	TMhelix (TMHMM)
G1S_contig_11025	phagocyte signaling-impaired protein	1816	20	0	0.8365	3	C:cytosol; C:plasmodesma; F:protein binding	-	IPR019183 (PFAM); IPR011990 (G3DSA:1.25.40.GENE3D); PTHR22767:SF3 (PANTHER); PTHR22767 (PANTHER); SSF48452 (SUPERFAMILY)
G1S_contig_11026	---NA---	203	0	-	-		-	-	SignalP-noTM (SIGNALP_EUK)
G1S_contig_11027	unknown	241	1	6.6e-05	0.72		-	-	no IPS match
G1S_contig_11028	---NA---	292	0	-	-		-	-	no IPS match
G1S_contig_11029	protein tar1-like	403	20	9.3e-26	0.585	1	C:integral component of membrane	-	no IPS match
G1S_contig_1103	myosin-j heavy chain-like isoform x2	3537	20	0	0.929	6	C:mitochondrion; C:myosin complex; F:motor activity; F:protein binding; F:ATP binding; P:metabolic process	EC:3.6.1; EC:3.6.1.15	Coil (COILS); IPR001609 (PRINTS); IPR000048 (SMART); IPR001609 (SMART); IPR027417 (G3DSA:3.40.50.GENE3D); IPR001609 (PFAM); IPR000048 (PFAM); PTHR13140 (PANTHER); PTHR13140:SF351 (PANTHER); PTHR13140:SF351 (PANTHER); IPR000048 (PROSITE_PROFILES); IPR001609 (PROSITE_PROFILES); IPR000048 (PROSITE_PROFILES); IPR000048 (PROSITE_PROFILES); IPR027417 (SUPERFAMILY); IPR027417 (SUPERFAMILY)
G1S_contig_11030	---NA---	243	0	-	-		-	-	no IPS match
G1S_contig_11031	---NA---	282	0	-	-		-	-	no IPS match
G1S_contig_11032	probable polyamine transporter at3g19553-like	306	6	5.7e-31	0.7733	3	C:integral component of membrane; F:amino acid transmembrane transporter activity; P:amino acid transmembrane transport	-	no IPS match
G1S_contig_11033	probable polyamine transporter at3g19553	556	20	1.8e-111	0.866	6	C:integral component of membrane; F:amino acid transmembrane transporter activity; F:polyamine transmembrane transporter activity; P:amino acid transmembrane transport; P:chlorophyll catabolic process; P:polyamine transmembrane transport	-	no IPS match
G1S_contig_11034	cbl-interacting protein kinase 8 isoform x1	1641	20	0	0.925	8	C:plasma membrane; F:protein serine/threonine kinase activity; F:ATP binding; P:signal transduction; P:response to glucose; P:protein autophosphorylation; P:root development; P:serine family amino acid metabolic process	EC:2.7.11	CYTOPLASMIC_DOMAIN (PHOBIUS); NON_CYTOPLASMIC_DOMAIN (PHOBIUS); TRANSMEMBRANE (PHOBIUS); TMhelix (TMHMM)
G1S_contig_11035	probable galactinol--sucrose galactosyltransferase 2	1493	20	0	0.92	2	F:catalytic activity; P:metabolic process	-	Coil (COILS); TRANSMEMBRANE (PHOBIUS); CYTOPLASMIC_DOMAIN (PHOBIUS); NON_CYTOPLASMIC_DOMAIN (PHOBIUS); TMhelix (TMHMM)
G1S_contig_11036	protein enhanced disease resistance 2-like	2874	20	0	0.883	1	F:lipid binding	-	Coil (COILS); IPR002913 (SMART); IPR001849 (SMART); IPR009769 (PFAM); IPR002913 (PFAM); IPR023393 (G3DSA:3.30.530.GENE3D); IPR011993 (G3DSA:2.30.29.GENE3D); PTHR12136:SF47 (PANTHER); PTHR12136 (PANTHER); IPR002913 (PROSITE_PROFILES); IPR001849 (PROSITE_PROFILES); SSF50729 (SUPERFAMILY); SSF55961 (SUPERFAMILY)
G1S_contig_11037	65-kda microtubule-associated protein 5-like	267	20	6e-50	0.8295	4	F:microtubule binding; P:microtubule cytoskeleton organization; P:cytokinesis; C:tubulin complex	-	Coil (COILS); IPR007145 (PANTHER); PTHR19321:SF4 (PANTHER)
G1S_contig_11038	ubiquitin carboxyl-terminal hydrolase 13	283	20	6.7e-52	0.883	5	C:plastid; F:zinc ion binding; F:amino acid binding; F:hydrolase activity; P:metabolic process	-	no IPS match
G1S_contig_11039	sodium hydrogen exchanger 2-like	1704	20	0	0.92	9	C:vacuolar membrane; C:plasma membrane; C:integral component of membrane; F:sodium:proton antiporter activity; P:regulation of pH; P:response to salt stress; P:sodium ion transmembrane transport; P:potassium ion homeostasis; P:hydrogen ion transmembrane transport	-	IPR004709 (PRINTS); IPR004709 (TIGRFAM); IPR006153 (PFAM); IPR029872 (PTHR10110:PANTHER); IPR018422 (PANTHER); IPR018422 (PANTHER); CYTOPLASMIC_DOMAIN (PHOBIUS); TRANSMEMBRANE (PHOBIUS); CYTOPLASMIC_DOMAIN (PHOBIUS); NON_CYTOPLASMIC_DOMAIN (PHOBIUS); TRANSMEMBRANE (PHOBIUS); TRANSMEMBRANE (PHOBIUS); CYTOPLASMIC_DOMAIN (PHOBIUS); NON_CYTOPLASMIC_DOMAIN (PHOBIUS); CYTOPLASMIC_DOMAIN (PHOBIUS); TRAN…
G1S_contig_1104	dna topoisomerase 3-alpha-like	722	20	2.4e-166	0.9065	5	C:chromosome; C:mitochondrion; F:DNA binding; F:DNA topoisomerase type I activity; P:DNA topological change	EC:5.99.1; EC:5.99.1.2	IPR013498 (PFAM); IPR013497 (PFAM); IPR013824 (G3DSA:1.10.460.GENE3D); IPR000380 (PANTHER); PTHR11390:SF22 (PANTHER); IPR023405 (SUPERFAMILY)
G1S_contig_11040	PREDICTED: uncharacterized protein LOC101755134	282	20	2.1e-40	0.669	2	F:molecular_function; P:biological_process	-	no IPS match
G1S_contig_11041	transcription termination factor nusg family protein	997	20	2.2e-126	0.7795	9	C:plastid chromosome; P:phosphatidylglycerol biosynthetic process; P:chloroplast relocation; P:thylakoid membrane organization; P:isopentenyl diphosphate biosynthetic process, methylerythritol 4-phosphate pathway; P:regulation of DNA-templated transcription, elongation; P:ncRNA metabolic process; P:transcription from plastid promoter; P:positive regulation of transcription, DNA-templated	-	Coil (COILS); IPR006645 (SMART); IPR005824 (SMART); IPR006645 (G3DSA:3.30.70.GENE3D); IPR005824 (PFAM); IPR006645 (PFAM); IPR014722 (G3DSA:2.30.30.GENE3D); PTHR30265 (PANTHER); IPR008991 (SUPERFAMILY); IPR006645 (SUPERFAMILY)
G1S_contig_11042	zinc finger ccch domain-containing protein 8-like	1098	20	0	0.7455	1	F:metal ion binding	-	IPR000571 (SMART); IPR000571 (G3DSA:4.10.1000.GENE3D); IPR000571 (PFAM); PTHR12547 (PANTHER); PTHR12547:SF57 (PANTHER); IPR000571 (PROSITE_PROFILES); IPR000571 (PROSITE_PROFILES); IPR000571 (PROSITE_PROFILES); IPR000571 (PROSITE_PROFILES); IPR000571 (PROSITE_PROFILES); SSF90229 (SUPERFAMILY); SSF90229 (SUPERFAMILY); SSF90229 (SUPERFAMILY); SSF90229 (SUPERFAMILY)
G1S_contig_11043	zinc transporter 4-like	500	20	3.8e-86	0.9385	6	C:plasma membrane; C:integral component of membrane; C:cytoplasmic membrane-bounded vesicle; F:zinc ion transmembrane transporter activity; P:response to zinc ion; P:zinc II ion transmembrane transport	-	IPR003689 (PFAM); PTHR11040:SF28 (PANTHER); PTHR11040 (PANTHER); TRANSMEMBRANE (PHOBIUS); NON_CYTOPLASMIC_DOMAIN (PHOBIUS); TRANSMEMBRANE (PHOBIUS); NON_CYTOPLASMIC_DOMAIN (PHOBIUS); TRANSMEMBRANE (PHOBIUS); CYTOPLASMIC_DOMAIN (PHOBIUS); CYTOPLASMIC_DOMAIN (PHOBIUS); TMhelix (TMHMM); TMhelix (TMHMM); TMhelix (TMHMM)
G1S_contig_11044	equilibrative nucleotide transporter 1-like	1458	20	0	0.891	5	C:mitochondrion; C:integral component of membrane; C:cytoplasmic membrane-bounded vesicle; F:nucleoside transmembrane transporter activity, against a concentration gradient; P:nucleoside transmembrane transport	-	IPR002259 (PIRSF); IPR002259 (PFAM); IPR002259 (PANTHER); PTHR10332:SF10 (PANTHER); TRANSMEMBRANE (PHOBIUS); NON_CYTOPLASMIC_DOMAIN (PHOBIUS); CYTOPLASMIC_DOMAIN (PHOBIUS); TRANSMEMBRANE (PHOBIUS); NON_CYTOPLASMIC_DOMAIN (PHOBIUS); TRANSMEMBRANE (PHOBIUS); CYTOPLASMIC_DOMAIN (PHOBIUS); NON_CYTOPLASMIC_DOMAIN (PHOBIUS); NON_CYTOPLASMIC_DOMAIN (PHOBIUS); TRANSMEMBRANE (PHOBIUS); CYTOPLASMIC_DOMAIN …
G1S_contig_11045	transport inhibitor response 1-like protein os04g0395600	1185	20	0	0.8175	6	C:nucleus; C:SCF ubiquitin ligase complex; F:inositol hexakisphosphate binding; F:auxin binding; P:auxin-activated signaling pathway; P:protein ubiquitination	-	IPR006553 (SMART); G3DSA:3.80.10.10 (GENE3D); PTHR23125 (PANTHER); PTHR23125:SF17 (PANTHER); SSF52047 (SUPERFAMILY)
G1S_contig_11046	---NA---	228	0	-	-		-	-	no IPS match
G1S_contig_11047	flavonoid 3 -hydroxylase 1-like	1515	20	0	0.8185	5	F:monooxygenase activity; F:iron ion binding; F:oxidoreductase activity, acting on paired donors, with incorporation or reduction of molecular oxygen; F:heme binding; P:oxidation-reduction process	-	no IPS match
G1S_contig_11048	auxin-induced protein	992	20	0	0.8755	3	C:integral component of membrane; F:transmembrane transporter activity; P:transmembrane transport	-	IPR000620 (PFAM); PTHR31218:SF1 (PANTHER); IPR030184 (PANTHER); TRANSMEMBRANE (PHOBIUS); NON_CYTOPLASMIC_DOMAIN (PHOBIUS); CYTOPLASMIC_DOMAIN (PHOBIUS); TRANSMEMBRANE (PHOBIUS); TRANSMEMBRANE (PHOBIUS); TRANSMEMBRANE (PHOBIUS); NON_CYTOPLASMIC_DOMAIN (PHOBIUS); TRANSMEMBRANE (PHOBIUS); NON_CYTOPLASMIC_DOMAIN (PHOBIUS); CYTOPLASMIC_DOMAIN (PHOBIUS); TRANSMEMBRANE (PHOBIUS); NON_CYTOPLASMIC_DOMAIN …
G1S_contig_11049	mitochondrial substrate carrier family protein c-like	635	20	3.5e-37	0.885	10	C:chloroplast envelope; C:integral component of membrane; F:phosphatidylinositol phospholipase C activity; F:signal transducer activity; F:calcium ion binding; P:intracellular signal transduction; P:transmembrane transport; P:intracellular signal transduction; P:phospholipid catabolic process; P:diacylglycerol metabolic process	EC:3.1; EC:3.1.4.11; EC:3.1.1	no IPS match
G1S_contig_1105	heparan-alpha-glucosaminide n-acetyltransferase-like	1372	20	0	0.8725	1	C:membrane	-	PTHR31061 (PANTHER); PTHR31061:SF4 (PANTHER); PTHR31061:SF4 (PANTHER); PTHR31061 (PANTHER); PTHR31061 (PANTHER); CYTOPLASMIC_DOMAIN (PHOBIUS); NON_CYTOPLASMIC_DOMAIN (PHOBIUS); TRANSMEMBRANE (PHOBIUS); TRANSMEMBRANE (PHOBIUS); NON_CYTOPLASMIC_DOMAIN (PHOBIUS); TRANSMEMBRANE (PHOBIUS); CYTOPLASMIC_DOMAIN (PHOBIUS); TRANSMEMBRANE (PHOBIUS); CYTOPLASMIC_DOMAIN (PHOBIUS); TRANSMEMBRANE (PHOBIUS); NON…
G1S_contig_11050	enhancer of polycomb-like transcription factor isoform 1	396	20	2.8e-62	0.7755	6	F:methyltransferase activity; P:virus induced gene silencing; P:vegetative phase change; P:production of ta-siRNAs involved in RNA interference; P:methylation; P:production of miRNAs involved in gene silencing by miRNA	-	no IPS match
G1S_contig_11051	katanin p80 wd40 repeat-containing subunit b1 homolog	3326	20	0	0.84	5	C:microtubule; C:katanin complex; C:tubulin complex; F:microtubule binding; P:microtubule severing	-	IPR020472 (PRINTS); IPR001680 (SMART); IPR001680 (PFAM); IPR028021 (PFAM); IPR015943 (G3DSA:2.130.10.GENE3D); IPR026962 (PTHR19845:PANTHER); PTHR19845 (PANTHER); IPR019775 (PROSITE_PATTERNS); IPR019775 (PROSITE_PATTERNS); IPR001680 (PROSITE_PROFILES); IPR001680 (PROSITE_PROFILES); IPR001680 (PROSITE_PROFILES); IPR017986 (PROSITE_PROFILES); IPR001680 (PROSITE_PROFILES); IPR026962 (HAMAP); IPR00168…
G1S_contig_11052	glucan endo- -beta-glucosidase 14-like isoform x1	448	20	1.5e-16	0.9085	2	F:hydrolase activity, hydrolyzing O-glycosyl compounds; P:carbohydrate metabolic process	-	no IPS match
G1S_contig_11053	exocyst complex component exo84c	279	20	4.1e-55	0.883	8	P:cell-cell signaling; P:virus induced gene silencing; P:determination of bilateral symmetry; P:meristem initiation; P:vegetative phase change; P:meristem maintenance; P:production of ta-siRNAs involved in RNA interference; P:production of miRNAs involved in gene silencing by miRNA	-	PTHR21426 (PANTHER); PTHR21426:SF2 (PANTHER); IPR016159 (SUPERFAMILY)
G1S_contig_11054	ubiquinol-cytochrome c reductase complex kda protein	602	20	3.7e-41	0.894	7	C:mitochondrial respiratory chain complex III; F:ubiquinol-cytochrome-c reductase activity; F:electron transporter, transferring electrons within CoQH2-cytochrome c reductase complex activity; P:mitochondrial electron transport, ubiquinol to cytochrome c; P:hydrogen ion transmembrane transport; P:obsolete electron transport; C:respiratory chain complex III	EC:1.10.2; EC:1.10.2.2	no IPS match
G1S_contig_11055	PREDICTED: uncharacterized protein LOC101756709	578	4	1.2e-11	0.6275		-	-	no IPS match
G1S_contig_11056	abc transporter c family member 14-like	789	20	1.5e-150	0.8365	6	C:plastid; C:integral component of membrane; F:ATP binding; F:ATPase activity, coupled to transmembrane movement of substances; P:metabolic process; P:transmembrane transport	EC:3.6.1; EC:3.6.1.3; EC:3.6.1.15	G3DSA:1.20.1560.10 (GENE3D); IPR011527 (PFAM); PTHR24223 (PANTHER); PTHR24223:SF201 (PANTHER); NON_CYTOPLASMIC_DOMAIN (PHOBIUS); TRANSMEMBRANE (PHOBIUS); TRANSMEMBRANE (PHOBIUS); NON_CYTOPLASMIC_DOMAIN (PHOBIUS); CYTOPLASMIC_DOMAIN (PHOBIUS); IPR011527 (PROSITE_PROFILES); IPR011527 (SUPERFAMILY); TMhelix (TMHMM); TMhelix (TMHMM)
G1S_contig_11057	glycine-rich rna-binding protein mitochondrial-like	238	20	1.3e-20	0.895	9	C:intracellular; F:nucleic acid binding; F:copper ion binding; F:ATP binding; P:protein targeting to mitochondrion; P:pyrimidine ribonucleotide biosynthetic process; P:regulation of flower development; P:vegetative to reproductive phase transition of meristem; P:histone lysine methylation	-	no IPS match
G1S_contig_11058	poly(adp-ribose) glycohydrolase 1-like	387	20	7.8e-72	0.858	2	F:poly(ADP-ribose) glycohydrolase activity; P:carbohydrate metabolic process	EC:3.2.1.143	IPR007724 (PFAM); IPR007724 (PANTHER); PTHR12837:SF0 (PANTHER)
G1S_contig_11059	hiv tat-specific factor 1 homolog	539	20	9.3e-61	0.9275	8	C:nucleus; C:cytosol; F:nucleotide binding; F:mRNA binding; P:nuclear-transcribed mRNA catabolic process, nonsense-mediated decay; P:methylation-dependent chromatin silencing; P:negative regulation of flower development; P:RNA interference	-	no IPS match
G1S_contig_1106	ribulose- -bisphosphate carboxylase oxygenase small partial	387	20	4.2e-91	0.9155	7	F:monooxygenase activity; F:ribulose-bisphosphate carboxylase activity; P:photorespiration; P:reductive pentose-phosphate cycle; P:oxidation-reduction process; C:chloroplast ribulose bisphosphate carboxylase complex; P:glyoxylate metabolic process	EC:4.1.1.39	no IPS match
G1S_contig_11060	casein kinase i-like isoform x2	1160	20	0	0.854	4	F:protein serine/threonine kinase activity; F:ATP binding; P:protein phosphorylation; P:serine family amino acid metabolic process	EC:2.7.11	no IPS match
G1S_contig_11061	dual specificity protein phosphatase dsp8-like	1245	20	0	0.7785	4	F:protein tyrosine phosphatase activity; F:protein tyrosine/serine/threonine phosphatase activity; P:tyrosine metabolic process; P:peptidyl-tyrosine dephosphorylation	EC:3.1.3.16; EC:3.1; EC:3.1.3.48; EC:3.1.3.41; EC:3.1.3	IPR020422 (SMART); IPR000340 (PFAM); IPR029021 (G3DSA:3.90.190.GENE3D); IPR024950 (PANTHER); PTHR10159:SF312 (PANTHER); IPR016130 (PROSITE_PATTERNS); IPR020422 (PROSITE_PROFILES); IPR000387 (PROSITE_PROFILES); IPR029021 (SUPERFAMILY)
G1S_contig_11062	ap-3 complex subunit mu-2	280	20	7.2e-59	0.95	6	C:clathrin adaptor complex; F:protein binding; P:protein targeting to vacuole; P:gravitropism; P:cellulose biosynthetic process; P:Golgi vesicle transport	-	IPR008968 (PFAM); G3DSA:2.60.40.1170 (GENE3D); PTHR11998:SF4 (PANTHER); PTHR11998 (PANTHER); IPR028565 (PROSITE_PROFILES); IPR028565 (SUPERFAMILY)
G1S_contig_11063	rna-binding protein	1076	20	2.1e-176	0.9185	2	F:protein binding; F:zinc ion binding	-	Coil (COILS); IPR001841 (SMART); IPR013083 (G3DSA:3.30.40.GENE3D); PF13920 (PFAM); PTHR15315 (PANTHER); PTHR15315:SF20 (PANTHER); IPR017907 (PROSITE_PATTERNS); IPR001841 (PROSITE_PROFILES); SSF57850 (SUPERFAMILY)
G1S_contig_11064	ccr4-not transcription complex subunit 7	424	20	5.6e-37	0.814	6	C:nucleus; C:CCR4-NOT complex; F:3'-5'-exoribonuclease activity; F:nucleic acid binding; P:RNA phosphodiester bond hydrolysis, exonucleolytic; P:regulation of RNA metabolic process	EC:3.1; EC:3.1.13; EC:3.1.15	IPR012337 (G3DSA:3.30.420.GENE3D); IPR006941 (PFAM); PTHR10797 (PANTHER); IPR012337 (SUPERFAMILY)
G1S_contig_11065	callose synthase 3-like	1551	20	0	0.935	5	C:1,3-beta-D-glucan synthase complex; F:1,3-beta-D-glucan synthase activity; P:(1->3)-beta-D-glucan biosynthetic process; P:starch metabolic process; P:sucrose metabolic process	EC:2.4.1.34; EC:2.4.1	IPR026899 (PFAM); IPR023175 (G3DSA:1.25.40.GENE3D); PF04652 (PFAM); PTHR12741 (PANTHER); IPR026953 (PTHR12741:PANTHER); TRANSMEMBRANE (PHOBIUS); NON_CYTOPLASMIC_DOMAIN (PHOBIUS); CYTOPLASMIC_DOMAIN (PHOBIUS); CYTOPLASMIC_DOMAIN (PHOBIUS); TRANSMEMBRANE (PHOBIUS); TMhelix (TMHMM)
G1S_contig_11066	lipid binding protein	694	20	2.1e-68	0.734	5	C:cytoplasmic membrane-bounded vesicle; C:anchored component of membrane; F:metalloendopeptidase activity; F:metal ion binding; P:proteolysis	EC:3.4.24	Coil (COILS); CYTOPLASMIC_DOMAIN (PHOBIUS); NON_CYTOPLASMIC_DOMAIN (PHOBIUS); TRANSMEMBRANE (PHOBIUS); TMhelix (TMHMM)
G1S_contig_11067	hypothetical protein ZEAMMB73_665394, partial	562	4	2.5e-12	0.825		-	-	SIGNAL_PEPTIDE_N_REGION (PHOBIUS); NON_CYTOPLASMIC_DOMAIN (PHOBIUS); SIGNAL_PEPTIDE (PHOBIUS); SIGNAL_PEPTIDE_H_REGION (PHOBIUS); SIGNAL_PEPTIDE_C_REGION (PHOBIUS); SignalP-noTM (SIGNALP_EUK); SignalP-TM (SIGNALP_GRAM_NEGATIVE); TMhelix (TMHMM)
G1S_contig_11068	casp-like protein 5a1	582	20	4.8e-94	0.843	2	C:plasma membrane; C:integral component of membrane	-	no IPS match
G1S_contig_11069	rna-binding protein luc7-like expressed	1157	20	0	0.9495	3	C:U1 snRNP; F:mRNA binding; P:mRNA splice site selection	-	Coil (COILS); Coil (COILS); IPR004882 (PFAM); IPR004882 (PANTHER); PTHR12375:SF30 (PANTHER); NON_CYTOPLASMIC_DOMAIN (PHOBIUS); SIGNAL_PEPTIDE_N_REGION (PHOBIUS); SIGNAL_PEPTIDE (PHOBIUS); SIGNAL_PEPTIDE_C_REGION (PHOBIUS); SIGNAL_PEPTIDE_H_REGION (PHOBIUS)
G1S_contig_1107	nadh dehydrogenase	735	20	3.6e-68	0.928		-	-	no IPS match
G1S_contig_11070	calmodulin-like protein 11	319	20	2.2e-25	0.984	1	F:calcium ion binding	-	no IPS match
G1S_contig_11071	probable -trehalose-phosphate synthase	2608	20	0	0.8965	2	F:catalytic activity; P:trehalose biosynthetic process	-	Coil (COILS); Coil (COILS); G3DSA:3.40.50.2000 (GENE3D); IPR023214 (G3DSA:3.40.50.GENE3D); G3DSA:3.40.50.2000 (GENE3D); IPR003337 (PFAM); IPR006379 (TIGRFAM); IPR003337 (TIGRFAM); IPR001830 (PFAM); PTHR10788:SF18 (PANTHER); PTHR10788 (PANTHER); SSF53756 (SUPERFAMILY); IPR023214 (SUPERFAMILY)
G1S_contig_11072	---NA---	206	0	-	-		-	-	no IPS match
G1S_contig_11073	bsd domain containing protein	836	20	3.9e-158	0.7915		-	-	IPR005607 (SMART); IPR005607 (PFAM); PTHR31923 (PANTHER); PTHR31923:SF4 (PANTHER); IPR005607 (PROSITE_PROFILES); SSF140383 (SUPERFAMILY)
G1S_contig_11074	upf0695 membrane protein -like isoform x1	1976	20	0	0.7245	4	C:plasma membrane; C:plastid; C:integral component of membrane; P:para-aminobenzoic acid metabolic process	-	IPR003691 (PFAM); TRANSMEMBRANE (PHOBIUS); TRANSMEMBRANE (PHOBIUS); NON_CYTOPLASMIC_DOMAIN (PHOBIUS); NON_CYTOPLASMIC_DOMAIN (PHOBIUS); TRANSMEMBRANE (PHOBIUS); NON_CYTOPLASMIC_DOMAIN (PHOBIUS); NON_CYTOPLASMIC_DOMAIN (PHOBIUS); TRANSMEMBRANE (PHOBIUS); CYTOPLASMIC_DOMAIN (PHOBIUS); TRANSMEMBRANE (PHOBIUS); CYTOPLASMIC_DOMAIN (PHOBIUS); NON_CYTOPLASMIC_DOMAIN (PHOBIUS); CYTOPLASMIC_DOMAIN (PHOBIU…
G1S_contig_11075	80 kda mcm3-associated isoform x1	313	19	2.4e-60	0.6811	1	C:nuclear periphery	-	no IPS match
G1S_contig_11076	---NA---	302	0	-	-		-	-	no IPS match
G1S_contig_11077	ubiquitin carboxyl-terminal hydrolase 5 isoform x2	1276	20	0	0.8565	5	C:nucleus; F:ubiquitin-specific protease activity; P:nuclear-transcribed mRNA catabolic process; P:ubiquitin-dependent protein catabolic process; P:protein deubiquitination	EC:3.4	IPR001394 (PFAM); PTHR24006:SF344 (PANTHER); PTHR24006 (PANTHER); IPR018200 (PROSITE_PATTERNS); IPR028889 (PROSITE_PROFILES); SSF54001 (SUPERFAMILY)
G1S_contig_11078	probable lrr receptor-like serine threonine-protein kinase at1g67720	1325	20	0	0.8445	5	C:cytoplasmic membrane-bounded vesicle; F:protein serine/threonine kinase activity; F:ATP binding; P:protein phosphorylation; P:serine family amino acid metabolic process	EC:2.7.11	G3DSA:3.30.200.20 (GENE3D); IPR001245 (PFAM); IPR025875 (PFAM); G3DSA:3.80.10.10 (GENE3D); IPR013320 (G3DSA:2.60.120.GENE3D); IPR024788 (PFAM); PTHR24420:SF568 (PANTHER); PTHR24420 (PANTHER); IPR017441 (PROSITE_PATTERNS); TRANSMEMBRANE (PHOBIUS); NON_CYTOPLASMIC_DOMAIN (PHOBIUS); CYTOPLASMIC_DOMAIN (PHOBIUS); IPR000719 (PROSITE_PROFILES); IPR011009 (SUPERFAMILY); SSF52058 (SUPERFAMILY); TMhelix (…
G1S_contig_11079	tpa: arm repeat-containing protein containing family protein	562	20	2.6e-54	0.887	3	C:chloroplast stroma; F:protein binding; P:proteasome assembly	-	IPR011989 (G3DSA:1.25.10.GENE3D); PTHR23315 (PANTHER); PTHR23315:SF44 (PANTHER); IPR000225 (PROSITE_PROFILES); IPR016024 (SUPERFAMILY)
G1S_contig_1108	fk506-binding protein 2-like	845	20	2.2e-84	0.95	4	C:cytoplasmic membrane-bounded vesicle; F:peptidyl-prolyl cis-trans isomerase activity; P:protein peptidyl-prolyl isomerization; P:protein folding	EC:5.2.1.8	no IPS match
G1S_contig_11080	pectinesterase-like	2045	20	0	0.8045	9	C:cell wall; C:cytoplasmic membrane-bounded vesicle; F:enzyme inhibitor activity; F:pectinesterase activity; F:aspartyl esterase activity; P:cell wall modification; P:negative regulation of catalytic activity; P:starch metabolic process; P:sucrose metabolic process	EC:3.1.1.11; EC:3.1.1.1	IPR006501 (SMART); IPR006501 (G3DSA:1.20.140.GENE3D); IPR012334 (G3DSA:2.160.20.GENE3D); IPR006501 (PFAM); IPR006501 (TIGRFAM); IPR000070 (PFAM); PTHR31707 (PANTHER); PTHR31707:SF1 (PANTHER); IPR018040 (PROSITE_PATTERNS); TRANSMEMBRANE (PHOBIUS); CYTOPLASMIC_DOMAIN (PHOBIUS); NON_CYTOPLASMIC_DOMAIN (PHOBIUS); IPR006501 (SUPERFAMILY); IPR011050 (SUPERFAMILY)
G1S_contig_11081	chaperone protein dnaj 10-like	1715	20	0	0.872		-	-	IPR001623 (PRINTS); IPR001623 (SMART); IPR001623 (PFAM); IPR026894 (PFAM); IPR001623 (G3DSA:1.10.287.GENE3D); PTHR24076 (PANTHER); PTHR24076:SF80 (PANTHER); IPR018253 (PROSITE_PATTERNS); IPR001623 (PROSITE_PROFILES); IPR001623 (SUPERFAMILY)
G1S_contig_11082	eukaryotic translation initiation factor isoform 4g-1-like	696	20	1.5e-160	0.823	10	C:ribosome; C:eukaryotic translation initiation factor 4F complex; F:translation initiation factor activity; F:protein binding; P:pyrimidine nucleotide biosynthetic process; P:regulation of translational initiation; P:cell cycle; P:response to virus; P:positive regulation of Notch signaling pathway; P:transport of virus in host, cell to cell	-	IPR016021 (G3DSA:1.25.40.GENE3D); IPR003890 (PFAM); PTHR23253 (PANTHER); IPR016024 (SUPERFAMILY)
G1S_contig_11083	serine threonine protein phosphatase regulatory subunit bbeta isoform	2052	20	0	0.938	5	C:protein phosphatase type 2A complex; F:protein binding; F:protein phosphatase type 2A regulator activity; P:signal transduction; P:regulation of protein phosphatase type 2A activity	-	IPR000009 (PRINTS); IPR001680 (SMART); IPR000009 (PIRSF); IPR015943 (G3DSA:2.130.10.GENE3D); PTHR11871:SF0 (PANTHER); IPR000009 (PANTHER); IPR018067 (PROSITE_PATTERNS); IPR019775 (PROSITE_PATTERNS); IPR018067 (PROSITE_PATTERNS); IPR017986 (SUPERFAMILY)
G1S_contig_11084	---NA---	227	0	-	-		-	-	no IPS match
G1S_contig_11085	PREDICTED: uncharacterized protein LOC101771281 isoform X2	347	2	1.7e-12	1		-	-	no IPS match
G1S_contig_11086	gtp-binding protein hflx	1617	20	0	0.926	3	C:chloroplast; F:GTP binding; P:endocytosis	-	IPR006073 (PRINTS); IPR005225 (TIGRFAM); IPR006073 (PFAM); IPR025121 (PFAM); IPR016496 (PIRSF); IPR027417 (G3DSA:3.40.50.GENE3D); IPR016496 (TIGRFAM); PTHR10229:SF0 (PANTHER); IPR016496 (PANTHER); IPR016496 (HAMAP); IPR030394 (PROSITE_PROFILES); IPR027417 (SUPERFAMILY)
G1S_contig_11087	serine threonine-protein kinase smg1-like isoform x1	407	20	4.7e-84	0.949	12	F:glycine hydroxymethyltransferase activity; F:ATP binding; F:methyltransferase activity; F:kinase activity; F:phosphotransferase activity, alcohol group as acceptor; F:pyridoxal phosphate binding; P:double-strand break repair via homologous recombination; P:glycine metabolic process; P:L-serine metabolic process; P:phosphorylation; P:methylation; P:tetrahydrofolate interconversion	EC:2.1.2.1	IPR000403 (PFAM); IPR000403 (G3DSA:1.10.1070.GENE3D); PTHR11139 (PANTHER); IPR000403 (PROSITE_PROFILES); IPR011009 (SUPERFAMILY)
G1S_contig_11088	---NA---	207	0	-	-		-	-	no IPS match
G1S_contig_11089	thioredoxin domain-containing protein 9 homolog	1041	20	5.9e-137	0.902	3	C:cell; F:ATP binding; P:cell redox homeostasis	-	IPR013766 (PFAM); IPR012336 (G3DSA:3.40.30.GENE3D); PTHR21148 (PANTHER); IPR012336 (SUPERFAMILY)
G1S_contig_1109	exocyst complex component sec3a-like	2802	20	0	0.9345		-	-	Coil (COILS); Coil (COILS); IPR019160 (PFAM); IPR028258 (PFAM); PTHR16092 (PANTHER)
G1S_contig_11090	---NA---	218	0	-	-		-	-	SignalP-TM (SIGNALP_GRAM_POSITIVE)
G1S_contig_11091	probable methyltransferase pmt11	927	20	1.8e-145	0.904	2	F:methyltransferase activity; P:methylation	-	IPR004159 (PFAM); IPR029063 (SUPERFAMILY)
G1S_contig_11092	gamma-glutamyltranspeptidase 3	1068	20	0	0.827	6	F:gamma-glutamyltransferase activity; F:glutathione gamma-glutamylcysteinyltransferase activity; P:leukotriene metabolic process; P:prostaglandin metabolic process; P:glutathione catabolic process; P:taurine metabolic process	EC:2.3.2.2; EC:2.3.2.15	IPR000101 (PRINTS); IPR000101 (PFAM); IPR000101 (PANTHER); PTHR11686:SF2 (PANTHER); IPR029055 (SUPERFAMILY)
G1S_contig_11093	2-phosphoglycerate expressed	1703	20	0	0.8725	2	F:kinase activity; P:phosphorylation	-	PF13207 (PFAM); IPR027417 (G3DSA:3.40.50.GENE3D); IPR027417 (SUPERFAMILY)
G1S_contig_11094	sex-linked protein partial	242	1	0.00091	0.68		-	-	no IPS match
G1S_contig_11095	myosin-j heavy chain	1243	20	0	0.9505	10	C:myosin complex; F:motor activity; F:actin binding; F:ATP binding; P:protein import into nucleus; P:metabolic process; P:actin filament-based movement; P:Golgi localization; P:mitochondrion localization; P:peroxisome localization	EC:3.6.1; EC:3.6.1.15	IPR001609 (PRINTS); IPR000048 (SMART); IPR001609 (SMART); IPR000048 (PFAM); IPR001609 (PFAM); PTHR13140:SF256 (PANTHER); PTHR13140 (PANTHER); IPR000048 (PROSITE_PROFILES); IPR000048 (PROSITE_PROFILES); IPR001609 (PROSITE_PROFILES); IPR027417 (SUPERFAMILY)
G1S_contig_11096	haloacid dehalogenase-like hydrolase domain-containing protein sgpp isoform x2	1258	20	0	0.89	6	C:cytosol; C:plasma membrane; C:plastid; C:cytoplasmic membrane-bounded vesicle; F:hydrolase activity; P:metabolic process	-	IPR023214 (PFAM); IPR023214 (G3DSA:3.40.50.GENE3D); IPR006439 (TIGRFAM); PTHR18901:SF2 (PANTHER); PTHR18901 (PANTHER); IPR023214 (SUPERFAMILY)
G1S_contig_11097	---NA---	399	0	-	-		-	-	TRANSMEMBRANE (PHOBIUS); CYTOPLASMIC_DOMAIN (PHOBIUS); NON_CYTOPLASMIC_DOMAIN (PHOBIUS); TMhelix (TMHMM)
G1S_contig_11098	palmitoyltransferase zdhhc9	1666	20	0	0.928	4	C:integral component of membrane; F:zinc ion binding; F:protein-cysteine S-palmitoyltransferase activity; P:acyl-carrier-protein biosynthetic process	EC:2.3.1.225; EC:2.3.1	TRANSMEMBRANE (PHOBIUS); NON_CYTOPLASMIC_DOMAIN (PHOBIUS); CYTOPLASMIC_DOMAIN (PHOBIUS); NON_CYTOPLASMIC_DOMAIN (PHOBIUS); TRANSMEMBRANE (PHOBIUS); TMhelix (TMHMM)
G1S_contig_11099	PREDICTED: uncharacterized protein LOC101753281	277	1	2.2e-09	1	4	F:cytidine deaminase activity; F:zinc ion binding; P:cytidine deamination; P:pyrimidine nucleobase metabolic process	EC:3.5.4.5	no IPS match
G1S_contig_111	elongation factor 1- partial	328	20	5.9e-71	0.98	6	F:translation elongation factor activity; F:GTPase activity; F:GTP binding; F:transferase activity; C:ribosome; P:regulation of translational elongation	EC:3.6.1; EC:3.6.1.15	IPR000795 (PRINTS); IPR027417 (G3DSA:3.40.50.GENE3D); PF00009 (PFAM); PTHR23115 (PANTHER); PTHR23115:SF104 (PANTHER); IPR000795 (PROSITE_PROFILES); IPR027417 (SUPERFAMILY)
G1S_contig_1110	probable zinc metalloprotease chloroplastic	1599	20	0	0.9495	11	C:integral component of membrane; C:chloroplast membrane; F:metalloendopeptidase activity; P:proteolysis; P:chloroplast organization; P:negative gravitropism; P:thylakoid membrane organization; P:photosystem II assembly; P:response to cation stress; P:photosystem I assembly; P:response to ammonium ion	EC:3.4.24	IPR008915 (PFAM); PTHR31412 (PANTHER); PTHR31412:SF3 (PANTHER); CYTOPLASMIC_DOMAIN (PHOBIUS); TRANSMEMBRANE (PHOBIUS); NON_CYTOPLASMIC_DOMAIN (PHOBIUS); NON_CYTOPLASMIC_DOMAIN (PHOBIUS); TRANSMEMBRANE (PHOBIUS); CYTOPLASMIC_DOMAIN (PHOBIUS); CYTOPLASMIC_DOMAIN (PHOBIUS); TRANSMEMBRANE (PHOBIUS); TRANSMEMBRANE (PHOBIUS); TRANSMEMBRANE (PHOBIUS); TRANSMEMBRANE (PHOBIUS); TRANSMEMBRANE (PHOBIUS); TR…
G1S_contig_11100	40s ribosomal protein s30	525	20	1.5e-24	0.993	5	C:mitochondrion; C:ribosome; F:structural constituent of ribosome; P:translation; P:ribosome biogenesis	-	IPR006846 (PFAM); PTHR12650 (PANTHER)
G1S_contig_11101	uncharacterized abhydrolase domain-containing protein ddb_g0269086-like isoform x1	683	20	3.8e-42	0.862		-	-	no IPS match
G1S_contig_11102	set-domain containing protein family	2663	20	0	0.749	8	C:nucleus; C:cytoplasm; F:protein binding; F:transferase activity; P:regulation of flower development; P:vegetative to reproductive phase transition of meristem; P:histone H3-K36 methylation; P:histone H3-K4 methylation	-	IPR001214 (PFAM); G3DSA:2.170.270.10 (GENE3D); IPR003169 (PFAM); IPR003169 (G3DSA:3.30.1490.GENE3D); PTHR22884:SF281 (PANTHER); PTHR22884 (PANTHER); PTHR22884 (PANTHER); IPR003169 (PROSITE_PROFILES); IPR001214 (PROSITE_PROFILES); SSF82199 (SUPERFAMILY); IPR003169 (SUPERFAMILY)
G1S_contig_11103	choline ethanolaminephosphotransferase 1-like isoform x1	1724	20	0	0.935	4	C:mitochondrion; C:membrane; F:phosphotransferase activity, for other substituted phosphate groups; P:phospholipid biosynthetic process	-	IPR014472 (PIRSF); IPR000462 (PFAM); PTHR10414:SF37 (PANTHER); IPR014472 (PANTHER); IPR000462 (PROSITE_PATTERNS); TRANSMEMBRANE (PHOBIUS); TRANSMEMBRANE (PHOBIUS); TRANSMEMBRANE (PHOBIUS); NON_CYTOPLASMIC_DOMAIN (PHOBIUS); CYTOPLASMIC_DOMAIN (PHOBIUS); NON_CYTOPLASMIC_DOMAIN (PHOBIUS); TRANSMEMBRANE (PHOBIUS); TRANSMEMBRANE (PHOBIUS); TRANSMEMBRANE (PHOBIUS); CYTOPLASMIC_DOMAIN (PHOBIUS); TRANSME…
G1S_contig_11104	PREDICTED: uncharacterized protein LOC101768085	485	11	9.2e-49	0.6436		-	-	SIGNAL_PEPTIDE_H_REGION (PHOBIUS); NON_CYTOPLASMIC_DOMAIN (PHOBIUS); SIGNAL_PEPTIDE_C_REGION (PHOBIUS); SIGNAL_PEPTIDE_N_REGION (PHOBIUS); SIGNAL_PEPTIDE (PHOBIUS)
G1S_contig_11105	threonine dehydratase chloroplastic-like	1850	20	0	0.938	15	C:transcription factor complex; C:plastid; F:transcription factor activity, sequence-specific DNA binding; F:L-threonine ammonia-lyase activity; F:GTP binding; F:pyridoxal phosphate binding; P:gluconeogenesis; P:regulation of transcription, DNA-templated; P:glycine metabolic process; P:L-serine metabolic process; P:threonine metabolic process; P:cytoskeleton organization; P:isoleucine biosyntheti…	EC:4.3.1.19	IPR001721 (PFAM); G3DSA:3.40.50.1100 (GENE3D); IPR001926 (PFAM); G3DSA:3.40.1020.10 (GENE3D); IPR005787 (TIGRFAM); PTHR10314 (PANTHER); PTHR10314:SF30 (PANTHER); IPR000634 (PROSITE_PATTERNS); CYTOPLASMIC_DOMAIN (PHOBIUS); TRANSMEMBRANE (PHOBIUS); NON_CYTOPLASMIC_DOMAIN (PHOBIUS); IPR001721 (PROSITE_PROFILES); IPR001721 (PROSITE_PROFILES); SSF55021 (SUPERFAMILY); IPR001926 (SUPERFAMILY)
G1S_contig_11106	phospholipid-transporting atpase 4	3905	20	0	0.9365	9	C:mitochondrion; C:integral component of membrane; F:magnesium ion binding; F:phospholipid-translocating ATPase activity; F:ATP binding; P:cation transport; P:metabolic process; P:aminophospholipid transport; P:phospholipid translocation	EC:3.6.1; EC:3.6.1.3; EC:3.6.3.1; EC:3.6.1.15	IPR001757 (PRINTS); PF12710 (PFAM); IPR008250 (PFAM); IPR023299 (G3DSA:3.40.1110.GENE3D); IPR008250 (G3DSA:2.70.150.GENE3D); IPR023214 (G3DSA:3.40.50.GENE3D); IPR006539 (TIGRFAM); IPR001757 (TIGRFAM); PTHR24092:SF41 (PANTHER); IPR006539 (PANTHER); IPR018303 (PROSITE_PATTERNS); TRANSMEMBRANE (PHOBIUS); NON_CYTOPLASMIC_DOMAIN (PHOBIUS); TRANSMEMBRANE (PHOBIUS); TRANSMEMBRANE (PHOBIUS); TRANSMEMBRAN…
G1S_contig_11107	kinesin-related protein 6-like	2394	20	0	0.848	10	C:nucleus; C:kinesin complex; C:microtubule; C:plasma membrane; F:microtubule motor activity; F:ATP binding; F:microtubule binding; P:microtubule-based movement; P:metabolic process; C:tubulin complex	EC:3.6.1; EC:3.6.1.15	no IPS match
G1S_contig_11108	---NA---	319	0	-	-		-	-	Coil (COILS)
G1S_contig_11109	PREDICTED: uncharacterized protein LOC101758849 isoform X2	1568	20	0	0.8965	2	C:membrane; C:cytoplasmic membrane-bounded vesicle	-	PTHR31513:SF2 (PANTHER); PTHR31513 (PANTHER); NON_CYTOPLASMIC_DOMAIN (PHOBIUS); TRANSMEMBRANE (PHOBIUS); CYTOPLASMIC_DOMAIN (PHOBIUS); TMhelix (TMHMM)
G1S_contig_1111	death domain-associated protein 6-like isoform x2	1089	20	2.7e-157	0.8525	7	C:chloroplast thylakoid membrane; P:response to water deprivation; P:chloroplast organization; P:heat acclimation; P:hyperosmotic salinity response; P:photosystem I assembly; P:response to photooxidative stress	-	SIGNAL_PEPTIDE (PHOBIUS); TRANSMEMBRANE (PHOBIUS); NON_CYTOPLASMIC_DOMAIN (PHOBIUS); CYTOPLASMIC_DOMAIN (PHOBIUS); SIGNAL_PEPTIDE_C_REGION (PHOBIUS); SIGNAL_PEPTIDE_N_REGION (PHOBIUS); SIGNAL_PEPTIDE_H_REGION (PHOBIUS); TMhelix (TMHMM)
G1S_contig_11110	acyl- -binding domain-containing protein 5-like	1474	20	0	0.9095	2	C:mitochondrion; F:protein binding	-	Coil (COILS); Coil (COILS); PF13418 (PFAM); IPR015915 (G3DSA:2.120.10.GENE3D); PTHR23244 (PANTHER); PTHR23244:SF246 (PANTHER); SSF117281 (SUPERFAMILY)
G1S_contig_11111	e3 ubiquitin-protein ligase rha1b-like	594	20	3.3e-18	0.914	2	C:cytoplasmic membrane-bounded vesicle; F:zinc ion binding	-	TRANSMEMBRANE (PHOBIUS); CYTOPLASMIC_DOMAIN (PHOBIUS); NON_CYTOPLASMIC_DOMAIN (PHOBIUS); TMhelix (TMHMM)
G1S_contig_11112	hlh dna-binding domain superfamily protein	986	20	1.1e-177	0.9	9	C:nucleus; C:mitochondrion; F:DNA binding; F:transcription factor activity, sequence-specific DNA binding; F:protein dimerization activity; P:regulation of transcription, DNA-templated; P:root development; C:transcription factor complex; P:regulation of transcription, DNA-templated	-	IPR011598 (G3DSA:4.10.280.GENE3D); PTHR13902 (PANTHER); PTHR13902:SF5 (PANTHER); IPR011598 (PROSITE_PROFILES); IPR011598 (SUPERFAMILY)
G1S_contig_11113	dead box rna helicase	654	20	8e-29	0.878	6	C:nucleus; F:RNA binding; F:helicase activity; F:ATP binding; P:nuclear-transcribed mRNA catabolic process, nonsense-mediated decay; P:rRNA processing	EC:3.6.1; EC:3.6.1.15	IPR027417 (G3DSA:3.40.50.GENE3D); IPR001650 (PFAM); PTHR24031:SF202 (PANTHER); PTHR24031 (PANTHER); IPR001650 (PROSITE_PROFILES); IPR027417 (SUPERFAMILY)
G1S_contig_11114	rnase h family protein isoform x4	1070	20	0	0.902	4	F:nucleic acid binding; F:RNA-DNA hybrid ribonuclease activity; P:RNA phosphodiester bond hydrolysis, endonucleolytic; P:regulation of RNA metabolic process	EC:3.1.30; EC:3.1; EC:3.1.26; EC:3.1.26.4	IPR011320 (G3DSA:3.40.970.GENE3D); IPR012337 (G3DSA:3.30.420.GENE3D); IPR011320 (PFAM); PF13456 (PFAM); IPR002156 (PROSITE_PROFILES); SignalP-TM (SIGNALP_GRAM_POSITIVE); IPR012337 (SUPERFAMILY); IPR009027 (SUPERFAMILY)
G1S_contig_11115	multiple c2 and transmembrane domain-containing protein 1-like	635	20	2.8e-124	0.843	6	F:glutathione peroxidase activity; F:protein binding; P:glutathione metabolic process; P:obsolete peroxidase reaction; P:response to oxidative stress; P:oxidation-reduction process	EC:1.11.1.9; EC:1.11.1.7	IPR000008 (G3DSA:2.60.40.GENE3D); IPR000008 (PFAM); IPR000008 (PROSITE_PROFILES); IPR000008 (SUPERFAMILY)
G1S_contig_11116	predicted protein	405	2	7.9e-09	0.735		-	-	no IPS match
[truncated: 28,271 more rows]
