# Supplementary material for: Transcriptome analysis identified the mechanism of synergy between sethoxydim herbicide and a mycoherbicide on green foxtail
Source: Sci Rep. 2020 Dec 10;10:21690. doi: 10.1038/s41598-020-78290-6 (PMC7730142; doi:10.1038/s41598-020-78290-6)
Supplement: Supplementary file 5 — Supplementary Information 5. [file 41598_2020_78290_MOESM5_ESM.xlsx]

## Sheet: Sheet1
SeqName	Description	Length	#Hits	e-Value	sim mean	#GO	GO Names list	Enzyme Codes list	InterPro IDs
G1R_contig_1	streptomyces cyclase dehydrase family expressed	2219	20	0	0.8505	2	C:mitochondrion; C:plastid	-	IPR005031 (PFAM); IPR023393 (G3DSA:3.30.530.GENE3D); SSF55961 (SUPERFAMILY); SSF55961 (SUPERFAMILY)
G1R_contig_10	abc transporter f family member 5-like	2652	20	0	0.941	4	C:plastid; F:ATP binding; F:ATPase activity; P:metabolic process	EC:3.6.1; EC:3.6.1.3; EC:3.6.1.15	Coil (COILS); Coil (COILS); Coil (COILS); IPR003593 (SMART); IPR027417 (G3DSA:3.40.50.GENE3D); PF12848 (PFAM); IPR003439 (PFAM); IPR027417 (G3DSA:3.40.50.GENE3D); PTHR19211:SF26 (PANTHER); PTHR19211 (PANTHER); IPR017871 (PROSITE_PATTERNS); IPR017871 (PROSITE_PATTERNS); IPR003439 (PROSITE_PROFILES); IPR003439 (PROSITE_PROFILES); IPR027417 (SUPERFAMILY); IPR027417 (SUPERFAMILY)
G1R_contig_100	atp synthase subunit alpha	1992	20	2.7e-105	0.8255	14	C:mitochondrion; C:ribosome; C:integral component of membrane; C:proton-transporting ATP synthase complex, catalytic core F(1); F:structural constituent of ribosome; F:ATP binding; F:proton-transporting ATP synthase activity, rotational mechanism; F:proton-transporting ATPase activity, rotational mechanism; P:translation; P:ATP synthesis coupled proton transport; P:ATP hydrolysis coupled proton t…	EC:3.6.1; EC:3.6.1.3; EC:3.6.1.15	no IPS match
G1R_contig_1000	gem-like protein 1	844	20	2.2e-105	0.9375	8	C:intracellular; F:nucleic acid binding; F:RNA-DNA hybrid ribonuclease activity; P:protein targeting to vacuole; P:vesicle-mediated transport; P:endosomal transport; P:RNA phosphodiester bond hydrolysis, endonucleolytic; P:regulation of RNA metabolic process	EC:3.1.30; EC:3.1; EC:3.1.26; EC:3.1.26.4	IPR004182 (SMART); IPR004182 (PFAM); PTHR31969 (PANTHER); PTHR31969:SF3 (PANTHER)
G1R_contig_10000	lycopene beta chloroplastic	792	20	0	0.917	4	C:plastid; F:oxidoreductase activity, acting on paired donors, with incorporation or reduction of molecular oxygen; P:carotenoid biosynthetic process; P:oxidation-reduction process	-	no IPS match
G1R_contig_10001	cytochrome p450 86b1-like	514	20	3.2e-112	0.8315	5	F:monooxygenase activity; F:iron ion binding; F:oxidoreductase activity, acting on paired donors, with incorporation or reduction of molecular oxygen; F:heme binding; P:oxidation-reduction process	-	IPR002401 (PRINTS); IPR001128 (PFAM); IPR001128 (G3DSA:1.10.630.GENE3D); PTHR24296:SF3 (PANTHER); PTHR24296 (PANTHER); IPR001128 (SUPERFAMILY)
G1R_contig_10002	dof zinc finger protein	1265	20	5.8e-142	0.7965	2	F:DNA binding; P:regulation of transcription, DNA-templated	-	IPR003851 (PFAM); PTHR31992:SF7 (PANTHER); IPR003851 (PANTHER); IPR003851 (PROSITE_PATTERNS); IPR003851 (PRODOM); IPR003851 (PROSITE_PROFILES)
G1R_contig_10003	PREDICTED: uncharacterized protein LOC101777923 isoform X1	297	9	1.4e-19	0.8733		-	-	no IPS match
G1R_contig_10004	---NA---	218	0	-	-		-	-	no IPS match
G1R_contig_10005	tpa: apyrase family protein	1934	20	0	0.8985	5	C:mitochondrion; C:integral component of membrane; F:ATP binding; F:hydrolase activity; P:metabolic process	-	no IPS match
G1R_contig_10006	general transcription factor 3c polypeptide 3	1481	20	0	0.833	8	F:protein binding; P:mitotic cell cycle; P:nuclear-transcribed mRNA catabolic process; P:RNA processing; P:response to xenobiotic stimulus; P:vesicle-mediated transport; P:positive regulation of cellular process; P:photoperiodism, flowering	-	Coil (COILS); IPR011990 (G3DSA:1.25.40.GENE3D); IPR001440 (PFAM); PTHR23082 (PANTHER); IPR013026 (PROSITE_PROFILES); IPR013026 (PROSITE_PROFILES); SSF48452 (SUPERFAMILY); SSF48452 (SUPERFAMILY)
G1R_contig_10007	cation cation antiporter	1112	20	4.2e-143	0.847	1	C:membrane	-	Coil (COILS); G3DSA:1.20.5.110 (GENE3D); IPR019150 (PFAM); PTHR13050 (PANTHER); CYTOPLASMIC_DOMAIN (PHOBIUS); NON_CYTOPLASMIC_DOMAIN (PHOBIUS); TRANSMEMBRANE (PHOBIUS); TMhelix (TMHMM)
G1R_contig_10008	---NA---	255	0	-	-		-	-	no IPS match
G1R_contig_10009	---NA---	839	0	-	-		-	-	no IPS match
G1R_contig_1001	autophagy protein 9	1580	20	0	0.931	7	C:membrane; P:fatty acid beta-oxidation; P:autophagy; P:toxin catabolic process; P:proteasome-mediated ubiquitin-dependent protein catabolic process; P:response to misfolded protein; P:proteasome core complex assembly	-	IPR007241 (PFAM); IPR007241 (PANTHER); PTHR13038:SF10 (PANTHER); TRANSMEMBRANE (PHOBIUS); TRANSMEMBRANE (PHOBIUS); TRANSMEMBRANE (PHOBIUS); TRANSMEMBRANE (PHOBIUS); CYTOPLASMIC_DOMAIN (PHOBIUS); NON_CYTOPLASMIC_DOMAIN (PHOBIUS); TRANSMEMBRANE (PHOBIUS); NON_CYTOPLASMIC_DOMAIN (PHOBIUS); CYTOPLASMIC_DOMAIN (PHOBIUS); CYTOPLASMIC_DOMAIN (PHOBIUS); NON_CYTOPLASMIC_DOMAIN (PHOBIUS); TMhelix (TMHMM); …
G1R_contig_10010	PREDICTED: uncharacterized protein LOC101770335 isoform X1	410	20	3.9e-53	0.7765		-	-	no IPS match
G1R_contig_10011	diphosphomevalonate decarboxylase-like	1556	20	0	0.921	6	C:cytosol; F:diphosphomevalonate decarboxylase activity; F:ATP binding; P:steroid biosynthetic process; P:phosphorylation; P:isopentenyl diphosphate biosynthetic process, mevalonate pathway	EC:4.1.1.33	IPR013750 (G3DSA:3.30.70.GENE3D); IPR005935 (PIRSF); IPR006204 (PFAM); IPR014721 (G3DSA:3.30.230.GENE3D); IPR029765 (TIGRFAM); IPR005935 (PANTHER); PTHR10977:SF2 (PANTHER); IPR020568 (SUPERFAMILY); IPR013750 (SUPERFAMILY)
G1R_contig_10012	probable receptor-like protein kinase at1g11050	280	20	4.8e-54	0.8925	9	C:cytoplasmic membrane-bounded vesicle; F:protein serine/threonine kinase activity; F:ATP binding; P:protein phosphorylation; P:ethylene biosynthetic process; P:response to ethylene; P:abscisic acid-activated signaling pathway; P:intracellular signal transduction; P:serine family amino acid metabolic process	EC:2.7.11	no IPS match
G1R_contig_10013	zinc finger protein gis-like	252	20	4.6e-28	0.935	3	C:nucleus; C:cytoplasm; F:metal ion binding	-	no IPS match
G1R_contig_10014	---NA---	262	0	-	-		-	-	no IPS match
G1R_contig_10015	phosphoenolpyruvate phosphate translocator chloroplastic-like	636	20	9.8e-87	0.92	10	C:integral component of membrane; C:chloroplast membrane; F:phosphoglycerate transmembrane transporter activity; F:phosphoenolpyruvate:phosphate antiporter activity; F:triose-phosphate transmembrane transporter activity; P:purine nucleobase transport; P:anthocyanin-containing compound biosynthetic process; P:phosphoglycerate transport; P:triose phosphate transmembrane transport; P:phosphoenolpyru…	-	IPR004853 (PFAM); PTHR11132 (PANTHER); PTHR11132:SF42 (PANTHER); TRANSMEMBRANE (PHOBIUS); CYTOPLASMIC_DOMAIN (PHOBIUS); CYTOPLASMIC_DOMAIN (PHOBIUS); NON_CYTOPLASMIC_DOMAIN (PHOBIUS); TRANSMEMBRANE (PHOBIUS); SSF103481 (SUPERFAMILY); TMhelix (TMHMM); TMhelix (TMHMM)
G1R_contig_10016	poly	575	20	5.4e-131	0.9015	32	C:nucleus; F:DNA binding; F:NAD+ ADP-ribosyltransferase activity; F:zinc ion binding; F:NAD binding; P:microtubule cytoskeleton organization; P:double-strand break repair via homologous recombination; P:cytokinesis by cell plate formation; P:DNA-dependent DNA replication; P:regulation of DNA replication; P:DNA methylation; P:methylation-dependent chromatin silencing; P:protein ADP-ribosylation; P…	EC:2.4.2.30	IPR008893 (SMART); IPR008893 (PFAM); IPR008893 (G3DSA:2.20.140.GENE3D); IPR004102 (G3DSA:1.20.142.GENE3D); PTHR15447 (PANTHER); PTHR15447:SF13 (PANTHER); IPR004102 (PROSITE_PROFILES); IPR008893 (SUPERFAMILY)
G1R_contig_10017	probable adenylate kinase chloroplastic	1005	20	1.2e-145	0.947	7	C:mitochondrion; C:chloroplast; F:adenylate kinase activity; F:ATP binding; P:nucleotide phosphorylation; P:purine nucleobase metabolic process; P:ATP metabolic process	EC:2.7.4.3	no IPS match
G1R_contig_10018	receptor-like protein kinase herk 1	3023	20	0	0.864	6	C:mitochondrion; C:cytoplasmic membrane-bounded vesicle; F:protein serine/threonine kinase activity; F:ATP binding; P:protein phosphorylation; P:serine family amino acid metabolic process	EC:2.7.11	IPR002290 (SMART); IPR024788 (PFAM); G3DSA:3.30.200.20 (GENE3D); IPR001245 (PFAM); IPR013320 (G3DSA:2.60.120.GENE3D); G3DSA:1.10.510.10 (GENE3D); PTHR24420:SF603 (PANTHER); PTHR24420:SF603 (PANTHER); PTHR24420 (PANTHER); IPR008271 (PROSITE_PATTERNS); IPR017441 (PROSITE_PATTERNS); TRANSMEMBRANE (PHOBIUS); SIGNAL_PEPTIDE_C_REGION (PHOBIUS); SIGNAL_PEPTIDE_N_REGION (PHOBIUS); SIGNAL_PEPTIDE_H_REGION…
G1R_contig_10019	mate efflux family protein 1-like	347	20	1.3e-46	0.908	5	C:integral component of membrane; F:drug transmembrane transporter activity; F:antiporter activity; P:drug transmembrane transport; P:glucosinolate biosynthetic process	-	IPR002528 (PFAM); PTHR11206 (PANTHER); PTHR11206:SF94 (PANTHER); CYTOPLASMIC_DOMAIN (PHOBIUS); SIGNAL_PEPTIDE (PHOBIUS); TRANSMEMBRANE (PHOBIUS); SIGNAL_PEPTIDE_N_REGION (PHOBIUS); SIGNAL_PEPTIDE_C_REGION (PHOBIUS); SIGNAL_PEPTIDE_H_REGION (PHOBIUS); NON_CYTOPLASMIC_DOMAIN (PHOBIUS); TMhelix (TMHMM); TMhelix (TMHMM)
G1R_contig_1002	glucose-induced degradation protein 4 homolog	1008	20	9.9e-159	0.9575	1	P:phosphatidylinositol biosynthetic process	-	IPR018618 (PFAM); PTHR14534:SF2 (PANTHER); IPR018618 (PANTHER)
G1R_contig_10020	---NA---	264	0	-	-		-	-	no IPS match
G1R_contig_10021	mlo-like protein 14 isoform x1	621	20	4.6e-131	0.903	4	C:integral component of membrane; F:calmodulin binding; P:defense response; P:response to biotic stimulus	-	IPR004326 (PFAM); PTHR31942 (PANTHER); CYTOPLASMIC_DOMAIN (PHOBIUS); SIGNAL_PEPTIDE (PHOBIUS); SIGNAL_PEPTIDE_H_REGION (PHOBIUS); SIGNAL_PEPTIDE_C_REGION (PHOBIUS); TRANSMEMBRANE (PHOBIUS); NON_CYTOPLASMIC_DOMAIN (PHOBIUS); SIGNAL_PEPTIDE_N_REGION (PHOBIUS); TMhelix (TMHMM); TMhelix (TMHMM)
G1R_contig_10022	acyl-coenzyme a oxidase peroxisomal-like	2545	20	0	0.877	7	C:peroxisome; F:acyl-CoA dehydrogenase activity; F:acyl-CoA oxidase activity; F:flavin adenine dinucleotide binding; P:fatty acid beta-oxidation; P:obsolete electron transport; P:acyl-CoA metabolic process	EC:1.3.99.3; EC:1.3.3.6	SIGNAL_PEPTIDE (PHOBIUS); NON_CYTOPLASMIC_DOMAIN (PHOBIUS); SIGNAL_PEPTIDE_C_REGION (PHOBIUS); SIGNAL_PEPTIDE_N_REGION (PHOBIUS); SIGNAL_PEPTIDE_H_REGION (PHOBIUS); SignalP-noTM (SIGNALP_EUK)
G1R_contig_10023	leucine-rich repeat receptor-like tyrosine-protein kinase at2g41820	361	20	9.6e-20	0.9105	11	C:integral component of membrane; F:protein kinase activity; F:ATP binding; F:oxidoreductase activity; P:protein phosphorylation; P:N-terminal protein myristoylation; P:systemic acquired resistance; P:salicylic acid biosynthetic process; P:salicylic acid mediated signaling pathway; P:negative regulation of defense response; P:oxidation-reduction process	-	TRANSMEMBRANE (PHOBIUS); CYTOPLASMIC_DOMAIN (PHOBIUS); NON_CYTOPLASMIC_DOMAIN (PHOBIUS); TMhelix (TMHMM)
G1R_contig_10024	---NA---	229	0	-	-		-	-	no IPS match
G1R_contig_10025	protein lyk5-like	651	20	1.4e-148	0.7635	7	C:mitochondrion; C:cytoplasmic membrane-bounded vesicle; F:protein kinase activity; F:ATP binding; F:chitin binding; P:protein phosphorylation; P:response to chitin	-	NON_CYTOPLASMIC_DOMAIN (PHOBIUS); CYTOPLASMIC_DOMAIN (PHOBIUS); TRANSMEMBRANE (PHOBIUS); TMhelix (TMHMM)
G1R_contig_10026	14 kda zinc-binding protein	909	20	1.2e-94	0.8965	4	C:mitochondrion; C:chloroplast; F:catalytic activity; P:metabolic process	-	IPR001310 (PRINTS); IPR001310 (PFAM); IPR011146 (G3DSA:3.30.428.GENE3D); PTHR23089:SF3 (PANTHER); IPR001310 (PANTHER); IPR019808 (PROSITE_PATTERNS); IPR011146 (PROSITE_PROFILES); SignalP-TM (SIGNALP_GRAM_POSITIVE); IPR011146 (SUPERFAMILY)
G1R_contig_10027	histone-lysine n-methyltransferase atx5-like	220	5	2.8e-13	0.856	8	F:metal ion binding; F:zinc ion binding; F:methyltransferase activity; F:transferase activity; F:histone-lysine N-methyltransferase activity; P:methylation; P:histone lysine methylation; C:nucleus	-	no IPS match
G1R_contig_10028	dnaj homolog subfamily c member 2-like	2500	20	0	0.906	4	C:nucleus; F:DNA binding; F:chromatin binding; C:chromatin	-	SIGNAL_PEPTIDE_N_REGION (PHOBIUS); SIGNAL_PEPTIDE (PHOBIUS); SIGNAL_PEPTIDE_C_REGION (PHOBIUS); SIGNAL_PEPTIDE_H_REGION (PHOBIUS); NON_CYTOPLASMIC_DOMAIN (PHOBIUS)
G1R_contig_10029	origin recognition complex subunit 1-like	1129	20	0	0.9145	15	C:nucleus; C:plastid; F:DNA binding; F:chromatin binding; F:ATP binding; F:methyltransferase activity; F:zinc ion binding; F:oxidoreductase activity; P:RNA methylation; P:DNA replication; P:regulation of transcription, DNA-templated; P:7-methylguanosine RNA capping; P:response to sucrose; P:oxidation-reduction process; C:chromatin	-	IPR003959 (PFAM); IPR027417 (G3DSA:3.40.50.GENE3D); G3DSA:1.10.8.60 (GENE3D); PTHR10763:SF6 (PANTHER); PTHR10763 (PANTHER); IPR027417 (SUPERFAMILY)
G1R_contig_1003	calmodulin binding protein	254	20	2.4e-51	0.8845	15	C:plastid chromosome; F:calmodulin binding; P:rRNA processing; P:tRNA metabolic process; P:response to stress; P:chloroplast relocation; P:leaf morphogenesis; P:thylakoid membrane organization; P:stomatal complex morphogenesis; P:photosystem II assembly; P:cell differentiation; P:regulation of protein dephosphorylation; P:transcription from plastid promoter; P:protein targeting to chloroplast; P:…	-	IPR012416 (PFAM); PTHR31713:SF1 (PANTHER); PTHR31713 (PANTHER)
G1R_contig_10030	sucrose nonfermenting 4-like protein	1514	20	0	0.87	1	C:mitochondrion	-	IPR000644 (SMART); IPR000644 (PFAM); G3DSA:3.10.580.10 (GENE3D); PTHR13780 (PANTHER); PTHR13780:SF35 (PANTHER); IPR000644 (PROSITE_PROFILES); IPR000644 (PROSITE_PROFILES); IPR000644 (PROSITE_PROFILES); IPR000644 (PROSITE_PROFILES); SSF54631 (SUPERFAMILY); SSF54631 (SUPERFAMILY); IPR014756 (SUPERFAMILY)
G1R_contig_10031	protein nrt1 ptr family -like	1159	20	0	0.7525	3	C:membrane; F:transporter activity; P:transport	-	G3DSA:1.20.1250.20 (GENE3D); IPR000109 (PFAM); IPR000109 (PANTHER); CYTOPLASMIC_DOMAIN (PHOBIUS); TRANSMEMBRANE (PHOBIUS); TRANSMEMBRANE (PHOBIUS); CYTOPLASMIC_DOMAIN (PHOBIUS); TRANSMEMBRANE (PHOBIUS); CYTOPLASMIC_DOMAIN (PHOBIUS); CYTOPLASMIC_DOMAIN (PHOBIUS); TRANSMEMBRANE (PHOBIUS); TRANSMEMBRANE (PHOBIUS); NON_CYTOPLASMIC_DOMAIN (PHOBIUS); TRANSMEMBRANE (PHOBIUS); NON_CYTOPLASMIC_DOMAIN (PHO…
G1R_contig_10032	diphthamide biosynthesis protein 3-like	568	20	1.2e-43	0.9265		-	-	no IPS match
G1R_contig_10033	---NA---	304	0	-	-		-	-	no IPS match
G1R_contig_10034	---NA---	677	0	-	-		-	-	NON_CYTOPLASMIC_DOMAIN (PHOBIUS); SIGNAL_PEPTIDE_N_REGION (PHOBIUS); SIGNAL_PEPTIDE_C_REGION (PHOBIUS); SIGNAL_PEPTIDE (PHOBIUS); SIGNAL_PEPTIDE_H_REGION (PHOBIUS); SignalP-noTM (SIGNALP_EUK); TMhelix (TMHMM)
G1R_contig_10035	at1g17665-like protein	747	20	1.8e-118	0.726		-	-	no IPS match
G1R_contig_10036	7-deoxyloganetin glucosyltransferase-like	1389	20	0	0.8015	5	C:intracellular membrane-bounded organelle; F:quercetin 3-O-glucosyltransferase activity; F:quercetin 7-O-glucosyltransferase activity; P:flavonoid biosynthetic process; P:flavonoid glucuronidation	EC:2.4.1	IPR002213 (PFAM); G3DSA:3.40.50.2000 (GENE3D); IPR002213 (PANTHER); PTHR11926:SF143 (PANTHER); IPR002213 (PROSITE_PATTERNS); SSF53756 (SUPERFAMILY)
G1R_contig_10037	hypothetical protein	429	1	3.4e-09	1	1	P:biological_process	-	NON_CYTOPLASMIC_DOMAIN (PHOBIUS); SIGNAL_PEPTIDE_H_REGION (PHOBIUS); SIGNAL_PEPTIDE_N_REGION (PHOBIUS); SIGNAL_PEPTIDE_C_REGION (PHOBIUS); SIGNAL_PEPTIDE (PHOBIUS)
G1R_contig_10038	peptidyl-prolyl cis-trans isomerase fkbp16- chloroplastic	907	20	3.6e-107	0.9665	8	C:nucleus; C:chloroplast thylakoid membrane; C:chloroplast thylakoid lumen; F:peptidyl-prolyl cis-trans isomerase activity; F:FK506 binding; P:protein peptidyl-prolyl isomerization; P:cellular response to water deprivation; P:chaperone-mediated protein folding	EC:5.2.1.8	G3DSA:3.10.50.40 (GENE3D); IPR001179 (PFAM); IPR023566 (PANTHER); PTHR10516:SF264 (PANTHER); IPR001179 (PROSITE_PROFILES); SSF54534 (SUPERFAMILY)
G1R_contig_10039	proline-rich extensin-like protein epr1 isoform x1	341	20	8.3e-53	0.7535	1	F:RNA binding	-	no IPS match
G1R_contig_1004	thioredoxin reductase ntrc	1823	20	0	0.942	19	C:chloroplast stroma; F:thioredoxin-disulfide reductase activity; F:enzyme activator activity; F:oxidoreductase activity, acting on a sulfur group of donors, disulfide as acceptor; F:identical protein binding; F:flavin adenine dinucleotide binding; P:obsolete electron transport; P:pyrimidine nucleobase metabolic process; P:thylakoid membrane organization; P:regulation of chlorophyll biosynthetic …	EC:1.8.1.9	IPR000103 (PRINTS); PR00368 (PRINTS); IPR001327 (PFAM); G3DSA:3.50.50.60 (GENE3D); G3DSA:3.50.50.60 (GENE3D); IPR023753 (PFAM); PTHR22912:SF96 (PANTHER); PTHR22912 (PANTHER); IPR008255 (PROSITE_PATTERNS); NON_CYTOPLASMIC_DOMAIN (PHOBIUS); SIGNAL_PEPTIDE_N_REGION (PHOBIUS); SIGNAL_PEPTIDE_H_REGION (PHOBIUS); SIGNAL_PEPTIDE_C_REGION (PHOBIUS); SIGNAL_PEPTIDE (PHOBIUS); SignalP-TM (SIGNALP_GRAM_POSI…
G1R_contig_10040	protein enl isoform x1	1280	20	0	0.773	1	C:plastid	-	CYTOPLASMIC_DOMAIN (PHOBIUS); TRANSMEMBRANE (PHOBIUS); NON_CYTOPLASMIC_DOMAIN (PHOBIUS); TMhelix (TMHMM)
G1R_contig_10041	leucine--trna cytoplasmic-like	3693	20	0	0.9355	12	C:cytosol; F:aminoacyl-tRNA editing activity; F:leucine-tRNA ligase activity; F:methionine-tRNA ligase activity; F:ATP binding; P:leucyl-tRNA aminoacylation; P:methionyl-tRNA aminoacylation; P:regulation of translational fidelity; P:isoleucine biosynthetic process; P:leucine biosynthetic process; P:valine biosynthetic process; P:methionine metabolic process	EC:6.1.1.10; EC:6.1.1.4; EC:6.1.1; EC:3.1.1.1	no IPS match
G1R_contig_10042	probable protein phosphatase 2c 78	1430	20	0	0.8655	5	C:mitochondrion; C:protein serine/threonine phosphatase complex; F:protein serine/threonine phosphatase activity; F:metal ion binding; P:protein dephosphorylation	EC:3.1.3.16; EC:3.1; EC:3.1.3.41	Coil (COILS); IPR001932 (SMART); IPR001932 (PFAM); IPR001932 (G3DSA:3.60.40.GENE3D); PTHR13832:SF270 (PANTHER); IPR015655 (PANTHER); PTHR13832:SF270 (PANTHER); IPR015655 (PANTHER); IPR000222 (PROSITE_PATTERNS); IPR001932 (PROSITE_PROFILES); IPR001932 (SUPERFAMILY)
G1R_contig_10043	thioredoxin chloroplastic-like	701	20	1.4e-96	0.729	6	C:cell; F:protein disulfide oxidoreductase activity; P:glycerol ether metabolic process; P:cell redox homeostasis; P:oxidation-reduction process; P:obsolete electron transport	-	no IPS match
G1R_contig_10044	f-box domain containing	933	20	0	0.5585	1	C:cytoplasmic membrane-bounded vesicle	-	no IPS match
G1R_contig_10045	glucose-induced degradation protein 8 homolog	1121	20	1.4e-173	0.9515	1	F:protein binding	-	Coil (COILS); IPR006594 (SMART); IPR006595 (SMART); IPR013144 (SMART); IPR006594 (PFAM); IPR024964 (PFAM); PTHR12864 (PANTHER); IPR006595 (PROSITE_PROFILES); IPR006594 (PROSITE_PROFILES)
G1R_contig_10046	ras-related protein raba1f-like	1151	20	6.5e-155	0.9185	10	C:intracellular; C:membrane; F:DNA binding; F:GTPase activity; F:GTP binding; P:phosphorelay signal transduction system; P:regulation of transcription, DNA-templated; P:intracellular protein transport; P:nucleocytoplasmic transport; P:small GTPase mediated signal transduction	EC:3.6.1; EC:3.6.1.15	IPR001806 (PRINTS); IPR002041 (SMART); IPR003578 (SMART); IPR003579 (SMART); IPR020849 (SMART); IPR027417 (G3DSA:3.40.50.GENE3D); IPR001806 (PFAM); IPR005225 (TIGRFAM); PTHR24073:SF346 (PANTHER); PTHR24073 (PANTHER); PS51419 (PROSITE_PROFILES); IPR027417 (SUPERFAMILY)
G1R_contig_10047	60s ribosomal protein l17-2	292	1	7.7e-09	0.91		-	-	no IPS match
G1R_contig_10048	metallo-hydrolase oxidoreductase superfamily protein isoform 1	1232	20	0	0.748	3	C:chloroplast; P:photosystem II assembly; P:myo-inositol hexakisphosphate biosynthetic process	-	PF13483 (PFAM); IPR001279 (G3DSA:3.60.15.GENE3D)
G1R_contig_10049	exonuclease 3 -5 domain-containing protein 1	1289	20	0	0.902	6	C:intracellular; F:RNA binding; F:3'-5' exonuclease activity; P:protein targeting to vacuole; P:vesicle-mediated transport; P:nucleic acid phosphodiester bond hydrolysis	EC:3.1	no IPS match
G1R_contig_1005	40s ribosomal protein s14	738	20	9.4e-84	0.989	4	C:ribosome; F:structural constituent of ribosome; P:translation; P:ribosome biogenesis	-	IPR001971 (PIRSF); IPR001971 (PFAM); IPR001971 (G3DSA:3.30.420.GENE3D); IPR001971 (PANTHER); IPR018102 (PROSITE_PATTERNS); IPR001971 (HAMAP); SSF53137 (SUPERFAMILY)
G1R_contig_10050	dag chloroplastic	1092	20	3.9e-86	0.986	12	C:chloroplast stroma; C:chloroplast envelope; P:rRNA processing; P:tRNA metabolic process; P:aromatic amino acid family biosynthetic process; P:chloroplast organization; P:embryo development ending in seed dormancy; P:thylakoid membrane organization; P:iron-sulfur cluster assembly; P:protein targeting to chloroplast; P:positive regulation of transcription, DNA-templated; P:chloroplast RNA modific…	-	no IPS match
G1R_contig_10051	phytochrome c	1245	20	0	0.956	17	C:intracellular; C:protein histidine kinase complex; C:membrane; F:phosphorelay sensor kinase activity; F:photoreceptor activity; F:protein homodimerization activity; P:phosphorelay signal transduction system; P:regulation of transcription, DNA-templated; P:circadian rhythm; P:detection of visible light; P:red, far-red light phototransduction; P:gravitropism; P:regulation of proton transport; P:p…	EC:2.7.3; EC:2.7.13.3	IPR001294 (PRINTS); IPR003018 (SMART); IPR003018 (PFAM); IPR013654 (PFAM); IPR013515 (PFAM); PTHR24423 (PANTHER); PTHR24423:SF414 (PANTHER); IPR013516 (PROSITE_PATTERNS); IPR016132 (PROSITE_PROFILES); IPR029016 (SUPERFAMILY); IPR029016 (SUPERFAMILY); IPR000014 (SUPERFAMILY)
G1R_contig_10052	homeobox protein hox-b3-like	792	20	1.7e-109	0.8015	1	P:biological_process	-	SIGNAL_PEPTIDE (PHOBIUS); NON_CYTOPLASMIC_DOMAIN (PHOBIUS); SIGNAL_PEPTIDE_N_REGION (PHOBIUS); SIGNAL_PEPTIDE_H_REGION (PHOBIUS); SIGNAL_PEPTIDE_C_REGION (PHOBIUS); SignalP-noTM (SIGNALP_EUK)
G1R_contig_10053	60s ribosomal protein l7-2-like	555	20	1.3e-76	0.9095	3	C:nucleolus; C:cytosolic large ribosomal subunit; P:RNA methylation	-	no IPS match
G1R_contig_10054	alcohol dehydrogenase family-2	1491	20	0	0.972	4	C:cytoplasm; F:alcohol dehydrogenase (NAD) activity; F:zinc ion binding; P:oxidation-reduction process	EC:1.1.1.1	IPR013149 (PFAM); IPR016040 (G3DSA:3.40.50.GENE3D); IPR011032 (G3DSA:3.90.180.GENE3D); IPR013154 (PFAM); PTHR11695:SF432 (PANTHER); IPR002085 (PANTHER); PTHR11695:SF432 (PANTHER); IPR002085 (PANTHER); IPR002328 (PROSITE_PATTERNS); IPR011032 (SUPERFAMILY); SSF51735 (SUPERFAMILY); IPR011032 (SUPERFAMILY)
G1R_contig_10055	PREDICTED: uncharacterized protein LOC101776919	1516	8	0	0.7538	1	C:membrane	-	TRANSMEMBRANE (PHOBIUS); CYTOPLASMIC_DOMAIN (PHOBIUS); NON_CYTOPLASMIC_DOMAIN (PHOBIUS); TRANSMEMBRANE (PHOBIUS); TRANSMEMBRANE (PHOBIUS); NON_CYTOPLASMIC_DOMAIN (PHOBIUS); NON_CYTOPLASMIC_DOMAIN (PHOBIUS); TRANSMEMBRANE (PHOBIUS); NON_CYTOPLASMIC_DOMAIN (PHOBIUS); NON_CYTOPLASMIC_DOMAIN (PHOBIUS); CYTOPLASMIC_DOMAIN (PHOBIUS); CYTOPLASMIC_DOMAIN (PHOBIUS); TRANSMEMBRANE (PHOBIUS); TRANSMEMBRANE …
G1R_contig_10056	cbl-interacting protein kinase 14	744	20	3.4e-159	0.9065	5	F:protein serine/threonine kinase activity; F:ATP binding; P:protein phosphorylation; P:signal transduction; P:serine family amino acid metabolic process	EC:2.7.11	IPR002290 (SMART); G3DSA:1.10.510.10 (GENE3D); IPR000719 (PFAM); IPR004041 (PFAM); IPR028375 (G3DSA:3.30.310.GENE3D); IPR020636 (PANTHER); PTHR24347:SF168 (PANTHER); NON_CYTOPLASMIC_DOMAIN (PHOBIUS); TRANSMEMBRANE (PHOBIUS); CYTOPLASMIC_DOMAIN (PHOBIUS); IPR018451 (PROSITE_PROFILES); IPR000719 (PROSITE_PROFILES); IPR011009 (SUPERFAMILY)
G1R_contig_10057	receptor-like serine threonine-protein kinase ale2	308	20	7.3e-47	0.8355	4	F:protein serine/threonine kinase activity; F:ATP binding; P:protein phosphorylation; P:serine family amino acid metabolic process	EC:2.7.11	no IPS match
G1R_contig_10058	protein kinase superfamily protein	280	20	1.3e-59	0.8625	4	F:protein serine/threonine kinase activity; F:ATP binding; P:protein phosphorylation; P:serine family amino acid metabolic process	EC:2.7.11	PTHR24420:SF581 (PANTHER); PTHR24420 (PANTHER)
G1R_contig_10059	PREDICTED: uncharacterized protein LOC101768455	687	11	2.3e-51	0.7273		-	-	CYTOPLASMIC_DOMAIN (PHOBIUS); TRANSMEMBRANE (PHOBIUS); NON_CYTOPLASMIC_DOMAIN (PHOBIUS)
G1R_contig_1006	---NA---	468	0	-	-		-	-	SIGNAL_PEPTIDE_N_REGION (PHOBIUS); SIGNAL_PEPTIDE_C_REGION (PHOBIUS); SIGNAL_PEPTIDE_H_REGION (PHOBIUS); SIGNAL_PEPTIDE (PHOBIUS); NON_CYTOPLASMIC_DOMAIN (PHOBIUS)
G1R_contig_10060	low temprature induced-like protein	323	20	3.3e-12	0.936	3	C:integral component of membrane; C:cytoplasmic membrane-bounded vesicle; P:response to cold	-	SIGNAL_PEPTIDE (PHOBIUS); SIGNAL_PEPTIDE_H_REGION (PHOBIUS); NON_CYTOPLASMIC_DOMAIN (PHOBIUS); SIGNAL_PEPTIDE_C_REGION (PHOBIUS); SIGNAL_PEPTIDE_N_REGION (PHOBIUS); SignalP-noTM (SIGNALP_EUK)
G1R_contig_10061	transcriptional regulator atrx homolog isoform x1	357	20	1.5e-75	0.8365	5	C:plastid; F:DNA binding; F:helicase activity; F:ATP binding; P:metabolic process	EC:3.6.1; EC:3.6.1.15	PTHR10799 (PANTHER); PTHR10799:SF41 (PANTHER)
G1R_contig_10062	vacuolar protein sorting 13c	357	20	1.1e-70	0.892	4	C:intracellular; C:extrinsic component of membrane; P:protein targeting to vacuole; P:protein retention in Golgi apparatus	-	IPR026847 (PANTHER); PTHR16166:SF61 (PANTHER)
G1R_contig_10063	vacuolar protein sorting 13c	414	20	3.5e-86	0.8545	4	C:intracellular; C:extrinsic component of membrane; P:protein targeting to vacuole; P:protein retention in Golgi apparatus	-	IPR026847 (PANTHER); PTHR16166:SF61 (PANTHER)
G1R_contig_10064	elmo domain-containing protein a	1199	20	0	0.881	2	F:molecular_function; P:biological_process	-	IPR022017 (PFAM); IPR011038 (SUPERFAMILY)
G1R_contig_10065	gdp-mannose transporter gonst4-like	1377	20	0	0.9165	5	C:Golgi apparatus; C:integral component of membrane; C:cytoplasmic membrane-bounded vesicle; P:nucleotide-sugar transport; P:transmembrane transport	-	no IPS match
G1R_contig_10066	protein	229	20	2e-14	0.836		-	-	no IPS match
G1R_contig_10067	probable 26s protease regulatory subunit 4 isoform x2	1160	20	6.4e-148	0.844	1	F:ATP binding	-	Coil (COILS); IPR003593 (SMART); IPR027417 (G3DSA:3.40.50.GENE3D); IPR003959 (PFAM); PTHR23070 (PANTHER); PTHR23070:SF5 (PANTHER); IPR003960 (PROSITE_PATTERNS); IPR027417 (SUPERFAMILY)
G1R_contig_10068	---NA---	445	0	-	-		-	-	no IPS match
G1R_contig_10069	beta-amylase chloroplastic-like	407	20	1.8e-71	0.938	5	C:plastid; F:beta-amylase activity; P:polysaccharide catabolic process; P:starch metabolic process; P:sucrose metabolic process	EC:3.2.1.2; EC:3.2.1	no IPS match
G1R_contig_1007	nac domain-containing protein 8-like	1215	20	6.2e-176	0.746	9	C:nucleus; C:transcription factor complex; F:DNA binding; F:transcription factor activity, sequence-specific DNA binding; P:glucuronoxylan metabolic process; P:regulation of transcription, DNA-templated; P:xylan biosynthetic process; P:positive regulation of transcription, DNA-templated; P:regulation of secondary cell wall biogenesis	-	IPR003441 (PFAM); PTHR31079:SF1 (PANTHER); PTHR31079 (PANTHER); IPR003441 (PROSITE_PROFILES); IPR003441 (SUPERFAMILY)
G1R_contig_10070	---NA---	224	0	-	-		-	-	no IPS match
G1R_contig_10071	dentin sialophospho isoform x3	976	20	1.7e-147	0.815	6	F:DNA binding; F:N-acetyltransferase activity; F:zinc ion binding; F:ligase activity; P:regulation of transcription, DNA-templated; P:acyl-carrier-protein biosynthetic process	EC:2.3.1	PTHR24098:SF9 (PANTHER); PTHR24098 (PANTHER)
G1R_contig_10072	thiosulfate transferase	496	20	2.4e-96	0.911	6	C:mitochondrion; C:plastid; F:biotin-[acetyl-CoA-carboxylase] ligase activity; F:thiosulfate sulfurtransferase activity; P:cellular protein modification process; P:biotin metabolic process	EC:6.3.4.15; EC:6.3.4; EC:2.8.1.1	IPR001763 (SMART); IPR001763 (G3DSA:3.40.250.GENE3D); IPR001763 (PFAM); PTHR11364:SF0 (PANTHER); PTHR11364 (PANTHER); IPR001307 (PROSITE_PATTERNS); IPR001763 (PROSITE_PROFILES); IPR001763 (SUPERFAMILY)
G1R_contig_10073	---NA---	254	0	-	-		-	-	no IPS match
G1R_contig_10074	3-oxo-5-alpha-steroid 4-dehydrogenase 1-like	655	20	3.8e-118	0.8075	6	C:chloroplast envelope; C:integral component of membrane; C:cytoplasmic membrane-bounded vesicle; F:oxidoreductase activity, acting on the CH-CH group of donors; P:lipid metabolic process; P:oxidation-reduction process	-	no IPS match
G1R_contig_10075	cdk5rap3-like protein	1995	20	0	0.86	1	P:regulation of cyclin-dependent protein serine/threonine kinase activity	-	Coil (COILS); IPR008491 (PFAM); IPR008491 (PANTHER); SignalP-TM (SIGNALP_GRAM_POSITIVE)
G1R_contig_10076	frigida-like protein 4a	734	20	1.8e-127	0.77		-	-	IPR012474 (PFAM); PTHR31791 (PANTHER); PTHR31791:SF2 (PANTHER)
G1R_contig_10077	phosphatidylserine synthase 2-like	565	20	2e-117	0.919	8	C:endoplasmic reticulum membrane; C:integral component of membrane; F:CDP-diacylglycerol-serine O-phosphatidyltransferase activity; P:phosphatidylethanolamine biosynthetic process; P:phosphatidylserine biosynthetic process; P:glycine metabolic process; P:L-serine metabolic process; P:threonine metabolic process	EC:2.7.8.8	no IPS match
G1R_contig_10078	protein tify 6a-like	1290	20	0	0.6855		-	-	IPR010399 (SMART); IPR010399 (PFAM); IPR018467 (PFAM); IPR010399 (PROSITE_PROFILES)
G1R_contig_10079	gram domain-containing protein 1a isoform x2	1235	20	0	0.7685	3	C:endoplasmic reticulum; P:defense response to bacterium; P:negative regulation of programmed cell death	-	Coil (COILS); PTHR23319 (PANTHER); NON_CYTOPLASMIC_DOMAIN (PHOBIUS); CYTOPLASMIC_DOMAIN (PHOBIUS); TRANSMEMBRANE (PHOBIUS); TMhelix (TMHMM)
G1R_contig_1008	er membrane protein complex subunit 10	998	20	3.2e-157	0.829	3	C:vacuolar membrane; C:endoplasmic reticulum; C:cytoplasmic membrane-bounded vesicle	-	NON_CYTOPLASMIC_DOMAIN (PHOBIUS); SIGNAL_PEPTIDE (PHOBIUS); SIGNAL_PEPTIDE_N_REGION (PHOBIUS); SIGNAL_PEPTIDE_C_REGION (PHOBIUS); TRANSMEMBRANE (PHOBIUS); CYTOPLASMIC_DOMAIN (PHOBIUS); SIGNAL_PEPTIDE_H_REGION (PHOBIUS); TMhelix (TMHMM)
G1R_contig_10080	signal peptide peptidase-like 2	1935	20	0	0.881	5	C:endosome membrane; C:integral component of membrane; C:cytoplasmic membrane-bounded vesicle; F:aspartic-type endopeptidase activity; P:proteolysis	EC:3.4.23	IPR006639 (SMART); IPR007369 (PFAM); IPR003137 (PFAM); G3DSA:3.50.30.30 (GENE3D); PTHR12174:SF36 (PANTHER); IPR007369 (PANTHER); TRANSMEMBRANE (PHOBIUS); TRANSMEMBRANE (PHOBIUS); TRANSMEMBRANE (PHOBIUS); TRANSMEMBRANE (PHOBIUS); TRANSMEMBRANE (PHOBIUS); CYTOPLASMIC_DOMAIN (PHOBIUS); TRANSMEMBRANE (PHOBIUS); NON_CYTOPLASMIC_DOMAIN (PHOBIUS); SIGNAL_PEPTIDE (PHOBIUS); TRANSMEMBRANE (PHOBIUS); CYTOP…
G1R_contig_10081	helicase ski2w	1103	20	0	0.8975	9	C:vacuole; F:nucleic acid binding; F:helicase activity; F:ATP binding; P:potassium ion transport; P:sister chromatid cohesion; P:chromatin silencing by small RNA; P:response to potassium ion; P:meiotic chromosome segregation	EC:3.6.1; EC:3.6.1.15	IPR001650 (SMART); IPR001650 (PFAM); IPR025696 (PFAM); IPR027417 (G3DSA:3.40.50.GENE3D); PTHR11752 (PANTHER); PTHR11752:SF62 (PANTHER); IPR001650 (PROSITE_PROFILES); IPR027417 (SUPERFAMILY)
G1R_contig_10082	pto-interacting protein 1-like	795	20	2.4e-141	0.989	5	F:protein serine/threonine kinase activity; F:ATP binding; P:protein phosphorylation; P:serine family amino acid metabolic process; P:regulation of signal transduction	EC:2.7.11	IPR002290 (SMART); IPR000719 (PFAM); G3DSA:1.10.510.10 (GENE3D); PTHR24420:SF638 (PANTHER); PTHR24420 (PANTHER); IPR008271 (PROSITE_PATTERNS); IPR000719 (PROSITE_PROFILES); IPR011009 (SUPERFAMILY)
G1R_contig_10083	disease resistance protein rga1 isoform x1	814	20	6.3e-170	0.839	4	F:protein serine/threonine kinase activity; F:ATP binding; P:protein phosphorylation; P:serine family amino acid metabolic process	EC:2.7.11	IPR002290 (SMART); G3DSA:3.30.200.20 (GENE3D); G3DSA:1.10.510.10 (GENE3D); IPR000719 (PFAM); PIRSF000654 (PIRSF); PTHR24420 (PANTHER); IPR017441 (PROSITE_PATTERNS); IPR008271 (PROSITE_PATTERNS); IPR000719 (PROSITE_PROFILES); IPR011009 (SUPERFAMILY)
G1R_contig_10084	leucine-rich repeat-containing protein ddb_g0290503	291	20	3.9e-42	0.802	4	C:plastid; P:response to reactive oxygen species; P:response to iron ion; P:iron ion homeostasis	-	Coil (COILS); Coil (COILS)
G1R_contig_10085	surfactant protein b containing protein	1087	20	2e-152	0.8345	2	C:cytoplasmic membrane-bounded vesicle; P:lipid metabolic process	-	IPR008139 (SMART); IPR008138 (PFAM); IPR007856 (PFAM); IPR011001 (G3DSA:1.10.225.GENE3D); PTHR11480 (PANTHER); NON_CYTOPLASMIC_DOMAIN (PHOBIUS); SIGNAL_PEPTIDE_H_REGION (PHOBIUS); SIGNAL_PEPTIDE_C_REGION (PHOBIUS); SIGNAL_PEPTIDE (PHOBIUS); SIGNAL_PEPTIDE_N_REGION (PHOBIUS); IPR008139 (PROSITE_PROFILES); IPR008139 (PROSITE_PROFILES); SignalP-noTM (SIGNALP_GRAM_NEGATIVE); SignalP-noTM (SIGNALP_EUK…
G1R_contig_10086	k(+) efflux antiporter 5 isoform x1	1999	20	0	0.909	7	C:mitochondrion; C:integral component of membrane; F:solute:proton antiporter activity; P:sodium ion transport; P:regulation of pH; P:lithium ion transport; P:hydrogen ion transmembrane transport	-	IPR006153 (PFAM); PTHR16254 (PANTHER); PTHR16254:SF9 (PANTHER); TRANSMEMBRANE (PHOBIUS); CYTOPLASMIC_DOMAIN (PHOBIUS); TRANSMEMBRANE (PHOBIUS); TRANSMEMBRANE (PHOBIUS); TRANSMEMBRANE (PHOBIUS); NON_CYTOPLASMIC_DOMAIN (PHOBIUS); TRANSMEMBRANE (PHOBIUS); CYTOPLASMIC_DOMAIN (PHOBIUS); TRANSMEMBRANE (PHOBIUS); TRANSMEMBRANE (PHOBIUS); NON_CYTOPLASMIC_DOMAIN (PHOBIUS); CYTOPLASMIC_DOMAIN (PHOBIUS); CY…
G1R_contig_10087	heat shock factor-binding protein 1-like	597	20	2e-63	0.8645	6	C:nucleus; C:Golgi apparatus; C:cytosol; F:heat shock protein binding; P:seed development; P:cellular heat acclimation	-	no IPS match
G1R_contig_10088	nonphototropic hypocotyl protein expressed	1357	20	1.4e-155	0.8385	27	C:vacuole; C:cytoplasmic side of plasma membrane; C:cell surface; F:phosphorelay sensor kinase activity; F:protein serine/threonine kinase activity; F:ATP binding; F:blue light photoreceptor activity; F:FMN binding; F:identical protein binding; P:phosphorelay signal transduction system; P:regulation of transcription, DNA-templated; P:phototropism; P:response to high light intensity; P:response to…	EC:2.7.11; EC:2.7.3; EC:2.7.13.3	IPR001610 (SMART); IPR000014 (PFAM); IPR000014 (TIGRFAM); G3DSA:3.30.450.20 (GENE3D); PTHR24351:SF67 (PANTHER); PTHR24351 (PANTHER); PTHR24351:SF67 (PANTHER); PTHR24351 (PANTHER); IPR000700 (PROSITE_PROFILES); IPR000014 (PROSITE_PROFILES); IPR000014 (SUPERFAMILY)
G1R_contig_10089	dynein light chain type 1 family protein	373	20	3.6e-27	0.96	2	C:microtubule associated complex; P:microtubule-based process	-	IPR001372 (PFAM); IPR001372 (G3DSA:3.30.740.GENE3D); PTHR11886:SF39 (PANTHER); IPR001372 (PANTHER); SSF54648 (SUPERFAMILY); TMhelix (TMHMM)
G1R_contig_1009	small subunit processome component 20 homolog	381	20	9e-79	0.8675	4	F:transcription factor activity, sequence-specific DNA binding; P:regulation of transcription, DNA-templated; C:transcription factor complex; P:regulation of transcription, DNA-templated	-	IPR011430 (PFAM); PTHR17695:SF11 (PANTHER); PTHR17695 (PANTHER)
G1R_contig_10090	---NA---	576	0	-	-		-	-	no IPS match
G1R_contig_10091	pr17c precursor	511	20	5.3e-95	0.7795		-	-	IPR007541 (PFAM); SIGNAL_PEPTIDE (PHOBIUS); NON_CYTOPLASMIC_DOMAIN (PHOBIUS); SIGNAL_PEPTIDE_C_REGION (PHOBIUS); SIGNAL_PEPTIDE_H_REGION (PHOBIUS); SIGNAL_PEPTIDE_N_REGION (PHOBIUS); SignalP-TM (SIGNALP_GRAM_NEGATIVE); SignalP-TM (SIGNALP_EUK); SignalP-TM (SIGNALP_GRAM_POSITIVE); TMhelix (TMHMM)
G1R_contig_10092	phagocyte signaling-impaired protein	1031	20	0	0.823	2	C:cytosol; C:plasmodesma	-	IPR019183 (PFAM); PTHR22767:SF3 (PANTHER); PTHR22767 (PANTHER)
G1R_contig_10093	2-aminoethanethiol dioxygenase-like	455	6	3.8e-14	0.875	3	F:cysteamine dioxygenase activity; P:oxidation-reduction process; P:taurine metabolic process	EC:1.13.11; EC:1.13.11.19	TRANSMEMBRANE (PHOBIUS); CYTOPLASMIC_DOMAIN (PHOBIUS); NON_CYTOPLASMIC_DOMAIN (PHOBIUS); TMhelix (TMHMM)
G1R_contig_10094	vin3-like protein 2	2626	20	0	0.7965		-	-	PTHR21736 (PANTHER); PTHR21736:SF13 (PANTHER)
G1R_contig_10095	decarboxylase family protein	684	20	1.6e-163	0.9075	3	C:plastid; F:lyase activity; P:metabolic process	-	IPR031100 (PFAM); G3DSA:3.40.50.450 (GENE3D); PTHR31208 (PANTHER); PTHR31208:SF1 (PANTHER); SSF102405 (SUPERFAMILY)
G1R_contig_10096	importin 9	459	20	1.8e-50	0.888	5	C:intracellular; F:Ran GTPase binding; P:microtubule cytoskeleton organization; P:cytokinesis by cell plate formation; P:intracellular protein transport	-	no IPS match
G1R_contig_10097	callose synthase 3-like	3093	20	0	0.904	5	C:1,3-beta-D-glucan synthase complex; F:1,3-beta-D-glucan synthase activity; P:starch metabolic process; P:sucrose metabolic process; P:(1->3)-beta-D-glucan biosynthetic process	EC:2.4.1.34; EC:2.4.1	Coil (COILS); IPR003440 (PFAM); IPR026899 (PFAM); IPR026953 (PTHR12741:PANTHER); PTHR12741 (PANTHER); TRANSMEMBRANE (PHOBIUS); TRANSMEMBRANE (PHOBIUS); TRANSMEMBRANE (PHOBIUS); CYTOPLASMIC_DOMAIN (PHOBIUS); TRANSMEMBRANE (PHOBIUS); TRANSMEMBRANE (PHOBIUS); CYTOPLASMIC_DOMAIN (PHOBIUS); CYTOPLASMIC_DOMAIN (PHOBIUS); NON_CYTOPLASMIC_DOMAIN (PHOBIUS); NON_CYTOPLASMIC_DOMAIN (PHOBIUS); NON_CYTOPLASMI…
G1R_contig_10098	single myb histone 4	230	18	2.8e-26	0.8028	13	C:chromosome, telomeric region; C:nucleosome; C:nucleolus; C:plastid; F:chromatin binding; F:double-stranded telomeric DNA binding; F:glycylpeptide N-tetradecanoyltransferase activity; F:protein homodimerization activity; F:single-stranded telomeric DNA binding; P:nucleosome assembly; P:regulation of transcription, DNA-templated; P:N-terminal protein myristoylation; P:acyl-carrier-protein biosynt…	EC:2.3.1.97; EC:2.3.1	no IPS match
G1R_contig_10099	zinc finger ccch domain-containing protein 53-like	338	20	1.2e-50	0.8705	5	F:nucleotide binding; F:DNA binding; F:RNA binding; F:metal ion binding; P:spermatogenesis	-	PTHR24009 (PANTHER)
G1R_contig_101	---NA---	534	0	-	-		-	-	no IPS match
G1R_contig_1010	nad h-quinone oxidoreductase subunit chloroplastic	1015	20	3.7e-83	0.7405	6	C:chloroplast thylakoid membrane; P:response to blue light; P:regulation of proton transport; P:cellular cation homeostasis; P:protein autophosphorylation; P:divalent metal ion transport	-	Coil (COILS); IPR021659 (PFAM); SIGNAL_PEPTIDE_H_REGION (PHOBIUS); SIGNAL_PEPTIDE_N_REGION (PHOBIUS); NON_CYTOPLASMIC_DOMAIN (PHOBIUS); SIGNAL_PEPTIDE (PHOBIUS); SIGNAL_PEPTIDE_C_REGION (PHOBIUS)
G1R_contig_10100	PREDICTED: uncharacterized protein LOC101779654	378	2	2.5e-37	1		-	-	no IPS match
G1R_contig_10101	protein kinase superfamily protein	369	20	2.7e-23	0.813	5	F:protein serine/threonine kinase activity; F:ATP binding; P:protein phosphorylation; P:regulation of signal transduction; P:serine family amino acid metabolic process	EC:2.7.11	G3DSA:3.30.200.20 (GENE3D); IPR011009 (SUPERFAMILY)
G1R_contig_10102	nucleolar complex protein 2 homolog	2482	20	0	0.8355	1	C:nucleus	-	Coil (COILS); IPR005343 (PFAM); IPR005343 (PANTHER); PTHR12687:SF4 (PANTHER); PTHR12687:SF4 (PANTHER)
G1R_contig_10103	protoporphyrinogen chloroplastic mitochondrial-like	349	20	2.3e-73	0.8755	8	C:chloroplast envelope; F:oxygen-dependent protoporphyrinogen oxidase activity; P:porphyrin-containing compound biosynthetic process; P:auxin biosynthetic process; P:inflorescence development; P:cotyledon development; P:oxidation-reduction process; P:chlorophyll metabolic process	EC:1.3.3.4	G3DSA:1.10.3110.10 (GENE3D); PTHR10742:SF229 (PANTHER); PTHR10742 (PANTHER)
G1R_contig_10104	transcriptional activator myb-like	1144	20	4.7e-154	0.8185	3	F:DNA binding; F:chromatin binding; C:chromatin	-	no IPS match
G1R_contig_10105	grain size 5	252	20	3.5e-51	0.882	2	F:serine-type carboxypeptidase activity; P:proteolysis	EC:3.4.21; EC:3.4.16	IPR029058 (G3DSA:3.40.50.GENE3D); IPR001563 (PFAM); IPR001563 (PANTHER); PTHR11802:SF25 (PANTHER); IPR029058 (SUPERFAMILY)
G1R_contig_10106	cmp-sialic acid transporter 5	324	20	6.6e-51	0.9215	16	C:Golgi membrane; C:endoplasmic reticulum; C:chloroplast; C:integral component of membrane; F:sugar:proton symporter activity; F:UDP-N-acetylgalactosamine transmembrane transporter activity; F:sialic acid transmembrane transporter activity; P:carbohydrate transport; P:pollen exine formation; P:sialic acid transport; P:UDP-N-acetylgalactosamine transport; P:proton transport; P:regulation of shoot …	-	PTHR10231:SF3 (PANTHER); IPR007271 (PANTHER); NON_CYTOPLASMIC_DOMAIN (PHOBIUS); NON_CYTOPLASMIC_DOMAIN (PHOBIUS); TRANSMEMBRANE (PHOBIUS); CYTOPLASMIC_DOMAIN (PHOBIUS); CYTOPLASMIC_DOMAIN (PHOBIUS); TRANSMEMBRANE (PHOBIUS); TRANSMEMBRANE (PHOBIUS); TMhelix (TMHMM); TMhelix (TMHMM); TMhelix (TMHMM)
G1R_contig_10107	f-box protein skip28	507	20	4.2e-102	0.7715	1	P:embryo development ending in seed dormancy	-	IPR017900 (PROSITE_PATTERNS)
G1R_contig_10108	bet1-like snare 1-1	707	20	9.4e-81	0.926	1	F:protein binding	-	IPR000727 (PFAM); G3DSA:1.20.5.110 (GENE3D); PTHR12791 (PANTHER); PTHR12791:SF5 (PANTHER); CYTOPLASMIC_DOMAIN (PHOBIUS); TRANSMEMBRANE (PHOBIUS); NON_CYTOPLASMIC_DOMAIN (PHOBIUS); IPR000727 (PROSITE_PROFILES); SSF58038 (SUPERFAMILY); TMhelix (TMHMM)
G1R_contig_10109	monosaccharide-sensing protein 2-like	362	20	1.8e-77	0.7235	4	C:integral component of membrane; F:sugar:proton symporter activity; P:carbohydrate transport; P:transmembrane transport	-	no IPS match
G1R_contig_1011	magnesium-protoporphyrin ix monomethyl ester	1846	20	0	0.9425	21	C:chloroplast thylakoid; C:chloroplast membrane; F:DNA binding; F:iron ion binding; F:metal ion transmembrane transporter activity; F:magnesium-protoporphyrin IX monomethyl ester (oxidative) cyclase activity; P:rRNA processing; P:unsaturated fatty acid biosynthetic process; P:response to light stimulus; P:chloroplast organization; P:thylakoid membrane organization; P:photosystem II assembly; P:re…	EC:1.14.13.81; EC:1.14.13	IPR008434 (TIGRFAM); IPR003251 (PFAM); PTHR31053:SF2 (PANTHER); PTHR31053 (PANTHER); IPR009078 (SUPERFAMILY)
G1R_contig_10110	probable gtp-binding protein obgc2	1130	20	0	0.8835	7	F:magnesium ion binding; F:chromatin binding; F:GTPase activity; F:GTP binding; F:zinc ion binding; P:metabolic process; C:chromatin	EC:3.6.1; EC:3.6.1.15	no IPS match
G1R_contig_10111	protein indeterminate-domain chloroplastic-like	1716	20	0	0.7595	2	F:nucleic acid binding; F:metal ion binding	-	SignalP-TM (SIGNALP_GRAM_POSITIVE)
G1R_contig_10112	stress enhanced protein chloroplastic-like	711	20	2e-57	0.784	1	C:plastid	-	no IPS match
G1R_contig_10113	---NA---	235	0	-	-		-	-	TRANSMEMBRANE (PHOBIUS); CYTOPLASMIC_DOMAIN (PHOBIUS); NON_CYTOPLASMIC_DOMAIN (PHOBIUS)
G1R_contig_10114	solute carrier family 25 member 44	1201	20	0	0.913	6	C:mitochondrial inner membrane; C:integral component of membrane; F:hydroxymethylglutaryl-CoA reductase (NADPH) activity; P:transmembrane transport; P:oxidation-reduction process; P:steroid biosynthetic process	EC:1.1.1.34	TRANSMEMBRANE (PHOBIUS); NON_CYTOPLASMIC_DOMAIN (PHOBIUS); CYTOPLASMIC_DOMAIN (PHOBIUS); TMhelix (TMHMM)
G1R_contig_10115	probable lrr receptor-like serine threonine-protein kinase at1g56130	207	20	2.3e-38	0.955	12	C:mitochondrion; C:plasma membrane; C:plasmodesma; C:cytoplasmic membrane-bounded vesicle; F:peptide receptor activity; F:transmembrane receptor protein serine/threonine kinase activity; F:ATP binding; F:ubiquitin protein ligase binding; P:transmembrane receptor protein serine/threonine kinase signaling pathway; P:hormone-mediated signaling pathway; P:protein autophosphorylation; P:serine family …	EC:2.7.11	IPR021720 (PFAM)
G1R_contig_10116	transcription initiation factor tfiid subunit 10	563	20	2.8e-88	0.94	7	C:nucleus; F:translation initiation factor activity; P:RNA splicing, via endonucleolytic cleavage and ligation; P:DNA-templated transcription, initiation; P:transcription from RNA polymerase II promoter; C:ribosome; P:regulation of translational initiation	-	IPR003923 (PRINTS); IPR003923 (PIRSF); IPR003923 (PFAM); IPR003923 (PANTHER); PTHR21242:SF0 (PANTHER)
G1R_contig_10117	methyltransferase tarbp1	225	20	4.2e-41	0.849	4	F:RNA binding; F:RNA methyltransferase activity; P:RNA methylation; P:RNA processing	EC:2.1.1	no IPS match
G1R_contig_10118	PREDICTED: uncharacterized protein LOC101763769	1305	20	0	0.861	1	C:mitochondrion	-	PTHR31182 (PANTHER)
G1R_contig_10119	---NA---	409	0	-	-		-	-	no IPS match
G1R_contig_1012	nuclease harbi1	1444	20	0	0.909		-	-	IPR027806 (PFAM); PTHR22930:SF22 (PANTHER); PTHR22930 (PANTHER)
G1R_contig_10120	internal alternative nad h-ubiquinone oxidoreductase mitochondrial-like	1368	20	0	0.9285	4	C:mitochondrion; F:oxidoreductase activity; F:flavin adenine dinucleotide binding; P:oxidation-reduction process	-	no IPS match
G1R_contig_10121	myb-related protein b-like isoform x1	1953	20	0	0.7845	3	F:DNA binding; F:chromatin binding; C:chromatin	-	Coil (COILS); IPR001005 (SMART); PF13921 (PFAM); IPR009057 (G3DSA:1.10.10.GENE3D); IPR009057 (G3DSA:1.10.10.GENE3D); PTHR10641:SF496 (PANTHER); PTHR10641 (PANTHER); PTHR10641:SF496 (PANTHER); IPR017930 (PROSITE_PROFILES); IPR017930 (PROSITE_PROFILES); IPR017930 (PROSITE_PROFILES); IPR017930 (PROSITE_PROFILES); IPR009057 (SUPERFAMILY); IPR009057 (SUPERFAMILY)
G1R_contig_10122	gdsl esterase lipase at1g28600-like	1436	20	0	0.884	3	C:cytoplasmic membrane-bounded vesicle; F:hydrolase activity, acting on ester bonds; P:metabolic process	-	IPR001087 (PFAM); IPR013830 (G3DSA:3.40.50.GENE3D); PTHR22835 (PANTHER); IPR013830 (SUPERFAMILY)
G1R_contig_10123	mitogen-activated protein kinase kinase kinase 1-like	1309	20	0	0.941	4	C:plastid; F:protein kinase activity; F:ATP binding; P:protein phosphorylation	-	IPR001245 (PRINTS); IPR002290 (SMART); IPR000719 (PFAM); G3DSA:1.10.510.10 (GENE3D); G3DSA:3.30.200.20 (GENE3D); PTHR24361 (PANTHER); PTHR24361:SF227 (PANTHER); IPR017441 (PROSITE_PATTERNS); IPR008271 (PROSITE_PATTERNS); IPR000719 (PROSITE_PROFILES); IPR011009 (SUPERFAMILY)
G1R_contig_10124	transcriptional corepressor leunig-like	2768	20	0	0.8945	2	C:plastid; F:protein binding	-	Coil (COILS); IPR001680 (SMART); IPR001680 (PFAM); IPR015943 (G3DSA:2.130.10.GENE3D); PTHR22847 (PANTHER); PTHR22847:SF403 (PANTHER); IPR019775 (PROSITE_PATTERNS); IPR001680 (PROSITE_PROFILES); IPR001680 (PROSITE_PROFILES); IPR001680 (PROSITE_PROFILES); IPR001680 (PROSITE_PROFILES); IPR017986 (PROSITE_PROFILES); IPR017986 (SUPERFAMILY)
G1R_contig_10125	nbs-lrr class disease resistance partial	707	20	4.1e-141	0.6795	3	F:purine ribonucleoside binding; F:adenyl ribonucleotide binding; F:anion binding	-	G3DSA:3.80.10.10 (GENE3D); IPR025875 (PFAM); PTHR23155:SF470 (PANTHER); PTHR23155 (PANTHER); PTHR23155 (PANTHER); PTHR23155:SF470 (PANTHER); SSF52047 (SUPERFAMILY)
G1R_contig_10126	nbs-lrr class disease resistance protein	349	20	1.8e-46	0.774	2	C:cytoplasmic membrane-bounded vesicle; F:ADP binding	-	Coil (COILS)
G1R_contig_10127	mitogen-activated protein kinase 10-like	2626	20	0	0.8945	6	C:intracellular; F:MAP kinase activity; F:ATP binding; P:MAPK cascade; P:transmembrane receptor protein serine/threonine kinase signaling pathway; P:serine family amino acid metabolic process	EC:2.7.11; EC:2.7.11.24	no IPS match
G1R_contig_10128	3-hydroxyisobutyryl- hydrolase-like protein mitochondrial	262	20	1.3e-52	0.87	7	C:mitochondrion; F:hydrolase activity; P:pyrimidine ribonucleotide biosynthetic process; P:photomorphogenesis; P:regulation of flower development; P:cullin deneddylation; P:histone lysine methylation	-	IPR001753 (PFAM); IPR029045 (G3DSA:3.90.226.GENE3D); PTHR11941:SF48 (PANTHER); PTHR11941 (PANTHER); IPR029045 (SUPERFAMILY)
G1R_contig_10129	sam domain family protein	808	20	3.7e-91	0.944	2	C:mitochondrion; C:integral component of membrane	-	IPR013761 (G3DSA:1.10.150.GENE3D); IPR003397 (PFAM); IPR021129 (PFAM); PTHR14110 (PANTHER); PTHR14110:SF2 (PANTHER); CYTOPLASMIC_DOMAIN (PHOBIUS); CYTOPLASMIC_DOMAIN (PHOBIUS); NON_CYTOPLASMIC_DOMAIN (PHOBIUS); TRANSMEMBRANE (PHOBIUS); TRANSMEMBRANE (PHOBIUS); IPR013761 (SUPERFAMILY)
G1R_contig_1013	s-adenosylmethionine decarboxylase proenzyme	2092	20	0	0.917	6	F:adenosylmethionine decarboxylase activity; P:S-adenosylmethioninamine biosynthetic process; P:spermine biosynthetic process; P:spermidine biosynthetic process; P:arginine metabolic process; P:proline metabolic process	EC:4.1.1.50	no IPS match
G1R_contig_10130	dystrophia myotonica wd repeat-containing	1217	20	0	0.884	1	F:protein binding	-	IPR001680 (SMART); IPR015943 (G3DSA:2.130.10.GENE3D); IPR001680 (PFAM); PTHR14107 (PANTHER); IPR001680 (PROSITE_PROFILES); IPR001680 (PROSITE_PROFILES); IPR017986 (PROSITE_PROFILES); IPR017986 (SUPERFAMILY)
G1R_contig_10131	histidinol chloroplastic isoform x1	1758	20	0	0.9415	9	C:mitochondrion; C:chloroplast stroma; F:histidinol dehydrogenase activity; F:zinc ion binding; F:NAD binding; P:histidine biosynthetic process; P:spermidine biosynthetic process; P:pollen development; P:oxidation-reduction process	EC:1.1.1.23	Coil (COILS); IPR012131 (PRINTS); IPR012131 (TIGRFAM); IPR012131 (PFAM); G3DSA:3.40.50.1980 (GENE3D); PTHR21256:SF2 (PANTHER); PTHR21256 (PANTHER); IPR001692 (PROSITE_PATTERNS); IPR016161 (SUPERFAMILY)
G1R_contig_10132	acetylglutamate chloroplastic-like	697	20	4.1e-96	0.9645	8	C:plastid; F:acetylglutamate kinase activity; F:acetyl-CoA:L-glutamate N-acetyltransferase activity; P:obsolete urea cycle intermediate metabolic process; P:arginine biosynthetic process; P:proline biosynthetic process; P:phosphorylation; P:acyl-carrier-protein biosynthetic process	EC:2.3.1.1; EC:2.7.2.8; EC:2.3.1	IPR001048 (PFAM); IPR004662 (TIGRFAM); IPR001048 (G3DSA:3.40.1160.GENE3D); PTHR23342 (PANTHER); PTHR23342:SF2 (PANTHER); IPR001048 (SUPERFAMILY)
G1R_contig_10133	rab proteins geranylgeranyltransferase component a 2	826	20	1.4e-165	0.811	4	C:cytosol; F:transferase activity; F:Rab GTPase binding; P:positive regulation of protein geranylgeranylation	-	IPR018203 (PRINTS); IPR018203 (PFAM); G3DSA:3.30.519.10 (GENE3D); G3DSA:3.50.50.60 (GENE3D); PTHR11787 (PANTHER); PTHR11787:SF4 (PANTHER); SSF51905 (SUPERFAMILY)
G1R_contig_10134	cytochrome p450 734a6-like	1360	20	0	0.8955	6	C:cytoplasmic membrane-bounded vesicle; F:monooxygenase activity; F:iron ion binding; F:oxidoreductase activity, acting on paired donors, with incorporation or reduction of molecular oxygen; F:heme binding; P:oxidation-reduction process	-	IPR002401 (PRINTS); IPR001128 (PRINTS); IPR001128 (G3DSA:1.10.630.GENE3D); IPR001128 (PFAM); PTHR24282 (PANTHER); PTHR24282:SF12 (PANTHER); IPR017972 (PROSITE_PATTERNS); IPR001128 (SUPERFAMILY)
G1R_contig_10135	rna-binding protein 38-like	670	20	1.4e-73	0.7115	2	F:nucleotide binding; F:nucleic acid binding	-	no IPS match
G1R_contig_10136	hbs1-like protein	644	20	3e-148	0.931	6	F:translation elongation factor activity; F:GTPase activity; F:GTP binding; F:zinc ion binding; C:ribosome; P:regulation of translational elongation	EC:3.6.1; EC:3.6.1.15	IPR000795 (PRINTS); PF00009 (PFAM); G3DSA:2.40.30.10 (GENE3D); IPR027417 (G3DSA:3.40.50.GENE3D); PTHR23115:SF38 (PANTHER); PTHR23115 (PANTHER); IPR000795 (PROSITE_PROFILES); IPR009000 (SUPERFAMILY); IPR027417 (SUPERFAMILY)
G1R_contig_10137	vacuolar cation proton exchanger 1a-like	265	20	4.2e-36	0.943	5	C:vacuolar membrane; C:integral component of membrane; F:calcium:proton antiporter activity; P:calcium ion transmembrane transport; P:regulation of pH	-	no IPS match
G1R_contig_10138	dof zinc finger	1026	20	4.9e-85	0.809	2	F:DNA binding; P:regulation of transcription, DNA-templated	-	IPR003851 (PFAM); IPR003851 (PANTHER); IPR003851 (PRODOM); IPR003851 (PROSITE_PROFILES)
G1R_contig_10139	protoheme ix mitochondrial	1518	20	0	0.9095	4	C:integral component of membrane; C:mitochondrial membrane; F:protoheme IX farnesyltransferase activity; P:heme O biosynthetic process	EC:2.5.1; EC:2.5.1.29	IPR006369 (TIGRFAM); IPR000537 (PFAM); PTHR11048 (PANTHER); PTHR11048:SF3 (PANTHER); NON_CYTOPLASMIC_DOMAIN (PHOBIUS); CYTOPLASMIC_DOMAIN (PHOBIUS); TRANSMEMBRANE (PHOBIUS); NON_CYTOPLASMIC_DOMAIN (PHOBIUS); CYTOPLASMIC_DOMAIN (PHOBIUS); NON_CYTOPLASMIC_DOMAIN (PHOBIUS); NON_CYTOPLASMIC_DOMAIN (PHOBIUS); TRANSMEMBRANE (PHOBIUS); NON_CYTOPLASMIC_DOMAIN (PHOBIUS); CYTOPLASMIC_DOMAIN (PHOBIUS); TRAN…
G1R_contig_1014	tpa: ring fyve phd zinc finger family protein	1281	20	0	0.889	5	C:intracellular; F:metal ion binding; P:protein targeting to vacuole; P:vesicle-mediated transport; P:endosomal transport	-	IPR000306 (SMART); IPR000306 (PFAM); IPR011993 (G3DSA:2.30.29.GENE3D); IPR013083 (G3DSA:3.30.40.GENE3D); PTHR22835 (PANTHER); IPR017455 (PROSITE_PROFILES); IPR011011 (SUPERFAMILY); SSF50729 (SUPERFAMILY)
G1R_contig_10140	choline transporter-like protein 2-like	2300	20	0	0.9425	1	C:integral component of membrane	-	IPR007603 (PFAM); IPR007603 (PANTHER); PTHR12385:SF14 (PANTHER); TRANSMEMBRANE (PHOBIUS); TRANSMEMBRANE (PHOBIUS); CYTOPLASMIC_DOMAIN (PHOBIUS); CYTOPLASMIC_DOMAIN (PHOBIUS); TRANSMEMBRANE (PHOBIUS); TRANSMEMBRANE (PHOBIUS); NON_CYTOPLASMIC_DOMAIN (PHOBIUS); TRANSMEMBRANE (PHOBIUS); NON_CYTOPLASMIC_DOMAIN (PHOBIUS); CYTOPLASMIC_DOMAIN (PHOBIUS); CYTOPLASMIC_DOMAIN (PHOBIUS); TRANSMEMBRANE (PHOBIU…
G1R_contig_10141	cytochrome p450 94b3-like	724	20	9.7e-106	0.8985	6	C:cytoplasmic membrane-bounded vesicle; F:monooxygenase activity; F:iron ion binding; F:oxidoreductase activity, acting on paired donors, with incorporation or reduction of molecular oxygen; F:heme binding; P:oxidation-reduction process	-	IPR001128 (G3DSA:1.10.630.GENE3D); PTHR24296:SF5 (PANTHER); PTHR24296 (PANTHER); IPR001128 (SUPERFAMILY)
G1R_contig_10142	rhomboid-like protein	1414	20	0	0.7985	4	C:integral component of membrane; C:chloroplast membrane; F:serine-type endopeptidase activity; P:proteolysis	EC:3.4.21	no IPS match
G1R_contig_10143	probable lrr receptor-like serine threonine-protein kinase at1g06840	353	20	2.2e-66	0.863	6	C:integral component of membrane; C:cytoplasmic membrane-bounded vesicle; F:protein serine/threonine kinase activity; F:ATP binding; P:protein phosphorylation; P:serine family amino acid metabolic process	EC:2.7.11	no IPS match
G1R_contig_10144	---NA---	288	0	-	-		-	-	no IPS match
G1R_contig_10145	PREDICTED: uncharacterized protein LOC101765889	240	20	3.1e-23	0.8765	2	F:metal ion binding; P:metal ion transport	-	no IPS match
G1R_contig_10146	protein oberon 3-like	223	1	3e-10	1	4	F:zinc ion binding; P:cell fate specification; P:embryonic pattern specification; P:embryonic meristem initiation	-	no IPS match
G1R_contig_10147	f-box wd-40 repeat-containing protein at3g52030	1673	20	0	0.8375		-	-	no IPS match
G1R_contig_10148	---NA---	293	0	-	-		-	-	no IPS match
G1R_contig_10149	transcription initiation factor tfiid subunit 2	2003	20	0	0.7685	8	C:plasmodesma; F:translation initiation factor activity; F:metallopeptidase activity; F:zinc ion binding; P:proteolysis; P:gravitropism; C:ribosome; P:regulation of translational initiation	-	Coil (COILS); IPR014782 (PFAM); G3DSA:1.10.390.10 (GENE3D); PTHR15137 (PANTHER); SSF63737 (SUPERFAMILY); SSF55486 (SUPERFAMILY)
G1R_contig_1015	mannose glucose-specific lectin-like isoform x1	1295	20	0	0.558	8	F:ADP binding; F:ATP binding; F:protein kinase activity; F:carbohydrate binding; F:nucleotide binding; P:protein phosphorylation; F:transferase activity, transferring phosphorus-containing groups; F:protein serine/threonine kinase activity	-	no IPS match
G1R_contig_10150	serine threonine-protein phosphatase 6 regulatory subunit 3-like isoform x2	3019	20	0	0.89	2	C:vacuolar membrane; F:binding	-	IPR007587 (PFAM); PTHR12634:SF8 (PANTHER); IPR007587 (PANTHER); SignalP-TM (SIGNALP_GRAM_POSITIVE); IPR016024 (SUPERFAMILY)
G1R_contig_10151	type i inositol -trisphosphate 5-phosphatase 2-like isoform x1	226	20	5.1e-43	0.735	1	C:mitochondrion	-	no IPS match
G1R_contig_10152	probable serine incorporator	1678	20	0	0.9015	2	C:plastid; C:membrane	-	no IPS match
G1R_contig_10153	formin-like protein 16	1796	20	0	0.8045	1	C:integral component of membrane	-	Coil (COILS); Coil (COILS); IPR015425 (SMART); IPR015425 (PFAM); PTHR23213 (PANTHER); PTHR23213:SF199 (PANTHER); IPR015425 (PROSITE_PROFILES); SSF101447 (SUPERFAMILY)
G1R_contig_10154	hlh dna-binding domain superfamily protein isoform 1	224	9	2.6e-13	0.9022	1	F:DNA binding	-	SIGNAL_PEPTIDE_H_REGION (PHOBIUS); SIGNAL_PEPTIDE_N_REGION (PHOBIUS); SIGNAL_PEPTIDE (PHOBIUS); NON_CYTOPLASMIC_DOMAIN (PHOBIUS); SIGNAL_PEPTIDE_C_REGION (PHOBIUS); SignalP-noTM (SIGNALP_EUK)
G1R_contig_10155	agmatine deiminase	1334	20	0	0.8935	5	F:protein-arginine deiminase activity; F:agmatine deiminase activity; P:putrescine biosynthetic process; P:arginine metabolic process; P:proline metabolic process	EC:3.5.3.12; EC:3.5.3.15	IPR017754 (TIGRFAM); IPR007466 (PFAM); G3DSA:3.75.10.10 (GENE3D); PTHR31377 (PANTHER); PTHR31377:SF0 (PANTHER); SSF55909 (SUPERFAMILY)
G1R_contig_10156	probable adp-ribosylation factor gtpase-activating protein agd11	921	20	3.2e-98	0.8895	3	C:cytosol; F:protein binding; P:positive regulation of response to salt stress	-	IPR000008 (SMART); IPR000008 (PFAM); IPR000008 (G3DSA:2.60.40.GENE3D); PTHR23180 (PANTHER); PTHR23180:SF16 (PANTHER); IPR000008 (PROSITE_PROFILES); IPR000008 (SUPERFAMILY)
G1R_contig_10157	f-box wd repeat-containing protein 4	924	20	2.8e-22	0.87	2	C:cytoplasmic membrane-bounded vesicle; P:phosphatidylinositol biosynthetic process	-	no IPS match
G1R_contig_10158	hipl1 protein	690	20	1.9e-148	0.906	6	C:mitochondrion; C:cytoplasmic membrane-bounded vesicle; F:oxidoreductase activity, acting on the CH-OH group of donors, quinone or similar compound as acceptor; F:quinone binding; P:carbohydrate metabolic process; P:oxidation-reduction process	-	IPR012938 (PFAM); IPR011042 (G3DSA:2.120.10.GENE3D); PTHR19328 (PANTHER); PTHR19328 (PANTHER); PTHR19328:SF13 (PANTHER); PTHR19328:SF13 (PANTHER); IPR011041 (SUPERFAMILY)
G1R_contig_10159	succinate dehydrogenase assembly factor mitochondrial	734	20	4.8e-96	0.886	1	C:mitochondrion	-	IPR005631 (PFAM); IPR005631 (G3DSA:1.10.150.GENE3D); PTHR12469 (PANTHER); PTHR12469:SF2 (PANTHER); SignalP-TM (SIGNALP_GRAM_POSITIVE); IPR005631 (SUPERFAMILY)
G1R_contig_1016	atp-dependent clp protease proteolytic subunit chloroplastic	1256	20	6.3e-176	0.882	5	C:chloroplast thylakoid; C:chloroplastic endopeptidase Clp complex; C:chloroplast envelope; F:serine-type endopeptidase activity; P:proteolysis	EC:3.4.21	no IPS match
G1R_contig_10160	PREDICTED: uncharacterized protein LOC101776577	567	20	8.6e-50	0.887		-	-	IPR006476 (PFAM); IPR006476 (TIGRFAM); PTHR31871:SF3 (PANTHER); PTHR31871 (PANTHER)
G1R_contig_10161	map kinase kinase	463	20	4.2e-112	0.9665	10	C:nucleus; C:mitochondrion; F:MAP kinase kinase kinase activity; F:ATP binding; P:activation of MAPKK activity; P:regulation of mitotic cell cycle; P:stress-activated protein kinase signaling cascade; P:regulation of apoptotic process; P:transmembrane receptor protein serine/threonine kinase signaling pathway; P:serine family amino acid metabolic process	EC:2.7.11.25; EC:2.7.11	no IPS match
G1R_contig_10162	nucleobase-ascorbate transporter 11	1663	20	0	0.9265	3	C:plasma membrane; F:transporter activity; P:transmembrane transport	-	IPR006043 (PFAM); IPR029946 (PTHR11119:PANTHER); IPR006043 (PANTHER); IPR029946 (PTHR11119:PANTHER); IPR006043 (PANTHER); IPR029946 (PTHR11119:PANTHER); TRANSMEMBRANE (PHOBIUS); TRANSMEMBRANE (PHOBIUS); NON_CYTOPLASMIC_DOMAIN (PHOBIUS); NON_CYTOPLASMIC_DOMAIN (PHOBIUS); TRANSMEMBRANE (PHOBIUS); CYTOPLASMIC_DOMAIN (PHOBIUS); CYTOPLASMIC_DOMAIN (PHOBIUS); CYTOPLASMIC_DOMAIN (PHOBIUS); TRANSMEMBRANE…
G1R_contig_10163	isocitrate dehydrogenase	1436	20	0	0.963	5	C:mitochondrion; F:magnesium ion binding; F:isocitrate dehydrogenase (NAD+) activity; F:NAD binding; P:tricarboxylic acid cycle	EC:1.1.1.41; EC:1.1.1	IPR024084 (PFAM); IPR004434 (TIGRFAM); IPR024084 (G3DSA:3.40.718.GENE3D); IPR001804 (PANTHER); PTHR11835:SF42 (PANTHER); SignalP-TM (SIGNALP_GRAM_POSITIVE); SSF53659 (SUPERFAMILY)
G1R_contig_10164	---NA---	274	0	-	-		-	-	no IPS match
G1R_contig_10165	membrane protein	616	20	1.1e-130	0.9185	1	C:membrane	-	IPR018710 (PFAM); CYTOPLASMIC_DOMAIN (PHOBIUS); NON_CYTOPLASMIC_DOMAIN (PHOBIUS); CYTOPLASMIC_DOMAIN (PHOBIUS); TRANSMEMBRANE (PHOBIUS); TRANSMEMBRANE (PHOBIUS); TRANSMEMBRANE (PHOBIUS); CYTOPLASMIC_DOMAIN (PHOBIUS); CYTOPLASMIC_DOMAIN (PHOBIUS); TRANSMEMBRANE (PHOBIUS); NON_CYTOPLASMIC_DOMAIN (PHOBIUS); TRANSMEMBRANE (PHOBIUS); NON_CYTOPLASMIC_DOMAIN (PHOBIUS); TRANSMEMBRANE (PHOBIUS); TMhelix (…
G1R_contig_10166	histidine protein methyltransferase 1 homolog	1599	20	0	0.902	5	F:methyltransferase activity; P:response to water deprivation; P:response to chitin; P:methylation; P:hyperosmotic salinity response	-	IPR029063 (G3DSA:3.40.50.GENE3D); PF13489 (PFAM); PTHR21095 (PANTHER); PTHR21095:SF2 (PANTHER); SIGNAL_PEPTIDE_C_REGION (PHOBIUS); NON_CYTOPLASMIC_DOMAIN (PHOBIUS); SIGNAL_PEPTIDE_H_REGION (PHOBIUS); SIGNAL_PEPTIDE_N_REGION (PHOBIUS); SIGNAL_PEPTIDE (PHOBIUS); SignalP-TM (SIGNALP_GRAM_POSITIVE); IPR029063 (SUPERFAMILY)
G1R_contig_10167	alpha- -glucan-protein synthase	484	20	1.7e-112	0.977	8	C:Golgi apparatus; C:plasmodesma; C:membrane; F:protein binding; F:UDP-arabinopyranose mutase activity; P:cellulose biosynthetic process; P:UDP-L-arabinose metabolic process; P:cell wall organization	EC:5.4.99.30	IPR004901 (PFAM); PTHR31682 (PANTHER); PTHR31682:SF3 (PANTHER)
G1R_contig_10168	PREDICTED: uncharacterized protein LOC101770434	571	12	3.6e-55	0.8275	1	C:mitochondrion	-	NON_CYTOPLASMIC_DOMAIN (PHOBIUS); TRANSMEMBRANE (PHOBIUS); CYTOPLASMIC_DOMAIN (PHOBIUS); TMhelix (TMHMM)
G1R_contig_10169	PREDICTED: uncharacterized protein LOC101757833 isoform X2	668	20	7.4e-130	0.918	3	C:vacuole; C:membrane; C:cytoplasmic membrane-bounded vesicle	-	IPR009943 (PFAM); NON_CYTOPLASMIC_DOMAIN (PHOBIUS); TRANSMEMBRANE (PHOBIUS); CYTOPLASMIC_DOMAIN (PHOBIUS); NON_CYTOPLASMIC_DOMAIN (PHOBIUS); CYTOPLASMIC_DOMAIN (PHOBIUS); NON_CYTOPLASMIC_DOMAIN (PHOBIUS); TRANSMEMBRANE (PHOBIUS); TRANSMEMBRANE (PHOBIUS); TRANSMEMBRANE (PHOBIUS); TMhelix (TMHMM); TMhelix (TMHMM); TMhelix (TMHMM); TMhelix (TMHMM)
G1R_contig_1017	photosystem i reaction center subunit xi	1186	20	2.4e-126	0.931	10	C:chloroplast thylakoid membrane; C:photosystem I reaction center; C:chloroplast envelope; C:plastoglobule; C:integral component of membrane; P:rRNA processing; P:plastid organization; P:photosystem II assembly; P:cellular cation homeostasis; P:divalent metal ion transport	-	IPR003757 (PFAM); IPR003757 (G3DSA:1.20.1240.GENE3D); NON_CYTOPLASMIC_DOMAIN (PHOBIUS); TRANSMEMBRANE (PHOBIUS); TRANSMEMBRANE (PHOBIUS); CYTOPLASMIC_DOMAIN (PHOBIUS); CYTOPLASMIC_DOMAIN (PHOBIUS); IPR003757 (PRODOM); IPR003757 (SUPERFAMILY); TMhelix (TMHMM); TMhelix (TMHMM)
G1R_contig_10170	cyclic nucleotide-gated ion channel 1-like isoform x1	353	20	6.8e-56	0.7915	3	F:voltage-gated potassium channel activity; P:potassium ion transmembrane transport; C:voltage-gated potassium channel complex	-	PTHR10217:SF465 (PANTHER); PTHR10217 (PANTHER); CYTOPLASMIC_DOMAIN (PHOBIUS); NON_CYTOPLASMIC_DOMAIN (PHOBIUS); TRANSMEMBRANE (PHOBIUS); TMhelix (TMHMM)
G1R_contig_10171	beta-amylase chloroplastic-like	1211	20	0	0.887	6	C:mitochondrion; C:plastid; F:beta-amylase activity; P:polysaccharide catabolic process; P:starch metabolic process; P:sucrose metabolic process	EC:3.2.1.2; EC:3.2.1	IPR001554 (PRINTS); IPR001554 (PFAM); IPR013781 (G3DSA:3.20.20.GENE3D); PTHR31352:SF1 (PANTHER); PTHR31352 (PANTHER); IPR017853 (SUPERFAMILY)
G1R_contig_10172	---NA---	454	0	-	-		-	-	no IPS match
G1R_contig_10173	patellin family protein	1123	20	0	0.9595	4	C:intracellular; C:integral component of membrane; F:transporter activity; P:transport	-	IPR001251 (SMART); IPR001251 (PFAM); IPR001251 (G3DSA:3.40.525.GENE3D); PTHR23324:SF48 (PANTHER); PTHR23324 (PANTHER); IPR001251 (PROSITE_PROFILES); IPR009038 (PROSITE_PROFILES); IPR009038 (SUPERFAMILY); IPR001251 (SUPERFAMILY)
G1R_contig_10174	protein grpe	1103	20	4.4e-164	0.9015	10	C:mitochondrial matrix; C:chloroplast stroma; C:thylakoid; F:adenyl-nucleotide exchange factor activity; F:copper ion binding; F:isomerase activity; F:protein homodimerization activity; F:chaperone binding; P:protein folding; P:regulation of catalytic activity	-	IPR000740 (PRINTS); IPR000740 (PFAM); IPR009012 (G3DSA:2.30.22.GENE3D); IPR013805 (G3DSA:3.90.20.GENE3D); IPR000740 (PANTHER); PTHR21237:SF4 (PANTHER); IPR000740 (PROSITE_PATTERNS); SSF58014 (SUPERFAMILY); IPR009012 (SUPERFAMILY)
G1R_contig_10175	trihelix transcription factor gtl1-like	1003	20	6.3e-82	0.8965	15	C:chromatin; C:nucleus; C:transcription factor complex; F:chromatin binding; F:transcription factor activity, sequence-specific DNA binding; F:sequence-specific DNA binding; P:regulation of cell size; P:response to water deprivation; P:trichome morphogenesis; P:negative regulation of cell growth; P:negative regulation of DNA endoreduplication; P:regulation of transcription, DNA-templated; P:negat…	-	IPR001005 (SMART); IPR009057 (G3DSA:1.10.10.GENE3D); PF13837 (PFAM); IPR027775 (PANTHER); PTHR10032:SF192 (PANTHER); IPR017877 (PROSITE_PROFILES)
G1R_contig_10176	calcium-binding protein cml19	766	20	1.4e-62	0.797	1	F:calcium ion binding	-	NON_CYTOPLASMIC_DOMAIN (PHOBIUS); TRANSMEMBRANE (PHOBIUS); CYTOPLASMIC_DOMAIN (PHOBIUS); TMhelix (TMHMM)
G1R_contig_10177	21 kda	347	20	4.1e-25	0.7835	6	C:plastid; F:enzyme inhibitor activity; F:pectinesterase activity; P:negative regulation of catalytic activity; P:starch metabolic process; P:sucrose metabolic process	EC:3.1.1.11; EC:3.1.1.1	no IPS match
G1R_contig_10178	---NA---	355	0	-	-		-	-	no IPS match
G1R_contig_10179	glycine-rich isoform 2	915	20	1e-104	0.735	1	C:plastid	-	no IPS match
G1R_contig_1018	---NA---	309	0	-	-		-	-	no IPS match
G1R_contig_10180	---NA---	420	0	-	-		-	-	no IPS match
G1R_contig_10181	caffeoylshikimate esterase-like isoform x3	1543	20	0	0.9305	4	C:plasmodesma; C:plastid; F:hydrolase activity; P:metabolic process	-	IPR000073 (PRINTS); IPR000073 (PFAM); IPR029058 (G3DSA:3.40.50.GENE3D); PTHR11614:SF86 (PANTHER); PTHR11614 (PANTHER); IPR029058 (SUPERFAMILY)
G1R_contig_10182	---NA---	316	0	-	-		-	-	TRANSMEMBRANE (PHOBIUS); NON_CYTOPLASMIC_DOMAIN (PHOBIUS); CYTOPLASMIC_DOMAIN (PHOBIUS); TMhelix (TMHMM)
G1R_contig_10183	---NA---	339	0	-	-		-	-	no IPS match
G1R_contig_10184	probable -trehalose-phosphate synthase	3348	20	0	0.923	2	F:catalytic activity; P:trehalose biosynthetic process	-	IPR003337 (PFAM); G3DSA:3.40.50.2000 (GENE3D); G3DSA:3.40.50.2000 (GENE3D); IPR023214 (G3DSA:3.40.50.GENE3D); IPR006379 (TIGRFAM); IPR001830 (PFAM); IPR003337 (TIGRFAM); PTHR10788:SF18 (PANTHER); PTHR10788 (PANTHER); SSF53756 (SUPERFAMILY); IPR023214 (SUPERFAMILY)
G1R_contig_10185	zinc finger ccch domain-containing protein 24 isoform x1	1296	20	0	0.844	10	C:intracellular; F:nucleotide binding; F:nucleic acid binding; F:RNA methyltransferase activity; F:metal ion binding; P:karyogamy; P:RNA methylation; P:RNA processing; P:protein import into nucleus; P:embryo sac egg cell differentiation	EC:2.1.1	IPR029063 (G3DSA:3.40.50.GENE3D); IPR025714 (PFAM); PTHR11061 (PANTHER); PTHR11061:SF24 (PANTHER); IPR010280 (PROSITE_PROFILES); IPR029063 (SUPERFAMILY)
G1R_contig_10186	zinc finger ccch domain-containing protein 24-like	524	20	2.7e-109	0.872	10	C:intracellular; F:nucleotide binding; F:nucleic acid binding; F:RNA methyltransferase activity; F:metal ion binding; P:karyogamy; P:RNA methylation; P:RNA processing; P:protein import into nucleus; P:embryo sac egg cell differentiation	EC:2.1.1	IPR010280 (PFAM); IPR029063 (G3DSA:3.40.50.GENE3D); PTHR11061 (PANTHER); PTHR11061:SF24 (PANTHER); PTHR11061:SF24 (PANTHER); IPR030390 (PROSITE_PATTERNS); IPR010280 (PROSITE_PROFILES); IPR029063 (SUPERFAMILY)
G1R_contig_10187	thioredoxin domain-containing protein plp3b-like	947	20	5.4e-131	0.909	4	C:cell; F:ATP binding; F:zinc ion binding; P:cell redox homeostasis	-	IPR012336 (G3DSA:3.40.30.GENE3D); IPR013766 (PFAM); PTHR21148:SF12 (PANTHER); PTHR21148 (PANTHER); IPR012336 (SUPERFAMILY)
G1R_contig_10188	ribonuclease chloroplastic-like	615	20	1.7e-146	0.9515	6	F:3'-tRNA processing endoribonuclease activity; P:rRNA processing; P:chloroplast organization; P:mRNA modification; P:tRNA 3'-trailer cleavage, endonucleolytic; P:regulation of RNA metabolic process	EC:3.1.30; EC:3.1; EC:3.1.26	PF12706 (PFAM); IPR001279 (G3DSA:3.60.15.GENE3D); PTHR12553:SF37 (PANTHER); PTHR12553 (PANTHER); IPR001279 (SUPERFAMILY)
G1R_contig_10189	3-oxoacyl-	299	20	2e-16	1	6	F:3-oxoacyl-[acyl-carrier-protein] reductase (NADPH) activity; F:NAD binding; P:fatty acid biosynthetic process; P:oxidation-reduction process; C:fatty acid synthase complex; P:acyl-carrier-protein biosynthetic process	EC:2.3.1.85; EC:1.1.1.100	CYTOPLASMIC_DOMAIN (PHOBIUS); TRANSMEMBRANE (PHOBIUS); NON_CYTOPLASMIC_DOMAIN (PHOBIUS)
G1R_contig_1019	peroxisome biogenesis protein 22-like isoform x1	1218	20	3.5e-166	0.8695		-	-	NON_CYTOPLASMIC_DOMAIN (PHOBIUS); TRANSMEMBRANE (PHOBIUS); CYTOPLASMIC_DOMAIN (PHOBIUS)
G1R_contig_10190	glycerol-3-phosphate dehydrogenase	1123	20	0	0.96	8	C:cytosol; C:glycerol-3-phosphate dehydrogenase complex; F:glycerol-3-phosphate dehydrogenase [NAD+] activity; F:NAD binding; P:carbohydrate metabolic process; P:glycerol-3-phosphate catabolic process; P:oxidation-reduction process; P:glycerolipid metabolic process	EC:1.1.1.8; EC:1.1.1.94	SIGNAL_PEPTIDE_N_REGION (PHOBIUS); SIGNAL_PEPTIDE (PHOBIUS); NON_CYTOPLASMIC_DOMAIN (PHOBIUS); SIGNAL_PEPTIDE_H_REGION (PHOBIUS); SIGNAL_PEPTIDE_C_REGION (PHOBIUS); SignalP-noTM (SIGNALP_EUK)
G1R_contig_10191	probable protein phosphatase 2c 12	389	20	1.2e-41	0.809	3	F:phosphoprotein phosphatase activity; F:metal ion binding; P:protein dephosphorylation	EC:3.1.3.16; EC:3.1; EC:3.1.3.41	no IPS match
G1R_contig_10192	amino acid permease 3-like	345	20	1.1e-38	0.8775	1	C:integral component of membrane	-	IPR013057 (PFAM); PTHR22950 (PANTHER); PTHR22950:SF205 (PANTHER); TRANSMEMBRANE (PHOBIUS); NON_CYTOPLASMIC_DOMAIN (PHOBIUS); CYTOPLASMIC_DOMAIN (PHOBIUS); TMhelix (TMHMM)
G1R_contig_10193	yellow stripe-like transporter 14a	2180	20	0	0.948	2	C:integral component of membrane; P:transmembrane transport	-	no IPS match
G1R_contig_10194	5-methylcytosine dna glycosylase	341	10	3.4e-68	0.6	5	P:base-excision repair; P:DNA repair; F:catalytic activity; F:4 iron, 4 sulfur cluster binding; F:DNA binding	-	no IPS match
G1R_contig_10195	alpha- -mannosyltransferase alg2-like	836	20	9.7e-119	0.9305	5	F:GDP-Man:Man1GlcNAc2-PP-Dol alpha-1,3-mannosyltransferase activity; F:glycolipid 6-alpha-mannosyltransferase activity; P:biosynthetic process; P:mannosylation; C:alpha-1,6-mannosyltransferase complex	EC:2.4.1.232; EC:2.4.1; EC:2.4.1.132	IPR028098 (PFAM); PTHR12526 (PANTHER); IPR027054 (PTHR12526:PANTHER); CYTOPLASMIC_DOMAIN (PHOBIUS); TRANSMEMBRANE (PHOBIUS); NON_CYTOPLASMIC_DOMAIN (PHOBIUS); SSF53756 (SUPERFAMILY); TMhelix (TMHMM)
G1R_contig_10196	alpha- -mannosyltransferase alg2-like	479	20	2.9e-53	0.9255	5	F:GDP-Man:Man1GlcNAc2-PP-Dol alpha-1,3-mannosyltransferase activity; F:glycolipid 6-alpha-mannosyltransferase activity; P:biosynthetic process; P:mannosylation; C:alpha-1,6-mannosyltransferase complex	EC:2.4.1.232; EC:2.4.1; EC:2.4.1.132	PTHR12526 (PANTHER); IPR027054 (PTHR12526:PANTHER); SSF53756 (SUPERFAMILY)
G1R_contig_10197	hypothetical protein EUGRSUZ_F03186	337	1	1.7e-05	0.61	2	C:photosystem II oxygen evolving complex; P:photosynthesis	-	IPR006814 (PFAM); SIGNAL_PEPTIDE_N_REGION (PHOBIUS); CYTOPLASMIC_DOMAIN (PHOBIUS); TRANSMEMBRANE (PHOBIUS); SIGNAL_PEPTIDE_H_REGION (PHOBIUS); SIGNAL_PEPTIDE (PHOBIUS); NON_CYTOPLASMIC_DOMAIN (PHOBIUS); SIGNAL_PEPTIDE_C_REGION (PHOBIUS); TMhelix (TMHMM)
G1R_contig_10198	myb-like dna-binding shaqkyf class family expressed	807	20	1.2e-163	0.693	3	F:DNA binding; F:chromatin binding; C:chromatin	-	IPR006447 (TIGRFAM); IPR009057 (G3DSA:1.10.10.GENE3D); IPR001005 (PFAM); PTHR31314:SF3 (PANTHER); PTHR31314 (PANTHER); IPR017930 (PROSITE_PROFILES); IPR009057 (SUPERFAMILY)
G1R_contig_10199	l-galactose dehydrogenase	1361	20	0	0.9045	10	C:cytosol; F:glutamate dehydrogenase [NAD(P)+] activity; F:L-galactose dehydrogenase activity; F:D-threo-aldose 1-dehydrogenase activity; P:L-ascorbic acid biosynthetic process; P:oxidation-reduction process; P:obsolete electron transport; P:arginine metabolic process; P:glutamine metabolic process; P:proline metabolic process	EC:1.4.1.3; EC:1.1.1.122	no IPS match
G1R_contig_102	rab gdp dissociation inhibitor alpha	1812	20	0	0.9735	3	F:Rab GDP-dissociation inhibitor activity; P:protein transport; P:regulation of catalytic activity	-	IPR018203 (PRINTS); IPR000806 (PRINTS); G3DSA:3.50.50.60 (GENE3D); IPR018203 (PFAM); G3DSA:3.30.519.10 (GENE3D); PTHR11787 (PANTHER); PTHR11787:SF2 (PANTHER); SSF51905 (SUPERFAMILY); SSF51905 (SUPERFAMILY)
G1R_contig_1020	casein kinase ii alpha subunit	1299	20	0	0.977	11	C:transcription factor complex; C:plastid; F:transcription factor activity, sequence-specific DNA binding; F:protein serine/threonine kinase activity; F:protein tyrosine kinase activity; F:ATP binding; P:protein phosphorylation; P:serine family amino acid metabolic process; P:photoperiodism; P:inflorescence development; P:regulation of transcription, DNA-templated	EC:2.7.10; EC:2.7.11	IPR002290 (SMART); G3DSA:1.10.510.10 (GENE3D); G3DSA:3.30.200.20 (GENE3D); IPR000719 (PFAM); PTHR24054 (PANTHER); IPR008271 (PROSITE_PATTERNS); IPR017441 (PROSITE_PATTERNS); IPR000719 (PROSITE_PROFILES); IPR011009 (SUPERFAMILY)
G1R_contig_10200	nadh dehydrogenase	561	20	2.4e-35	0.9355	5	F:NADH dehydrogenase (ubiquinone) activity; P:mitochondrial electron transport, NADH to ubiquinone; P:ubiquinone biosynthetic process; P:sodium ion transport; P:proton transport	EC:1.6.99.5; EC:1.6.99.3; EC:1.6.5.3	SIGNAL_PEPTIDE_H_REGION (PHOBIUS); SIGNAL_PEPTIDE_N_REGION (PHOBIUS); SIGNAL_PEPTIDE (PHOBIUS); SIGNAL_PEPTIDE_C_REGION (PHOBIUS); NON_CYTOPLASMIC_DOMAIN (PHOBIUS)
G1R_contig_10201	cell division protein homolog 2- chloroplastic-like	1364	20	0	0.9405	7	C:plastid; C:protein complex; F:GTPase activity; F:GTP binding; P:metabolic process; P:protein polymerization; P:cell division	EC:3.6.1; EC:3.6.1.15	IPR000158 (PRINTS); IPR003008 (SMART); IPR003008 (G3DSA:3.40.50.GENE3D); IPR003008 (PFAM); PTHR30314 (PANTHER); PTHR30314:SF7 (PANTHER); IPR020805 (PROSITE_PATTERNS); IPR003008 (SUPERFAMILY)
G1R_contig_10202	u4 u6 small nuclear ribonucleoprotein prp3	797	20	1.2e-99	0.8535	3	C:U4/U6 x U5 tri-snRNP complex; F:poly(A) RNA binding; P:mRNA splicing, via spliceosome	-	no IPS match
G1R_contig_10203	protein slowmo homolog 1	448	20	2.6e-50	0.803		-	-	IPR006797 (PFAM); PTHR11158:SF17 (PANTHER); PTHR11158 (PANTHER); IPR006797 (PROSITE_PROFILES)
G1R_contig_10204	ceramide kinase	285	20	1.4e-59	0.9565	7	F:ceramide kinase activity; F:ATP binding; F:metal ion binding; P:ceramide metabolic process; P:negative regulation of programmed cell death; P:lipid phosphorylation; P:glycosphingolipid metabolic process	EC:2.7.1.138	PTHR12358 (PANTHER); PTHR12358:SF6 (PANTHER); NON_CYTOPLASMIC_DOMAIN (PHOBIUS); SIGNAL_PEPTIDE_C_REGION (PHOBIUS); SIGNAL_PEPTIDE_N_REGION (PHOBIUS); SIGNAL_PEPTIDE_H_REGION (PHOBIUS); SIGNAL_PEPTIDE (PHOBIUS); IPR016064 (SUPERFAMILY)
G1R_contig_10205	protein kinase xa21	1029	20	0	0.756	13	C:mitochondrion; C:plasma membrane; C:plasmodesma; C:integral component of membrane; C:cytoplasmic membrane-bounded vesicle; F:peptide receptor activity; F:transmembrane receptor protein serine/threonine kinase activity; F:ATP binding; F:ubiquitin protein ligase binding; P:transmembrane receptor protein serine/threonine kinase signaling pathway; P:serine family amino acid metabolic process; P:hor…	EC:2.7.11	IPR013210 (PFAM); IPR001611 (PFAM); IPR025875 (PFAM); G3DSA:3.80.10.10 (GENE3D); PTHR24420 (PANTHER); PTHR24420:SF733 (PANTHER); CYTOPLASMIC_DOMAIN (PHOBIUS); NON_CYTOPLASMIC_DOMAIN (PHOBIUS); TRANSMEMBRANE (PHOBIUS); IPR001611 (PROSITE_PROFILES); IPR001611 (PROSITE_PROFILES); IPR001611 (PROSITE_PROFILES); IPR001611 (PROSITE_PROFILES); IPR001611 (PROSITE_PROFILES); IPR001611 (PROSITE_PROFILES); I…
G1R_contig_10206	probable lrr receptor-like serine threonine-protein kinase at1g56130 isoform x1	381	20	8.2e-84	0.8105	3	C:cytoplasmic membrane-bounded vesicle; F:kinase activity; P:phosphorylation	-	IPR021720 (PFAM)
G1R_contig_10207	adp-ribosylation factor-like	1194	20	7.2e-133	0.9745	9	C:intracellular; F:transporter activity; F:ATP binding; F:GTP binding; F:hydrolase activity; P:intracellular protein transport; P:ER to Golgi vesicle-mediated transport; P:small GTPase mediated signal transduction; P:metabolic process	-	IPR006689 (PRINTS); IPR024156 (SMART); IPR006687 (SMART); IPR027417 (G3DSA:3.40.50.GENE3D); IPR006689 (PFAM); IPR005225 (TIGRFAM); PTHR11711 (PANTHER); IPR024156 (PROSITE_PROFILES); IPR027417 (SUPERFAMILY)
G1R_contig_10208	transmembrane protein kinase family protein	753	20	1.5e-172	0.886	13	C:plasma membrane; C:plasmodesma; C:integral component of membrane; C:cytoplasmic membrane-bounded vesicle; F:peptide receptor activity; F:transmembrane receptor protein serine/threonine kinase activity; F:ATP binding; F:ubiquitin protein ligase binding; P:transmembrane receptor protein serine/threonine kinase signaling pathway; P:hormone-mediated signaling pathway; P:regulation of signal transdu…	EC:2.7.11	SignalP-noTM (SIGNALP_EUK)
G1R_contig_10209	nuclear pore complex protein nup96-like	389	20	2.7e-83	0.8335	12	C:nuclear pore; C:nuclear membrane; F:porin activity; P:RNA splicing, via endonucleolytic cleavage and ligation; P:mRNA export from nucleus; P:protein import into nucleus; P:methionine biosynthetic process; P:response to auxin; P:defense response signaling pathway, resistance gene-dependent; P:regulation of flower development; P:maintenance of meristem identity; P:transmembrane transport	-	IPR007230 (PFAM); IPR007230 (G3DSA:3.30.1610.GENE3D); PTHR23198 (PANTHER); IPR007230 (PROSITE_PROFILES); IPR007230 (SUPERFAMILY)
G1R_contig_1021	bifunctional protein 2	1034	20	0	0.9445	11	C:cytosol; C:chloroplast; F:methenyltetrahydrofolate cyclohydrolase activity; F:methylenetetrahydrofolate dehydrogenase (NADP+) activity; P:one-carbon metabolic process; P:folic acid-containing compound biosynthetic process; P:cysteine biosynthetic process; P:cellulose biosynthetic process; P:Golgi vesicle transport; P:oxidation-reduction process; P:glyoxylate metabolic process	EC:3.5.4.9; EC:1.5.1.5	CYTOPLASMIC_DOMAIN (PHOBIUS); NON_CYTOPLASMIC_DOMAIN (PHOBIUS); TRANSMEMBRANE (PHOBIUS); TMhelix (TMHMM); TMhelix (TMHMM)
G1R_contig_10210	copper-transporting atpase ran1	602	20	7.4e-132	0.949	7	C:integral component of membrane; F:copper ion binding; F:ATP binding; F:cation-transporting ATPase activity; P:metabolic process; P:metal ion transport; P:cation transmembrane transport	EC:3.6.1; EC:3.6.1.3; EC:3.6.1.15	IPR001757 (PRINTS); IPR001757 (PRINTS); IPR023299 (G3DSA:3.40.1110.GENE3D); IPR001757 (TIGRFAM); IPR023214 (G3DSA:3.40.50.GENE3D); IPR023214 (PFAM); PTHR24093 (PANTHER); PTHR24093:SF50 (PANTHER); IPR023214 (SUPERFAMILY)
G1R_contig_10211	probable galactinol--sucrose galactosyltransferase 2	1897	20	0	0.8815	5	C:plasmodesma; F:galactinol-sucrose galactosyltransferase activity; F:raffinose alpha-galactosidase activity; P:galactose metabolic process; P:raffinose catabolic process	EC:3.2.1.22; EC:2.4.1.82; EC:3.2.1; EC:2.4.1	IPR008811 (PFAM); IPR013785 (G3DSA:3.20.20.GENE3D); PTHR31268:SF4 (PANTHER); PTHR31268 (PANTHER); IPR017853 (SUPERFAMILY)
G1R_contig_10212	uncharacterized membrane protein at1g06890-like	1273	20	0	0.9595	2	C:integral component of membrane; C:cytoplasmic membrane-bounded vesicle	-	IPR004853 (PFAM); PTHR11132 (PANTHER); PTHR11132:SF37 (PANTHER); TRANSMEMBRANE (PHOBIUS); TRANSMEMBRANE (PHOBIUS); TRANSMEMBRANE (PHOBIUS); TRANSMEMBRANE (PHOBIUS); NON_CYTOPLASMIC_DOMAIN (PHOBIUS); CYTOPLASMIC_DOMAIN (PHOBIUS); TRANSMEMBRANE (PHOBIUS); TRANSMEMBRANE (PHOBIUS); SIGNAL_PEPTIDE_N_REGION (PHOBIUS); CYTOPLASMIC_DOMAIN (PHOBIUS); SIGNAL_PEPTIDE_H_REGION (PHOBIUS); CYTOPLASMIC_DOMAIN (…
G1R_contig_10213	protein-methionine sulfoxide oxidase mical3a-like	964	15	2.7e-69	0.728		-	-	no IPS match
G1R_contig_10214	wpp domain-associated isoform x1	812	20	8.8e-97	0.822		-	-	no IPS match
G1R_contig_10215	gpi-anchored protein	967	20	4e-95	0.8135	3	C:cytoplasmic membrane-bounded vesicle; F:transporter activity; P:transport	-	no IPS match
G1R_contig_10216	e3 ubiquitin-protein ligase ring1-like	1436	20	0	0.656	2	F:protein binding; F:zinc ion binding	-	IPR001841 (SMART); PF14369 (PFAM); IPR001841 (PFAM); IPR013083 (G3DSA:3.30.40.GENE3D); PTHR22763:SF10 (PANTHER); PTHR22763 (PANTHER); PTHR22763 (PANTHER); IPR001841 (PROSITE_PROFILES); SSF57850 (SUPERFAMILY)
G1R_contig_10217	peptide transporter ptr2	385	20	2.2e-83	0.937	3	C:integral component of membrane; F:transporter activity; P:oligopeptide transport	-	IPR000109 (PFAM); G3DSA:1.20.1250.20 (GENE3D); IPR000109 (PANTHER); PTHR11654:SF76 (PANTHER); IPR018456 (PROSITE_PATTERNS); CYTOPLASMIC_DOMAIN (PHOBIUS); NON_CYTOPLASMIC_DOMAIN (PHOBIUS); TRANSMEMBRANE (PHOBIUS); TRANSMEMBRANE (PHOBIUS); NON_CYTOPLASMIC_DOMAIN (PHOBIUS); TRANSMEMBRANE (PHOBIUS); CYTOPLASMIC_DOMAIN (PHOBIUS); IPR020846 (SUPERFAMILY); TMhelix (TMHMM); TMhelix (TMHMM)
G1R_contig_10218	receptor-like serine threonine-protein kinase ale2 isoform x2	760	20	8.2e-161	0.827	12	C:mitochondrion; C:plasma membrane; C:plasmodesma; C:plastid; F:peptide receptor activity; F:transmembrane receptor protein serine/threonine kinase activity; F:ATP binding; F:ubiquitin protein ligase binding; P:transmembrane receptor protein serine/threonine kinase signaling pathway; P:hormone-mediated signaling pathway; P:protein autophosphorylation; P:serine family amino acid metabolic process	EC:2.7.11	no IPS match
G1R_contig_10219	homolog subfamily b member 5	1161	20	0	0.7355		-	-	IPR024593 (PFAM); PTHR10825 (PANTHER); PTHR10825:SF4 (PANTHER)
G1R_contig_1022	ribulose bisphosphate carboxylase small chloroplastic-like	248	20	7.8e-08	0.8715	8	F:monooxygenase activity; F:ribulose-bisphosphate carboxylase activity; P:photorespiration; P:carbon fixation; P:photosynthesis; P:oxidation-reduction process; C:chloroplast ribulose bisphosphate carboxylase complex; P:glyoxylate metabolic process	EC:4.1.1.39	no IPS match
G1R_contig_10220	---NA---	211	0	-	-		-	-	G3DSA:3.30.429.10 (GENE3D)
G1R_contig_10221	3-isopropylmalate dehydratase small subunit 3-like	1146	20	2e-137	0.8885	4	C:plastid; C:cytoplasmic membrane-bounded vesicle; F:hydro-lyase activity; P:metabolic process	-	IPR011827 (TIGRFAM); IPR015928 (G3DSA:3.20.19.GENE3D); IPR000573 (PFAM); IPR015937 (PANTHER); IPR015928 (SUPERFAMILY)
G1R_contig_10222	dna repair protein uvh3	430	20	2e-90	0.7305	9	C:nucleus; F:single-stranded DNA binding; F:endonuclease activity; P:nucleotide-excision repair; P:protein glycosylation; P:response to heat; P:non-photoreactive DNA repair; P:response to UV-B; P:nucleic acid phosphodiester bond hydrolysis	EC:3.1	no IPS match
G1R_contig_10223	guanine nucleotide-binding protein beta subunit-like protein	540	20	1.9e-100	0.9155	7	C:cytoplasm; C:plasma membrane; F:signal transducer activity; F:protein binding; P:signal transduction; P:defense response to fungus; P:positive regulation of respiratory burst	-	IPR020472 (PRINTS); IPR001680 (SMART); IPR001680 (PFAM); IPR015943 (G3DSA:2.130.10.GENE3D); PTHR19868:SF0 (PANTHER); PTHR19868 (PANTHER); IPR019775 (PROSITE_PATTERNS); IPR019775 (PROSITE_PATTERNS); IPR019775 (PROSITE_PATTERNS); SIGNAL_PEPTIDE (PHOBIUS); SIGNAL_PEPTIDE_N_REGION (PHOBIUS); SIGNAL_PEPTIDE_H_REGION (PHOBIUS); SIGNAL_PEPTIDE_C_REGION (PHOBIUS); NON_CYTOPLASMIC_DOMAIN (PHOBIUS); IPR001…
G1R_contig_10224	---NA---	204	0	-	-		-	-	no IPS match
G1R_contig_10225	abc transporter b family member 2-like	3968	20	0	0.925	5	C:integral component of membrane; F:ATP binding; F:ATPase activity, coupled to transmembrane movement of substances; P:metabolic process; P:transmembrane transport	EC:3.6.1; EC:3.6.1.3; EC:3.6.1.15	IPR003593 (SMART); IPR011527 (PFAM); G3DSA:1.20.1560.10 (GENE3D); IPR027417 (G3DSA:3.40.50.GENE3D); IPR027417 (G3DSA:3.40.50.GENE3D); IPR003439 (PFAM); PTHR24221 (PANTHER); PTHR24221:SF138 (PANTHER); IPR017871 (PROSITE_PATTERNS); CYTOPLASMIC_DOMAIN (PHOBIUS); TRANSMEMBRANE (PHOBIUS); TRANSMEMBRANE (PHOBIUS); TRANSMEMBRANE (PHOBIUS); NON_CYTOPLASMIC_DOMAIN (PHOBIUS); TRANSMEMBRANE (PHOBIUS); CYTOP…
G1R_contig_10226	---NA---	227	0	-	-		-	-	no IPS match
G1R_contig_10227	phragmoplast orienting kinesin 2	260	15	1.2e-32	0.7753	10	C:kinesin complex; C:microtubule; F:microtubule motor activity; F:ATP binding; F:microtubule binding; F:ATPase activity; P:mitotic cytokinesis; P:microtubule-based movement; P:metabolic process; C:tubulin complex	EC:3.6.1; EC:3.6.1.3; EC:3.6.1.15	Coil (COILS)
G1R_contig_10228	probable sulfate transporter -like	2272	20	0	0.907	3	C:integral component of membrane; F:secondary active sulfate transmembrane transporter activity; P:sulfate transmembrane transport	-	no IPS match
G1R_contig_10229	homeobox protein hd1-like	1149	20	0	0.9325	15	C:nucleus; C:transcription factor complex; F:DNA binding; F:transcription factor activity, sequence-specific DNA binding; P:cell adhesion; P:xylem development; P:trichome morphogenesis; P:glucuronoxylan metabolic process; P:actin nucleation; P:regulation of transcription, DNA-templated; P:xylan biosynthetic process; P:negative regulation of transcription, DNA-templated; P:root hair cell different…	-	IPR001356 (SMART); IPR008422 (PFAM); IPR005541 (PFAM); IPR009057 (G3DSA:1.10.10.GENE3D); IPR005540 (PFAM); IPR005539 (PFAM); PTHR11850 (PANTHER); PTHR11850:SF74 (PANTHER); IPR001356 (PROSITE_PROFILES); IPR005539 (PROSITE_PROFILES); IPR009057 (SUPERFAMILY)
G1R_contig_1023	cell division control protein 48 homolog e-like	2670	20	0	0.981	4	F:ATP binding; F:hydrolase activity; P:metabolic process; P:cell division	-	IPR003593 (SMART); IPR003338 (SMART); IPR004201 (SMART); IPR003959 (PFAM); IPR027417 (G3DSA:3.40.50.GENE3D); G3DSA:1.10.8.60 (GENE3D); IPR004201 (PFAM); IPR027417 (G3DSA:3.40.50.GENE3D); IPR029067 (G3DSA:3.10.330.GENE3D); G3DSA:2.40.40.20 (GENE3D); IPR005938 (TIGRFAM); IPR003338 (PFAM); PTHR23077 (PANTHER); PTHR23077:SF69 (PANTHER); IPR003960 (PROSITE_PATTERNS); IPR003960 (PROSITE_PATTERNS); Sign…
G1R_contig_10230	---NA---	311	0	-	-		-	-	no IPS match
G1R_contig_10231	probable beta- -xylosyltransferase irx10l	1403	20	0	0.947	6	C:Golgi membrane; C:integral component of membrane; C:cytoplasmic membrane-bounded vesicle; F:transferase activity, transferring glycosyl groups; P:metabolic process; P:cell wall organization	-	no IPS match
G1R_contig_10232	cysteine proteinase 1-like	238	14	3e-15	0.8093	2	F:cysteine-type peptidase activity; P:proteolysis	EC:3.4	NON_CYTOPLASMIC_DOMAIN (PHOBIUS); SIGNAL_PEPTIDE_N_REGION (PHOBIUS); SIGNAL_PEPTIDE_C_REGION (PHOBIUS); SIGNAL_PEPTIDE (PHOBIUS); SIGNAL_PEPTIDE_H_REGION (PHOBIUS); SignalP-noTM (SIGNALP_EUK); SignalP-noTM (SIGNALP_GRAM_NEGATIVE); SignalP-TM (SIGNALP_GRAM_POSITIVE); TMhelix (TMHMM)
G1R_contig_10233	anthocyanidin -o-glucosyltransferase-like	292	20	1.2e-23	0.8785	3	C:mitochondrion; F:transferase activity, transferring hexosyl groups; P:metabolic process	-	no IPS match
G1R_contig_10234	protein kaku4	1944	20	0	0.747	5	C:endosome; C:trans-Golgi network; C:plasma membrane; P:nuclear-transcribed mRNA catabolic process; P:photoperiodism, flowering	-	no IPS match
G1R_contig_10235	exosome complex exonuclease rrp44	656	20	3.3e-121	0.96	9	C:nuclear exosome (RNase complex); C:cytoplasmic exosome (RNase complex); F:3'-5'-exoribonuclease activity; F:endonuclease activity; P:rRNA processing; P:mRNA catabolic process; P:rRNA catabolic process; P:RNA phosphodiester bond hydrolysis, exonucleolytic; P:regulation of RNA metabolic process	EC:3.1; EC:3.1.13; EC:3.1.15	PF00773 (PFAM); PTHR23355 (PANTHER); PTHR23355:SF35 (PANTHER); IPR022966 (PROSITE_PATTERNS); IPR012340 (SUPERFAMILY); IPR012340 (SUPERFAMILY)
G1R_contig_10236	enhancer of mrna-decapping protein 4-like	4411	20	0	0.8525	2	C:plastid; F:protein binding	-	IPR001680 (SMART); IPR001680 (PFAM); IPR015943 (G3DSA:2.130.10.GENE3D); PTHR15598 (PANTHER); IPR017986 (PROSITE_PROFILES); IPR017986 (PROSITE_PROFILES); IPR001680 (PROSITE_PROFILES); IPR001680 (PROSITE_PROFILES); IPR017986 (SUPERFAMILY)
G1R_contig_10237	PREDICTED: uncharacterized protein LOC101786630 isoform X2	280	20	2e-40	0.673	2	P:biological_process; C:plasma membrane	-	no IPS match
G1R_contig_10238	protein tonneau 1a-like	504	20	3.2e-65	0.8945	3	C:mitochondrion; C:microtubule organizing center; P:microtubule anchoring	-	no IPS match
G1R_contig_10239	protein tonneau 1a-like	553	20	5.7e-64	0.889	3	C:mitochondrion; C:microtubule organizing center; P:microtubule anchoring	-	no IPS match
G1R_contig_1024	multiprotein-bridging factor 1a	936	20	8.2e-94	0.961	7	F:transcription coactivator activity; F:sequence-specific DNA binding; P:response to high light intensity; P:response to hydrogen peroxide; P:positive regulation of transcription, DNA-templated; C:transcription factor complex; P:positive regulation of transcription, DNA-templated	-	no IPS match
G1R_contig_10240	hypothetical protein SORBIDRAFT_09g026640	627	20	1.8e-90	0.921		-	-	no IPS match
G1R_contig_10241	---NA---	278	0	-	-		-	-	no IPS match
G1R_contig_10242	3 -n-debenzoyl-2 -deoxytaxol n-benzoyltransferase	511	20	2.2e-55	0.9475	2	F:transferase activity, transferring acyl groups other than amino-acyl groups; P:metabolic process	-	Coil (COILS)
G1R_contig_10243	PREDICTED: uncharacterized protein LOC101771083	830	20	3.2e-141	0.871	1	C:chloroplast thylakoid membrane	-	NON_CYTOPLASMIC_DOMAIN (PHOBIUS); SIGNAL_PEPTIDE_H_REGION (PHOBIUS); SIGNAL_PEPTIDE (PHOBIUS); SIGNAL_PEPTIDE_N_REGION (PHOBIUS); SIGNAL_PEPTIDE_C_REGION (PHOBIUS); SignalP-TM (SIGNALP_GRAM_POSITIVE); SignalP-noTM (SIGNALP_EUK)
G1R_contig_10244	PREDICTED: uncharacterized protein LOC101771083	426	20	6.4e-52	0.876	1	C:chloroplast thylakoid membrane	-	PTHR14194 (PANTHER); PTHR14194:SF44 (PANTHER)
G1R_contig_10245	f-box family protein	999	20	4.9e-38	0.9085		-	-	Coil (COILS); PF15346 (PFAM); PTHR31711 (PANTHER); PTHR31711:SF2 (PANTHER)
G1R_contig_10246	---NA---	390	0	-	-		-	-	no IPS match
G1R_contig_10247	protein zinc induced facilitator-like 1-like isoform x1	460	20	1.1e-13	0.96	3	C:integral component of membrane; F:transporter activity; P:transmembrane transport	-	no IPS match
G1R_contig_10248	abc transporter c family member 14-like	1197	20	0	0.789	6	C:plastid; C:integral component of membrane; F:ATP binding; F:ATPase activity, coupled to transmembrane movement of substances; P:metabolic process; P:transmembrane transport	EC:3.6.1; EC:3.6.1.3; EC:3.6.1.15	SIGNAL_PEPTIDE_C_REGION (PHOBIUS); SIGNAL_PEPTIDE (PHOBIUS); SIGNAL_PEPTIDE_H_REGION (PHOBIUS); SIGNAL_PEPTIDE_N_REGION (PHOBIUS); NON_CYTOPLASMIC_DOMAIN (PHOBIUS); SignalP-noTM (SIGNALP_EUK)
G1R_contig_10249	abc transporter g family member 5	353	20	7.1e-64	0.8155	6	C:membrane; F:ATP binding; F:ATPase activity; P:transport; P:metabolic process; P:stomatal complex morphogenesis	EC:3.6.1; EC:3.6.1.3; EC:3.6.1.15	PTHR19241:SF182 (PANTHER); PTHR19241 (PANTHER); TRANSMEMBRANE (PHOBIUS); CYTOPLASMIC_DOMAIN (PHOBIUS); NON_CYTOPLASMIC_DOMAIN (PHOBIUS); SignalP-noTM (SIGNALP_EUK)
G1R_contig_1025	dna-binding protein mnb1b	909	20	1.8e-23	0.9275	4	C:nucleus; F:DNA binding; F:chromatin binding; P:regulation of transcription, DNA-templated	-	Coil (COILS); PR00886 (PRINTS); IPR009071 (SMART); IPR009071 (PFAM); IPR009071 (G3DSA:1.10.30.GENE3D); PTHR13711 (PANTHER); IPR031061 (PTHR13711:PANTHER); IPR009071 (PROSITE_PROFILES); IPR009071 (SUPERFAMILY)
G1R_contig_10250	probable inactive serine threonine-protein kinase lvsg isoform x1	692	20	1.3e-155	0.889	6	C:Cul4-RING E3 ubiquitin ligase complex; F:protein kinase activity; F:protein binding; F:ATP binding; P:protein phosphorylation; P:protein N-linked glycosylation	-	IPR015943 (G3DSA:2.130.10.GENE3D); PTHR13743 (PANTHER); PTHR13743:SF57 (PANTHER); PTHR13743 (PANTHER); IPR011047 (SUPERFAMILY)
G1R_contig_10251	homeobox-leucine zipper protein hox21	398	20	1e-22	0.7285	6	C:nucleus; F:transcription factor activity, sequence-specific DNA binding; F:sequence-specific DNA binding; P:regulation of transcription, DNA-templated; C:transcription factor complex; P:regulation of transcription, DNA-templated	-	PTHR24326:SF176 (PANTHER); PTHR24326 (PANTHER)
G1R_contig_10252	ankyrin-1	1372	20	0	0.8765	8	P:karyogamy; P:protein folding; P:response to heat; P:embryo sac egg cell differentiation; P:response to high light intensity; P:response to endoplasmic reticulum stress; P:response to hydrogen peroxide; P:regulation of unidimensional cell growth	-	SignalP-TM (SIGNALP_GRAM_POSITIVE)
G1R_contig_10253	pterin-4-alpha-carbinolamine dehydratase	803	20	2.1e-137	0.844	3	C:mitochondrion; F:4-alpha-hydroxytetrahydrobiopterin dehydratase activity; P:tetrahydrobiopterin biosynthetic process	EC:4.2.1.96	IPR001533 (G3DSA:3.30.1360.GENE3D); IPR001533 (PFAM); IPR001533 (PANTHER); PTHR12599:SF2 (PANTHER); NON_CYTOPLASMIC_DOMAIN (PHOBIUS); SIGNAL_PEPTIDE_N_REGION (PHOBIUS); SIGNAL_PEPTIDE (PHOBIUS); SIGNAL_PEPTIDE_C_REGION (PHOBIUS); SIGNAL_PEPTIDE_H_REGION (PHOBIUS); SignalP-TM (SIGNALP_GRAM_POSITIVE); IPR001533 (SUPERFAMILY)
G1R_contig_10254	transcriptional activator fha1	1653	20	0	0.8615		-	-	no IPS match
G1R_contig_10255	---NA---	289	0	-	-		-	-	no IPS match
G1R_contig_10256	wd repeat-containing protein 61	766	20	6.8e-135	0.922	6	C:cytosol; C:Cul4-RING E3 ubiquitin ligase complex; F:protein binding; P:negative regulation of flower development; P:histone H3-K36 methylation; P:histone H3-K4 methylation	-	IPR020472 (PRINTS); IPR001680 (SMART); IPR001680 (PFAM); IPR015943 (G3DSA:2.130.10.GENE3D); PTHR22841 (PANTHER); IPR019775 (PROSITE_PATTERNS); IPR001680 (PROSITE_PROFILES); IPR001680 (PROSITE_PROFILES); IPR001680 (PROSITE_PROFILES); IPR001680 (PROSITE_PROFILES); IPR017986 (PROSITE_PROFILES); IPR017986 (SUPERFAMILY)
G1R_contig_10257	protein bud31 homolog 2	1061	20	1.9e-98	0.9825	1	C:nucleus	-	IPR001748 (PRINTS); IPR001748 (PFAM); IPR001748 (PANTHER); IPR018230 (PROSITE_PATTERNS); IPR018230 (PROSITE_PATTERNS)
G1R_contig_10258	calmodulin-binding receptor-like cytoplasmic kinase 3 isoform x1	1667	20	0	0.915	4	F:protein serine/threonine kinase activity; F:ATP binding; P:protein phosphorylation; P:serine family amino acid metabolic process	EC:2.7.11	G3DSA:3.30.200.20 (GENE3D); PTHR24420:SF707 (PANTHER); PTHR24420 (PANTHER); PTHR24420:SF707 (PANTHER); IPR017441 (PROSITE_PATTERNS); SIGNAL_PEPTIDE (PHOBIUS); NON_CYTOPLASMIC_DOMAIN (PHOBIUS); SIGNAL_PEPTIDE_H_REGION (PHOBIUS); SIGNAL_PEPTIDE_N_REGION (PHOBIUS); SIGNAL_PEPTIDE_C_REGION (PHOBIUS); IPR000719 (PROSITE_PROFILES); SignalP-noTM (SIGNALP_EUK); IPR011009 (SUPERFAMILY)
G1R_contig_10259	sphinganine c -monooxygenase 1-like	959	20	1.9e-123	0.9215	5	C:integral component of membrane; F:iron ion binding; F:oxidoreductase activity; P:fatty acid biosynthetic process; P:oxidation-reduction process	-	IPR006694 (PFAM); PTHR11863 (PANTHER); PTHR11863:SF3 (PANTHER); CYTOPLASMIC_DOMAIN (PHOBIUS); TRANSMEMBRANE (PHOBIUS); NON_CYTOPLASMIC_DOMAIN (PHOBIUS); TRANSMEMBRANE (PHOBIUS); TRANSMEMBRANE (PHOBIUS); NON_CYTOPLASMIC_DOMAIN (PHOBIUS); CYTOPLASMIC_DOMAIN (PHOBIUS)
G1R_contig_1026	low quality protein: hornerin	1151	8	1.4e-36	0.735		-	-	no IPS match
G1R_contig_10260	PREDICTED: uncharacterized protein LOC101778489	897	20	2.9e-114	0.941	1	C:plastid	-	no IPS match
G1R_contig_10261	40s ribosomal protein s29	592	20	6.1e-33	0.96	10	C:chromatin; C:nucleus; C:cytosolic small ribosomal subunit; F:DNA binding; F:chromatin binding; F:RNA binding; F:structural constituent of ribosome; F:zinc ion binding; P:translation; P:ribosome biogenesis	-	IPR001209 (PFAM); G3DSA:4.10.830.10 (GENE3D); PTHR12010 (PANTHER)
G1R_contig_10262	peroxidase a2-like	1284	20	0	0.8475	7	C:cytoplasmic membrane-bounded vesicle; F:peroxidase activity; F:heme binding; F:metal ion binding; P:response to oxidative stress; P:oxidation-reduction process; P:obsolete peroxidase reaction	EC:1.11.1.7	no IPS match
G1R_contig_10263	cyclin-dependent kinase 12	311	20	1.4e-39	0.826	1	C:vacuole	-	no IPS match
G1R_contig_10264	splicing factor 1-like	1094	20	1.7e-109	0.7335		-	-	no IPS match
G1R_contig_10265	pyruvate cytosolic isozyme	1029	20	0	0.959	7	F:magnesium ion binding; F:pyruvate kinase activity; F:potassium ion binding; P:gluconeogenesis; P:glycolytic process; P:purine nucleobase metabolic process; P:carbon utilization	EC:2.7.1.40	IPR001697 (PRINTS); IPR015813 (G3DSA:3.20.20.GENE3D); IPR015793 (PFAM); IPR001697 (TIGRFAM); IPR015806 (G3DSA:2.40.33.GENE3D); PTHR11817:SF5 (PANTHER); IPR001697 (PANTHER); IPR018209 (PROSITE_PATTERNS); IPR011037 (SUPERFAMILY); IPR015813 (SUPERFAMILY)
G1R_contig_10266	PREDICTED: uncharacterized protein LOC101785352	293	14	2.8e-21	0.7993		-	-	no IPS match
G1R_contig_10267	premnaspirodiene oxygenase-like	1858	20	0	0.9235	5	F:monooxygenase activity; F:iron ion binding; F:oxidoreductase activity, acting on paired donors, with incorporation or reduction of molecular oxygen; F:heme binding; P:oxidation-reduction process	-	IPR001128 (PRINTS); IPR002401 (PRINTS); IPR001128 (G3DSA:1.10.630.GENE3D); IPR001128 (PFAM); PTHR24298:SF57 (PANTHER); PTHR24298 (PANTHER); IPR017972 (PROSITE_PATTERNS); SIGNAL_PEPTIDE (PHOBIUS); NON_CYTOPLASMIC_DOMAIN (PHOBIUS); SIGNAL_PEPTIDE_C_REGION (PHOBIUS); SIGNAL_PEPTIDE_N_REGION (PHOBIUS); SIGNAL_PEPTIDE_H_REGION (PHOBIUS); IPR001128 (SUPERFAMILY)
G1R_contig_10268	---NA---	302	0	-	-		-	-	no IPS match
G1R_contig_10269	bsd domain containing protein	818	20	4e-98	0.8375	4	C:nucleosome; C:nucleus; F:DNA binding; F:protein heterodimerization activity	-	Coil (COILS); IPR005607 (SMART); IPR005607 (PFAM); PTHR31923 (PANTHER); PTHR31923:SF1 (PANTHER); IPR005607 (PROSITE_PROFILES); SSF140383 (SUPERFAMILY)
G1R_contig_1027	nematode resistance hspro1	1288	20	0	0.886	1	P:defense response	-	IPR009869 (PFAM); IPR009743 (PFAM); SSF140959 (SUPERFAMILY)
G1R_contig_10270	glyoxylate hydroxypyruvate reductase hpr3-like	691	20	1e-123	0.8905	3	F:oxidoreductase activity, acting on the CH-OH group of donors, NAD or NADP as acceptor; F:NAD binding; P:oxidation-reduction process	-	IPR016040 (G3DSA:3.40.50.GENE3D); IPR006140 (PFAM); PTHR10996:SF131 (PANTHER); PTHR10996 (PANTHER); SSF51735 (SUPERFAMILY)
G1R_contig_10271	dirigent protein	433	20	3e-83	0.601	1	C:cytoplasmic membrane-bounded vesicle	-	IPR004265 (PFAM); SIGNAL_PEPTIDE_H_REGION (PHOBIUS); SIGNAL_PEPTIDE_C_REGION (PHOBIUS); SIGNAL_PEPTIDE (PHOBIUS); NON_CYTOPLASMIC_DOMAIN (PHOBIUS); SIGNAL_PEPTIDE_N_REGION (PHOBIUS); SignalP-noTM (SIGNALP_EUK); SignalP-noTM (SIGNALP_GRAM_NEGATIVE); TMhelix (TMHMM)
G1R_contig_10272	nuclear transcription factor y subunit a-7-like isoform x1	1191	20	4.6e-116	0.813	5	C:CCAAT-binding factor complex; F:DNA binding; F:transcription factor activity, sequence-specific DNA binding; P:regulation of transcription, DNA-templated; P:regulation of transcription, DNA-templated	-	IPR001289 (PRINTS); IPR001289 (SMART); IPR001289 (PFAM); IPR001289 (PANTHER); PTHR12632:SF7 (PANTHER); IPR018362 (PROSITE_PATTERNS); IPR001289 (PROSITE_PROFILES)
G1R_contig_10273	transcription factor une10 isoform x3	687	20	4.8e-48	0.641	1	F:protein dimerization activity	-	no IPS match
G1R_contig_10274	3-n-debenzoyl-2-deoxytaxol n-benzoyltransferase	1499	20	0	0.852	3	C:plastid; F:transferase activity, transferring acyl groups other than amino-acyl groups; P:metabolic process	-	IPR003480 (PFAM); IPR023213 (G3DSA:3.30.559.GENE3D); IPR023213 (G3DSA:3.30.559.GENE3D); PTHR31147 (PANTHER); PTHR31147:SF1 (PANTHER)
G1R_contig_10275	tubulin-folding cofactor b	990	20	1.2e-165	0.8805	6	C:nucleus; C:cytosol; C:phragmoplast; C:plastid; P:embryo development; P:cell division	-	SignalP-TM (SIGNALP_GRAM_POSITIVE)
G1R_contig_10276	cinnamoyl- reductase 1-like	1139	20	0	0.7895	3	F:oxidoreductase activity, acting on the CH-OH group of donors, NAD or NADP as acceptor; F:coenzyme binding; P:single-organism metabolic process	-	PF13460 (PFAM); IPR016040 (G3DSA:3.40.50.GENE3D); PTHR10366:SF12 (PANTHER); PTHR10366 (PANTHER); SSF51735 (SUPERFAMILY)
G1R_contig_10277	probable adp-ribosylation factor gtpase-activating protein agd14 isoform x1	297	20	9.9e-49	0.717	3	F:GTPase activator activity; F:metal ion binding; P:positive regulation of GTPase activity	-	no IPS match
G1R_contig_10278	cral trio domain sec14p-like phosphatidylinositol transfer family protein	444	20	3.5e-77	0.91	8	C:intracellular; F:aminoacyl-tRNA ligase activity; F:transporter activity; F:ATP binding; F:oxidoreductase activity; P:tRNA aminoacylation for protein translation; P:transport; P:oxidation-reduction process	EC:6.1.1	G3DSA:1.10.8.20 (GENE3D); IPR011074 (PFAM); PTHR23324:SF43 (PANTHER); PTHR23324 (PANTHER); IPR011074 (SUPERFAMILY)
G1R_contig_10279	---NA---	633	0	-	-		-	-	no IPS match
G1R_contig_1028	clathrin heavy chain 1-like	669	20	5.9e-126	0.8985	6	C:clathrin coat of trans-Golgi network vesicle; C:clathrin coat of coated pit; F:structural molecule activity; F:binding; P:intracellular protein transport; P:vesicle-mediated transport	-	IPR000547 (SMART); IPR000547 (PFAM); PTHR10292 (PANTHER); IPR000547 (PROSITE_PROFILES); IPR016024 (SUPERFAMILY); IPR016024 (SUPERFAMILY)
G1R_contig_10280	---NA---	215	0	-	-		-	-	no IPS match
G1R_contig_10281	neutral alkaline invertase	729	20	1.8e-176	0.9535	2	F:glycopeptide alpha-N-acetylgalactosaminidase activity; P:metabolic process	EC:3.2.1.97	no IPS match
G1R_contig_10282	e3 ubiquitin-protein ligase chfr-like	400	20	5.1e-89	0.919	12	C:plasma membrane; C:plastid; C:cytoplasmic membrane-bounded vesicle; C:nuclear membrane; F:protein binding; F:zinc ion binding; F:ligase activity; P:metabolic process; P:response to cold; P:response to water deprivation; P:response to salt stress; P:response to abscisic acid	-	IPR013083 (G3DSA:3.30.40.GENE3D); IPR017907 (PROSITE_PATTERNS); IPR001841 (PROSITE_PROFILES); SSF57850 (SUPERFAMILY)
G1R_contig_10283	hypothetical protein SORBIDRAFT_02g029570	234	9	4.6e-14	0.8467		-	-	no IPS match
G1R_contig_10284	disease resistance protein rga2-like isoform x2	241	2	1.7e-22	0.82	1	F:ADP binding	-	no IPS match
G1R_contig_10285	---NA---	417	0	-	-		-	-	PF00428 (PFAM)
G1R_contig_10286	chaperone protein dnaj chloroplastic-like	885	20	3.1e-39	0.725	5	C:mitochondrion; C:chloroplast; F:unfolded protein binding; F:chaperone binding; P:protein refolding	-	NON_CYTOPLASMIC_DOMAIN (PHOBIUS); CYTOPLASMIC_DOMAIN (PHOBIUS); TRANSMEMBRANE (PHOBIUS)
G1R_contig_10287	l-galactono- -lactone mitochondrial	322	20	1.3e-37	0.8785	12	C:plastid; C:integral component of membrane; C:mitochondrial membrane; F:D-arabinono-1,4-lactone oxidase activity; F:UDP-N-acetylmuramate dehydrogenase activity; F:galactonolactone dehydrogenase activity; F:flavin adenine dinucleotide binding; F:L-gulono-1,4-lactone dehydrogenase activity; P:photorespiration; P:L-ascorbic acid biosynthetic process; P:oxidation-reduction process; P:amino sugar met…	EC:1.1.3.37; EC:1.1.1.158; EC:1.3.2.3	no IPS match
G1R_contig_10288	l-galactono- -lactone dehydrogenase mitochondrial	1042	20	0	0.9405	12	C:plastid; C:integral component of membrane; C:mitochondrial membrane; F:D-arabinono-1,4-lactone oxidase activity; F:UDP-N-acetylmuramate dehydrogenase activity; F:galactonolactone dehydrogenase activity; F:flavin adenine dinucleotide binding; F:L-gulono-1,4-lactone dehydrogenase activity; P:amino sugar metabolic process; P:photorespiration; P:L-ascorbic acid biosynthetic process; P:oxidation-red…	EC:1.1.3.37; EC:1.1.1.158; EC:1.3.2.3	IPR007173 (PFAM); IPR006094 (PFAM); IPR016169 (G3DSA:3.30.465.GENE3D); IPR010029 (TIGRFAM); IPR016167 (G3DSA:3.30.43.GENE3D); PTHR13878:SF37 (PANTHER); PTHR13878 (PANTHER); IPR016166 (PROSITE_PROFILES); IPR016166 (SUPERFAMILY)
G1R_contig_10289	40s ribosomal protein s21	599	20	1.1e-51	0.9405	6	C:cytoplasmic membrane-bounded vesicle; C:cytosolic small ribosomal subunit; F:structural constituent of ribosome; P:endonucleolytic cleavage in ITS1 to separate SSU-rRNA from 5.8S rRNA and LSU-rRNA from tricistronic rRNA transcript (SSU-rRNA, 5.8S rRNA, LSU-rRNA); P:endonucleolytic cleavage to generate mature 3'-end of SSU-rRNA from (SSU-rRNA, 5.8S rRNA, LSU-rRNA); P:translation	-	IPR001931 (PFAM); IPR001931 (PANTHER); IPR018279 (PROSITE_PATTERNS); IPR001931 (PRODOM)
G1R_contig_1029	clathrin heavy chain 1	650	20	1.4e-146	0.9995	6	C:clathrin coat of trans-Golgi network vesicle; C:clathrin coat of coated pit; F:structural molecule activity; F:protein binding; P:intracellular protein transport; P:vesicle-mediated transport	-	IPR000547 (SMART); IPR000547 (PFAM); IPR011990 (G3DSA:1.25.40.GENE3D); PTHR10292 (PANTHER); IPR000547 (PROSITE_PROFILES); IPR000547 (PROSITE_PROFILES); IPR016024 (SUPERFAMILY); IPR016024 (SUPERFAMILY)
G1R_contig_10290	monosaccharide-sensing protein 2-like	1426	20	0	0.9125	4	C:integral component of membrane; F:substrate-specific transmembrane transporter activity; P:carbohydrate transport; P:transmembrane transport	-	IPR005828 (PFAM); G3DSA:1.20.1250.20 (GENE3D); PTHR24063:SF305 (PANTHER); PTHR24063 (PANTHER); IPR005829 (PROSITE_PATTERNS); IPR005829 (PROSITE_PATTERNS); TRANSMEMBRANE (PHOBIUS); TRANSMEMBRANE (PHOBIUS); NON_CYTOPLASMIC_DOMAIN (PHOBIUS); NON_CYTOPLASMIC_DOMAIN (PHOBIUS); SIGNAL_PEPTIDE_H_REGION (PHOBIUS); SIGNAL_PEPTIDE_C_REGION (PHOBIUS); NON_CYTOPLASMIC_DOMAIN (PHOBIUS); TRANSMEMBRANE (PHOBIUS…
G1R_contig_10291	phosphatidylinositol phosphatidylcholine transfer protein sfh9	507	20	4e-87	0.685	3	P:transport; C:intracellular; F:transporter activity	-	SIGNAL_PEPTIDE_C_REGION (PHOBIUS); SIGNAL_PEPTIDE_H_REGION (PHOBIUS); NON_CYTOPLASMIC_DOMAIN (PHOBIUS); SIGNAL_PEPTIDE_N_REGION (PHOBIUS); SIGNAL_PEPTIDE (PHOBIUS); SignalP-noTM (SIGNALP_EUK)
G1R_contig_10292	spatacsin-like isoform x2	259	20	4.8e-34	0.859		-	-	no IPS match
G1R_contig_10293	cytochrome p450 86b1-like	223	9	1.3e-22	0.8167	5	F:monooxygenase activity; F:iron ion binding; F:oxidoreductase activity, acting on paired donors, with incorporation or reduction of molecular oxygen; F:heme binding; P:electron transport chain	-	no IPS match
G1R_contig_10294	katanin p60 atpase-containing subunit a-like 2 isoform x1	1404	20	0	0.8885	4	F:ATP binding; F:microtubule-severing ATPase activity; P:metabolic process; P:cytoplasmic microtubule organization	EC:3.6.1; EC:3.6.1.3; EC:3.6.1.15; EC:3.6.4.3	IPR003593 (SMART); G3DSA:1.10.8.60 (GENE3D); IPR027417 (G3DSA:3.40.50.GENE3D); IPR003959 (PFAM); PTHR23074 (PANTHER); PTHR23074:SF78 (PANTHER); IPR027417 (SUPERFAMILY)
G1R_contig_10295	pvr3-like protein	668	13	2.1e-17	0.8646	1	C:cytoplasmic membrane-bounded vesicle	-	no IPS match
G1R_contig_10296	PREDICTED: uncharacterized protein LOC101780552	2214	20	0	0.933	2	C:mitochondrion; C:membrane	-	PTHR31513:SF1 (PANTHER); PTHR31513 (PANTHER); TRANSMEMBRANE (PHOBIUS); TRANSMEMBRANE (PHOBIUS); CYTOPLASMIC_DOMAIN (PHOBIUS); TRANSMEMBRANE (PHOBIUS); NON_CYTOPLASMIC_DOMAIN (PHOBIUS); NON_CYTOPLASMIC_DOMAIN (PHOBIUS); NON_CYTOPLASMIC_DOMAIN (PHOBIUS); TRANSMEMBRANE (PHOBIUS); CYTOPLASMIC_DOMAIN (PHOBIUS); CYTOPLASMIC_DOMAIN (PHOBIUS); TRANSMEMBRANE (PHOBIUS); TRANSMEMBRANE (PHOBIUS); CYTOPLASMIC…
G1R_contig_10297	kda class vi heat shock	737	20	9e-91	0.821	4	C:mitochondrion; P:response to heat; P:response to high light intensity; P:response to hydrogen peroxide	-	no IPS match
G1R_contig_10298	cleavage stimulation factor subunit 2-like	995	20	2.4e-171	0.7115	4	P:mRNA splicing, via spliceosome; P:protein dephosphorylation; P:production of siRNA involved in RNA interference; P:production of miRNAs involved in gene silencing by miRNA	-	IPR025742 (PFAM); PTHR23139:SF54 (PANTHER); PTHR23139 (PANTHER)
G1R_contig_10299	golgi to er traffic protein 4 homolog	1456	20	0	0.9175	1	P:biological_process	-	no IPS match
G1R_contig_103	peroxisomal -2-hydroxy-acid oxidase glo1	1740	20	0	0.9525	11	C:peroxisome; C:glycolate oxidase complex; F:glycolate oxidase activity; F:FMN binding; F:very-long-chain-(S)-2-hydroxy-acid oxidase activity; F:long-chain-(S)-2-hydroxy-long-chain-acid oxidase activity; F:medium-chain-(S)-2-hydroxy-acid oxidase activity; P:oxidative photosynthetic carbon pathway; P:regulation of photosynthesis; P:modulation by virus of host morphology or physiology; P:oxidation-…	EC:1.1.3.15	IPR012133 (PIRSF); IPR013785 (G3DSA:3.20.20.GENE3D); IPR000262 (PFAM); PTHR10578 (PANTHER); IPR008259 (PROSITE_PATTERNS); IPR012133 (PROSITE_PROFILES); SSF51395 (SUPERFAMILY)
G1R_contig_1030	aspartic proteinase nepenthesin-2-like	1535	20	0	0.5875	6	P:proteolysis; F:aspartic-type endopeptidase activity; C:cytoplasmic membrane-bounded vesicle; F:peptidase activity; P:protein catabolic process; C:extracellular region	-	SignalP-TM (SIGNALP_GRAM_POSITIVE)
G1R_contig_10300	hypothetical protein ZEAMMB73_977957	478	3	2e-09	0.9267		-	-	no IPS match
G1R_contig_10301	PREDICTED: uncharacterized protein LOC101778021 isoform X1	235	16	1.1e-41	0.7738	2	F:serine-type endopeptidase activity; P:proteolysis	EC:3.4.21	no IPS match
G1R_contig_10302	arm repeat superfamily partial	1852	20	0	0.873	2	C:proteasome complex; P:proteasome assembly	-	no IPS match
G1R_contig_10303	glycine--trna ligase chloroplastic mitochondrial	420	20	2.7e-88	0.8675	14	C:mitochondrion; C:glycine-tRNA ligase complex; C:chloroplast stroma; F:glycine-tRNA ligase activity; F:ATP binding; F:protein dimerization activity; P:glycyl-tRNA aminoacylation; P:glycine metabolic process; P:L-serine metabolic process; P:threonine metabolic process; P:chloroplast organization; P:embryo development ending in seed dormancy; P:regulation of embryonic development; P:ovule developm…	EC:6.1.1.14; EC:6.1.1	IPR015944 (PFAM); PTHR30075 (PANTHER); PTHR30075:SF3 (PANTHER)
G1R_contig_10304	ubiquitin family expressed	1268	20	9.2e-169	0.878	2	C:cytoplasm; F:protein binding	-	IPR006636 (SMART); IPR000626 (SMART); IPR000626 (PFAM); G3DSA:3.10.20.90 (GENE3D); IPR015496 (PANTHER); IPR019954 (PROSITE_PATTERNS); IPR000626 (PROSITE_PROFILES); IPR029071 (SUPERFAMILY)
G1R_contig_10305	trna-dihydrouridine synthase	1288	20	0	0.79	6	C:plastid; F:tRNA dihydrouridine synthase activity; F:metal ion binding; F:flavin adenine dinucleotide binding; P:tRNA dihydrouridine synthesis; P:oxidation-reduction process	-	IPR001269 (PFAM); IPR013785 (G3DSA:3.20.20.GENE3D); IPR001269 (PANTHER); PTHR11082:SF8 (PANTHER); IPR018517 (PROSITE_PATTERNS); IPR000571 (PROSITE_PROFILES); IPR000571 (PROSITE_PROFILES); SSF51395 (SUPERFAMILY)
G1R_contig_10306	PREDICTED: uncharacterized protein LOC101779689	550	12	1.9e-58	0.7125		-	-	no IPS match
G1R_contig_10307	cysteine-rich receptor-like protein kinase 25-like isoform x1	219	1	5.8e-07	1		-	-	CYTOPLASMIC_DOMAIN (PHOBIUS); TRANSMEMBRANE (PHOBIUS); NON_CYTOPLASMIC_DOMAIN (PHOBIUS); TMhelix (TMHMM)
G1R_contig_10308	amino acid permease 3-like	207	20	1.5e-38	0.974	1	C:integral component of membrane	-	no IPS match
G1R_contig_10309	protein transport protein sec61 gamma subunit	624	20	1.2e-21	0.985	12	C:endoplasmic reticulum membrane; C:integral component of membrane; F:P-P-bond-hydrolysis-driven protein transmembrane transporter activity; P:protein folding; P:protein targeting; P:response to heat; P:systemic acquired resistance; P:response to high light intensity; P:response to endoplasmic reticulum stress; P:response to hydrogen peroxide; P:protein transmembrane transport; C:chloroplast enve…	-	no IPS match
G1R_contig_1031	glycosyltransferase 5	1217	20	0	0.955	4	C:Golgi apparatus; C:integral component of membrane; F:transferase activity, transferring hexosyl groups; P:metabolic process	-	IPR008630 (PFAM); PTHR31311 (PANTHER); PTHR31311:SF4 (PANTHER)
G1R_contig_10310	nucleolar protein 58	706	20	4.2e-98	0.833	1	C:plastid	-	IPR027973 (PFAM)
G1R_contig_10311	probable serine threonine-protein kinase dyrk2	287	12	9e-41	0.8008	2	C:mitochondrion; F:zinc ion binding	-	PTHR14571:SF9 (PANTHER); PTHR14571 (PANTHER)
G1R_contig_10312	---NA---	214	0	-	-		-	-	no IPS match
G1R_contig_10313	cycloartenol synthase	832	20	1.2e-122	0.888	3	C:mitochondrion; F:cycloartenol synthase activity; P:steroid biosynthetic process	EC:5.4.99.8	PF13249 (PFAM); IPR008930 (G3DSA:1.50.10.GENE3D); PTHR11764 (PANTHER); PTHR11764:SF12 (PANTHER); IPR002365 (PROSITE_PATTERNS); IPR008930 (SUPERFAMILY)
G1R_contig_10314	---NA---	502	0	-	-		-	-	Coil (COILS)
G1R_contig_10315	myosin-j heavy chain	325	20	7.4e-66	0.754	7	C:myosin complex; F:nucleic acid binding; F:motor activity; F:actin binding; F:ATP binding; F:zinc ion binding; P:metabolic process	EC:3.6.1; EC:3.6.1.15	Coil (COILS)
G1R_contig_10316	nuclear pore membrane glycoprotein 210-like	1152	20	2.6e-161	0.7615	1	C:cytoplasmic membrane-bounded vesicle	-	PTHR23019 (PANTHER); CYTOPLASMIC_DOMAIN (PHOBIUS); NON_CYTOPLASMIC_DOMAIN (PHOBIUS); TRANSMEMBRANE (PHOBIUS); TMhelix (TMHMM)
G1R_contig_10317	auxin-responsive protein iaa30-like	643	20	1.1e-84	0.864	10	C:nucleus; F:transcription factor activity, sequence-specific DNA binding; F:protein dimerization activity; P:regulation of transcription, DNA-templated; P:response to osmotic stress; P:auxin-activated signaling pathway; P:response to cyclopentenone; P:response to cadmium ion; C:transcription factor complex; P:regulation of transcription, DNA-templated	-	no IPS match
G1R_contig_10318	anthranilate chloroplastic	1244	20	0	0.9335	11	C:chloroplast stroma; C:chloroplast envelope; F:anthranilate phosphoribosyltransferase activity; P:tryptophan biosynthetic process; P:tryptophan catabolic process; P:systemic acquired resistance; P:indoleacetic acid biosynthetic process; P:response to endoplasmic reticulum stress; P:defense response to bacterium; P:tyrosine biosynthetic process; P:L-phenylalanine biosynthetic process	EC:2.4.2.18	no IPS match
G1R_contig_10319	myb-related protein hv33-like	1665	20	0	0.705	3	F:DNA binding; F:chromatin binding; C:chromatin	-	IPR001005 (SMART); IPR009057 (G3DSA:1.10.10.GENE3D); IPR009057 (G3DSA:1.10.10.GENE3D); IPR001005 (PFAM); PTHR10641 (PANTHER); PTHR10641:SF466 (PANTHER); IPR017930 (PROSITE_PROFILES); IPR017930 (PROSITE_PROFILES); IPR009057 (SUPERFAMILY)
G1R_contig_1032	probable serine threonine-protein kinase at1g01540	1239	20	0	0.9365	11	C:plasma membrane; C:plasmodesma; F:peptide receptor activity; F:transmembrane receptor protein serine/threonine kinase activity; F:ATP binding; F:ubiquitin protein ligase binding; P:transmembrane receptor protein serine/threonine kinase signaling pathway; P:serine family amino acid metabolic process; P:hormone-mediated signaling pathway; P:regulation of signal transduction; P:protein autophospho…	EC:2.7.11	IPR002290 (SMART); G3DSA:1.10.510.10 (GENE3D); PIRSF000654 (PIRSF); IPR001245 (PFAM); G3DSA:3.30.200.20 (GENE3D); PTHR24420:SF557 (PANTHER); PTHR24420 (PANTHER); IPR008271 (PROSITE_PATTERNS); IPR000719 (PROSITE_PROFILES); IPR011009 (SUPERFAMILY)
G1R_contig_10320	---NA---	759	0	-	-		-	-	SignalP-TM (SIGNALP_GRAM_POSITIVE)
G1R_contig_10321	rna-binding protein nova-1	1507	20	0	0.8895	4	C:plastid; F:single-stranded RNA binding; P:RNA splicing; P:regulation by virus of viral protein levels in host cell	-	Coil (COILS); IPR004087 (SMART); IPR004088 (G3DSA:3.30.1370.GENE3D); IPR004088 (G3DSA:3.30.1370.GENE3D); IPR004088 (PFAM); IPR004088 (G3DSA:3.30.1370.GENE3D); PTHR10288 (PANTHER); PTHR10288:SF142 (PANTHER); IPR004088 (PROSITE_PROFILES); IPR004088 (PROSITE_PROFILES); IPR004088 (PROSITE_PROFILES); IPR004088 (SUPERFAMILY); IPR004088 (SUPERFAMILY); IPR004088 (SUPERFAMILY)
G1R_contig_10322	protein yls9-like	883	20	1.3e-112	0.678	1	C:cytoplasmic membrane-bounded vesicle	-	SignalP-noTM (SIGNALP_GRAM_NEGATIVE); SignalP-TM (SIGNALP_GRAM_POSITIVE); SignalP-noTM (SIGNALP_EUK)
G1R_contig_10323	u-box domain-containing protein 62-like isoform x1	429	20	3.8e-75	0.845	3	F:ubiquitin-protein transferase activity; F:ligase activity; P:protein ubiquitination	-	no IPS match
G1R_contig_10324	rna-binding protein cabeza-like	797	20	4.1e-55	0.964	2	F:nucleotide binding; F:nucleic acid binding	-	IPR000504 (SMART); IPR000504 (PFAM); IPR012677 (G3DSA:3.30.70.GENE3D); PTHR24012:SF245 (PANTHER); PTHR24012 (PANTHER); IPR000504 (PROSITE_PROFILES); SSF54928 (SUPERFAMILY)
G1R_contig_10325	plant senescence-associated protein	387	20	6.3e-31	0.8935		-	-	no IPS match
G1R_contig_10326	60s acidic ribosomal protein p2a	220	20	2.2e-16	0.9985	4	C:ribosome; F:structural constituent of ribosome; P:translational elongation; P:ribosome biogenesis	-	PF00428 (PFAM); PTHR21141 (PANTHER)
G1R_contig_10327	disease resistance rpp13-like protein 3	471	11	2.5e-15	0.7164	1	F:ADP binding	-	NON_CYTOPLASMIC_DOMAIN (PHOBIUS); SIGNAL_PEPTIDE_H_REGION (PHOBIUS); SIGNAL_PEPTIDE (PHOBIUS); SIGNAL_PEPTIDE_C_REGION (PHOBIUS); SIGNAL_PEPTIDE_N_REGION (PHOBIUS); SignalP-noTM (SIGNALP_EUK)
G1R_contig_10328	e3 ubiquitin-protein ligase rnf5-like	1050	20	4.1e-126	0.872	2	C:plastid; F:zinc ion binding	-	no IPS match
G1R_contig_10329	50s ribosomal protein l18	616	20	1e-92	0.8845	5	C:mitochondrion; C:ribosome; F:structural constituent of ribosome; P:translation; P:ribosome biogenesis	-	PTHR12899:SF5 (PANTHER); PTHR12899 (PANTHER); SSF53137 (SUPERFAMILY)
G1R_contig_1033	30s ribosomal protein chloroplastic	1182	20	4.6e-136	0.889	10	C:nucleus; C:mitochondrial small ribosomal subunit; C:chloroplast thylakoid membrane; C:chloroplast stroma; F:RNA binding; F:structural constituent of ribosome; P:translation; P:defense response to bacterium; P:protein targeting to chloroplast; P:ribosome biogenesis	-	no IPS match
G1R_contig_10330	scarecrow-like protein 8	538	20	5.3e-39	0.733	1	P:regulation of transcription, DNA-templated	-	no IPS match
G1R_contig_10331	enolase-phosphatase e1-like	352	16	1.5e-72	0.78	1	C:plastid	-	no IPS match
G1R_contig_10332	leucine rich repeat family expressed	298	20	9.2e-31	0.7655	1	F:ADP binding	-	IPR002182 (PFAM); PTHR23155 (PANTHER); PTHR23155:SF445 (PANTHER)
G1R_contig_10333	protein kinase superfamily protein	1520	20	0	0.752	3	F:protein kinase activity; F:ATP binding; P:protein phosphorylation	-	Coil (COILS)
G1R_contig_10334	kh domain-containing protein at1g09660 at1g09670	639	20	2.3e-48	0.951	2	C:plastid; F:RNA binding	-	IPR004088 (G3DSA:3.30.1370.GENE3D); PTHR11208 (PANTHER); IPR031149 (PTHR11208:PANTHER); IPR004088 (SUPERFAMILY)
G1R_contig_10335	sporulation-specific protein 15-like	526	13	2.2e-60	0.6923		-	-	Coil (COILS); Coil (COILS); SSF90257 (SUPERFAMILY)
G1R_contig_10336	transmembrane protein 120 homolog	1189	20	0	0.896	1	C:integral component of membrane	-	TRANSMEMBRANE (PHOBIUS); NON_CYTOPLASMIC_DOMAIN (PHOBIUS); CYTOPLASMIC_DOMAIN (PHOBIUS); SignalP-noTM (SIGNALP_EUK)
G1R_contig_10337	rna-binding protein with serine-rich domain 1-like	264	1	2.3e-14	1	1	P:response to chitin	-	no IPS match
G1R_contig_10338	eukaryotic translation initiation factor 3 subunit 1 35kda	1113	20	3.1e-102	0.8855	7	C:ribosome; C:eukaryotic translation initiation factor 3 complex; C:eukaryotic 43S preinitiation complex; C:eukaryotic 48S preinitiation complex; F:translation initiation factor activity; P:formation of translation preinitiation complex; P:regulation of translational initiation	-	IPR013906 (PFAM); IPR023194 (G3DSA:1.10.246.GENE3D); IPR013906 (PANTHER); IPR013906 (HAMAP)
G1R_contig_10339	gr2a protein isoform x1	972	15	7.9e-48	0.7987		-	-	no IPS match
G1R_contig_1034	omega-3 fatty acid chloroplastic-like	1456	20	0	0.904	5	C:mitochondrion; C:membrane; F:oxidoreductase activity, acting on paired donors, with oxidation of a pair of donors resulting in the reduction of molecular oxygen to two molecules of water; P:lipid metabolic process; P:oxidation-reduction process	EC:1.14.19	IPR021863 (PFAM); IPR005804 (PFAM); PTHR32100 (PANTHER); PTHR32100:SF12 (PANTHER); NON_CYTOPLASMIC_DOMAIN (PHOBIUS); CYTOPLASMIC_DOMAIN (PHOBIUS); TRANSMEMBRANE (PHOBIUS); TRANSMEMBRANE (PHOBIUS); NON_CYTOPLASMIC_DOMAIN (PHOBIUS); TRANSMEMBRANE (PHOBIUS); CYTOPLASMIC_DOMAIN (PHOBIUS); TRANSMEMBRANE (PHOBIUS); NON_CYTOPLASMIC_DOMAIN (PHOBIUS); TRANSMEMBRANE (PHOBIUS); CYTOPLASMIC_DOMAIN (PHOBIUS);…
G1R_contig_10340	tpa: shugoshin centromeric cohesion1	238	9	1.5e-36	0.6722	2	C:intracellular organelle; P:cell cycle	-	no IPS match
G1R_contig_10341	serine threonine protein phosphatase 2a 55 kda regulatory subunit b beta isoform	2041	20	0	0.932	4	C:protein phosphatase type 2A complex; F:protein phosphatase type 2A regulator activity; P:signal transduction; P:regulation of protein phosphatase type 2A activity	-	no IPS match
G1R_contig_10342	otu domain-containing protein 6b	1062	20	9.3e-170	0.9005	2	C:cytosol; P:protein import into nucleus	-	CYTOPLASMIC_DOMAIN (PHOBIUS); TRANSMEMBRANE (PHOBIUS); NON_CYTOPLASMIC_DOMAIN (PHOBIUS); SignalP-noTM (SIGNALP_EUK); SignalP-TM (SIGNALP_GRAM_POSITIVE); SignalP-noTM (SIGNALP_GRAM_NEGATIVE); TMhelix (TMHMM)
G1R_contig_10343	aspartic proteinase asp1-like	273	1	5.9e-20	0.94	2	F:aspartic-type endopeptidase activity; P:proteolysis	EC:3.4.23	no IPS match
G1R_contig_10344	ergosterol biosynthetic protein 28	576	20	5.8e-70	0.9335	5	C:mitochondrion; C:endoplasmic reticulum membrane; C:integral component of membrane; P:sterol biosynthetic process; P:pentacyclic triterpenoid biosynthetic process	-	no IPS match
G1R_contig_10345	partner of nob1	1005	20	8.9e-139	0.9615	3	C:nucleolus; F:RNA binding; P:rRNA processing	-	IPR004087 (SMART); IPR004088 (PFAM); IPR004088 (G3DSA:3.30.1370.GENE3D); PTHR12826 (PANTHER); IPR004088 (SUPERFAMILY)
G1R_contig_10346	bifunctional aspartate aminotransferase and glutamate aspartate-prephenate aminotransferase	1737	20	0	0.923	6	C:cytosol; F:methionine-oxo-acid transaminase activity; F:pyridoxal phosphate binding; P:shade avoidance; P:negative regulation of ethylene biosynthetic process; P:negative regulation of indoleacetic acid biosynthetic process via tryptophan	EC:2.6.1	IPR015422 (G3DSA:3.90.1150.GENE3D); IPR004839 (PFAM); IPR015421 (G3DSA:3.40.640.GENE3D); PTHR11751:SF343 (PANTHER); PTHR11751 (PANTHER); IPR004838 (PROSITE_PATTERNS); IPR015424 (SUPERFAMILY)
G1R_contig_10347	unc93-like protein 1	232	20	5.8e-44	0.9115	2	C:integral component of membrane; P:transmembrane transport	-	SignalP-TM (SIGNALP_GRAM_POSITIVE)
G1R_contig_10348	unc93-like protein 1	211	20	1.2e-38	0.7915	2	C:integral component of membrane; P:transmembrane transport	-	no IPS match
G1R_contig_10349	calcium-binding protein	1434	20	3.1e-99	0.837	12	C:cytosol; C:plasmodesma; F:protein binding; P:protein targeting to membrane; P:response to wounding; P:response to mechanical stimulus; P:response to absence of light; P:response to chitin; P:regulation of plant-type hypersensitive response; P:endoplasmic reticulum unfolded protein response; P:negative regulation of programmed cell death; P:defense response by callose deposition	-	IPR000008 (SMART); IPR000008 (G3DSA:2.60.40.GENE3D); IPR000008 (PFAM); PTHR10024 (PANTHER); PTHR10024:SF126 (PANTHER); IPR000008 (PROSITE_PROFILES); IPR000008 (SUPERFAMILY)
G1R_contig_1035	two-component response regulator-like prr73	3028	20	0	0.8675	4	C:nucleus; P:phosphorelay signal transduction system; P:regulation of transcription, DNA-templated; P:rhythmic process	-	TRANSMEMBRANE (PHOBIUS); NON_CYTOPLASMIC_DOMAIN (PHOBIUS); CYTOPLASMIC_DOMAIN (PHOBIUS); TRANSMEMBRANE (PHOBIUS); CYTOPLASMIC_DOMAIN (PHOBIUS); TMhelix (TMHMM)
G1R_contig_10350	asparagine synthetase	277	20	2.5e-23	0.88	10	C:cytosol; F:asparagine synthase (glutamine-hydrolyzing) activity; F:aspartate-ammonia ligase activity; F:ATP binding; P:glutamine metabolic process; P:cellular amino acid catabolic process; P:response to absence of light; P:L-asparagine biosynthetic process; P:alanine metabolic process; P:aspartate metabolic process	EC:6.3.5.4; EC:6.3.1; EC:6.3.1.1	no IPS match
G1R_contig_10351	calcium uniporter protein mitochondrial-like	411	15	3.3e-31	0.7333	4	C:integral component of membrane; P:metabolic process; F:transferase activity, transferring hexosyl groups; C:mitochondrion	-	SignalP-TM (SIGNALP_GRAM_POSITIVE)
G1R_contig_10352	ice-structuring glyco	1229	10	1.7e-73	0.781		-	-	NON_CYTOPLASMIC_DOMAIN (PHOBIUS); CYTOPLASMIC_DOMAIN (PHOBIUS); TRANSMEMBRANE (PHOBIUS)
G1R_contig_10353	PREDICTED: uncharacterized protein LOC101785379	1175	20	3.7e-113	0.8395	2	C:plasma membrane; C:plastid	-	no IPS match
G1R_contig_10354	rna-binding protein 25	1340	20	4.8e-175	0.837	2	F:nucleotide binding; F:nucleic acid binding	-	Coil (COILS); Coil (COILS); IPR000504 (SMART); IPR012677 (G3DSA:3.30.70.GENE3D); IPR000504 (PFAM); PTHR24011 (PANTHER); IPR000504 (PROSITE_PROFILES); SSF54928 (SUPERFAMILY)
G1R_contig_10355	cellulose synthase partial	301	2	0.00079	0.71	6	F:metal ion binding; F:transferase activity; P:metabolic process; F:zinc ion binding; F:cellulose synthase (UDP-forming) activity; F:transferase activity, transferring glycosyl groups	-	no IPS match
G1R_contig_10356	metal ion binding	430	20	8.9e-47	0.7695	2	F:metal ion binding; P:metal ion transport	-	TRANSMEMBRANE (PHOBIUS); CYTOPLASMIC_DOMAIN (PHOBIUS); TRANSMEMBRANE (PHOBIUS); NON_CYTOPLASMIC_DOMAIN (PHOBIUS); CYTOPLASMIC_DOMAIN (PHOBIUS); TMhelix (TMHMM); TMhelix (TMHMM)
G1R_contig_10357	diacylglycerol o-acyltransferase 1-like	270	20	4.1e-28	0.9055	7	C:endoplasmic reticulum membrane; C:chloroplast envelope; C:integral component of membrane; C:cytoplasmic membrane-bounded vesicle; F:diacylglycerol O-acyltransferase activity; P:triglyceride biosynthetic process; P:acyl-carrier-protein biosynthetic process	EC:2.3.1.20; EC:2.3.1	no IPS match
G1R_contig_10358	---NA---	253	0	-	-		-	-	NON_CYTOPLASMIC_DOMAIN (PHOBIUS); TRANSMEMBRANE (PHOBIUS); CYTOPLASMIC_DOMAIN (PHOBIUS); TMhelix (TMHMM)
G1R_contig_10359	tho complex subunit 4a-like	831	20	7.6e-101	0.755	2	F:nucleotide binding; F:nucleic acid binding	-	IPR000504 (SMART); PF14259 (PFAM); IPR025715 (PFAM); IPR012677 (G3DSA:3.30.70.GENE3D); PTHR19965 (PANTHER); PTHR19965:SF8 (PANTHER); IPR000504 (PROSITE_PROFILES); SSF54928 (SUPERFAMILY)
G1R_contig_1036	phosphatidylinositol -trisphosphate 3-phosphatase and dual-specificity protein phosphatase pten-like	2456	20	0	0.829	10	C:cytosol; F:protein tyrosine phosphatase activity; F:protein binding; F:phosphatidylinositol phosphate phosphatase activity; F:phosphatidic acid binding; P:tyrosine metabolic process; P:peptidyl-tyrosine dephosphorylation; P:negative regulation of MAP kinase activity; P:phosphatidylinositol dephosphorylation; P:Golgi vesicle transport	EC:3.1.3.16; EC:3.1; EC:3.1.3.48; EC:3.1.3.41	G3DSA:2.60.40.1110 (GENE3D); IPR029021 (G3DSA:3.90.190.GENE3D); IPR014020 (PFAM); PTHR12305:SF32 (PANTHER); PTHR12305 (PANTHER); IPR016130 (PROSITE_PATTERNS); IPR014020 (PROSITE_PROFILES); IPR029023 (PROSITE_PROFILES); IPR000008 (SUPERFAMILY); IPR029021 (SUPERFAMILY)
G1R_contig_10360	peroxidase 2-like	262	20	2.5e-52	0.8325	9	C:extracellular region; C:plastid; F:peroxidase activity; F:heme binding; F:metal ion binding; P:response to oxidative stress; P:hydrogen peroxide catabolic process; P:oxidation-reduction process; P:obsolete peroxidase reaction	EC:1.11.1.7	no IPS match
G1R_contig_10361	e3 ubiquitin-protein ligase march8	251	20	2e-30	0.952	4	F:nucleic acid binding; F:zinc ion binding; F:ligase activity; P:metabolic process	-	no IPS match
G1R_contig_10362	---NA---	267	0	-	-		-	-	no IPS match
G1R_contig_10363	cirhin-like	2522	20	0	0.851	1	F:protein binding	-	IPR001680 (SMART); IPR015943 (G3DSA:2.130.10.GENE3D); IPR001680 (PFAM); IPR015943 (G3DSA:2.130.10.GENE3D); PTHR22841 (PANTHER); PTHR22841:SF4 (PANTHER); PTHR22841:SF4 (PANTHER); PTHR22841 (PANTHER); PTHR22841 (PANTHER); PTHR22841:SF4 (PANTHER); IPR017986 (PROSITE_PROFILES); IPR001680 (PROSITE_PROFILES); IPR017986 (SUPERFAMILY)
G1R_contig_10364	---NA---	307	0	-	-		-	-	no IPS match
G1R_contig_10365	transcriptional-regulating factor 1-like	615	20	1e-58	0.7565	2	C:mitochondrion; C:plastid	-	NON_CYTOPLASMIC_DOMAIN (PHOBIUS); CYTOPLASMIC_DOMAIN (PHOBIUS); TRANSMEMBRANE (PHOBIUS); TMhelix (TMHMM)
G1R_contig_10366	abc transporter c family member 4-like	1286	20	0	0.935	6	C:plastid; C:integral component of membrane; F:ATP binding; F:ATPase activity, coupled to transmembrane movement of substances; P:metabolic process; P:transmembrane transport	EC:3.6.1; EC:3.6.1.3; EC:3.6.1.15	IPR003593 (SMART); IPR027417 (G3DSA:3.40.50.GENE3D); IPR003439 (PFAM); PTHR24223:SF201 (PANTHER); PTHR24223 (PANTHER); TRANSMEMBRANE (PHOBIUS); NON_CYTOPLASMIC_DOMAIN (PHOBIUS); CYTOPLASMIC_DOMAIN (PHOBIUS); IPR003439 (PROSITE_PROFILES); IPR027417 (SUPERFAMILY)
G1R_contig_10367	mitochondrial import inner membrane translocase subunit tim22-3-like	817	20	1e-112	0.7945	1	C:integral component of membrane	-	IPR003397 (PFAM); PTHR14110:SF1 (PANTHER); PTHR14110 (PANTHER); CYTOPLASMIC_DOMAIN (PHOBIUS); CYTOPLASMIC_DOMAIN (PHOBIUS); TRANSMEMBRANE (PHOBIUS); TRANSMEMBRANE (PHOBIUS); NON_CYTOPLASMIC_DOMAIN (PHOBIUS)
G1R_contig_10368	microtubule-associated protein map65-1a	208	20	6.3e-39	0.9605	6	F:aspartic-type endopeptidase activity; F:microtubule binding; P:microtubule cytoskeleton organization; P:cytokinesis; P:proteolysis; C:tubulin complex	EC:3.4.23	Coil (COILS); IPR007145 (PFAM); IPR007145 (PANTHER); PTHR19321:SF7 (PANTHER)
G1R_contig_10369	nep1-interacting 1	1391	20	1.3e-141	0.8475	1	F:zinc ion binding	-	no IPS match
G1R_contig_1037	peroxidase 16-like	1377	20	0	0.839	8	C:extracellular region; C:mitochondrion; F:peroxidase activity; F:heme binding; F:metal ion binding; P:response to oxidative stress; P:oxidation-reduction process; P:obsolete peroxidase reaction	EC:1.11.1.7	TRANSMEMBRANE (PHOBIUS); NON_CYTOPLASMIC_DOMAIN (PHOBIUS); CYTOPLASMIC_DOMAIN (PHOBIUS); TMhelix (TMHMM)
G1R_contig_10370	rna polymerase ii-associated factor 1 homolog	1902	20	0	0.86	9	C:mitochondrion; C:plastid; P:photomorphogenesis; P:negative regulation of flower development; P:cullin deneddylation; P:protein ubiquitination; P:histone methylation; P:protein deubiquitination; P:positive regulation of transcription, DNA-templated	-	CYTOPLASMIC_DOMAIN (PHOBIUS); NON_CYTOPLASMIC_DOMAIN (PHOBIUS); TRANSMEMBRANE (PHOBIUS); TMhelix (TMHMM)
G1R_contig_10371	probable ubiquitin-conjugating enzyme e2 16	761	20	5.3e-110	0.9635	4	F:ubiquitin-protein transferase activity; F:ligase activity; P:protein deubiquitination; P:protein ubiquitination	-	SM00212 (SMART); IPR000608 (PFAM); IPR016135 (G3DSA:3.10.110.GENE3D); PTHR24067 (PANTHER); PTHR24067:SF35 (PANTHER); IPR000608 (PROSITE_PROFILES); IPR016135 (SUPERFAMILY)
G1R_contig_10372	PREDICTED: uncharacterized protein At2g34160-like	861	20	3.1e-78	0.843	5	C:ribosome; F:nucleic acid binding; F:structural constituent of ribosome; P:translation; P:ribosome biogenesis	-	IPR014560 (PIRSF); IPR002775 (G3DSA:3.30.110.GENE3D); IPR002775 (PFAM); PTHR31947 (PANTHER); PTHR31947:SF1 (PANTHER); IPR002775 (SUPERFAMILY)
G1R_contig_10373	ubiquitin-conjugating enzyme e2 36-like	891	20	3e-105	0.984	4	F:ubiquitin-protein transferase activity; F:ligase activity; P:protein deubiquitination; P:protein ubiquitination	-	SM00212 (SMART); IPR000608 (PFAM); IPR016135 (G3DSA:3.10.110.GENE3D); PTHR24067 (PANTHER); PTHR24067:SF79 (PANTHER); IPR023313 (PROSITE_PATTERNS); IPR000608 (PROSITE_PROFILES); IPR016135 (SUPERFAMILY)
G1R_contig_10374	---NA---	210	0	-	-		-	-	no IPS match
G1R_contig_10375	probable kinetochore protein spc25-like isoform x2	503	19	8.7e-37	0.7	1	C:mitochondrion	-	no IPS match
G1R_contig_10376	probable rrna-processing protein ebp2 homolog	621	20	5.5e-85	0.919	4	C:intracellular; P:RNA methylation; P:protein import into nucleus; P:protein targeting to mitochondrion	-	Coil (COILS); IPR008610 (PFAM); PTHR13028:SF0 (PANTHER); IPR008610 (PANTHER); SignalP-TM (SIGNALP_GRAM_POSITIVE)
G1R_contig_10377	probable glutathione s-transferase	835	20	4.3e-164	0.7985	2	F:transferase activity; P:metabolic process	-	no IPS match
G1R_contig_10378	Os09g0560300	614	20	5.7e-43	0.9665	5	C:mitochondrial respiratory chain complex I; P:ubiquitin-dependent protein catabolic process; P:photorespiration; P:response to misfolded protein; P:proteasome core complex assembly	-	SignalP-TM (SIGNALP_GRAM_POSITIVE)
G1R_contig_10379	histone-lysine n- h3 lysine-9 specific suvh6-like	652	20	6.8e-94	0.8385	7	C:nucleus; C:chromosome; F:zinc ion binding; F:histone-lysine N-methyltransferase activity; F:histone binding; P:lysine catabolic process; P:histone lysine methylation	EC:2.1.1.43; EC:2.1.1	IPR001214 (SMART); IPR001214 (PFAM); G3DSA:2.170.270.10 (GENE3D); PTHR22884 (PANTHER); PTHR22884 (PANTHER); PTHR22884:SF96 (PANTHER); IPR001214 (PROSITE_PROFILES); IPR003616 (PROSITE_PROFILES); SSF82199 (SUPERFAMILY)
G1R_contig_1038	non-specific lipid-transfer protein 1-like	456	20	8.9e-58	0.866	3	C:cytoplasmic membrane-bounded vesicle; F:lipid binding; P:lipid transport	-	IPR000528 (PRINTS); IPR016140 (SMART); G3DSA:1.10.110.10 (GENE3D); IPR016140 (PFAM); IPR000528 (PROSITE_PATTERNS); SIGNAL_PEPTIDE_H_REGION (PHOBIUS); SIGNAL_PEPTIDE_N_REGION (PHOBIUS); NON_CYTOPLASMIC_DOMAIN (PHOBIUS); SIGNAL_PEPTIDE (PHOBIUS); SIGNAL_PEPTIDE_C_REGION (PHOBIUS); SignalP-noTM (SIGNALP_EUK); SignalP-TM (SIGNALP_GRAM_POSITIVE); SignalP-noTM (SIGNALP_GRAM_NEGATIVE); IPR016140 (SUPERF…
G1R_contig_10380	protein nrt1 ptr family -like	269	20	6.7e-53	0.8955	3	C:membrane; F:transporter activity; P:transport	-	no IPS match
G1R_contig_10381	wrky transcription factor 4	1556	20	0	0.7635	5	F:transcription factor activity, sequence-specific DNA binding; F:sequence-specific DNA binding; P:regulation of transcription, DNA-templated; C:transcription factor complex; P:regulation of transcription, DNA-templated	-	IPR003657 (SMART); IPR003657 (PFAM); IPR003657 (G3DSA:2.20.25.GENE3D); PTHR31221:SF1 (PANTHER); PTHR31221 (PANTHER); IPR003657 (PROSITE_PROFILES); IPR003657 (PROSITE_PROFILES); IPR003657 (SUPERFAMILY); IPR003657 (SUPERFAMILY)
G1R_contig_10382	vesicle-associated protein 2-1-like	612	20	4.7e-51	0.8655	5	C:endoplasmic reticulum membrane; C:plasma membrane; P:protein targeting to membrane; P:positive regulation of flavonoid biosynthetic process; P:regulation of plant-type hypersensitive response	-	Coil (COILS); IPR016763 (PANTHER); PTHR10809:SF42 (PANTHER); TRANSMEMBRANE (PHOBIUS); CYTOPLASMIC_DOMAIN (PHOBIUS); NON_CYTOPLASMIC_DOMAIN (PHOBIUS); TMhelix (TMHMM)
G1R_contig_10383	dual specificity protein phosphatase 8-like isoform x2	616	20	5e-31	0.7455	1	C:plastid	-	no IPS match
G1R_contig_10384	sam domain family protein	1489	20	0	0.7475	7	F:protein binding; P:sister chromatid cohesion; P:reciprocal meiotic recombination; P:chromatin silencing by small RNA; P:regulation of chromosome organization; P:meiotic DNA double-strand break formation; P:meiotic chromosome segregation	-	IPR001660 (SMART); IPR021129 (PFAM); IPR013761 (G3DSA:1.10.150.GENE3D); PTHR15457:SF22 (PANTHER); PTHR15457 (PANTHER); PTHR15457 (PANTHER); PTHR15457:SF22 (PANTHER); IPR013761 (SUPERFAMILY)
G1R_contig_10385	---NA---	234	0	-	-		-	-	CYTOPLASMIC_DOMAIN (PHOBIUS); TRANSMEMBRANE (PHOBIUS); NON_CYTOPLASMIC_DOMAIN (PHOBIUS); TRANSMEMBRANE (PHOBIUS); CYTOPLASMIC_DOMAIN (PHOBIUS); TMhelix (TMHMM); TMhelix (TMHMM)
G1R_contig_10386	cbs domain-containing protein cbscbspb3-like	832	20	0	0.938	1	C:plastid	-	IPR000644 (SMART); IPR000644 (PFAM); G3DSA:3.10.580.10 (GENE3D); PTHR13780 (PANTHER); PTHR13780:SF23 (PANTHER); IPR000644 (PROSITE_PROFILES); IPR000644 (PROSITE_PROFILES); IPR000644 (PROSITE_PROFILES); SSF54631 (SUPERFAMILY)
G1R_contig_10387	cbs domain-containing protein cbscbspb3-like	685	20	2.6e-90	0.8415	1	C:plastid	-	TRANSMEMBRANE (PHOBIUS); CYTOPLASMIC_DOMAIN (PHOBIUS); NON_CYTOPLASMIC_DOMAIN (PHOBIUS); TMhelix (TMHMM)
G1R_contig_10388	---NA---	361	0	-	-		-	-	no IPS match
G1R_contig_10389	loricrin-like protein	1228	20	1.9e-103	0.636	1	C:cytoplasmic membrane-bounded vesicle	-	no IPS match
G1R_contig_1039	seryl-trna synthetase	690	20	2e-153	0.9355	25	C:mitochondrion; C:chloroplast; F:serine-tRNA ligase activity; F:ATP binding; P:sulfur amino acid metabolic process; P:rRNA processing; P:seryl-tRNA aminoacylation; P:glycine metabolic process; P:L-serine metabolic process; P:threonine metabolic process; P:mitochondrion organization; P:cellular amino acid biosynthetic process; P:embryo development ending in seed dormancy; P:chloroplast relocation…	EC:6.1.1.11; EC:6.1.1	Coil (COILS); Coil (COILS); IPR015866 (G3DSA:1.10.287.GENE3D); IPR015866 (PFAM); G3DSA:3.30.930.10 (GENE3D); IPR002317 (PANTHER); PTHR11778:SF5 (PANTHER); SSF55681 (SUPERFAMILY); IPR010978 (SUPERFAMILY)
G1R_contig_10390	---NA---	353	0	-	-		-	-	SIGNAL_PEPTIDE_H_REGION (PHOBIUS); NON_CYTOPLASMIC_DOMAIN (PHOBIUS); SIGNAL_PEPTIDE_C_REGION (PHOBIUS); SIGNAL_PEPTIDE (PHOBIUS); SIGNAL_PEPTIDE_N_REGION (PHOBIUS); SignalP-noTM (SIGNALP_EUK)
G1R_contig_10391	---NA---	629	0	-	-		-	-	no IPS match
G1R_contig_10392	---NA---	253	0	-	-		-	-	no IPS match
G1R_contig_10393	serine arginine repetitive matrix protein 1-like	230	1	1.1e-06	0.98		-	-	no IPS match
G1R_contig_10394	preprotein translocase subunit chloroplastic	290	20	1.8e-50	0.927	6	C:mitochondrion; C:plastid envelope; C:membrane; P:DNA-templated transcription, elongation; P:pyrimidine ribonucleotide biosynthetic process; P:protein transport	-	IPR002208 (PFAM); IPR023201 (G3DSA:1.10.3370.GENE3D); PTHR10906:SF7 (PANTHER); IPR002208 (PANTHER); IPR023201 (SUPERFAMILY)
G1R_contig_10395	histone h3-like	231	2	2.2e-09	0.9		-	-	no IPS match
G1R_contig_10396	histone-lysine n-methyltransferase atx2-like	941	20	0	0.8695	6	C:nucleus; F:zinc ion binding; F:histone-lysine N-methyltransferase activity; P:histone lysine methylation; P:intracellular signal transduction; P:lysine catabolic process	EC:2.1.1.43; EC:2.1.1	IPR000313 (SMART); IPR003888 (SMART); G3DSA:2.30.30.160 (GENE3D); IPR000313 (PFAM); IPR003888 (PFAM); IPR003889 (PFAM); PTHR22715 (PANTHER); PTHR22715:SF0 (PANTHER); IPR003889 (PROSITE_PROFILES); IPR000313 (PROSITE_PROFILES); IPR003888 (PROSITE_PROFILES); SSF63748 (SUPERFAMILY)
G1R_contig_10397	stress response protein nst1-like	665	20	1.2e-132	0.8685	1	C:mitochondrion	-	no IPS match
G1R_contig_10398	serine carboxypeptidase-like 42	204	20	1.4e-41	0.9565	2	F:serine-type carboxypeptidase activity; P:proteolysis	EC:3.4.21; EC:3.4.16	IPR001563 (PANTHER); PTHR11802:SF20 (PANTHER)
G1R_contig_10399	cop9 signalosome complex subunit 5b-like	1416	20	0	0.916	1	F:protein binding	-	IPR000555 (SMART); G3DSA:3.40.140.10 (GENE3D); IPR000555 (PFAM); PTHR10410 (PANTHER); PTHR10410:SF6 (PANTHER); SSF102712 (SUPERFAMILY)
G1R_contig_104	---NA---	347	0	-	-		-	-	no IPS match
G1R_contig_1040	cytochrome p450 734a6-like	1751	20	0	0.9155	6	C:cytoplasmic membrane-bounded vesicle; F:monooxygenase activity; F:iron ion binding; F:oxidoreductase activity, acting on paired donors, with incorporation or reduction of molecular oxygen; F:heme binding; P:oxidation-reduction process	-	IPR001128 (PRINTS); IPR002401 (PRINTS); IPR001128 (G3DSA:1.10.630.GENE3D); IPR001128 (PFAM); PTHR24282 (PANTHER); PTHR24282:SF12 (PANTHER); IPR017972 (PROSITE_PATTERNS); SIGNAL_PEPTIDE_N_REGION (PHOBIUS); SIGNAL_PEPTIDE_H_REGION (PHOBIUS); SIGNAL_PEPTIDE (PHOBIUS); SIGNAL_PEPTIDE_C_REGION (PHOBIUS); NON_CYTOPLASMIC_DOMAIN (PHOBIUS); IPR001128 (SUPERFAMILY); TMhelix (TMHMM)
G1R_contig_10400	phd finger protein	534	20	2.2e-94	0.8665	9	C:nucleus; C:small ribosomal subunit; F:structural constituent of ribosome; F:zinc ion binding; F:histone binding; P:regulation of transcription, DNA-templated; P:translation; P:chromatin modification; P:ribosome biogenesis	-	IPR001965 (SMART); IPR021998 (PFAM); IPR013083 (G3DSA:3.30.40.GENE3D); IPR019787 (PFAM); PTHR12321 (PANTHER); PTHR12321 (PANTHER); PTHR12321:SF37 (PANTHER); IPR019786 (PROSITE_PATTERNS); TRANSMEMBRANE (PHOBIUS); CYTOPLASMIC_DOMAIN (PHOBIUS); NON_CYTOPLASMIC_DOMAIN (PHOBIUS); IPR019787 (PROSITE_PROFILES); IPR011011 (SUPERFAMILY)
G1R_contig_10401	probable serine threonine-protein kinase at1g54610	1575	20	0	0.956	4	C:mitochondrion; F:protein kinase activity; F:ATP binding; P:protein phosphorylation	-	IPR002290 (SMART); G3DSA:3.30.200.20 (GENE3D); IPR000719 (PFAM); G3DSA:1.10.510.10 (GENE3D); PTHR24056:SF176 (PANTHER); PTHR24056 (PANTHER); IPR008271 (PROSITE_PATTERNS); IPR000719 (PROSITE_PROFILES); IPR011009 (SUPERFAMILY)
G1R_contig_10402	very-long-chain -3-hydroxyacyl- dehydratase 2	968	20	3e-137	0.87	2	P:biological_process; C:cellular_component	-	no IPS match
G1R_contig_10403	vacuolar cation proton exchanger 1b-like	1790	20	0	0.884	4	C:integral component of membrane; F:calcium:proton antiporter activity; P:regulation of pH; P:calcium ion transmembrane transport	-	IPR004837 (PFAM); IPR004798 (TIGRFAM); IPR004713 (TIGRFAM); PTHR31503 (PANTHER); PTHR31503:SF1 (PANTHER); CYTOPLASMIC_DOMAIN (PHOBIUS); CYTOPLASMIC_DOMAIN (PHOBIUS); NON_CYTOPLASMIC_DOMAIN (PHOBIUS); TRANSMEMBRANE (PHOBIUS); NON_CYTOPLASMIC_DOMAIN (PHOBIUS); TRANSMEMBRANE (PHOBIUS); TRANSMEMBRANE (PHOBIUS); TRANSMEMBRANE (PHOBIUS); CYTOPLASMIC_DOMAIN (PHOBIUS); TRANSMEMBRANE (PHOBIUS); TRANSMEMBR…
G1R_contig_10404	---NA---	203	0	-	-		-	-	no IPS match
G1R_contig_10405	protein tpx2-like	919	20	1.7e-125	0.7955	4	C:spindle; C:microtubule; C:plastid; P:mitotic nuclear division	-	Coil (COILS); IPR027329 (PFAM); PTHR14326:SF16 (PANTHER); IPR009675 (PANTHER)
G1R_contig_10406	pentatricopeptide repeat-containing protein at1g60770-like	1303	20	0	0.818	2	C:mitochondrion; F:protein binding	-	Coil (COILS); IPR002885 (PFAM); IPR002885 (TIGRFAM); IPR002885 (PFAM); IPR011990 (G3DSA:1.25.40.GENE3D); PTHR24015:SF386 (PANTHER); PTHR24015 (PANTHER); IPR002885 (PROSITE_PROFILES); IPR002885 (PROSITE_PROFILES); IPR002885 (PROSITE_PROFILES); IPR002885 (PROSITE_PROFILES); IPR002885 (PROSITE_PROFILES); IPR002885 (PROSITE_PROFILES); IPR002885 (PROSITE_PROFILES); IPR002885 (PROSITE_PROFILES); SSF484…
G1R_contig_10407	40s ribosomal protein s14	723	20	1.4e-83	0.9885	4	C:ribosome; F:structural constituent of ribosome; P:translation; P:ribosome biogenesis	-	no IPS match
G1R_contig_10408	transmembrane and coiled-coil domain-containing protein 4-like	281	20	4e-47	0.9255	6	C:mitochondrion; C:membrane; F:protein serine/threonine kinase activity; F:ATP binding; P:protein phosphorylation; P:serine family amino acid metabolic process	EC:2.7.11	no IPS match
G1R_contig_10409	probable wrky transcription factor 2	394	20	1.6e-81	0.6155	3	F:transcription factor activity, sequence-specific DNA binding; F:sequence-specific DNA binding; P:regulation of transcription, DNA-templated	-	IPR003657 (SMART); IPR003657 (G3DSA:2.20.25.GENE3D); IPR003657 (PFAM); PTHR31221 (PANTHER); PTHR31221:SF1 (PANTHER); IPR003657 (PROSITE_PROFILES); IPR003657 (SUPERFAMILY)
G1R_contig_1041	protease do-like 7 isoform x1	3728	20	0	0.8935	7	C:cytosol; C:chloroplast; F:serine-type endopeptidase activity; F:protein binding; P:protein glycosylation; P:proteolysis; P:photoinhibition	EC:3.4.21	IPR001940 (PRINTS); IPR001478 (SMART); IPR001478 (PFAM); IPR025926 (PFAM); IPR001478 (G3DSA:2.30.42.GENE3D); G3DSA:2.40.10.10 (GENE3D); G3DSA:2.40.10.10 (GENE3D); PF13365 (PFAM); PTHR22939 (PANTHER); PTHR22939 (PANTHER); PTHR22939:SF66 (PANTHER); PTHR22939:SF66 (PANTHER); IPR009003 (SUPERFAMILY); IPR001478 (SUPERFAMILY); IPR001478 (SUPERFAMILY); IPR001478 (SUPERFAMILY); IPR009003 (SUPERFAMILY)
G1R_contig_10410	calmodulin-binding expressed	2215	20	0	0.6875	2	F:calmodulin binding; P:response to stress	-	IPR012416 (PFAM); PTHR31713 (PANTHER); PTHR31713 (PANTHER); PTHR31713:SF1 (PANTHER)
G1R_contig_10411	myosin-17-like isoform x3	2820	20	0	0.956	6	C:cytoplasmic membrane-bounded vesicle; C:myosin complex; F:motor activity; F:actin binding; F:ATP binding; P:metabolic process	EC:3.6.1; EC:3.6.1.15	IPR001609 (PRINTS); IPR001609 (SMART); IPR000048 (SMART); IPR001609 (PFAM); IPR027417 (G3DSA:3.40.50.GENE3D); IPR004009 (PFAM); IPR000048 (PFAM); PTHR13140:SF256 (PANTHER); PTHR13140 (PANTHER); IPR000048 (PROSITE_PROFILES); IPR001609 (PROSITE_PROFILES); IPR000048 (PROSITE_PROFILES); IPR000048 (PROSITE_PROFILES); IPR027417 (SUPERFAMILY); IPR027417 (SUPERFAMILY)
G1R_contig_10412	haus augmin-like complex subunit 3	735	20	5.2e-174	0.9205	6	C:nucleus; C:spindle; C:phragmoplast; C:HAUS complex; P:spindle assembly; P:phragmoplast microtubule organization	-	IPR026206 (PRINTS); PF14932 (PFAM); PTHR19378:SF0 (PANTHER); IPR026206 (PANTHER)
G1R_contig_10413	rop guanine nucleotide exchange factor 1-like	1408	20	0	0.9115	17	C:plastid; C:apical plasma membrane; F:Rho guanyl-nucleotide exchange factor activity; F:kinase activity; P:polysaccharide biosynthetic process; P:pattern specification process; P:asymmetric cell division; P:regulation of cell size; P:multidimensional cell growth; P:auxin polar transport; P:regulation of meristem growth; P:phosphorylation; P:anthocyanin accumulation in tissues in response to UV l…	-	no IPS match
G1R_contig_10414	nuclear pore complex protein nup205 isoform x2	318	20	5e-62	0.931	2	C:nuclear pore; C:chloroplast	-	IPR021827 (PFAM)
G1R_contig_10415	proline-rich receptor-like protein kinase perk8	1705	20	0	0.8645	5	C:plastid; F:protein serine/threonine kinase activity; F:ATP binding; P:protein phosphorylation; P:serine family amino acid metabolic process	EC:2.7.11	-
G1R_contig_10416	strictosidine synthase 3-like	295	20	1.5e-51	0.8865	4	C:cytoplasmic membrane-bounded vesicle; F:strictosidine synthase activity; P:terpenoid biosynthetic process; P:indole biosynthetic process	EC:4.3.3.2	no IPS match
G1R_contig_10417	cysteine-rich receptor-like protein kinase 10	230	20	5.9e-41	0.8135	10	C:plasma membrane; C:plasmodesma; F:peptide receptor activity; F:transmembrane receptor protein serine/threonine kinase activity; F:ATP binding; F:ubiquitin protein ligase binding; P:transmembrane receptor protein serine/threonine kinase signaling pathway; P:hormone-mediated signaling pathway; P:protein autophosphorylation; P:serine family amino acid metabolic process	EC:2.7.11	no IPS match
G1R_contig_10418	ubx domain-containing protein 4	1991	20	0	0.7055	1	F:protein binding	-	IPR001012 (SMART); G3DSA:3.10.20.90 (GENE3D); IPR001012 (PFAM); PTHR13020 (PANTHER); PTHR13020:SF24 (PANTHER); IPR001012 (PROSITE_PROFILES); IPR000626 (PROSITE_PROFILES); IPR012336 (SUPERFAMILY); IPR029071 (SUPERFAMILY)
G1R_contig_10419	protein fam32a-like	717	20	8e-86	0.874	1	C:cytoplasmic membrane-bounded vesicle	-	IPR013865 (PFAM); IPR013865 (PANTHER); PTHR13282:SF6 (PANTHER)
G1R_contig_1042	chlorophyll a-b binding chloroplastic	1068	20	3.1e-176	0.8625	17	C:chloroplast; C:photosystem I; C:photosystem II; C:integral component of membrane; F:chlorophyll binding; F:metal ion binding; P:pentose-phosphate shunt; P:rRNA processing; P:response to high light intensity; P:response to sucrose; P:photosynthesis, light harvesting; P:regulation of proton transport; P:protein-chromophore linkage; P:isopentenyl diphosphate biosynthetic process, methylerythritol …	-	IPR023329 (G3DSA:1.10.3460.GENE3D); IPR022796 (PFAM); PTHR21649:SF5 (PANTHER); IPR001344 (PANTHER); IPR023329 (SUPERFAMILY)
G1R_contig_10420	rho gtpase-activating protein gaca	316	20	3e-68	0.952	6	C:secondary cell wall; P:signal transduction; P:plant-type cell wall organization; P:auxin polar transport; P:response to far red light; P:root hair cell differentiation	-	IPR000198 (SMART); IPR000198 (G3DSA:1.10.555.GENE3D); IPR000198 (PFAM); PTHR23177 (PANTHER); IPR000198 (PROSITE_PROFILES); IPR008936 (SUPERFAMILY)
G1R_contig_10421	chaperone protein dnaj mitochondrial-like	1211	20	0	0.862	12	C:mitochondrion; F:ATP binding; F:heat shock protein binding; F:metal ion binding; F:unfolded protein binding; P:nuclear membrane fusion; P:response to heat; P:embryo sac cellularization; P:embryo sac egg cell differentiation; P:polar nucleus fusion; P:synergid death; P:chaperone mediated protein folding requiring cofactor	-	IPR001623 (G3DSA:1.10.287.GENE3D); IPR001305 (PFAM); G3DSA:2.60.260.20 (GENE3D); IPR002939 (PFAM); IPR001305 (G3DSA:2.10.230.GENE3D); G3DSA:2.60.260.20 (GENE3D); PTHR24076:SF85 (PANTHER); PTHR24076 (PANTHER); IPR001305 (PROSITE_PROFILES); IPR008971 (SUPERFAMILY); IPR008971 (SUPERFAMILY); IPR001305 (SUPERFAMILY)
G1R_contig_10422	protein nrt1 ptr family -like	806	20	1.8e-167	0.8235	3	C:integral component of membrane; F:transporter activity; P:oligopeptide transport	-	G3DSA:1.20.1250.20 (GENE3D); IPR000109 (PFAM); PTHR11654:SF76 (PANTHER); IPR000109 (PANTHER); TRANSMEMBRANE (PHOBIUS); NON_CYTOPLASMIC_DOMAIN (PHOBIUS); NON_CYTOPLASMIC_DOMAIN (PHOBIUS); TRANSMEMBRANE (PHOBIUS); CYTOPLASMIC_DOMAIN (PHOBIUS); CYTOPLASMIC_DOMAIN (PHOBIUS); CYTOPLASMIC_DOMAIN (PHOBIUS); CYTOPLASMIC_DOMAIN (PHOBIUS); TRANSMEMBRANE (PHOBIUS); NON_CYTOPLASMIC_DOMAIN (PHOBIUS); TRANSMEM…
G1R_contig_10423	transcription initiation factor tfiid subunit 5	1764	20	0	0.908	10	C:nucleus; F:protein binding; P:RNA splicing, via endonucleolytic cleavage and ligation; P:regulation of transcription, DNA-templated; P:transcription from RNA polymerase II promoter; P:sister chromatid cohesion; P:reciprocal meiotic recombination; P:regulation of chromosome organization; P:meiotic DNA double-strand break formation; P:meiotic chromosome segregation	-	Coil (COILS); IPR020472 (PRINTS); IPR001680 (SMART); IPR015943 (G3DSA:2.130.10.GENE3D); IPR007582 (PFAM); IPR001680 (PFAM); PTHR19879:SF1 (PANTHER); PTHR19879 (PANTHER); IPR019775 (PROSITE_PATTERNS); IPR019775 (PROSITE_PATTERNS); IPR019775 (PROSITE_PATTERNS); IPR019775 (PROSITE_PATTERNS); IPR017986 (PROSITE_PROFILES); IPR001680 (PROSITE_PROFILES); IPR017986 (PROSITE_PROFILES); IPR001680 (PROSITE_…
G1R_contig_10424	PREDICTED: uncharacterized protein LOC101772550	880	20	1.8e-86	0.66	1	P:single-organism transport	-	no IPS match
G1R_contig_10425	PREDICTED: uncharacterized protein LOC101775432	967	20	0	0.8305	1	C:mitochondrion	-	IPR012866 (PFAM); IPR013083 (G3DSA:3.30.40.GENE3D); PTHR31197:SF5 (PANTHER); PTHR31197 (PANTHER)
G1R_contig_10426	PREDICTED: uncharacterized protein LOC101762180	349	13	7e-68	0.5369	2	C:mitochondrion; C:plastid	-	no IPS match
G1R_contig_10427	PREDICTED: uncharacterized protein LOC101761353	1463	20	0	0.8135		-	-	IPR009291 (PFAM); IPR026847 (PANTHER); IPR026847 (PANTHER); PTHR16166:SF61 (PANTHER); PTHR16166:SF61 (PANTHER)
G1R_contig_10428	ribonuclease 1-like	349	20	1.5e-38	0.7635	4	C:cytoplasmic membrane-bounded vesicle; F:RNA binding; F:ribonuclease T2 activity; P:RNA phosphodiester bond hydrolysis, endonucleolytic	EC:3.1.31; EC:3.1; EC:3.1.27; EC:3.1.27.1	no IPS match
G1R_contig_10429	protein mei2-like 2 isoform x1	2953	20	0	0.8765	2	F:nucleotide binding; F:RNA binding	-	IPR000504 (SMART); IPR012677 (G3DSA:3.30.70.GENE3D); IPR000504 (PFAM); IPR012677 (G3DSA:3.30.70.GENE3D); IPR007201 (PFAM); PTHR24011:SF244 (PANTHER); PTHR24011 (PANTHER); PTHR24011 (PANTHER); PTHR24011:SF244 (PANTHER); IPR000504 (PROSITE_PROFILES); IPR000504 (PROSITE_PROFILES); SSF54928 (SUPERFAMILY); SSF54928 (SUPERFAMILY)
G1R_contig_1043	f-box lrr-repeat protein 10	918	20	1.8e-160	0.8625	2	C:plastid; P:protein glycosylation	-	CYTOPLASMIC_DOMAIN (PHOBIUS); NON_CYTOPLASMIC_DOMAIN (PHOBIUS); TRANSMEMBRANE (PHOBIUS); TMhelix (TMHMM)
G1R_contig_10430	ubiquitin domain-containing protein 1-like	584	20	1.7e-54	0.912		-	-	SIGNAL_PEPTIDE (PHOBIUS); SIGNAL_PEPTIDE_H_REGION (PHOBIUS); SIGNAL_PEPTIDE_C_REGION (PHOBIUS); SIGNAL_PEPTIDE_N_REGION (PHOBIUS); NON_CYTOPLASMIC_DOMAIN (PHOBIUS)
G1R_contig_10431	---NA---	372	0	-	-		-	-	no IPS match
G1R_contig_10432	PREDICTED: uncharacterized protein LOC101775296	219	20	2.2e-38	0.796	2	F:nucleic acid binding; F:zinc ion binding	-	no IPS match
G1R_contig_10433	u-box domain-containing protein 34-like	2268	20	0	0.809	9	C:plastid; F:protein serine/threonine kinase activity; F:ubiquitin-protein transferase activity; F:ATP binding; F:ligase activity; P:protein phosphorylation; P:response to stress; P:protein ubiquitination; P:serine family amino acid metabolic process	EC:2.7.11	no IPS match
G1R_contig_10434	---NA---	338	0	-	-		-	-	no IPS match
G1R_contig_10435	vacuolar protein sorting-associated protein 2 homolog 3	1088	20	8.9e-126	0.9195	4	C:ESCRT III complex; P:vacuolar transport; P:protein transport; P:vesicle-mediated transport	-	CYTOPLASMIC_DOMAIN (PHOBIUS); NON_CYTOPLASMIC_DOMAIN (PHOBIUS); TRANSMEMBRANE (PHOBIUS)
G1R_contig_10436	ddb1- and cul4-associated factor homolog 1	2075	20	0	0.854	16	C:Cul4-RING E3 ubiquitin ligase complex; P:sister chromatid cohesion; P:photomorphogenesis; P:seed germination; P:embryonic pattern specification; P:regulation of flower development; P:primary shoot apical meristem specification; P:seed dormancy process; P:sugar mediated signaling pathway; P:vegetative to reproductive phase transition of meristem; P:regulation of cell cycle process; P:lipid stora…	-	no IPS match
G1R_contig_10437	probable histone acetyltransferase hac-like 1 isoform x1	1102	20	3.5e-72	0.7325	10	C:mitochondrion; F:transcription cofactor activity; F:histone acetyltransferase activity; F:zinc ion binding; P:regulation of transcription, DNA-templated; P:histone acetylation; C:transcription factor complex; P:regulation of transcription, DNA-templated; C:histone acetyltransferase complex; P:acyl-carrier-protein biosynthetic process	EC:2.3.1.48; EC:2.3.1	no IPS match
G1R_contig_10438	u2 snrnp-associated surp motif-containing isoform x1	3174	20	0	0.892	4	C:mitochondrion; F:nucleotide binding; F:RNA binding; P:RNA processing	-	Coil (COILS); Coil (COILS); Coil (COILS); IPR006569 (SMART); IPR000504 (SMART); IPR000061 (SMART); IPR013170 (PFAM); IPR000061 (PFAM); IPR012677 (G3DSA:3.30.70.GENE3D); IPR000504 (PFAM); IPR008942 (G3DSA:1.25.40.GENE3D); PTHR23140 (PANTHER); IPR006569 (PROSITE_PROFILES); IPR003034 (PROSITE_PROFILES); IPR000061 (PROSITE_PROFILES); IPR000504 (PROSITE_PROFILES); IPR000061 (SUPERFAMILY); SSF54928 (SU…
G1R_contig_10439	5 -3 exoribonuclease 3-like isoform x2	1413	20	0	0.8555	19	C:nucleus; F:nucleic acid binding; F:5'-3' exoribonuclease activity; F:zinc ion binding; P:fatty acid beta-oxidation; P:sister chromatid cohesion; P:reciprocal meiotic recombination; P:organ morphogenesis; P:tissue development; P:response to gamma radiation; P:miRNA catabolic process; P:positive regulation of organelle organization; P:protein import into peroxisome matrix; P:chromatin silencing b…	EC:3.1; EC:3.1.13; EC:3.1.15	IPR027073 (PANTHER); PTHR12341:SF30 (PANTHER)
G1R_contig_1044	probable ribose-5-phosphate isomerase chloroplastic	860	20	1.1e-148	0.9255	32	C:chloroplast thylakoid membrane; C:chloroplast stroma; C:chloroplast envelope; F:ribose-5-phosphate isomerase activity; P:MAPK cascade; P:glycine catabolic process; P:tryptophan catabolic process; P:protein targeting to membrane; P:unsaturated fatty acid biosynthetic process; P:vitamin metabolic process; P:pentose-phosphate shunt, non-oxidative branch; P:lipoate metabolic process; P:coenzyme bio…	EC:5.3.1.6	no IPS match
G1R_contig_10440	nucleolar protein 16	317	20	4.7e-43	0.9085	1	P:biological_process	-	no IPS match
G1R_contig_10441	squamosa promoter-binding-like protein 13	1098	20	7.3e-69	0.769	17	C:nucleus; F:DNA binding; F:transcription factor activity, sequence-specific DNA binding; F:metal ion binding; P:regulation of transcription, DNA-templated; P:response to brassinosteroid; P:plant-type cell wall modification; P:pollen tube growth; P:post-embryonic morphogenesis; P:positive regulation of flower development; P:vegetative to reproductive phase transition of meristem; P:inflorescence …	-	no IPS match
G1R_contig_10442	protein clp1 homolog	1388	20	0	0.928	3	C:mRNA cleavage factor complex; F:ATP binding; P:mRNA 3'-end processing	-	IPR010655 (PFAM); IPR027417 (G3DSA:3.40.50.GENE3D); IPR029007 (PFAM); PTHR12755:SF6 (PANTHER); PTHR12755 (PANTHER); IPR027417 (SUPERFAMILY)
G1R_contig_10443	mate efflux family protein chloroplastic-like	2273	20	0	0.853	7	C:integral component of membrane; F:DNA binding; F:transposase activity; F:drug transmembrane transporter activity; F:antiporter activity; P:transposition, DNA-mediated; P:drug transmembrane transport	-	no IPS match
G1R_contig_10444	glutamate dehydrogenase	1790	20	0	0.973	6	F:glutamate dehydrogenase [NAD(P)+] activity; P:obsolete electron transport; P:arginine metabolic process; P:glutamine metabolic process; P:proline metabolic process; P:oxidation-reduction process	EC:1.4.1.3	IPR006095 (PRINTS); IPR006096 (SMART); IPR014362 (PIRSF); IPR006096 (PFAM); IPR016040 (G3DSA:3.40.50.GENE3D); IPR006097 (PFAM); G3DSA:3.40.192.10 (GENE3D); PTHR11606 (PANTHER); PTHR11606:SF5 (PANTHER); IPR006095 (PROSITE_PATTERNS); SSF51735 (SUPERFAMILY); SSF53223 (SUPERFAMILY)
G1R_contig_10445	ribonucleoprotein a	1181	20	3.4e-128	0.812	5	C:plastid; C:viral nucleocapsid; C:ribonucleoprotein complex; F:nucleotide binding; F:nucleic acid binding	-	no IPS match
G1R_contig_10446	alpha beta fold family expressed	707	20	4.2e-85	0.9015	2	F:hydrolase activity; P:metabolic process	-	IPR029058 (G3DSA:3.40.50.GENE3D); PTHR10992:SF217 (PANTHER); PTHR10992 (PANTHER); IPR029058 (SUPERFAMILY)
G1R_contig_10447	f-box domain containing protein	1023	20	0	0.6705		-	-	SSF69322 (SUPERFAMILY)
G1R_contig_10448	tpa: emb2756	375	11	6.5e-17	0.9036		-	-	SIGNAL_PEPTIDE_N_REGION (PHOBIUS); SIGNAL_PEPTIDE_H_REGION (PHOBIUS); NON_CYTOPLASMIC_DOMAIN (PHOBIUS); SIGNAL_PEPTIDE (PHOBIUS); SIGNAL_PEPTIDE_C_REGION (PHOBIUS); TMhelix (TMHMM)
G1R_contig_10449	probable xyloglucan endotransglucosylase hydrolase protein 30	259	20	7.8e-52	0.8515	7	C:cell wall; C:cytoplasmic membrane-bounded vesicle; C:apoplast; F:hydrolase activity, hydrolyzing O-glycosyl compounds; F:xyloglucan:xyloglucosyl transferase activity; P:cellular glucan metabolic process; P:cell wall organization	EC:2.4.1.207	SignalP-TM (SIGNALP_GRAM_POSITIVE)
G1R_contig_1045	40s ribosomal protein s14	742	20	1.1e-81	0.9865	4	C:ribosome; F:structural constituent of ribosome; P:translation; P:ribosome biogenesis	-	IPR001971 (PIRSF); IPR001971 (G3DSA:3.30.420.GENE3D); IPR001971 (PFAM); IPR001971 (PANTHER); IPR018102 (PROSITE_PATTERNS); IPR001971 (HAMAP); SSF53137 (SUPERFAMILY)
G1R_contig_10450	xyloglucan endotransglucosylase hydrolase protein 28	333	20	6.5e-73	0.9005	6	C:cell wall; C:apoplast; F:hydrolase activity, hydrolyzing O-glycosyl compounds; F:xyloglucan:xyloglucosyl transferase activity; P:cellular glucan metabolic process; P:cell wall organization	EC:2.4.1.207	no IPS match
G1R_contig_10451	eukaryotic translation initiation factor 3 subunit k	985	20	5.2e-162	0.9365	10	C:cytosol; C:ribosome; C:eukaryotic translation initiation factor 3 complex; C:eukaryotic 43S preinitiation complex; C:eukaryotic 48S preinitiation complex; F:translation initiation factor activity; F:ribosome binding; P:formation of translation preinitiation complex; P:rRNA processing; P:regulation of translational initiation	-	IPR005062 (PFAM); IPR016020 (G3DSA:1.25.40.GENE3D); IPR011991 (G3DSA:1.10.10.GENE3D); IPR009374 (PANTHER); IPR009374 (HAMAP); IPR016024 (SUPERFAMILY); SSF46785 (SUPERFAMILY)
G1R_contig_10452	tpa: plant-specific domain tigr01615 family protein	346	20	2.5e-36	0.756		-	-	SIGNAL_PEPTIDE_N_REGION (PHOBIUS); SIGNAL_PEPTIDE_C_REGION (PHOBIUS); SIGNAL_PEPTIDE (PHOBIUS); NON_CYTOPLASMIC_DOMAIN (PHOBIUS); SIGNAL_PEPTIDE_H_REGION (PHOBIUS); SignalP-noTM (SIGNALP_EUK); SignalP-TM (SIGNALP_GRAM_POSITIVE)
G1R_contig_10453	---NA---	248	0	-	-		-	-	no IPS match
G1R_contig_10454	member of ras oncogene family-like 3	438	20	4.1e-84	0.8785	6	C:cytoplasmic membrane-bounded vesicle; F:GTPase activity; F:GTP binding; P:intracellular protein transport; P:metabolic process; P:Rab protein signal transduction	EC:3.6.1; EC:3.6.1.15	no IPS match
G1R_contig_10455	chloroplastic group iia intron splicing facilitator chloroplastic isoform x1	282	15	5.9e-56	0.59	5	F:RNA binding; P:Group II intron splicing; P:Group I intron splicing; C:chloroplast; C:plastid	-	no IPS match
G1R_contig_10456	long chain acyl- synthetase 4-like	1167	20	0	0.8675	2	F:ligase activity; P:metabolic process	-	G3DSA:3.40.50.980 (GENE3D); G3DSA:3.40.50.980 (GENE3D); IPR000873 (PFAM); PTHR24096 (PANTHER); PTHR24096:SF114 (PANTHER); IPR020845 (PROSITE_PATTERNS); SSF56801 (SUPERFAMILY)
G1R_contig_10457	f-box kelch-repeat protein at1g74510-like	1787	20	0	0.8645		-	-	no IPS match
G1R_contig_10458	PREDICTED: uncharacterized protein LOC101768308	618	3	7.2e-12	0.8333		-	-	no IPS match
G1R_contig_10459	tpa: pox domain homeobox dna-binding domain family protein	570	8	1.5e-39	0.7675	3	C:nucleus; F:DNA binding; P:regulation of transcription, DNA-templated	-	no IPS match
G1R_contig_1046	synaptotagmin-2-like isoform x1	2081	20	0	0.9115	1	C:cytoplasmic membrane-bounded vesicle	-	SIGNAL_PEPTIDE_H_REGION (PHOBIUS); NON_CYTOPLASMIC_DOMAIN (PHOBIUS); SIGNAL_PEPTIDE_C_REGION (PHOBIUS); TRANSMEMBRANE (PHOBIUS); CYTOPLASMIC_DOMAIN (PHOBIUS); TRANSMEMBRANE (PHOBIUS); SIGNAL_PEPTIDE_N_REGION (PHOBIUS); NON_CYTOPLASMIC_DOMAIN (PHOBIUS); SIGNAL_PEPTIDE (PHOBIUS); SignalP-TM (SIGNALP_EUK)
G1R_contig_10460	cycloartenol-c-24-methyltransferase 1	1570	20	0	0.9585	14	C:vacuole; C:endoplasmic reticulum; C:plasmodesma; F:sterol 24-C-methyltransferase activity; P:acetyl-CoA metabolic process; P:polyamine catabolic process; P:response to wounding; P:embryo development ending in seed dormancy; P:coumarin biosynthetic process; P:sterol biosynthetic process; P:brassinosteroid biosynthetic process; P:pentacyclic triterpenoid biosynthetic process; P:methylation; P:cel…	EC:2.1.1.41; EC:2.1.1	IPR029063 (G3DSA:3.40.50.GENE3D); IPR013216 (PFAM); IPR013705 (PFAM); PTHR10108 (PANTHER); PTHR10108:SF716 (PANTHER); IPR030384 (PROSITE_PROFILES); IPR029063 (SUPERFAMILY)
G1R_contig_10461	---NA---	278	0	-	-		-	-	no IPS match
G1R_contig_10462	---NA---	391	0	-	-		-	-	no IPS match
G1R_contig_10463	dead-box atp-dependent rna helicase 5	1627	20	0	0.929	10	C:nucleolus; C:cytosol; F:RNA binding; F:helicase activity; F:ATP binding; F:zinc ion binding; F:protein-cysteine S-palmitoyltransferase activity; P:RNA methylation; P:rRNA processing; P:acyl-carrier-protein biosynthetic process	EC:3.6.1; EC:2.3.1.225; EC:3.6.1.15; EC:2.3.1	IPR014001 (SMART); IPR001650 (SMART); IPR011545 (PFAM); IPR027417 (G3DSA:3.40.50.GENE3D); IPR001650 (PFAM); IPR027417 (G3DSA:3.40.50.GENE3D); PTHR24031:SF215 (PANTHER); PTHR24031 (PANTHER); IPR000629 (PROSITE_PATTERNS); IPR014014 (PROSITE_PROFILES); IPR001650 (PROSITE_PROFILES); IPR014001 (PROSITE_PROFILES); IPR027417 (SUPERFAMILY)
G1R_contig_10464	gag-pol protein	1501	20	5e-169	0.6185	1	C:mitochondrion	-	Coil (COILS); IPR005162 (PFAM); PTHR10178 (PANTHER); PTHR10178:SF283 (PANTHER)
G1R_contig_10465	serine threonine-protein kinase d6pkl1	991	20	0	0.8785	14	C:nucleus; C:plasma membrane; F:protein kinase activity; F:ATP binding; P:protein phosphorylation; P:determination of bilateral symmetry; P:organ morphogenesis; P:meristem initiation; P:xylem and phloem pattern formation; P:meristem maintenance; P:xylem development; P:cell wall macromolecule metabolic process; P:flower morphogenesis; P:negative regulation of biological process	-	IPR000719 (PFAM); G3DSA:3.30.200.20 (GENE3D); PTHR24351 (PANTHER); PTHR24351:SF55 (PANTHER); IPR000719 (PROSITE_PROFILES); IPR011009 (SUPERFAMILY)
G1R_contig_10466	gdsl esterase lipase at5g03610-like	462	20	6.7e-47	0.906	4	C:cytoplasmic membrane-bounded vesicle; F:transcription factor activity, sequence-specific DNA binding; F:hydrolase activity, acting on ester bonds; P:regulation of transcription, DNA-templated	-	IPR013830 (G3DSA:3.40.50.GENE3D); PTHR22835 (PANTHER); PTHR22835:SF133 (PANTHER); IPR001289 (PROSITE_PROFILES)
G1R_contig_10467	ddb1- and cul4-associated factor 8 isoform x1	1544	20	0	0.8	1	C:mitochondrion	-	SIGNAL_PEPTIDE_C_REGION (PHOBIUS); SIGNAL_PEPTIDE_H_REGION (PHOBIUS); SIGNAL_PEPTIDE_N_REGION (PHOBIUS); SIGNAL_PEPTIDE (PHOBIUS); NON_CYTOPLASMIC_DOMAIN (PHOBIUS); SignalP-noTM (SIGNALP_EUK)
G1R_contig_10468	snf2 domain-containing protein classy 3-like	750	20	6.2e-95	0.9335	4	F:DNA binding; F:helicase activity; F:ATP binding; P:metabolic process	EC:3.6.1; EC:3.6.1.15	IPR001650 (SMART); IPR027417 (G3DSA:3.40.50.GENE3D); IPR001650 (PFAM); PTHR10799 (PANTHER); PTHR10799:SF41 (PANTHER); IPR001650 (PROSITE_PROFILES); IPR027417 (SUPERFAMILY)
G1R_contig_10469	cation calcium exchanger 1-like	790	20	1.7e-91	0.621	2	C:integral component of membrane; P:transmembrane transport	-	PTHR12266:SF2 (PANTHER); PTHR12266 (PANTHER); SIGNAL_PEPTIDE_N_REGION (PHOBIUS); NON_CYTOPLASMIC_DOMAIN (PHOBIUS); CYTOPLASMIC_DOMAIN (PHOBIUS); TRANSMEMBRANE (PHOBIUS); SIGNAL_PEPTIDE (PHOBIUS); NON_CYTOPLASMIC_DOMAIN (PHOBIUS); SIGNAL_PEPTIDE_H_REGION (PHOBIUS); TRANSMEMBRANE (PHOBIUS); NON_CYTOPLASMIC_DOMAIN (PHOBIUS); SIGNAL_PEPTIDE_C_REGION (PHOBIUS); TRANSMEMBRANE (PHOBIUS); CYTOPLASMIC_DOM…
G1R_contig_1047	26s proteasome non-atpase regulatory subunit 12 homolog a-like	1629	20	0	0.9505	2	C:proteasome complex; F:protein binding	-	Coil (COILS); IPR000717 (SMART); IPR000717 (PFAM); IPR011991 (G3DSA:1.10.10.GENE3D); PTHR10855 (PANTHER); PTHR10855:SF1 (PANTHER); SSF46785 (SUPERFAMILY)
G1R_contig_10470	protein chloroplastic-like	443	20	1.4e-82	0.851	5	C:chloroplast; F:copper ion binding; P:response to metal ion; P:photoperiodism, flowering; P:protein homotrimerization	-	IPR004323 (PFAM); G3DSA:3.30.70.830 (GENE3D); PTHR23419:SF0 (PANTHER); IPR004323 (PANTHER); NON_CYTOPLASMIC_DOMAIN (PHOBIUS); CYTOPLASMIC_DOMAIN (PHOBIUS); TRANSMEMBRANE (PHOBIUS); IPR011322 (SUPERFAMILY); TMhelix (TMHMM)
G1R_contig_10471	hua2-like protein 3	1020	20	5.3e-86	0.615	1	C:cytoplasmic membrane-bounded vesicle	-	TRANSMEMBRANE (PHOBIUS); NON_CYTOPLASMIC_DOMAIN (PHOBIUS); TRANSMEMBRANE (PHOBIUS); CYTOPLASMIC_DOMAIN (PHOBIUS); CYTOPLASMIC_DOMAIN (PHOBIUS); TMhelix (TMHMM)
G1R_contig_10472	protein root uvb sensitive 5 isoform x1	927	20	0	0.87	2	C:plastid; F:nucleic acid binding	-	IPR006968 (PFAM); PTHR12770:SF20 (PANTHER); IPR006968 (PANTHER)
G1R_contig_10473	wd repeat-containing protein 70	1900	20	0	0.957	5	C:Cul4-RING E3 ubiquitin ligase complex; F:protein binding; P:N-terminal protein myristoylation; P:protein targeting to mitochondrion; P:photoperiodism, flowering	-	IPR020472 (PRINTS); IPR001680 (SMART); IPR001680 (PFAM); IPR015943 (G3DSA:2.130.10.GENE3D); PTHR16017:SF0 (PANTHER); PTHR16017 (PANTHER); IPR019775 (PROSITE_PATTERNS); IPR001680 (PROSITE_PROFILES); IPR001680 (PROSITE_PROFILES); IPR001680 (PROSITE_PROFILES); IPR017986 (PROSITE_PROFILES); IPR001680 (PROSITE_PROFILES); IPR017986 (SUPERFAMILY)
G1R_contig_10474	thylakoid lumenal protein chloroplastic	856	20	1.7e-119	0.968	1	C:chloroplast thylakoid membrane	-	no IPS match
G1R_contig_10475	serine threonine-protein kinase afc2	382	20	1.6e-84	0.9755	5	F:protein kinase activity; F:ATP binding; P:mRNA processing; P:positive regulation of translation; P:protein autophosphorylation	-	G3DSA:1.10.510.10 (GENE3D); IPR000719 (PFAM); G3DSA:3.30.200.20 (GENE3D); PTHR24058 (PANTHER); PTHR24058:SF44 (PANTHER); IPR008271 (PROSITE_PATTERNS); IPR000719 (PROSITE_PROFILES); IPR011009 (SUPERFAMILY)
G1R_contig_10476	PREDICTED: uncharacterized protein LOC101783891	1181	20	0	0.7475	2	F:transferase activity, transferring glycosyl groups; P:metabolic process	-	IPR029044 (G3DSA:3.90.550.GENE3D); PTHR13778 (PANTHER); PTHR13778:SF1 (PANTHER); CYTOPLASMIC_DOMAIN (PHOBIUS); NON_CYTOPLASMIC_DOMAIN (PHOBIUS); TRANSMEMBRANE (PHOBIUS); IPR029044 (SUPERFAMILY)
G1R_contig_10477	vacuolar amino acid transporter 1-like	1963	20	0	0.862	1	C:integral component of membrane	-	IPR013057 (PFAM); PTHR22950 (PANTHER); PTHR22950:SF60 (PANTHER); TRANSMEMBRANE (PHOBIUS); CYTOPLASMIC_DOMAIN (PHOBIUS); NON_CYTOPLASMIC_DOMAIN (PHOBIUS); CYTOPLASMIC_DOMAIN (PHOBIUS); TRANSMEMBRANE (PHOBIUS); NON_CYTOPLASMIC_DOMAIN (PHOBIUS); TRANSMEMBRANE (PHOBIUS); NON_CYTOPLASMIC_DOMAIN (PHOBIUS); CYTOPLASMIC_DOMAIN (PHOBIUS); TRANSMEMBRANE (PHOBIUS); NON_CYTOPLASMIC_DOMAIN (PHOBIUS); TRANSMEM…
G1R_contig_10478	vacuolar protein sorting-associated protein 36	418	20	5e-71	0.786	3	C:ESCRT II complex; F:phosphatidylinositol-3-phosphate binding; F:ubiquitin binding	-	no IPS match
G1R_contig_10479	lysine-specific demethylase jmj706-like isoform x1	1331	20	3.5e-179	0.673	5	C:heterochromatin; F:histone demethylase activity (H3-K9 specific); P:histone H3-K9 demethylation; P:positive regulation of gene expression, epigenetic; P:flower morphogenesis	-	no IPS match
G1R_contig_1048	ac078948_18 serine protease	2448	20	0	0.762	2	P:proteolysis; F:peptidase activity	-	PF13365 (PFAM); PTHR18868 (PANTHER); IPR009003 (SUPERFAMILY); IPR009003 (SUPERFAMILY)
G1R_contig_10480	uncharacterized protein LOC100384675	321	1	3.6e-06	0.78		-	-	SIGNAL_PEPTIDE_H_REGION (PHOBIUS); SIGNAL_PEPTIDE_C_REGION (PHOBIUS); SIGNAL_PEPTIDE_N_REGION (PHOBIUS); NON_CYTOPLASMIC_DOMAIN (PHOBIUS); SIGNAL_PEPTIDE (PHOBIUS)
G1R_contig_10481	domain containing expressed	1320	20	1.3e-176	0.869	2	C:chloroplast membrane; P:fatty acid metabolic process	-	CYTOPLASMIC_DOMAIN (PHOBIUS); NON_CYTOPLASMIC_DOMAIN (PHOBIUS); NON_CYTOPLASMIC_DOMAIN (PHOBIUS); TRANSMEMBRANE (PHOBIUS); SIGNAL_PEPTIDE_H_REGION (PHOBIUS); TRANSMEMBRANE (PHOBIUS); TRANSMEMBRANE (PHOBIUS); SIGNAL_PEPTIDE_C_REGION (PHOBIUS); SIGNAL_PEPTIDE_N_REGION (PHOBIUS); CYTOPLASMIC_DOMAIN (PHOBIUS); SIGNAL_PEPTIDE (PHOBIUS); TMhelix (TMHMM); TMhelix (TMHMM)
G1R_contig_10482	---NA---	698	0	-	-		-	-	SignalP-TM (SIGNALP_GRAM_POSITIVE)
G1R_contig_10483	protein phosphatase 2c 35-like	1545	20	0	0.866	6	C:plasma membrane; F:nucleic acid binding; F:protein serine/threonine phosphatase activity; F:zinc ion binding; P:protein dephosphorylation; P:defense response	EC:3.1.3.16; EC:3.1; EC:3.1.3.41	IPR001932 (SMART); IPR001932 (PFAM); IPR001932 (G3DSA:3.60.40.GENE3D); IPR015655 (PANTHER); PTHR13832:SF228 (PANTHER); IPR015655 (PANTHER); PTHR13832:SF228 (PANTHER); IPR015655 (PANTHER); PTHR13832:SF228 (PANTHER); IPR001932 (PROSITE_PROFILES); IPR001932 (SUPERFAMILY)
G1R_contig_10484	PREDICTED: uncharacterized protein LOC101785806	838	15	2.2e-140	0.5827		-	-	no IPS match
G1R_contig_10485	lipid binding protein	700	20	2.3e-68	0.734	5	C:cytoplasmic membrane-bounded vesicle; C:anchored component of membrane; F:metalloendopeptidase activity; F:metal ion binding; P:proteolysis	EC:3.4.24	Coil (COILS); SIGNAL_PEPTIDE_N_REGION (PHOBIUS); SIGNAL_PEPTIDE_C_REGION (PHOBIUS); CYTOPLASMIC_DOMAIN (PHOBIUS); TRANSMEMBRANE (PHOBIUS); SIGNAL_PEPTIDE (PHOBIUS); NON_CYTOPLASMIC_DOMAIN (PHOBIUS); SIGNAL_PEPTIDE_H_REGION (PHOBIUS); TMhelix (TMHMM)
G1R_contig_10486	transmembrane protein 184 homolog ddb_g0279555-like	825	20	1.1e-111	0.9205	5	C:mitochondrion; C:membrane; C:cytoplasmic membrane-bounded vesicle; F:kinase activity; P:phosphorylation	-	IPR005178 (PFAM); IPR005178 (PANTHER); PTHR23423:SF23 (PANTHER); TRANSMEMBRANE (PHOBIUS); CYTOPLASMIC_DOMAIN (PHOBIUS); NON_CYTOPLASMIC_DOMAIN (PHOBIUS); TMhelix (TMHMM); TMhelix (TMHMM)
G1R_contig_10487	PREDICTED: uncharacterized protein LOC101767807	1456	20	0	0.892	6	C:intracellular; F:O-acyltransferase activity; F:hydrolase activity, acting on ester bonds; P:GPI anchor metabolic process; P:intracellular protein transport; P:acyl-carrier-protein biosynthetic process	EC:2.3.1	IPR000073 (PFAM); IPR029058 (G3DSA:3.40.50.GENE3D); PTHR31934 (PANTHER); PTHR31934:SF3 (PANTHER); IPR029058 (SUPERFAMILY)
G1R_contig_10488	ubiquitin domain-containing protein 1-like	684	20	4.8e-81	0.887		-	-	PTHR13609:SF9 (PANTHER); PTHR13609 (PANTHER)
G1R_contig_10489	tubulin-folding cofactor c-like	387	20	4.2e-72	0.914	5	C:plastid; P:microtubule cytoskeleton organization; P:cell morphogenesis; P:tubulin complex assembly; P:post-chaperonin tubulin folding pathway	-	IPR006599 (SMART); IPR012945 (PFAM); IPR027684 (PANTHER); IPR017901 (PROSITE_PROFILES)
G1R_contig_1049	dead-box atp-dependent rna helicase 37-like	2029	20	0	0.9225	5	C:plastid; F:RNA binding; F:helicase activity; F:ATP binding; P:metabolic process	EC:3.6.1; EC:3.6.1.15	IPR014001 (SMART); IPR001650 (SMART); IPR001650 (PFAM); IPR011545 (PFAM); IPR027417 (G3DSA:3.40.50.GENE3D); IPR027417 (G3DSA:3.40.50.GENE3D); PTHR24031 (PANTHER); PTHR24031:SF9 (PANTHER); PTHR24031 (PANTHER); PTHR24031:SF9 (PANTHER); IPR014001 (PROSITE_PROFILES); IPR001650 (PROSITE_PROFILES); IPR014014 (PROSITE_PROFILES); IPR027417 (SUPERFAMILY)
G1R_contig_10490	transcription factor divaricata-like	450	20	4.3e-79	0.789	4	C:nucleus; F:DNA binding; F:chromatin binding; C:chromatin	-	IPR001005 (SMART); IPR006447 (TIGRFAM); IPR001005 (PFAM); IPR009057 (G3DSA:1.10.10.GENE3D); PTHR25040:SF147 (PANTHER); PTHR25040 (PANTHER); IPR017930 (PROSITE_PROFILES); IPR009057 (SUPERFAMILY)
G1R_contig_10491	pra1 family protein a1-like	1156	20	3e-136	0.9505	2	C:plastid; C:membrane	-	IPR004895 (PFAM); PTHR12859:SF0 (PANTHER); PTHR12859 (PANTHER); TRANSMEMBRANE (PHOBIUS); CYTOPLASMIC_DOMAIN (PHOBIUS); NON_CYTOPLASMIC_DOMAIN (PHOBIUS); CYTOPLASMIC_DOMAIN (PHOBIUS); TRANSMEMBRANE (PHOBIUS); NON_CYTOPLASMIC_DOMAIN (PHOBIUS); CYTOPLASMIC_DOMAIN (PHOBIUS); TRANSMEMBRANE (PHOBIUS); TRANSMEMBRANE (PHOBIUS); TMhelix (TMHMM); TMhelix (TMHMM); TMhelix (TMHMM); TMhelix (TMHMM)
G1R_contig_10492	delta -sterol reductase-like	480	20	4.6e-29	0.924	22	C:vacuolar membrane; C:plasma membrane; F:UDP-N-acetylmuramate dehydrogenase activity; F:flavin adenine dinucleotide binding; P:polysaccharide biosynthetic process; P:polysaccharide catabolic process; P:starch metabolic process; P:acetyl-CoA metabolic process; P:plant-type cell wall organization; P:lignin metabolic process; P:multidimensional cell growth; P:plant-type secondary cell wall biogenes…	EC:1.1.1.158	no IPS match
G1R_contig_10493	probable transmembrane ascorbate ferrireductase 2	1057	20	9.9e-128	0.877	7	C:Golgi apparatus; C:integral component of membrane; C:cytoplasmic membrane-bounded vesicle; P:response to sucrose; P:response to glucose; P:response to fructose; P:oxidation-reduction process	-	IPR006593 (SMART); IPR004877 (PFAM); PTHR10106 (PANTHER); NON_CYTOPLASMIC_DOMAIN (PHOBIUS); TRANSMEMBRANE (PHOBIUS); CYTOPLASMIC_DOMAIN (PHOBIUS); TRANSMEMBRANE (PHOBIUS); CYTOPLASMIC_DOMAIN (PHOBIUS); NON_CYTOPLASMIC_DOMAIN (PHOBIUS); TRANSMEMBRANE (PHOBIUS); NON_CYTOPLASMIC_DOMAIN (PHOBIUS); TRANSMEMBRANE (PHOBIUS); CYTOPLASMIC_DOMAIN (PHOBIUS); TRANSMEMBRANE (PHOBIUS); TRANSMEMBRANE (PHOBIUS);…
G1R_contig_10494	PREDICTED: uncharacterized protein LOC101756255	873	20	2.4e-69	0.702	1	C:mitochondrion	-	Coil (COILS)
G1R_contig_10495	---NA---	632	0	-	-		-	-	no IPS match
G1R_contig_10496	dna ligase 1	681	20	3.9e-101	0.938	7	F:DNA binding; F:DNA ligase (ATP) activity; F:ATP binding; P:DNA replication; P:DNA recombination; P:DNA ligation involved in DNA repair; P:DNA biosynthetic process	EC:6.5.1; EC:6.5.1.1	IPR012340 (G3DSA:2.40.50.GENE3D); IPR012309 (PFAM); PTHR10459 (PANTHER); IPR012310 (PROSITE_PROFILES); IPR012340 (SUPERFAMILY)
G1R_contig_10497	ubiquitin carboxyl-terminal hydrolase isozyme l3-like isoform x2	899	20	7.1e-168	0.808	4	C:intracellular; F:ubiquitin-specific protease activity; P:ubiquitin-dependent protein catabolic process; P:protein deubiquitination	EC:3.4	IPR001578 (PRINTS); IPR001578 (PFAM); IPR001578 (G3DSA:3.40.532.GENE3D); IPR001578 (PANTHER); SSF54001 (SUPERFAMILY)
G1R_contig_10498	probable calcium-transporting atpase plasma membrane-type	223	20	5.2e-42	0.776	10	C:integral component of membrane; F:calcium-transporting ATPase activity; F:calmodulin binding; F:ATP binding; F:O-methyltransferase activity; F:metal ion binding; F:protein dimerization activity; P:methylation; P:calcium ion transmembrane transport; C:sarcoplasmic reticulum	EC:3.6.1; EC:3.6.1.3; EC:3.6.3.8; EC:2.1.1; EC:3.6.1.15	PTHR24093 (PANTHER); PTHR24093:SF221 (PANTHER)
G1R_contig_10499	protein strawberry notch homolog 1-like isoform x1	2206	20	0	0.915	2	F:zinc ion binding; P:regulation of transcription, DNA-templated	-	IPR027417 (G3DSA:3.40.50.GENE3D); IPR026937 (PFAM); IPR026741 (PANTHER); PTHR12706:SF13 (PANTHER); IPR027417 (SUPERFAMILY)
G1R_contig_105	catalytic protein phosphatase type 2c	1751	20	0	0.898	4	C:plastid; F:protein serine/threonine phosphatase activity; F:metal ion binding; P:protein dephosphorylation	EC:3.1.3.16; EC:3.1; EC:3.1.3.41	IPR001932 (SMART); IPR001932 (SMART); IPR001932 (PFAM); IPR001932 (G3DSA:3.60.40.GENE3D); IPR015655 (PANTHER); PTHR13832:SF25 (PANTHER); IPR001932 (PROSITE_PROFILES); IPR001932 (SUPERFAMILY)
G1R_contig_1050	fiber protein fb2	1370	20	3.1e-134	0.8535		-	-	IPR008598 (PFAM); IPR027935 (PFAM); PTHR31875:SF2 (PANTHER); PTHR31875 (PANTHER)
G1R_contig_10500	monothiol glutaredoxin-s11	1683	20	0	0.8905	8	C:cytoplasm; F:electron carrier activity; F:protein disulfide oxidoreductase activity; F:metal ion binding; F:2 iron, 2 sulfur cluster binding; P:cell redox homeostasis; P:oxidation-reduction process; P:obsolete electron transport	-	no IPS match
G1R_contig_10501	probable inactive leucine-rich repeat receptor-like protein kinase at3g03770	508	20	1.7e-107	0.788	4	F:protein kinase activity; F:ATP binding; F:oxidoreductase activity; P:protein phosphorylation	-	G3DSA:1.10.510.10 (GENE3D); IPR000719 (PFAM); PTHR24420:SF586 (PANTHER); PTHR24420 (PANTHER); IPR000719 (PROSITE_PROFILES); IPR011009 (SUPERFAMILY)
G1R_contig_10502	nonspecific lipid-transfer protein precursor	350	20	5.8e-24	0.8025	5	C:cytoplasmic membrane-bounded vesicle; F:peptidase activity; F:lipid binding; P:proteolysis; P:transport	-	TRANSMEMBRANE (PHOBIUS); CYTOPLASMIC_DOMAIN (PHOBIUS); NON_CYTOPLASMIC_DOMAIN (PHOBIUS); SignalP-TM (SIGNALP_GRAM_POSITIVE); TMhelix (TMHMM)
G1R_contig_10503	PREDICTED: uncharacterized protein LOC101786981	365	9	2e-75	0.6611	1	F:calmodulin binding	-	no IPS match
G1R_contig_10504	lipid phosphate phosphatase 2-like	1542	20	0	0.892	4	C:membrane; C:cytoplasmic membrane-bounded vesicle; F:catalytic activity; P:metabolic process	-	no IPS match
G1R_contig_10505	clathrin heavy chain 1-like	361	20	6.5e-63	0.9955	6	C:clathrin coat of trans-Golgi network vesicle; C:clathrin coat of coated pit; F:structural molecule activity; F:binding; P:intracellular protein transport; P:vesicle-mediated transport	-	IPR000547 (PFAM); PTHR10292 (PANTHER); IPR000547 (PROSITE_PROFILES); IPR000547 (PROSITE_PROFILES); IPR016024 (SUPERFAMILY)
G1R_contig_10506	negatively light-regulated expressed	574	20	1.1e-54	0.8475		-	-	no IPS match
G1R_contig_10507	disease resistance rpp13-like protein 3-like	2313	20	0	0.733	1	F:ADP binding	-	PR00364 (PRINTS); IPR027417 (G3DSA:3.40.50.GENE3D); G3DSA:3.80.10.10 (GENE3D); IPR002182 (PFAM); PTHR23155:SF445 (PANTHER); PTHR23155 (PANTHER); PTHR23155:SF445 (PANTHER); PTHR23155 (PANTHER); SSF52047 (SUPERFAMILY); IPR027417 (SUPERFAMILY)
G1R_contig_10508	---NA---	223	0	-	-		-	-	no IPS match
G1R_contig_10509	---NA---	306	0	-	-		-	-	no IPS match
G1R_contig_1051	phospholipid transfer protein 1	639	20	8.6e-44	0.9365	2	F:lipid binding; P:lipid transport	-	IPR000528 (PRINTS); IPR016140 (SMART); IPR016140 (PFAM); G3DSA:1.10.110.10 (GENE3D); IPR000528 (PROSITE_PATTERNS); NON_CYTOPLASMIC_DOMAIN (PHOBIUS); SIGNAL_PEPTIDE (PHOBIUS); SIGNAL_PEPTIDE_H_REGION (PHOBIUS); SIGNAL_PEPTIDE_C_REGION (PHOBIUS); SIGNAL_PEPTIDE_N_REGION (PHOBIUS); SignalP-noTM (SIGNALP_GRAM_NEGATIVE); SignalP-noTM (SIGNALP_EUK); SignalP-TM (SIGNALP_GRAM_POSITIVE); IPR016140 (SUPERF…
G1R_contig_10510	PREDICTED: uncharacterized protein LOC101777467	301	20	1.3e-63	0.8145	2	F:metal ion binding; P:phosphatidylinositol biosynthetic process	-	IPR012827 (G3DSA:1.20.120.GENE3D); IPR012312 (PFAM); IPR012827 (SUPERFAMILY)
G1R_contig_10511	proteasome subunit beta type-3	1079	20	3.7e-147	0.9735	6	C:nucleus; C:proteasome core complex; C:cytoplasmic membrane-bounded vesicle; F:threonine-type endopeptidase activity; P:proteasomal ubiquitin-independent protein catabolic process; P:proteasome-mediated ubiquitin-dependent protein catabolic process	EC:3.4.25	no IPS match
G1R_contig_10512	probable atp-dependent rna helicase ddx5	240	20	1.1e-47	0.9335	6	F:nucleic acid binding; F:helicase activity; F:ATP binding; P:karyogamy; P:RNA methylation; P:embryo sac egg cell differentiation	EC:3.6.1; EC:3.6.1.15	IPR027417 (G3DSA:3.40.50.GENE3D); PTHR24031 (PANTHER); PTHR24031:SF97 (PANTHER)
G1R_contig_10513	rapid alkalinization factor 1 precursor	838	20	1e-55	0.7845	1	C:cytoplasmic membrane-bounded vesicle	-	no IPS match
G1R_contig_10514	PREDICTED: uncharacterized protein LOC101754090 isoform X2	564	20	1.3e-36	0.869	2	C:mitochondrion; C:plastid	-	no IPS match
G1R_contig_10515	lysm domain receptor-like kinase 3	1743	20	0	0.871	12	C:plasma membrane; C:plasmodesma; C:cytoplasmic membrane-bounded vesicle; F:peptide receptor activity; F:transmembrane receptor protein serine/threonine kinase activity; F:ATP binding; F:ubiquitin protein ligase binding; P:microtubule nucleation; P:transmembrane receptor protein serine/threonine kinase signaling pathway; P:serine family amino acid metabolic process; P:hormone-mediated signaling p…	EC:2.7.11	IPR018392 (SMART); IPR002290 (SMART); IPR001245 (PFAM); IPR018392 (G3DSA:3.10.350.GENE3D); G3DSA:1.10.510.10 (GENE3D); IPR013320 (G3DSA:2.60.120.GENE3D); G3DSA:3.30.200.20 (GENE3D); PTHR24420:SF569 (PANTHER); PTHR24420 (PANTHER); IPR017441 (PROSITE_PATTERNS); IPR008271 (PROSITE_PATTERNS); TRANSMEMBRANE (PHOBIUS); CYTOPLASMIC_DOMAIN (PHOBIUS); NON_CYTOPLASMIC_DOMAIN (PHOBIUS); IPR000719 (PROSITE_P…
G1R_contig_10516	ubiquinone biosynthesis protein mitochondrial	424	20	5.9e-97	0.954	2	C:mitochondrion; P:ubiquinone biosynthetic process	-	IPR013718 (PFAM); IPR012762 (TIGRFAM); PTHR21427 (PANTHER)
G1R_contig_10517	iaa-amino acid hydrolase ilr1-like 5	960	20	0	0.872	4	C:cytoplasmic membrane-bounded vesicle; F:IAA-amino acid conjugate hydrolase activity; P:nitrogen compound metabolic process; P:auxin metabolic process	-	IPR011650 (G3DSA:3.30.70.GENE3D); G3DSA:3.40.630.10 (GENE3D); IPR002933 (PFAM); IPR017439 (TIGRFAM); PTHR11014 (PANTHER); PTHR11014:SF60 (PANTHER); SSF53187 (SUPERFAMILY); IPR011650 (SUPERFAMILY)
G1R_contig_10518	uncharacterized atp-dependent helicase -like isoform x4	987	18	0	0.6311	3	F:nucleotide binding; F:nucleic acid binding; F:metal ion binding	-	no IPS match
G1R_contig_10519	serine threonine-protein phosphatase pp2a-4 catalytic subunit-like	1512	20	0	0.979	4	C:cytoplasm; F:phosphoprotein phosphatase activity; F:metal ion binding; P:protein dephosphorylation	EC:3.1.3.16; EC:3.1; EC:3.1.3.41	IPR006186 (PRINTS); IPR006186 (SMART); IPR004843 (PFAM); IPR029052 (G3DSA:3.60.21.GENE3D); PTHR11668 (PANTHER); PTHR11668:SF221 (PANTHER); IPR006186 (PROSITE_PATTERNS); IPR029052 (SUPERFAMILY)
G1R_contig_1052	lipid-transfer protein	601	20	1.6e-44	0.9005	2	F:lipid binding; P:lipid transport	-	no IPS match
G1R_contig_10520	armadillo beta-catenin-like repeat family expressed	296	20	1.3e-49	0.9105	1	C:cytoplasm	-	no IPS match
G1R_contig_10521	uncharacterized conserved expressed	1287	20	0	0.91	1	C:mitochondrion	-	IPR009770 (PFAM); PTHR31136:SF1 (PANTHER); PTHR31136 (PANTHER)
G1R_contig_10522	bromodomain-containing protein 4b-like	1097	20	1.6e-162	0.9255	8	C:plastid; C:cytoplasmic membrane-bounded vesicle; F:DNA binding; F:protein kinase activity; F:protein binding; F:ATP binding; P:protein phosphorylation; P:recognition of pollen	-	IPR001487 (PRINTS); IPR001487 (SMART); IPR001487 (G3DSA:1.20.920.GENE3D); IPR001487 (PFAM); PTHR22881 (PANTHER); IPR018359 (PROSITE_PATTERNS); IPR001487 (PROSITE_PROFILES); IPR001487 (SUPERFAMILY)
G1R_contig_10523	PREDICTED: uncharacterized protein LOC101753139	1001	20	7.6e-98	0.8395	4	P:protein folding; P:response to heat; P:response to high light intensity; P:response to hydrogen peroxide	-	no IPS match
G1R_contig_10524	ring zinc finger domain superfamily protein	666	20	6.4e-92	0.8175	5	C:intracellular; F:protein binding; F:zinc ion binding; P:fatty acid beta-oxidation; P:protein import into peroxisome matrix	-	IPR001841 (SMART); IPR001841 (PFAM); IPR013083 (G3DSA:3.30.40.GENE3D); PTHR14155 (PANTHER); IPR001841 (PROSITE_PROFILES); SSF57850 (SUPERFAMILY)
G1R_contig_10525	protein auxin response 4	474	20	9.5e-34	0.8415	5	C:mitochondrion; C:vacuolar membrane; P:response to mechanical stimulus; P:response to auxin; P:auxin polar transport	-	IPR029058 (G3DSA:3.40.50.GENE3D); IPR029058 (SUPERFAMILY)
G1R_contig_10526	trna(adenine ) chloroplastic-like	829	20	1.4e-113	0.965	3	F:zinc ion binding; F:guanine deaminase activity; P:purine nucleobase metabolic process	EC:3.5.4.3	IPR002125 (PFAM); G3DSA:3.40.140.10 (GENE3D); PTHR11079 (PANTHER); PTHR11079:SF25 (PANTHER); IPR016192 (PROSITE_PATTERNS); IPR002125 (PROSITE_PROFILES); IPR016193 (SUPERFAMILY)
G1R_contig_10527	---NA---	245	0	-	-		-	-	no IPS match
G1R_contig_10528	nf-x1-type zinc finger protein nfxl2	218	20	7.4e-39	0.8705	8	C:nucleus; C:plastid; F:RNA polymerase II regulatory region sequence-specific DNA binding; F:transcriptional repressor activity, RNA polymerase II core promoter proximal region sequence-specific binding; F:zinc ion binding; P:negative regulation of transcription from RNA polymerase II promoter; P:response to salt stress; P:regulation of hydrogen peroxide metabolic process	-	PTHR12360 (PANTHER); PTHR12360:SF1 (PANTHER)
G1R_contig_10529	dna-directed rna polymerases i and iii subunit rpac1-like	288	20	1.1e-60	0.842	9	F:DNA binding; F:DNA-directed RNA polymerase activity; F:methyltransferase activity; F:protein dimerization activity; P:transcription, DNA-templated; P:methylation; C:nucleolus; P:purine nucleobase metabolic process; P:pyrimidine nucleobase metabolic process	EC:2.7.7.6	IPR011262 (G3DSA:2.170.120.GENE3D); PTHR11800:SF13 (PANTHER); PTHR11800 (PANTHER)
G1R_contig_1053	PREDICTED: uncharacterized protein LOC101759467	1212	20	0	0.7235	2	C:mitochondrion; F:zinc ion binding	-	Coil (COILS)
G1R_contig_10530	dna-directed rna polymerases i and iii subunit rpac1-like	680	20	9.3e-79	0.8625	7	F:DNA binding; F:DNA-directed RNA polymerase activity; F:protein dimerization activity; P:transcription, DNA-templated; C:nucleolus; P:purine nucleobase metabolic process; P:pyrimidine nucleobase metabolic process	EC:2.7.7.6	G3DSA:3.30.1360.10 (GENE3D); IPR009025 (PFAM); PTHR11800 (PANTHER); PTHR11800:SF13 (PANTHER); IPR009025 (SUPERFAMILY)
G1R_contig_10531	---NA---	358	0	-	-		-	-	no IPS match
G1R_contig_10532	disease resistance protein rpp13-like isoform x1	692	20	1.5e-127	0.797	2	F:ATP binding; F:ADP binding	-	Coil (COILS); IPR002182 (PFAM); IPR027417 (G3DSA:3.40.50.GENE3D); PTHR23155:SF445 (PANTHER); PTHR23155 (PANTHER); IPR027417 (SUPERFAMILY)
G1R_contig_10533	homeobox-leucine zipper protein hox15-like	1376	20	3.2e-127	0.7535	6	C:nucleus; C:transcription factor complex; F:transcription factor activity, sequence-specific DNA binding; F:sequence-specific DNA binding; P:regulation of transcription, DNA-templated; P:regulation of transcription, DNA-templated	-	Coil (COILS); IPR001356 (SMART); IPR003106 (SMART); IPR003106 (PFAM); IPR001356 (PFAM); IPR009057 (G3DSA:1.10.10.GENE3D); PTHR24326:SF177 (PANTHER); PTHR24326 (PANTHER); IPR017970 (PROSITE_PATTERNS); IPR001356 (PROSITE_PROFILES); IPR009057 (SUPERFAMILY)
G1R_contig_10534	u4 u6 small nuclear ribonucleoprotein prp31	1464	20	0	0.958	3	C:viral nucleocapsid; C:U4/U6 x U5 tri-snRNP complex; P:spliceosomal tri-snRNP complex assembly	-	IPR012976 (SMART); IPR019175 (PFAM); IPR002687 (PFAM); IPR012976 (PFAM); IPR027105 (PANTHER); IPR002687 (PROSITE_PROFILES); SSF89124 (SUPERFAMILY)
G1R_contig_10535	casp-like protein sb03g029220-like	336	11	1.4e-21	0.8145	2	C:plasma membrane; C:integral component of membrane	-	no IPS match
G1R_contig_10536	galactosylgalactosylxylosylprotein 3-beta-glucuronosyltransferase 1	1895	20	0	0.8565	5	C:Golgi membrane; C:integral component of membrane; F:galactosylgalactosylxylosylprotein 3-beta-glucuronosyltransferase activity; P:chondroitin sulfate biosynthetic process; P:cell wall organization	EC:2.4.1.17; EC:2.4.1.135	IPR005027 (PFAM); IPR029044 (G3DSA:3.90.550.GENE3D); IPR005027 (PANTHER); PTHR10896:SF20 (PANTHER); CYTOPLASMIC_DOMAIN (PHOBIUS); TRANSMEMBRANE (PHOBIUS); NON_CYTOPLASMIC_DOMAIN (PHOBIUS); IPR029044 (SUPERFAMILY); TMhelix (TMHMM)
G1R_contig_10537	---NA---	456	0	-	-		-	-	no IPS match
G1R_contig_10538	ist1-like protein	575	20	1.6e-134	0.8925	1	C:mitochondrion	-	IPR005061 (PFAM); PTHR12161:SF13 (PANTHER); PTHR12161 (PANTHER)
G1R_contig_10539	single-stranded dna-binding protein	249	4	3.9e-16	0.8375	2	F:single-stranded DNA binding; P:DNA replication	-	NON_CYTOPLASMIC_DOMAIN (PHOBIUS); TRANSMEMBRANE (PHOBIUS); CYTOPLASMIC_DOMAIN (PHOBIUS); TMhelix (TMHMM)
G1R_contig_1054	atp synthase subunit mitochondrial-like	1887	20	0	0.973	5	C:mitochondrial proton-transporting ATP synthase, catalytic core; F:ATP binding; F:proton-transporting ATP synthase activity, rotational mechanism; P:ATP synthesis coupled proton transport; P:ATP hydrolysis coupled proton transport	EC:3.6.1; EC:3.6.1.3; EC:3.6.1.15	no IPS match
G1R_contig_10540	histone h4	309	20	6e-31	1	11	C:nucleosome; C:nucleolus; C:vacuolar membrane; C:cytosol; C:plasma membrane; C:plasmodesma; C:chloroplast; C:thylakoid; F:DNA binding; F:protein heterodimerization activity; P:nucleosome assembly	-	IPR001951 (PRINTS); IPR001951 (SMART); IPR009072 (G3DSA:1.10.20.GENE3D); IPR007125 (PFAM); PTHR10484 (PANTHER); IPR019809 (PROSITE_PATTERNS); IPR009072 (SUPERFAMILY)
G1R_contig_10541	secologanin synthase	1174	20	0	0.8625	5	F:monooxygenase activity; F:iron ion binding; F:oxidoreductase activity, acting on paired donors, with incorporation or reduction of molecular oxygen; F:heme binding; P:oxidation-reduction process	-	no IPS match
G1R_contig_10542	PREDICTED: uncharacterized protein LOC101785393	664	20	4.9e-43	0.758	1	C:cytoplasmic membrane-bounded vesicle	-	SIGNAL_PEPTIDE_H_REGION (PHOBIUS); SIGNAL_PEPTIDE_N_REGION (PHOBIUS); SIGNAL_PEPTIDE_C_REGION (PHOBIUS); SIGNAL_PEPTIDE (PHOBIUS); NON_CYTOPLASMIC_DOMAIN (PHOBIUS); SignalP-noTM (SIGNALP_EUK); TMhelix (TMHMM)
G1R_contig_10543	cleavage and polyadenylation specificity factor subunit 1 isoform x1	3295	20	0	0.8545	8	C:nucleus; C:cytosol; F:mRNA binding; P:mRNA polyadenylation; P:mRNA cleavage; P:regulation of flower development; P:histone modification; P:floral organ formation	-	PF10433 (PFAM); IPR004871 (PFAM); PTHR10644:SF2 (PANTHER); PTHR10644 (PANTHER); SIGNAL_PEPTIDE_C_REGION (PHOBIUS); SIGNAL_PEPTIDE (PHOBIUS); NON_CYTOPLASMIC_DOMAIN (PHOBIUS); SIGNAL_PEPTIDE_H_REGION (PHOBIUS); SIGNAL_PEPTIDE_N_REGION (PHOBIUS)
G1R_contig_10544	tpa: electron transporter	454	20	4.8e-18	0.8245	6	C:nucleus; F:electron carrier activity; F:protein disulfide oxidoreductase activity; P:cell redox homeostasis; P:oxidation-reduction process; P:obsolete electron transport	-	SignalP-TM (SIGNALP_GRAM_POSITIVE)
G1R_contig_10545	3-ketoacyl- synthase 6-like	945	20	2.1e-156	0.877	5	C:mitochondrion; C:membrane; C:cytoplasmic membrane-bounded vesicle; F:transferase activity, transferring acyl groups other than amino-acyl groups; P:fatty acid biosynthetic process	-	IPR013601 (PFAM); IPR016038 (G3DSA:3.40.47.GENE3D); IPR012392 (PANTHER); PTHR31561:SF5 (PANTHER); CYTOPLASMIC_DOMAIN (PHOBIUS); CYTOPLASMIC_DOMAIN (PHOBIUS); TRANSMEMBRANE (PHOBIUS); TRANSMEMBRANE (PHOBIUS); NON_CYTOPLASMIC_DOMAIN (PHOBIUS); IPR016039 (SUPERFAMILY); TMhelix (TMHMM); TMhelix (TMHMM)
G1R_contig_10546	kinesin-related protein 6-like	468	20	1e-89	0.958	10	C:nucleus; C:kinesin complex; C:microtubule; C:plasma membrane; F:microtubule motor activity; F:ATP binding; F:microtubule binding; P:microtubule-based movement; P:metabolic process; C:tubulin complex	EC:3.6.1; EC:3.6.1.15	IPR001752 (SMART); IPR001752 (G3DSA:3.40.850.GENE3D); IPR001752 (PFAM); PTHR24115:SF331 (PANTHER); IPR027640 (PANTHER); IPR001752 (PROSITE_PROFILES); IPR027417 (SUPERFAMILY)
G1R_contig_10547	signal recognition particle 14 kda protein	795	20	1.3e-59	0.9075	4	C:signal recognition particle, endoplasmic reticulum targeting; F:7S RNA binding; F:endoplasmic reticulum signal peptide binding; P:SRP-dependent cotranslational protein targeting to membrane	-	no IPS match
G1R_contig_10548	proline- glutamic acid- and leucine-rich protein 1-like	1455	20	0	0.8575	3	C:mitochondrion; C:ribosome; F:ATP binding	-	no IPS match
G1R_contig_10549	octicosapeptide phox bem1p	724	13	7.1e-45	0.78	2	C:mitochondrion; P:cellular process	-	no IPS match
G1R_contig_1055	patellin family protein	1322	20	0	0.9625	4	C:intracellular; C:integral component of membrane; F:transporter activity; P:transport	-	IPR001071 (PRINTS); IPR011074 (SMART); IPR001251 (SMART); IPR001251 (G3DSA:3.40.525.GENE3D); IPR001251 (PFAM); IPR011074 (PFAM); PTHR23324 (PANTHER); PTHR23324:SF48 (PANTHER); IPR001251 (PROSITE_PROFILES); IPR009038 (PROSITE_PROFILES); IPR011074 (SUPERFAMILY); IPR009038 (SUPERFAMILY); IPR001251 (SUPERFAMILY)
G1R_contig_10550	myb transcription factor	1103	20	2.3e-131	0.8395	5	C:nucleus; F:DNA binding; F:chromatin binding; P:regulation of transcription, DNA-templated; C:chromatin	-	IPR001005 (SMART); IPR001005 (PFAM); IPR009057 (G3DSA:1.10.10.GENE3D); PTHR10641 (PANTHER); PTHR10641:SF484 (PANTHER); IPR017930 (PROSITE_PROFILES); IPR009057 (SUPERFAMILY)
G1R_contig_10551	auxin-independent growth promoter protein	2034	20	0	0.9335	5	C:Golgi apparatus; C:chloroplast; C:cytoplasmic membrane-bounded vesicle; P:polar nucleus fusion; P:pollen tube development	-	IPR019378 (PFAM); PTHR31741 (PANTHER); PTHR31741:SF6 (PANTHER); PTHR31741 (PANTHER); PTHR31741:SF6 (PANTHER)
G1R_contig_10552	PREDICTED: uncharacterized protein LOC101759236	664	20	1.9e-116	0.9035	4	P:microtubule nucleation; P:mitotic nuclear division; P:microtubule organizing center organization; P:spindle assembly	-	IPR028346 (PFAM); PTHR16039 (PANTHER)
G1R_contig_10553	ceramide-1-phosphate transfer isoform x1	556	20	1.1e-89	0.8455	4	C:cytoplasm; F:glycolipid transporter activity; F:glycolipid binding; P:glycolipid transport	-	no IPS match
G1R_contig_10554	mannose glucose-specific lectin-like isoform x1	2367	20	0	0.702	3	F:protein kinase activity; F:ATP binding; P:protein phosphorylation	-	IPR001229 (SMART); IPR002290 (SMART); G3DSA:1.10.510.10 (GENE3D); IPR001229 (PFAM); IPR000719 (PFAM); IPR001229 (G3DSA:2.100.10.GENE3D); PTHR24420 (PANTHER); IPR008271 (PROSITE_PATTERNS); IPR000719 (PROSITE_PROFILES); IPR001229 (SUPERFAMILY); IPR001229 (SUPERFAMILY); IPR011009 (SUPERFAMILY); IPR001229 (SUPERFAMILY)
G1R_contig_10555	autophagy-related protein 101-like isoform x2	646	20	5.7e-106	0.8505	6	C:pre-autophagosomal structure; F:cellulase activity; P:autophagosome assembly; P:cellulose catabolic process; P:starch metabolic process; P:sucrose metabolic process	EC:3.2.1.4	IPR012445 (PFAM); PTHR13292:SF0 (PANTHER); IPR012445 (PANTHER); PTHR13292:SF0 (PANTHER); IPR012445 (PANTHER)
G1R_contig_10556	protein binding	351	20	7.3e-54	0.7425		-	-	no IPS match
G1R_contig_10557	PREDICTED: uncharacterized protein LOC101758912	2944	20	0	0.9115	4	C:plasma membrane; C:plastid; F:transferase activity, transferring phosphorus-containing groups; P:metabolic process	-	G3DSA:1.10.510.10 (GENE3D); IPR011009 (SUPERFAMILY)
G1R_contig_10558	pyrophosphate--fructose 6-phosphate 1-phosphotransferase subunit alpha-like	2087	20	0	0.9455	13	F:6-phosphofructokinase activity; F:ATP binding; F:metal ion binding; F:diphosphate-fructose-6-phosphate 1-phosphotransferase activity; P:fructose 6-phosphate metabolic process; P:glycolytic process; P:carbohydrate phosphorylation; C:6-phosphofructokinase complex; P:fructose metabolic process; P:galactose metabolic process; P:mannose metabolic process; P:gluconeogenesis; P:pentose-phosphate shunt	EC:2.7.1; EC:2.7.1.90; EC:2.7.1.11	G3DSA:3.40.50.450 (GENE3D); IPR000023 (PFAM); IPR011183 (TIGRFAM); IPR013981 (G3DSA:1.10.10.GENE3D); IPR011183 (PIRSF); PTHR13697:SF1 (PANTHER); PTHR13697 (PANTHER); IPR011183 (HAMAP); IPR000023 (SUPERFAMILY)
G1R_contig_10559	PREDICTED: uncharacterized protein LOC101772714	687	20	9.3e-145	0.838	1	P:biological_process	-	Coil (COILS); Coil (COILS); PTHR15681 (PANTHER); PTHR15681:SF1 (PANTHER)
G1R_contig_1056	r40c1 protein - rice	1504	20	0	0.905		-	-	IPR000772 (PFAM); G3DSA:2.80.10.50 (GENE3D); G3DSA:2.80.10.50 (GENE3D); PTHR31257 (PANTHER); PTHR31257:SF2 (PANTHER); IPR000772 (SUPERFAMILY); IPR000772 (SUPERFAMILY)
G1R_contig_10560	zinc finger ccch domain-containing protein 7-like	1055	20	2.7e-162	0.8035	1	F:metal ion binding	-	Coil (COILS); IPR000571 (SMART); PTHR23102:SF13 (PANTHER); PTHR23102 (PANTHER); IPR000571 (PROSITE_PROFILES); IPR000571 (PROSITE_PROFILES); IPR000571 (PROSITE_PROFILES); IPR000571 (PROSITE_PROFILES); IPR000571 (PROSITE_PROFILES); SSF90229 (SUPERFAMILY)
G1R_contig_10561	protein srg1-like	1157	20	0	0.7945	3	F:iron ion binding; F:oxidoreductase activity, acting on paired donors, with incorporation or reduction of molecular oxygen, 2-oxoglutarate as one donor, and incorporation of one atom each of oxygen into both donors; P:oxidation-reduction process	EC:1.14.11	no IPS match
G1R_contig_10562	probable gpi-anchored adhesin-like protein pga55 isoform x2	1483	20	0	0.6665		-	-	no IPS match
G1R_contig_10563	peroxiredoxin-2e- chloroplastic-like	1043	20	3.4e-118	0.9305	9	C:plant-type cell wall; C:chloroplast stroma; C:thylakoid; C:chloroplast envelope; F:peroxidase activity; F:peroxiredoxin activity; P:oxidation-reduction process; P:obsolete peroxidase reaction; P:response to oxidative stress	EC:1.11.1.15; EC:1.11.1.7	no IPS match
G1R_contig_10564	acetyl- cytosolic 1-like	1431	20	0	0.9395	2	F:transferase activity, transferring acyl groups other than amino-acyl groups; P:metabolic process	-	no IPS match
G1R_contig_10565	cell wall protein iff6-like	717	20	1.6e-128	0.803	1	F:protein binding	-	IPR004274 (SMART); IPR023214 (G3DSA:3.40.50.GENE3D); IPR004274 (PFAM); PTHR12210 (PANTHER); PTHR12210:SF40 (PANTHER); IPR004274 (PROSITE_PROFILES); IPR023214 (SUPERFAMILY)
G1R_contig_10566	probable lrr receptor-like serine threonine-protein kinase at1g56130	207	20	3.1e-35	0.9315	12	C:mitochondrion; C:plasma membrane; C:plasmodesma; C:cytoplasmic membrane-bounded vesicle; F:peptide receptor activity; F:transmembrane receptor protein serine/threonine kinase activity; F:ATP binding; F:ubiquitin protein ligase binding; P:transmembrane receptor protein serine/threonine kinase signaling pathway; P:hormone-mediated signaling pathway; P:protein autophosphorylation; P:serine family …	EC:2.7.11	IPR021720 (PFAM)
G1R_contig_10567	interactor of constitutive active rops chloroplastic-like isoform x1	584	18	2.2e-43	0.7794	2	C:plastid; C:mitochondrion	-	no IPS match
G1R_contig_10568	nitrogen regulatory protein p-ii homolog	397	20	1.5e-47	0.9355	33	C:cytosol; C:chloroplast thylakoid; F:magnesium ion binding; F:ATP binding; F:acetylglutamate kinase regulator activity; P:sulfur amino acid metabolic process; P:regulation of transcription, DNA-templated; P:glycine catabolic process; P:unsaturated fatty acid biosynthetic process; P:oxidoreduction coenzyme metabolic process; P:vitamin metabolic process; P:regulation of nitrogen utilization; P:cal…	-	no IPS match
G1R_contig_10569	atp-dependent 6-phosphofructokinase 6-like	1805	20	0	0.936	12	F:6-phosphofructokinase activity; F:ATP binding; F:metal ion binding; P:fructose 6-phosphate metabolic process; P:glycolytic process; P:carbohydrate phosphorylation; C:6-phosphofructokinase complex; P:fructose metabolic process; P:galactose metabolic process; P:mannose metabolic process; P:gluconeogenesis; P:pentose-phosphate shunt	EC:2.7.1; EC:2.7.1.11	IPR022953 (PRINTS); IPR000023 (PFAM); G3DSA:3.40.50.450 (GENE3D); PTHR13697:SF7 (PANTHER); PTHR13697 (PANTHER); IPR012004 (HAMAP); IPR000023 (SUPERFAMILY)
G1R_contig_1057	probable histone deacetylase 19	1926	20	0	0.925	9	F:NAD-dependent histone deacetylase activity (H3-K14 specific); F:NAD-dependent histone deacetylase activity (H3-K9 specific); F:NAD-dependent histone deacetylase activity (H4-K16 specific); F:NAD-dependent histone deacetylase activity (H3-K18 specific); P:regulation of transcription, DNA-templated; P:histone H3-K9 modification; P:histone H4 deacetylation; P:histone H3-K9 deacetylation; C:histone…	EC:3.5.1.98	no IPS match
G1R_contig_10570	---NA---	227	0	-	-		-	-	no IPS match
G1R_contig_10571	transcription factor bhlh66-like	266	20	3.7e-17	0.998	2	F:DNA binding; F:protein dimerization activity	-	IPR011598 (G3DSA:4.10.280.GENE3D); PTHR16223:SF15 (PANTHER); PTHR16223 (PANTHER); IPR011598 (PROSITE_PROFILES); IPR011598 (SUPERFAMILY)
G1R_contig_10572	PREDICTED: uncharacterized protein LOC101782375	283	20	6.6e-58	0.7405	2	C:membrane; F:zinc ion binding	-	no IPS match
G1R_contig_10573	tpr repeat	598	20	4e-122	0.888	2	C:chloroplast stroma; F:protein binding	-	IPR011990 (G3DSA:1.25.40.GENE3D); IPR013026 (PROSITE_PROFILES); SSF48452 (SUPERFAMILY)
G1R_contig_10574	mitotic checkpoint protein	649	20	4.1e-90	0.9555	1	F:protein binding	-	IPR001680 (SMART); IPR001680 (PFAM); IPR015943 (G3DSA:2.130.10.GENE3D); PTHR10971 (PANTHER); PTHR10971:SF5 (PANTHER); IPR017986 (PROSITE_PROFILES); IPR001680 (PROSITE_PROFILES); IPR017986 (SUPERFAMILY)
G1R_contig_10575	mitotic checkpoint protein	836	20	7.6e-146	0.966	1	F:protein binding	-	IPR001680 (SMART); IPR015943 (G3DSA:2.130.10.GENE3D); IPR001680 (PFAM); PTHR10971 (PANTHER); PTHR10971:SF5 (PANTHER); IPR001680 (PROSITE_PROFILES); IPR017986 (PROSITE_PROFILES); IPR017986 (SUPERFAMILY)
G1R_contig_10576	peroxidase 5-like	643	20	1.6e-88	0.8235	9	C:extracellular region; C:mitochondrion; C:cytoplasmic membrane-bounded vesicle; F:peroxidase activity; F:heme binding; F:metal ion binding; P:response to oxidative stress; P:oxidation-reduction process; P:obsolete peroxidase reaction	EC:1.11.1.7	no IPS match
G1R_contig_10577	protein stay-green chloroplastic	1177	20	2.8e-174	0.7245	2	C:plastid; P:chloroplast organization	-	IPR024438 (PFAM); PTHR31750 (PANTHER); PTHR31750:SF2 (PANTHER); SIGNAL_PEPTIDE_H_REGION (PHOBIUS); SIGNAL_PEPTIDE_N_REGION (PHOBIUS); SIGNAL_PEPTIDE_C_REGION (PHOBIUS); NON_CYTOPLASMIC_DOMAIN (PHOBIUS); SIGNAL_PEPTIDE (PHOBIUS); SignalP-TM (SIGNALP_GRAM_POSITIVE)
G1R_contig_10578	peroxisomal targeting signal type 2 partial	221	20	7.5e-40	0.8995	3	C:Cul4-RING E3 ubiquitin ligase complex; P:fatty acid beta-oxidation; P:protein import into peroxisome matrix	-	no IPS match
G1R_contig_10579	ubiquinol oxidase mitochondrial-like	920	20	0	0.9435	7	C:mitochondrion; C:integral component of membrane; C:respiratory chain; F:alternative oxidase activity; F:metal ion binding; P:oxidation-reduction process; P:obsolete electron transport	EC:1.10.3	IPR002680 (PFAM); PTHR31803 (PANTHER); IPR002680 (PTHR31803:PANTHER); CYTOPLASMIC_DOMAIN (PHOBIUS); TRANSMEMBRANE (PHOBIUS); TRANSMEMBRANE (PHOBIUS); CYTOPLASMIC_DOMAIN (PHOBIUS); NON_CYTOPLASMIC_DOMAIN (PHOBIUS)
G1R_contig_1058	pre-mrna-processing-splicing factor 8	7222	20	0	0.9855	11	C:U5 snRNP; C:cytoplasmic membrane-bounded vesicle; C:catalytic step 2 spliceosome; F:second spliceosomal transesterification activity; F:protein binding; F:U6 snRNA binding; F:U1 snRNA binding; F:U2 snRNA binding; F:U5 snRNA binding; F:pre-mRNA intronic binding; P:spliceosomal tri-snRNP complex assembly	-	Coil (COILS); IPR000555 (SMART); IPR019580 (PFAM); IPR019581 (PFAM); IPR000555 (PFAM); IPR012592 (PFAM); IPR012591 (PFAM); IPR012984 (PFAM); IPR019582 (PFAM); IPR021983 (PFAM); PTHR11140:SF0 (PANTHER); IPR027652 (PANTHER); IPR012591 (PRODOM); IPR012337 (SUPERFAMILY); IPR012337 (SUPERFAMILY)
G1R_contig_10580	serine threonine-protein kinase endoribonuclease ire1a-like	2659	20	0	0.781	10	F:ribonuclease activity; F:protein serine/threonine kinase activity; F:protein tyrosine kinase activity; F:protein binding; F:ATP binding; P:mRNA processing; P:protein phosphorylation; P:serine family amino acid metabolic process; P:regulation of RNA metabolic process; P:RNA phosphodiester bond hydrolysis	EC:2.7.10; EC:2.7.11; EC:3.1	IPR006567 (SMART); IPR002290 (SMART); G3DSA:3.30.200.20 (GENE3D); IPR000719 (PFAM); IPR027295 (G3DSA:2.140.10.GENE3D); IPR010513 (PFAM); G3DSA:1.10.510.10 (GENE3D); PTHR13954 (PANTHER); PTHR13954:SF6 (PANTHER); PTHR13954 (PANTHER); IPR008271 (PROSITE_PATTERNS); CYTOPLASMIC_DOMAIN (PHOBIUS); NON_CYTOPLASMIC_DOMAIN (PHOBIUS); TRANSMEMBRANE (PHOBIUS); IPR010513 (PROSITE_PROFILES); IPR000719 (PROSITE…
G1R_contig_10581	e3 ubiquitin-protein ligase bre1-like 2	850	20	1e-164	0.8845	12	C:nucleus; F:zinc ion binding; F:ligase activity; F:protein homodimerization activity; P:regulation of mitotic cell cycle; P:leaf morphogenesis; P:seed dormancy process; P:vegetative to reproductive phase transition of meristem; P:histone monoubiquitination; P:histone H2B ubiquitination; P:post-translational protein modification; P:positive regulation of transcription, DNA-templated	-	Coil (COILS); Coil (COILS); Coil (COILS); Coil (COILS); PTHR23163:SF0 (PANTHER); PTHR23163 (PANTHER)
G1R_contig_10582	---NA---	320	0	-	-		-	-	no IPS match
G1R_contig_10583	yt521-b-like family protein	396	20	4.1e-91	0.8355		-	-	IPR007275 (PFAM); PTHR12357:SF21 (PANTHER); PTHR12357 (PANTHER); IPR007275 (PROSITE_PROFILES)
G1R_contig_10584	monodehydroascorbate reductase-like	1632	20	0	0.939	8	C:cell; F:disulfide oxidoreductase activity; F:monodehydroascorbate reductase (NADH) activity; F:flavin adenine dinucleotide binding; P:obsolete electron transport; P:L-ascorbic acid metabolic process; P:electron transport chain; P:cell redox homeostasis	EC:1.6.5.4	PR00368 (PRINTS); PR00411 (PRINTS); IPR004099 (G3DSA:3.30.390.GENE3D); G3DSA:3.50.50.60 (GENE3D); IPR023753 (PFAM); IPR001327 (PFAM); G3DSA:3.50.50.60 (GENE3D); PTHR22912 (PANTHER); PTHR22912:SF113 (PANTHER); SSF51905 (SUPERFAMILY); IPR016156 (SUPERFAMILY)
G1R_contig_10585	probable sucrose-phosphate synthase 4	345	20	4.1e-36	0.712	7	C:plasma membrane; F:sucrose-phosphate synthase activity; P:response to hypoxia; P:sucrose metabolic process; P:regulation of meristem growth; P:galactolipid biosynthetic process; P:starch metabolic process	EC:2.4.1.14; EC:2.4.1	PTHR12526:SF328 (PANTHER); PTHR12526 (PANTHER)
G1R_contig_10586	embryo defective 2410 isoform 2	864	20	1.8e-167	0.9155	1	C:plastid	-	IPR007452 (PFAM)
G1R_contig_10587	nonsense-mediated mrna decay protein 2	1102	20	1.3e-150	0.611	1	C:mitochondrion	-	no IPS match
G1R_contig_10588	phytol kinase	808	20	9.7e-146	0.8695	5	C:integral component of membrane; C:chloroplast membrane; F:phytol kinase activity; P:vitamin E biosynthetic process; P:phosphorylation	EC:2.7.1	no IPS match
G1R_contig_10589	PREDICTED: uncharacterized protein LOC101782316	420	1	8.8e-13	1		-	-	no IPS match
G1R_contig_1059	probable serine threonine-protein kinase at1g01540	465	20	4.6e-104	0.9735	4	F:protein serine/threonine kinase activity; F:ATP binding; P:protein phosphorylation; P:serine family amino acid metabolic process	EC:2.7.11	IPR002290 (SMART); G3DSA:3.30.200.20 (GENE3D); G3DSA:1.10.510.10 (GENE3D); IPR000719 (PFAM); PTHR24420 (PANTHER); PTHR24420:SF557 (PANTHER); IPR008271 (PROSITE_PATTERNS); IPR017441 (PROSITE_PATTERNS); IPR000719 (PROSITE_PROFILES); IPR011009 (SUPERFAMILY)
G1R_contig_10590	PREDICTED: uncharacterized protein LOC101782316	962	2	0	0.695		-	-	no IPS match
G1R_contig_10591	protein notum homolog	1444	20	0	0.838	3	C:mitochondrion; C:cytoplasmic membrane-bounded vesicle; F:carboxylic ester hydrolase activity	EC:3.1.1.1	IPR004963 (PFAM); PTHR21562:SF6 (PANTHER); IPR004963 (PANTHER); TRANSMEMBRANE (PHOBIUS); NON_CYTOPLASMIC_DOMAIN (PHOBIUS); CYTOPLASMIC_DOMAIN (PHOBIUS); TMhelix (TMHMM)
G1R_contig_10592	duf231 domain containing family protein	670	20	1.5e-150	0.897	1	C:plastid	-	IPR025846 (PFAM); IPR026057 (PFAM); IPR029962 (PANTHER); PTHR32285:SF20 (PANTHER)
G1R_contig_10593	protein trichome birefringence-like 28	785	20	9.4e-141	0.895	1	C:plastid	-	IPR026057 (PFAM); IPR025846 (PFAM); IPR029962 (PANTHER); PTHR32285:SF20 (PANTHER); NON_CYTOPLASMIC_DOMAIN (PHOBIUS); CYTOPLASMIC_DOMAIN (PHOBIUS); TRANSMEMBRANE (PHOBIUS); TMhelix (TMHMM)
G1R_contig_10594	5 -adenylylsulfate reductase chloroplastic	234	6	3.9e-11	0.86	6	C:cell; F:phosphoadenylyl-sulfate reductase (thioredoxin) activity; F:adenylyl-sulfate reductase activity; P:cysteine biosynthetic process; P:cell redox homeostasis; P:sulfate assimilation, phosphoadenylyl sulfate reduction by phosphoadenylyl-sulfate reductase (thioredoxin)	EC:1.8.99.2; EC:1.8.4.8	no IPS match
G1R_contig_10595	---NA---	239	0	-	-		-	-	no IPS match
G1R_contig_10596	wound-induced basic	658	20	3.5e-22	0.93	1	C:cytosol	-	SIGNAL_PEPTIDE_N_REGION (PHOBIUS); SIGNAL_PEPTIDE (PHOBIUS); SIGNAL_PEPTIDE_C_REGION (PHOBIUS); SIGNAL_PEPTIDE_H_REGION (PHOBIUS); NON_CYTOPLASMIC_DOMAIN (PHOBIUS)
G1R_contig_10597	protein phosphatase 2c 32-like isoform x1	504	20	6e-111	0.799	19	C:intracellular; C:plasma membrane; C:protein serine/threonine phosphatase complex; F:protein serine/threonine phosphatase activity; F:phospholipid binding; P:microtubule cytoskeleton organization; P:cytokinesis by cell plate formation; P:mRNA export from nucleus; P:protein dephosphorylation; P:cell adhesion; P:regulation of flower development; P:regulation of meristem structural organization; P:…	EC:3.1.3.16; EC:3.1; EC:3.1.3.41	IPR001932 (G3DSA:3.60.40.GENE3D); PTHR13832:SF241 (PANTHER); IPR015655 (PANTHER); IPR001932 (SUPERFAMILY)
G1R_contig_10598	coiled-coil-helix-coiled-coil-helix domain-containing protein 4	410	20	1.3e-38	0.862	4	C:mitochondrion; C:peroxisome; P:protein targeting to peroxisome; P:protein targeting to mitochondrion	-	no IPS match
G1R_contig_10599	repressor protein	869	20	2.7e-150	0.8845	3	C:nucleus; F:sequence-specific DNA binding; F:protein heterodimerization activity	-	IPR003958 (PFAM); IPR009072 (G3DSA:1.10.20.GENE3D); PTHR10252:SF5 (PANTHER); PTHR10252 (PANTHER); IPR009072 (SUPERFAMILY)
G1R_contig_106	receptor-like protein kinase feronia	3114	20	0	0.8825	6	C:cytoplasmic membrane-bounded vesicle; F:protein serine/threonine kinase activity; F:protein tyrosine kinase activity; F:ATP binding; P:protein phosphorylation; P:serine family amino acid metabolic process	EC:2.7.10; EC:2.7.11	no IPS match
G1R_contig_1060	xyloglucan endotransglucosylase hydrolase protein 9-like	1346	20	0	0.847	9	C:cell wall; C:cytoplasmic membrane-bounded vesicle; C:apoplast; F:hydrolase activity, hydrolyzing O-glycosyl compounds; F:xyloglucan:xyloglucosyl transferase activity; P:regulation of meristem growth; P:xyloglucan metabolic process; P:cell wall biogenesis; P:cell wall organization	EC:2.4.1.207	IPR008264 (PRINTS); IPR013320 (G3DSA:2.60.120.GENE3D); IPR016455 (PIRSF); IPR000757 (PFAM); IPR010713 (PFAM); PTHR31062:SF11 (PANTHER); PTHR31062:SF11 (PANTHER); PTHR31062 (PANTHER); PTHR31062 (PANTHER); TRANSMEMBRANE (PHOBIUS); NON_CYTOPLASMIC_DOMAIN (PHOBIUS); CYTOPLASMIC_DOMAIN (PHOBIUS); IPR013320 (SUPERFAMILY); TMhelix (TMHMM)
G1R_contig_10600	ctd small phosphatase-like protein 2	393	20	1.4e-46	0.9085	3	C:plastid; F:phosphatase activity; P:dephosphorylation	EC:3.1; EC:3.1.3.41	no IPS match
G1R_contig_10601	tom1-like protein 2	1285	20	1.2e-174	0.6815	2	C:intracellular; P:intracellular protein transport	-	G3DSA:1.20.58.160 (GENE3D); PTHR13856 (PANTHER); PTHR13856:SF75 (PANTHER); PTHR13856:SF75 (PANTHER); IPR004152 (PROSITE_PROFILES); SSF89009 (SUPERFAMILY)
G1R_contig_10602	---NA---	273	0	-	-		-	-	no IPS match
G1R_contig_10603	probable anion transporter chloroplastic isoform x1	391	20	1.2e-43	0.8505	6	C:integral component of membrane; C:chloroplast membrane; F:inorganic phosphate transmembrane transporter activity; P:nitrate transport; P:transmembrane transport; P:phosphate ion transport	-	G3DSA:1.20.1250.20 (GENE3D); IPR011701 (PFAM); PTHR11662 (PANTHER); PTHR11662:SF226 (PANTHER); CYTOPLASMIC_DOMAIN (PHOBIUS); TRANSMEMBRANE (PHOBIUS); TRANSMEMBRANE (PHOBIUS); NON_CYTOPLASMIC_DOMAIN (PHOBIUS); CYTOPLASMIC_DOMAIN (PHOBIUS); IPR020846 (PROSITE_PROFILES); IPR020846 (SUPERFAMILY); TMhelix (TMHMM); TMhelix (TMHMM)
G1R_contig_10604	ac068923_19 dentin phosphoryn protein	1286	20	0	0.8665	1	C:mitochondrion	-	IPR011989 (G3DSA:1.25.10.GENE3D); PTHR22100:SF13 (PANTHER); PTHR22100 (PANTHER)
G1R_contig_10605	protein transport protein sft2-like	880	20	7.2e-130	0.932	2	C:integral component of membrane; P:vesicle-mediated transport	-	no IPS match
G1R_contig_10606	protein transparent testa 12-like	237	20	9e-32	0.959	5	C:integral component of membrane; C:cytoplasmic membrane-bounded vesicle; F:drug transmembrane transporter activity; F:antiporter activity; P:drug transmembrane transport	-	IPR002528 (PFAM); PTHR11206:SF80 (PANTHER); PTHR11206 (PANTHER); SIGNAL_PEPTIDE_N_REGION (PHOBIUS); SIGNAL_PEPTIDE (PHOBIUS); NON_CYTOPLASMIC_DOMAIN (PHOBIUS); CYTOPLASMIC_DOMAIN (PHOBIUS); SIGNAL_PEPTIDE_C_REGION (PHOBIUS); TRANSMEMBRANE (PHOBIUS); SIGNAL_PEPTIDE_H_REGION (PHOBIUS); SignalP-TM (SIGNALP_EUK); TMhelix (TMHMM); TMhelix (TMHMM)
G1R_contig_10607	nucleic acid binding protein	1128	20	1.9e-143	0.905	6	C:nucleus; F:DNA binding; F:zinc ion binding; F:histone binding; P:regulation of transcription, DNA-templated; P:chromatin modification	-	IPR001965 (SMART); IPR019787 (PFAM); IPR021998 (PFAM); IPR013083 (G3DSA:3.30.40.GENE3D); PTHR12321:SF30 (PANTHER); PTHR12321 (PANTHER); IPR019786 (PROSITE_PATTERNS); CYTOPLASMIC_DOMAIN (PHOBIUS); NON_CYTOPLASMIC_DOMAIN (PHOBIUS); TRANSMEMBRANE (PHOBIUS); IPR019787 (PROSITE_PROFILES); IPR011011 (SUPERFAMILY)
G1R_contig_10608	zinc finger expressed	1266	20	6.4e-129	0.842	1	F:zinc ion binding	-	IPR011016 (SMART); IPR013083 (G3DSA:3.30.40.GENE3D); IPR011016 (PFAM); IPR022143 (PFAM); PTHR23012 (PANTHER); PTHR23012:SF57 (PANTHER); CYTOPLASMIC_DOMAIN (PHOBIUS); NON_CYTOPLASMIC_DOMAIN (PHOBIUS); TRANSMEMBRANE (PHOBIUS); TRANSMEMBRANE (PHOBIUS); CYTOPLASMIC_DOMAIN (PHOBIUS); IPR011016 (PROSITE_PROFILES); SSF57850 (SUPERFAMILY); TMhelix (TMHMM); TMhelix (TMHMM)
G1R_contig_10609	PREDICTED: uncharacterized protein LOC101775437	796	20	3.2e-88	0.8485	1	C:chloroplast thylakoid membrane	-	IPR023329 (G3DSA:1.10.3460.GENE3D); SIGNAL_PEPTIDE_H_REGION (PHOBIUS); SIGNAL_PEPTIDE (PHOBIUS); SIGNAL_PEPTIDE_N_REGION (PHOBIUS); NON_CYTOPLASMIC_DOMAIN (PHOBIUS); SIGNAL_PEPTIDE_C_REGION (PHOBIUS); IPR023329 (SUPERFAMILY)
G1R_contig_1061	probable cellulose synthase a catalytic subunit 5	4051	20	0	0.957	9	C:plasma membrane; C:integral component of membrane; F:zinc ion binding; F:cellulose synthase (UDP-forming) activity; P:cellulose biosynthetic process; P:cell wall organization; P:starch metabolic process; P:sucrose metabolic process; P:UDP-glucose metabolic process	EC:2.4.1.12; EC:2.4.1	CYTOPLASMIC_DOMAIN (PHOBIUS); NON_CYTOPLASMIC_DOMAIN (PHOBIUS); TRANSMEMBRANE (PHOBIUS); NON_CYTOPLASMIC_DOMAIN (PHOBIUS); TRANSMEMBRANE (PHOBIUS)
G1R_contig_10610	abscisic stress-ripening protein 3-like	557	6	3.3e-20	0.92	1	P:response to stress	-	no IPS match
G1R_contig_10611	40s ribosomal protein s15a-1	424	20	5.5e-31	1	14	C:cell wall; C:mitochondrion; C:vacuolar membrane; C:Golgi apparatus; C:plasma membrane; C:plasmodesma; C:chloroplast; C:cytosolic small ribosomal subunit; F:structural constituent of ribosome; P:RNA methylation; P:translation; P:plant-type cell wall organization; P:cell wall modification; P:ribosome biogenesis	-	CYTOPLASMIC_DOMAIN (PHOBIUS); NON_CYTOPLASMIC_DOMAIN (PHOBIUS); TRANSMEMBRANE (PHOBIUS); TMhelix (TMHMM)
G1R_contig_10612	quinone oxidoreductase	995	20	0	0.893	7	C:cytosol; F:NADPH:quinone reductase activity; F:alcohol dehydrogenase activity, zinc-dependent; F:zinc ion binding; P:obsolete electron transport; P:response to symbiotic fungus; P:oxidation-reduction process	EC:1.6.5.5; EC:1.1.1.1	IPR020843 (SMART); IPR013149 (PFAM); IPR014189 (TIGRFAM); IPR011032 (G3DSA:3.90.180.GENE3D); IPR016040 (G3DSA:3.40.50.GENE3D); IPR002085 (PANTHER); PTHR11695:SF465 (PANTHER); SSF51735 (SUPERFAMILY); IPR011032 (SUPERFAMILY)
G1R_contig_10613	ble2 protein	358	20	1.9e-58	0.681	2	C:intracellular membrane-bounded organelle; C:cytoplasmic part	-	no IPS match
G1R_contig_10614	trafficking protein particle complex protein 2	529	20	1.4e-84	0.9715	2	C:cytoplasm; P:ER to Golgi vesicle-mediated transport	-	no IPS match
G1R_contig_10615	titin-like isoform x5	287	17	2.3e-47	0.7835		-	-	no IPS match
G1R_contig_10616	vacuolar cation proton exchanger 1a-like	565	20	1.1e-85	0.8535	5	C:vacuolar membrane; C:integral component of membrane; F:calcium:proton antiporter activity; P:calcium ion transmembrane transport; P:regulation of pH	-	no IPS match
G1R_contig_10617	carrier protein	823	20	5.8e-118	0.9155	4	C:mitochondrial inner membrane; C:integral component of membrane; F:transporter activity; P:transmembrane transport	-	IPR002067 (PRINTS); IPR002113 (PRINTS); IPR018108 (PFAM); IPR023395 (G3DSA:1.50.40.GENE3D); PTHR24089 (PANTHER); PTHR24089:SF156 (PANTHER); CYTOPLASMIC_DOMAIN (PHOBIUS); TRANSMEMBRANE (PHOBIUS); CYTOPLASMIC_DOMAIN (PHOBIUS); TRANSMEMBRANE (PHOBIUS); NON_CYTOPLASMIC_DOMAIN (PHOBIUS); IPR018108 (PROSITE_PROFILES); IPR018108 (PROSITE_PROFILES); IPR023395 (SUPERFAMILY); TMhelix (TMHMM); TMhelix (TMHM…
G1R_contig_10618	bis(5 -adenosyl)-triphosphatase	614	20	2e-94	0.9395	4	C:cytosol; F:adenosine 5'-monophosphoramidase activity; F:adenylylsulfatase activity; P:sulfur compound metabolic process	EC:3.6.2.1	Coil (COILS); IPR001310 (PFAM); IPR011146 (G3DSA:3.30.428.GENE3D); PTHR23089:SF7 (PANTHER); IPR001310 (PANTHER); IPR019808 (PROSITE_PATTERNS); SIGNAL_PEPTIDE (PHOBIUS); SIGNAL_PEPTIDE_C_REGION (PHOBIUS); NON_CYTOPLASMIC_DOMAIN (PHOBIUS); SIGNAL_PEPTIDE_N_REGION (PHOBIUS); SIGNAL_PEPTIDE_H_REGION (PHOBIUS); IPR011146 (PROSITE_PROFILES); IPR011146 (SUPERFAMILY)
G1R_contig_10619	probably inactive leucine-rich repeat receptor-like protein kinase at3g28040	958	20	0	0.8395	6	C:integral component of membrane; C:cytoplasmic membrane-bounded vesicle; F:protein kinase activity; F:protein binding; F:ATP binding; P:protein phosphorylation	-	PR00019 (PRINTS); IPR003591 (SMART); IPR001611 (PFAM); IPR001611 (PFAM); IPR025875 (PFAM); G3DSA:3.80.10.10 (GENE3D); PTHR24420 (PANTHER); PTHR24420:SF721 (PANTHER); SSF52047 (SUPERFAMILY)
G1R_contig_1062	serine threonine-protein kinase fray2-like isoform x1	2729	20	0	0.8615	4	C:cytoplasmic membrane-bounded vesicle; F:protein kinase activity; F:ATP binding; P:protein phosphorylation	-	no IPS match
G1R_contig_10620	replicase polyprotein 1ab	780	20	4.6e-98	0.849	2	C:chloroplast; P:thylakoid membrane organization	-	CYTOPLASMIC_DOMAIN (PHOBIUS); NON_CYTOPLASMIC_DOMAIN (PHOBIUS); CYTOPLASMIC_DOMAIN (PHOBIUS); TRANSMEMBRANE (PHOBIUS); TRANSMEMBRANE (PHOBIUS); TMhelix (TMHMM); TMhelix (TMHMM)
G1R_contig_10621	protein s-acyltransferase 10-like	1395	20	0	0.839	4	C:integral component of membrane; F:zinc ion binding; F:protein-cysteine S-palmitoyltransferase activity; P:acyl-carrier-protein biosynthetic process	EC:2.3.1.225; EC:2.3.1	IPR001594 (PFAM); PTHR22883 (PANTHER); PTHR22883 (PANTHER); PTHR22883:SF33 (PANTHER); PTHR22883:SF33 (PANTHER); CYTOPLASMIC_DOMAIN (PHOBIUS); TRANSMEMBRANE (PHOBIUS); CYTOPLASMIC_DOMAIN (PHOBIUS); CYTOPLASMIC_DOMAIN (PHOBIUS); TRANSMEMBRANE (PHOBIUS); NON_CYTOPLASMIC_DOMAIN (PHOBIUS); TRANSMEMBRANE (PHOBIUS); NON_CYTOPLASMIC_DOMAIN (PHOBIUS); TRANSMEMBRANE (PHOBIUS); IPR001594 (PROSITE_PROFILES);…
G1R_contig_10622	dna binding protein	1386	20	1.4e-177	0.7985	6	C:mitochondrion; F:transcription factor activity, sequence-specific DNA binding; F:sequence-specific DNA binding; P:regulation of transcription, DNA-templated; C:transcription factor complex; P:regulation of transcription, DNA-templated	-	Coil (COILS); IPR004827 (SMART); G3DSA:1.20.5.170 (GENE3D); IPR004827 (PFAM); PTHR13301:SF25 (PANTHER); PTHR13301 (PANTHER); SSF57959 (SUPERFAMILY)
G1R_contig_10623	lipid binding protein	672	20	1e-32	0.8925	1	C:cytoplasmic membrane-bounded vesicle	-	IPR016140 (SMART); IPR016140 (PFAM); G3DSA:1.10.110.10 (GENE3D); SIGNAL_PEPTIDE (PHOBIUS); SIGNAL_PEPTIDE_N_REGION (PHOBIUS); SIGNAL_PEPTIDE_H_REGION (PHOBIUS); NON_CYTOPLASMIC_DOMAIN (PHOBIUS); SIGNAL_PEPTIDE_C_REGION (PHOBIUS); PS51257 (PROSITE_PROFILES); SignalP-noTM (SIGNALP_EUK); SignalP-noTM (SIGNALP_GRAM_NEGATIVE); SignalP-TM (SIGNALP_GRAM_POSITIVE); IPR016140 (SUPERFAMILY)
G1R_contig_10624	mitogen-activated protein kinase kinase 6-like isoform x1	687	20	6.7e-127	0.915	9	C:intracellular; F:MAP kinase activity; F:MAP kinase kinase activity; F:ATP binding; P:activation of MAPK activity; P:transmembrane receptor protein serine/threonine kinase signaling pathway; P:serine family amino acid metabolic process; P:defense response, incompatible interaction; P:regulation of response to osmotic stress	EC:2.7.11; EC:2.7.12.1; EC:2.7.11.24	G3DSA:1.10.510.10 (GENE3D); IPR000719 (PFAM); PTHR24360 (PANTHER); IPR000719 (PROSITE_PROFILES); IPR011009 (SUPERFAMILY)
G1R_contig_10625	phd finger protein rhinoceros-like isoform x2	434	20	9.1e-96	0.871	1	C:plastid	-	Coil (COILS)
G1R_contig_10626	conserved oligomeric golgi complex subunit 1-like	3232	20	0	0.861	4	C:cytosol; P:vegetative to reproductive phase transition of meristem; P:protein desumoylation; P:hydrogen peroxide biosynthetic process	-	no IPS match
G1R_contig_10627	threonine chloroplastic-like	1912	20	0	0.9235	7	C:plastid; F:threonine synthase activity; F:pyridoxal phosphate binding; P:glycine metabolic process; P:L-serine metabolic process; P:threonine biosynthetic process; P:vitamin B6 metabolic process	EC:4.2.3.1	no IPS match
G1R_contig_10628	gibberellin receptor gid1l2	748	20	1.1e-151	0.7555	2	F:hydrolase activity; P:metabolic process	-	IPR013094 (PFAM); IPR029058 (G3DSA:3.40.50.GENE3D); PTHR23024:SF131 (PANTHER); PTHR23024 (PANTHER); IPR002168 (PROSITE_PATTERNS); IPR029058 (SUPERFAMILY)
G1R_contig_10629	atp-dependent dna helicase 2 subunit ku70-like	213	20	6.4e-39	0.923	13	C:Arp2/3 protein complex; C:Ku70:Ku80 complex; F:damaged DNA binding; F:ATP-dependent DNA helicase activity; F:protein binding; F:ATP binding; F:telomeric DNA binding; P:telomere maintenance; P:double-strand break repair via nonhomologous end joining; P:DNA recombination; P:DNA duplex unwinding; P:Arp2/3 complex-mediated actin nucleation; C:replication fork	EC:3.6.1; EC:3.6.1.3; EC:3.6.1.15	IPR005161 (PFAM); IPR002035 (G3DSA:3.40.50.GENE3D); IPR002035 (SUPERFAMILY)
G1R_contig_1063	protein iq-domain 1-like	1627	20	0	0.8025	1	F:protein binding	-	IPR000048 (SMART); IPR000048 (PFAM); PTHR32295:SF7 (PANTHER); PTHR32295 (PANTHER); IPR000048 (PROSITE_PROFILES); IPR000048 (PROSITE_PROFILES)
G1R_contig_10630	transcription initiation factor tfiid subunit 6	1716	20	0	0.89	12	C:nucleus; C:ribosome; F:translation initiation factor activity; F:protein heterodimerization activity; P:RNA splicing, via endonucleolytic cleavage and ligation; P:DNA-templated transcription, initiation; P:transcription from RNA polymerase II promoter; P:regulation of translational initiation; P:pollen tube growth; P:vernalization response; P:photoperiodism, flowering; P:regulation of sequence-…	-	IPR004823 (SMART); IPR009072 (G3DSA:1.10.20.GENE3D); IPR004823 (PFAM); IPR011442 (PFAM); IPR011989 (G3DSA:1.25.10.GENE3D); PTHR10221 (PANTHER); PTHR10221:SF9 (PANTHER); IPR016024 (SUPERFAMILY); IPR009072 (SUPERFAMILY)
G1R_contig_10631	gdsl esterase lipase at5g45950-like	558	20	4.8e-126	0.7895	4	C:cytoplasmic membrane-bounded vesicle; F:hydrolase activity, acting on ester bonds; P:very long-chain fatty acid metabolic process; P:cuticle development	-	IPR001087 (PFAM); IPR013830 (G3DSA:3.40.50.GENE3D); PTHR22835 (PANTHER); PTHR22835:SF118 (PANTHER); IPR013830 (SUPERFAMILY)
G1R_contig_10632	g-type lectin s-receptor-like serine threonine-protein kinase at1g34300	467	20	1.7e-83	0.845	11	C:plasma membrane; C:plasmodesma; F:peptide receptor activity; F:transmembrane receptor protein serine/threonine kinase activity; F:ATP binding; F:ubiquitin protein ligase binding; P:transmembrane receptor protein serine/threonine kinase signaling pathway; P:hormone-mediated signaling pathway; P:protein autophosphorylation; P:recognition of pollen; P:serine family amino acid metabolic process	EC:2.7.11	no IPS match
G1R_contig_10633	f-box protein at4g18380-like	241	20	1.6e-21	0.845		-	-	no IPS match
G1R_contig_10634	adiponectin receptor 1	305	20	3e-51	0.881	5	C:plastid; C:integral component of membrane; F:receptor activity; P:response to hormone; P:signal transduction	-	no IPS match
G1R_contig_10635	cov1-like protein	1319	20	2.4e-157	0.9585		-	-	IPR007462 (PFAM); PTHR31876:SF2 (PANTHER); PTHR31876 (PANTHER); CYTOPLASMIC_DOMAIN (PHOBIUS); CYTOPLASMIC_DOMAIN (PHOBIUS); TRANSMEMBRANE (PHOBIUS); TRANSMEMBRANE (PHOBIUS); NON_CYTOPLASMIC_DOMAIN (PHOBIUS); TMhelix (TMHMM); TMhelix (TMHMM)
G1R_contig_10636	thump domain containing protein	417	13	9e-45	0.6985	26	C:cytosol; F:RNA binding; P:RNA splicing, via endonucleolytic cleavage and ligation; P:DNA recombination; P:mRNA export from nucleus; P:meiotic nuclear division; P:methionine biosynthetic process; P:embryo sac egg cell differentiation; P:photomorphogenesis; P:embryo development ending in seed dormancy; P:seed germination; P:regulation of flower development; P:meristem structural organization; P:v…	-	no IPS match
G1R_contig_10637	serine-threonine kinase receptor-associated	1363	20	0	0.927	3	F:protein binding; F:kinase activity; P:phosphorylation	-	IPR020472 (PRINTS); IPR001680 (SMART); IPR001680 (PFAM); IPR015943 (G3DSA:2.130.10.GENE3D); PTHR19877 (PANTHER); IPR019775 (PROSITE_PATTERNS); IPR017986 (PROSITE_PROFILES); IPR001680 (PROSITE_PROFILES); IPR001680 (PROSITE_PROFILES); IPR001680 (PROSITE_PROFILES); IPR017986 (SUPERFAMILY)
G1R_contig_10638	u3 small nucleolar rna-associated protein 14	2316	20	0	0.791	2	C:small-subunit processome; P:rRNA processing	-	TRANSMEMBRANE (PHOBIUS); NON_CYTOPLASMIC_DOMAIN (PHOBIUS); CYTOPLASMIC_DOMAIN (PHOBIUS); PS51257 (PROSITE_PROFILES)
G1R_contig_10639	PREDICTED: uncharacterized protein LOC101782095	670	20	7.6e-95	0.737	1	C:cytoplasmic membrane-bounded vesicle	-	IPR007658 (PFAM); PTHR31325:SF0 (PANTHER); PTHR31325 (PANTHER)
G1R_contig_1064	50s ribosomal protein chloroplastic	1012	20	1.8e-166	0.9245	11	C:ribosome; C:chloroplast stroma; C:chloroplast envelope; C:membrane; F:structural constituent of ribosome; P:rRNA processing; P:translation; P:photosystem II assembly; P:chlorophyll biosynthetic process; P:isopentenyl diphosphate biosynthetic process, methylerythritol 4-phosphate pathway; P:protein targeting to chloroplast	-	G3DSA:2.40.30.10 (GENE3D); G3DSA:4.10.960.10 (GENE3D); IPR000597 (PFAM); IPR019927 (TIGRFAM); IPR019927 (PANTHER); IPR019926 (PROSITE_PATTERNS); TRANSMEMBRANE (PHOBIUS); CYTOPLASMIC_DOMAIN (PHOBIUS); NON_CYTOPLASMIC_DOMAIN (PHOBIUS); IPR019927 (HAMAP); IPR009000 (SUPERFAMILY)
G1R_contig_10640	protease do-like 9	875	20	0	0.9645	3	F:serine-type endopeptidase activity; F:protein binding; P:proteolysis	EC:3.4.21	IPR001940 (PRINTS); G3DSA:2.40.10.10 (GENE3D); IPR001478 (G3DSA:2.30.42.GENE3D); IPR001478 (PFAM); IPR001254 (PFAM); PTHR22939:SF67 (PANTHER); PTHR22939 (PANTHER); CYTOPLASMIC_DOMAIN (PHOBIUS); TRANSMEMBRANE (PHOBIUS); NON_CYTOPLASMIC_DOMAIN (PHOBIUS); IPR009003 (SUPERFAMILY); IPR001478 (SUPERFAMILY)
G1R_contig_10641	homeobox-leucine zipper protein hox25-like	216	1	4.4e-17	0.98	6	C:nucleus; F:transcription factor activity, sequence-specific DNA binding; F:sequence-specific DNA binding; P:regulation of transcription, DNA-templated; C:transcription factor complex; P:regulation of transcription, DNA-templated	-	no IPS match
G1R_contig_10642	protein far1-related sequence 9-like isoform x1	226	20	2.6e-44	0.825	2	F:zinc ion binding; P:regulation of transcription, DNA-templated	-	IPR031052 (PANTHER); PTHR31669:SF3 (PANTHER)
G1R_contig_10643	ras-related protein rhn1	996	20	1.4e-138	0.938	8	C:intracellular; C:membrane; F:GTPase activity; F:GTP binding; P:intracellular protein transport; P:nucleocytoplasmic transport; P:small GTPase mediated signal transduction; P:metabolic process	EC:3.6.1; EC:3.6.1.15	no IPS match
G1R_contig_10644	hyperosmolality-gated ca2+ permeable channel	2682	20	0	0.905	4	C:Golgi apparatus; C:plasma membrane; C:plasmodesma; C:cytoplasmic membrane-bounded vesicle	-	Coil (COILS); Coil (COILS); IPR027815 (PFAM); IPR003864 (PFAM); PF13967 (PFAM); PTHR13018 (PANTHER); PTHR13018:SF37 (PANTHER); TRANSMEMBRANE (PHOBIUS); NON_CYTOPLASMIC_DOMAIN (PHOBIUS); TRANSMEMBRANE (PHOBIUS); CYTOPLASMIC_DOMAIN (PHOBIUS); NON_CYTOPLASMIC_DOMAIN (PHOBIUS); TRANSMEMBRANE (PHOBIUS); TRANSMEMBRANE (PHOBIUS); CYTOPLASMIC_DOMAIN (PHOBIUS); TRANSMEMBRANE (PHOBIUS); CYTOPLASMIC_DOMAIN …
G1R_contig_10645	lysm domain containing protein	1337	20	0	0.717		-	-	IPR018392 (SMART); IPR018392 (G3DSA:3.10.350.GENE3D); IPR018392 (PFAM); PTHR20932:SF8 (PANTHER); PTHR20932 (PANTHER); IPR018392 (SUPERFAMILY)
G1R_contig_10646	---NA---	258	0	-	-		-	-	TRANSMEMBRANE (PHOBIUS); CYTOPLASMIC_DOMAIN (PHOBIUS); NON_CYTOPLASMIC_DOMAIN (PHOBIUS)
G1R_contig_10647	PREDICTED: uncharacterized protein LOC101782771	431	20	5.6e-85	0.8275		-	-	no IPS match
G1R_contig_10648	phosphatidylinositol 4-phosphate 5-kinase 9-like	1153	20	0	0.8965	6	C:cytosol; F:ATP binding; F:1-phosphatidylinositol-4-phosphate 5-kinase activity; P:carbohydrate metabolic process; P:cellular amino acid metabolic process; P:phosphatidylinositol phosphorylation	EC:2.7.1; EC:2.7.1.68	IPR016034 (SMART); IPR027483 (G3DSA:3.30.810.GENE3D); IPR027484 (G3DSA:3.30.800.GENE3D); IPR002498 (PFAM); IPR023610 (PANTHER); PTHR23086:SF25 (PANTHER); IPR023610 (PANTHER); PTHR23086:SF25 (PANTHER); IPR002498 (PROSITE_PROFILES); SSF56104 (SUPERFAMILY)
G1R_contig_10649	protein low psii accumulation chloroplastic	606	20	1.4e-67	0.827	3	C:chloroplast; P:pentose-phosphate shunt; P:chloroplast organization	-	no IPS match
G1R_contig_1065	pg1 homology to homo sapiens	1310	20	3e-55	0.742		-	-	Coil (COILS)
G1R_contig_10650	probable potassium transporter 11	299	20	6.1e-50	0.976	3	C:integral component of membrane; F:potassium ion transmembrane transporter activity; P:potassium ion transmembrane transport	-	IPR003855 (PFAM); PTHR30540:SF7 (PANTHER); PTHR30540 (PANTHER); CYTOPLASMIC_DOMAIN (PHOBIUS); NON_CYTOPLASMIC_DOMAIN (PHOBIUS); TRANSMEMBRANE (PHOBIUS); TMhelix (TMHMM); TMhelix (TMHMM)
G1R_contig_10651	probable lipoxygenase chloroplastic	889	20	0	0.9375	38	C:chloroplast thylakoid membrane; C:chloroplast stroma; C:chloroplast envelope; F:iron ion binding; F:linoleate 13S-lipoxygenase activity; F:phytoene dehydrogenase activity; P:maltose metabolic process; P:sulfur amino acid metabolic process; P:glycine catabolic process; P:unsaturated fatty acid biosynthetic process; P:oxidoreduction coenzyme metabolic process; P:vitamin metabolic process; P:calci…	EC:1.13.11; EC:1.3; EC:1.13.11.12	IPR013819 (PRINTS); IPR001246 (PRINTS); G3DSA:3.10.450.60 (GENE3D); G3DSA:1.20.245.10 (GENE3D); IPR013819 (PFAM); PTHR11771:SF45 (PANTHER); IPR000907 (PANTHER); IPR020834 (PROSITE_PATTERNS); IPR020833 (PROSITE_PATTERNS); IPR013819 (PROSITE_PROFILES); IPR013819 (SUPERFAMILY)
G1R_contig_10652	a-kinase anchor protein 17a isoform x1	797	20	5.4e-158	0.839	2	F:nucleotide binding; F:nucleic acid binding	-	IPR012677 (G3DSA:3.30.70.GENE3D); PTHR12484 (PANTHER)
G1R_contig_10653	---NA---	432	0	-	-		-	-	no IPS match
G1R_contig_10654	wd repeat-containing protein 13	1094	20	1.7e-167	0.9155	2	C:plastid; F:protein binding	-	IPR001680 (SMART); IPR015943 (G3DSA:2.130.10.GENE3D); IPR001680 (PFAM); PTHR22847:SF337 (PANTHER); PTHR22847 (PANTHER); IPR019775 (PROSITE_PATTERNS); IPR017986 (PROSITE_PROFILES); IPR001680 (PROSITE_PROFILES); IPR017986 (SUPERFAMILY)
G1R_contig_10655	dentin sialophospho	1941	20	0	0.7135	1	C:plastid	-	no IPS match
G1R_contig_10656	unknown	313	3	2.6e-21	0.7267	1	F:catalytic activity	-	IPR011146 (PROSITE_PROFILES)
G1R_contig_10657	e3 ubiquitin-protein ligase ring1-like	286	2	9.9e-38	0.99	2	F:metal ion binding; F:zinc ion binding	-	no IPS match
G1R_contig_10658	alpha-n-acetylglucosaminidase isoform x1	1948	20	0	0.8985	2	C:vacuole; C:cytoplasmic membrane-bounded vesicle	-	IPR024732 (PFAM); IPR024733 (PFAM); IPR007781 (PANTHER)
G1R_contig_10659	PREDICTED: uncharacterized protein LOC101769985 isoform X1	2057	20	0	0.849		-	-	Coil (COILS); IPR021864 (PFAM); IPR007700 (PFAM); PTHR31730:SF2 (PANTHER); PTHR31730 (PANTHER)
G1R_contig_1066	myosin-2 heavy chain-like	6279	20	0	0.7975	3	F:transaminase activity; F:pyridoxal phosphate binding; P:metabolic process	-	Coil (COILS); Coil (COILS); Coil (COILS); Coil (COILS); Coil (COILS); Coil (COILS); Coil (COILS); Coil (COILS); Coil (COILS); Coil (COILS); Coil (COILS); Coil (COILS); Coil (COILS); Coil (COILS); Coil (COILS); Coil (COILS); Coil (COILS); Coil (COILS); Coil (COILS); Coil (COILS); Coil (COILS); NON_CYTOPLASMIC_DOMAIN (PHOBIUS); CYTOPLASMIC_DOMAIN (PHOBIUS); TRANSMEMBRANE (PHOBIUS); SSF57997 (SUPERF…
G1R_contig_10660	PREDICTED: uncharacterized protein LOC101780987	1932	20	0	0.7155		-	-	no IPS match
G1R_contig_10661	myb domain-containing protein ydr026c isoform x1	1144	20	0	0.804	3	F:DNA binding; F:chromatin binding; C:chromatin	-	SIGNAL_PEPTIDE_C_REGION (PHOBIUS); SIGNAL_PEPTIDE_N_REGION (PHOBIUS); SIGNAL_PEPTIDE_H_REGION (PHOBIUS); SIGNAL_PEPTIDE (PHOBIUS); NON_CYTOPLASMIC_DOMAIN (PHOBIUS)
G1R_contig_10662	er membrane protein complex subunit 4-like	866	20	1e-89	0.885	1	C:endoplasmic reticulum	-	no IPS match
G1R_contig_10663	PREDICTED: uncharacterized protein LOC101769691	929	20	1.4e-137	0.7555	12	C:chloroplast; F:4-alpha-hydroxytetrahydrobiopterin dehydratase activity; P:pentose-phosphate shunt; P:rRNA processing; P:tetrahydrobiopterin biosynthetic process; P:aromatic amino acid family biosynthetic process; P:chloroplast relocation; P:thylakoid membrane organization; P:photosystem II assembly; P:iron-sulfur cluster assembly; P:regulation of protein dephosphorylation; P:transcription from …	EC:4.2.1.96	no IPS match
G1R_contig_10664	PREDICTED: uncharacterized protein LOC101756181	270	1	8.5e-39	1		-	-	NON_CYTOPLASMIC_DOMAIN (PHOBIUS); SIGNAL_PEPTIDE (PHOBIUS); SIGNAL_PEPTIDE_N_REGION (PHOBIUS); SIGNAL_PEPTIDE_H_REGION (PHOBIUS); SIGNAL_PEPTIDE_C_REGION (PHOBIUS); SignalP-noTM (SIGNALP_EUK); SignalP-TM (SIGNALP_GRAM_POSITIVE)
G1R_contig_10665	wound-responsive family protein	394	20	4.9e-34	0.6475		-	-	no IPS match
G1R_contig_10666	homolog subfamily b member 5	1222	20	0	0.7565	1	F:DNA binding	-	IPR024593 (PFAM); PTHR10825 (PANTHER); PTHR10825:SF4 (PANTHER); PTHR10825:SF4 (PANTHER); PTHR10825 (PANTHER)
G1R_contig_10667	transcription factor bhlh155-like	492	20	2.7e-75	0.959	1	P:biological_process	-	no IPS match
G1R_contig_10668	sac3 ganp family protein	258	20	3.8e-38	0.8725	5	C:nucleosome; C:nucleus; C:mitochondrion; F:DNA binding; P:nucleosome assembly	-	no IPS match
G1R_contig_10669	sac3 ganp family protein	251	18	1.5e-14	0.8194	1	C:nucleus	-	no IPS match
G1R_contig_1067	eukaryotic translation initiation factor 2 subunit alpha-like	1422	20	0	0.9465	4	C:ribosome; C:eukaryotic translation initiation factor 2 complex; F:translation initiation factor activity; P:regulation of translational initiation	-	IPR022967 (SMART); IPR024054 (G3DSA:1.10.150.GENE3D); IPR003029 (PFAM); IPR011488 (PFAM); IPR024055 (G3DSA:3.30.70.GENE3D); IPR012340 (G3DSA:2.40.50.GENE3D); PTHR10602 (PANTHER); PTHR10602:SF0 (PANTHER); PTHR10602 (PANTHER); IPR003029 (PROSITE_PROFILES); IPR012340 (SUPERFAMILY); IPR024054 (SUPERFAMILY); IPR024055 (SUPERFAMILY)
G1R_contig_10670	nuclear control of atpase protein 2-like	687	20	1.4e-134	0.864	13	C:mitochondrial outer membrane; C:protein complex; P:cell adhesion; P:organ morphogenesis; P:trichome morphogenesis; P:vegetative to reproductive phase transition of meristem; P:protein desumoylation; P:galactolipid biosynthetic process; P:regulation of chromosome organization; P:actin nucleation; P:root hair cell differentiation; P:hydrogen peroxide biosynthetic process; P:cell wall organization	-	IPR013946 (PFAM); NON_CYTOPLASMIC_DOMAIN (PHOBIUS); CYTOPLASMIC_DOMAIN (PHOBIUS); TRANSMEMBRANE (PHOBIUS); TMhelix (TMHMM)
G1R_contig_10671	nuclear pore membrane glycoprotein 210-like isoform x1	707	20	1.3e-144	0.8095	1	C:cytoplasmic membrane-bounded vesicle	-	G3DSA:2.60.40.1080 (GENE3D); IPR008964 (SUPERFAMILY)
G1R_contig_10672	PREDICTED: uncharacterized protein At4g14100-like	678	20	2.1e-113	0.7935	1	C:cytoplasmic membrane-bounded vesicle	-	no IPS match
G1R_contig_10673	sc3 protein	1308	20	0	0.8905	6	C:plasma membrane; C:integral component of membrane; C:transport vesicle membrane; F:protein serine/threonine/tyrosine kinase activity; P:protein phosphorylation; P:protein transport	EC:2.7.12.1	no IPS match
G1R_contig_10674	dnaj homolog subfamily b member 4-like	205	20	1.1e-26	0.971	2	F:unfolded protein binding; P:protein folding	-	CYTOPLASMIC_DOMAIN (PHOBIUS); TRANSMEMBRANE (PHOBIUS); NON_CYTOPLASMIC_DOMAIN (PHOBIUS)
G1R_contig_10675	nudix hydrolase 2	1432	20	0	0.925	3	C:plastid; F:hydrolase activity; P:metabolic process	-	IPR003293 (PRINTS); IPR020476 (PRINTS); IPR015797 (G3DSA:3.90.79.GENE3D); IPR000086 (PFAM); PTHR13994 (PANTHER); PTHR13994:SF6 (PANTHER); IPR020084 (PROSITE_PATTERNS); IPR000086 (PROSITE_PROFILES); IPR015797 (SUPERFAMILY)
G1R_contig_10676	mannan endo- -beta-mannosidase 2-like	1883	20	0	0.786	6	C:extracellular region; C:cytoplasmic membrane-bounded vesicle; F:mannan endo-1,4-beta-mannosidase activity; P:fructose metabolic process; P:mannose metabolic process; P:substituted mannan metabolic process	EC:3.2.1.25; EC:3.2.1.78; EC:3.2.1	IPR013781 (G3DSA:3.20.20.GENE3D); IPR001547 (PFAM); PTHR31451 (PANTHER); PTHR31451:SF2 (PANTHER); IPR018087 (PROSITE_PATTERNS); NON_CYTOPLASMIC_DOMAIN (PHOBIUS); CYTOPLASMIC_DOMAIN (PHOBIUS); TRANSMEMBRANE (PHOBIUS); IPR017853 (SUPERFAMILY); TMhelix (TMHMM)
G1R_contig_10677	histone h4	380	20	9.2e-42	0.994	5	C:nucleosome; C:nucleus; F:DNA binding; F:protein heterodimerization activity; P:nucleosome assembly	-	IPR001951 (PRINTS); IPR001951 (SMART); IPR007125 (PFAM); IPR009072 (G3DSA:1.10.20.GENE3D); PTHR10484 (PANTHER); IPR019809 (PROSITE_PATTERNS); IPR009072 (SUPERFAMILY)
G1R_contig_10678	uridine-cytidine kinase c-like	980	20	3e-165	0.844	6	F:uridine kinase activity; F:ATP binding; P:phosphorylation; P:UMP salvage; P:CTP salvage; P:pyrimidine nucleobase metabolic process	EC:2.7.1.48	Coil (COILS); CYTOPLASMIC_DOMAIN (PHOBIUS); TRANSMEMBRANE (PHOBIUS); NON_CYTOPLASMIC_DOMAIN (PHOBIUS)
G1R_contig_10679	mitogen-activated protein kinase kinase 5-like	471	20	1.2e-21	0.907	4	F:protein kinase activity; F:ATP binding; F:ADP binding; P:protein phosphorylation	-	SignalP-TM (SIGNALP_GRAM_POSITIVE)
G1R_contig_1068	transport inhibitor response 1-like protein os04g0395600	3091	20	0	0.903	6	C:nucleus; C:SCF ubiquitin ligase complex; F:inositol hexakisphosphate binding; F:auxin binding; P:auxin-activated signaling pathway; P:protein ubiquitination	-	no IPS match
G1R_contig_10680	sericin 1-like	2320	20	0	0.7765		-	-	no IPS match
G1R_contig_10681	glycosyltransferase 5	518	20	2.9e-69	0.755	3	C:integral component of membrane; F:transferase activity, transferring hexosyl groups; P:metabolic process	-	no IPS match
G1R_contig_10682	PREDICTED: uncharacterized protein LOC101777125	405	1	4e-26	1		-	-	no IPS match
G1R_contig_10683	---NA---	215	0	-	-		-	-	no IPS match
G1R_contig_10684	cysteine-rich receptor-like protein kinase 35-like	702	20	2.9e-124	0.8715	4	F:protein serine/threonine kinase activity; F:ATP binding; P:protein phosphorylation; P:serine family amino acid metabolic process	EC:2.7.11	IPR002290 (SMART); G3DSA:1.10.510.10 (GENE3D); IPR000719 (PFAM); PTHR24420:SF534 (PANTHER); PTHR24420 (PANTHER); IPR008271 (PROSITE_PATTERNS); IPR000719 (PROSITE_PROFILES); IPR011009 (SUPERFAMILY)
G1R_contig_10685	dna repair protein uvh3 isoform x2	295	20	2.5e-28	0.9245	9	C:nucleus; F:single-stranded DNA binding; F:endonuclease activity; P:nucleotide-excision repair; P:protein glycosylation; P:response to heat; P:non-photoreactive DNA repair; P:response to UV-B; P:nucleic acid phosphodiester bond hydrolysis	EC:3.1	IPR001044 (PTHR11081:PANTHER); IPR006084 (PANTHER)
G1R_contig_10686	2-isopropylmalate synthase b	1407	20	0	0.961	6	C:plastid; F:2-isopropylmalate synthase activity; P:pyruvate metabolic process; P:isoleucine biosynthetic process; P:leucine biosynthetic process; P:valine biosynthetic process	EC:2.3.3.13	IPR013709 (SMART); IPR013709 (PFAM); IPR013785 (G3DSA:3.20.20.GENE3D); IPR000891 (PFAM); PTHR10277 (PANTHER); PTHR10277:SF9 (PANTHER); IPR000891 (PROSITE_PROFILES); SSF51569 (SUPERFAMILY); IPR013709 (SUPERFAMILY)
G1R_contig_10687	PREDICTED: uncharacterized protein LOC101758392 isoform X2	691	20	4.6e-63	0.9495	3	P:RNA splicing, via endonucleolytic cleavage and ligation; P:phosphatidylinositol biosynthetic process; P:methionine biosynthetic process	-	no IPS match
G1R_contig_10688	f-box domain-containing partial	405	20	4.5e-30	0.7835	1	C:plastid	-	no IPS match
G1R_contig_10689	snf1-related protein kinase catalytic subunit alpha kin10-like	1919	20	0	0.918	5	F:protein serine/threonine kinase activity; F:protein tyrosine kinase activity; F:ATP binding; P:protein phosphorylation; P:serine family amino acid metabolic process	EC:2.7.10; EC:2.7.11	IPR002290 (SMART); G3DSA:3.30.200.20 (GENE3D); IPR000719 (PFAM); IPR001772 (PFAM); G3DSA:1.10.510.10 (GENE3D); IPR028375 (G3DSA:3.30.310.GENE3D); PTHR24343 (PANTHER); PTHR24343:SF15 (PANTHER); IPR017441 (PROSITE_PATTERNS); IPR008271 (PROSITE_PATTERNS); SIGNAL_PEPTIDE_H_REGION (PHOBIUS); SIGNAL_PEPTIDE (PHOBIUS); SIGNAL_PEPTIDE_N_REGION (PHOBIUS); SIGNAL_PEPTIDE_C_REGION (PHOBIUS); NON_CYTOPLASMIC…
G1R_contig_1069	hypersensitive-induced response protein 1	1211	20	0	0.967	4	C:vacuolar membrane; C:Golgi apparatus; C:plasmodesma; F:protein histidine kinase binding	-	NON_CYTOPLASMIC_DOMAIN (PHOBIUS); NON_CYTOPLASMIC_DOMAIN (PHOBIUS); CYTOPLASMIC_DOMAIN (PHOBIUS); TRANSMEMBRANE (PHOBIUS); TRANSMEMBRANE (PHOBIUS); TMhelix (TMHMM)
G1R_contig_10690	pyruvate dehydrogenase e1 component subunit beta	1639	20	0	0.978	10	C:mitochondrion; C:chloroplast; F:pyruvate dehydrogenase (acetyl-transferring) activity; P:glycolytic process; P:oxidation-reduction process; P:gluconeogenesis; P:isoleucine biosynthetic process; P:leucine biosynthetic process; P:valine biosynthetic process; C:pyruvate dehydrogenase complex	EC:1.2.4.1	no IPS match
G1R_contig_10691	---NA---	687	0	-	-		-	-	no IPS match
G1R_contig_10692	pistil-specific extensin-like	235	7	2.8e-15	0.8471	4	C:cytoplasmic membrane-bounded vesicle; F:structural constituent of cell wall; C:cell wall; P:cell wall biogenesis	-	no IPS match
G1R_contig_10693	f-box domain containing expressed	820	20	6.6e-120	0.563	1	F:protein binding	-	IPR001810 (SMART); IPR001810 (PFAM); G3DSA:1.20.1280.50 (GENE3D); IPR001810 (PROSITE_PROFILES); IPR001810 (SUPERFAMILY)
G1R_contig_10694	abc transporter d family member chloroplastic isoform x1	2398	20	0	0.95	11	C:plastid; C:integral component of membrane; F:ATP binding; F:methyltransferase activity; F:zinc ion binding; F:ATPase activity, coupled to transmembrane movement of substances; P:maltose metabolic process; P:starch biosynthetic process; P:glucosinolate biosynthetic process; P:methylation; P:transmembrane transport	EC:3.6.1; EC:3.6.1.3; EC:3.6.1.15	IPR003593 (SMART); IPR003439 (PFAM); IPR027417 (G3DSA:3.40.50.GENE3D); PTHR11384:SF3 (PANTHER); PTHR11384 (PANTHER); PTHR11384 (PANTHER); PTHR11384:SF3 (PANTHER); IPR017871 (PROSITE_PATTERNS); IPR003439 (PROSITE_PROFILES); IPR027417 (SUPERFAMILY)
G1R_contig_10695	---NA---	313	0	-	-		-	-	no IPS match
G1R_contig_10696	heat shock 70 kda mitochondrial-like	2149	20	0	0.9345	3	F:ATP binding; F:unfolded protein binding; P:protein folding	-	Coil (COILS); Coil (COILS); IPR013126 (PRINTS); G3DSA:3.30.420.40 (GENE3D); G3DSA:3.30.30.30 (GENE3D); G3DSA:3.30.420.40 (GENE3D); IPR012725 (TIGRFAM); IPR013126 (PFAM); G3DSA:3.90.640.10 (GENE3D); IPR029048 (G3DSA:1.20.1270.GENE3D); IPR029047 (G3DSA:2.60.34.GENE3D); PTHR19375:SF173 (PANTHER); PTHR19375 (PANTHER); IPR018181 (PROSITE_PATTERNS); IPR018181 (PROSITE_PATTERNS); IPR018181 (PROSITE_PATT…
G1R_contig_10697	PREDICTED: uncharacterized protein LOC101783465	438	20	1.6e-98	0.528	2	F:metal ion binding; F:zinc ion binding	-	no IPS match
G1R_contig_10698	delta( )-delta( )-dienoyl- mitochondrial	880	20	1.3e-120	0.8915	3	C:peroxisome; F:delta3,5-delta2,4-dienoyl-CoA isomerase activity; P:fatty acid beta-oxidation	-	no IPS match
G1R_contig_10699	probable flavin-containing monooxygenase 1	766	20	7e-180	0.9205	4	F:N,N-dimethylaniline monooxygenase activity; F:flavin adenine dinucleotide binding; F:NADP binding; P:oxidation-reduction process	EC:1.14.13.8; EC:1.14.13	IPR020946 (PFAM); G3DSA:3.50.50.60 (GENE3D); G3DSA:3.50.50.60 (GENE3D); PTHR23023:SF40 (PANTHER); PTHR23023 (PANTHER); TRANSMEMBRANE (PHOBIUS); NON_CYTOPLASMIC_DOMAIN (PHOBIUS); CYTOPLASMIC_DOMAIN (PHOBIUS); TRANSMEMBRANE (PHOBIUS); CYTOPLASMIC_DOMAIN (PHOBIUS); SSF51905 (SUPERFAMILY); SSF51905 (SUPERFAMILY); TMhelix (TMHMM); TMhelix (TMHMM)
G1R_contig_107	PREDICTED: uncharacterized protein LOC101752602	1565	20	0	0.873		-	-	PTHR31033:SF3 (PANTHER); PTHR31033 (PANTHER); NON_CYTOPLASMIC_DOMAIN (PHOBIUS); TRANSMEMBRANE (PHOBIUS); TRANSMEMBRANE (PHOBIUS); CYTOPLASMIC_DOMAIN (PHOBIUS); CYTOPLASMIC_DOMAIN (PHOBIUS); TRANSMEMBRANE (PHOBIUS); NON_CYTOPLASMIC_DOMAIN (PHOBIUS)
G1R_contig_1070	malate dehydrogenase	1444	20	0	0.9495	9	C:mitochondrion; C:plasma membrane; C:plant-type cell wall; F:L-malate dehydrogenase activity; P:carbohydrate metabolic process; P:malate metabolic process; P:pyruvate metabolic process; P:reductive tricarboxylic acid cycle; P:glyoxylate metabolic process	EC:1.1.1.37	no IPS match
G1R_contig_10700	sugar transport protein 14-like	462	20	1.4e-72	0.936	6	C:plasma membrane; C:integral component of membrane; C:cytoplasmic membrane-bounded vesicle; F:galactose transmembrane transporter activity; P:galactose transport; P:transmembrane transport	-	no IPS match
G1R_contig_10701	patatin-like protein 3	1015	20	3.4e-113	0.8345	5	F:protein kinase activity; F:ATP binding; F:hydrolase activity; P:protein phosphorylation; P:lipid catabolic process	-	G3DSA:3.40.1090.10 (GENE3D); PTHR32241 (PANTHER); IPR016035 (SUPERFAMILY)
G1R_contig_10702	sulfate transporter chloroplastic-like	2510	20	0	0.8945	4	C:plastid; C:integral component of membrane; F:secondary active sulfate transmembrane transporter activity; P:sulfate transmembrane transport	-	IPR002645 (PFAM); IPR011547 (PFAM); IPR001902 (TIGRFAM); IPR030402 (PFAM); IPR002645 (G3DSA:3.30.750.GENE3D); IPR001902 (PANTHER); PTHR11814:SF55 (PANTHER); IPR018045 (PROSITE_PATTERNS); NON_CYTOPLASMIC_DOMAIN (PHOBIUS); NON_CYTOPLASMIC_DOMAIN (PHOBIUS); TRANSMEMBRANE (PHOBIUS); CYTOPLASMIC_DOMAIN (PHOBIUS); CYTOPLASMIC_DOMAIN (PHOBIUS); CYTOPLASMIC_DOMAIN (PHOBIUS); TRANSMEMBRANE (PHOBIUS); CYTO…
G1R_contig_10703	PREDICTED: uncharacterized protein LOC101760383	314	16	3.7e-41	0.6906	1	C:SAGA-type complex	-	no IPS match
G1R_contig_10704	---NA---	228	0	-	-		-	-	no IPS match
G1R_contig_10705	heterogeneous nuclear ribonucleoprotein q-like	1739	20	0	0.8265	4	C:viral nucleocapsid; C:ribonucleoprotein complex; F:nucleotide binding; F:nucleic acid binding	-	Coil (COILS); IPR000504 (SMART); IPR003954 (SMART); IPR012677 (G3DSA:3.30.70.GENE3D); IPR000504 (PFAM); IPR012677 (G3DSA:3.30.70.GENE3D); PTHR24011:SF247 (PANTHER); PTHR24011 (PANTHER); PTHR24011 (PANTHER); PTHR24011:SF247 (PANTHER); IPR000504 (PROSITE_PROFILES); IPR000504 (PROSITE_PROFILES); IPR000504 (PROSITE_PROFILES); SSF54928 (SUPERFAMILY); SSF54928 (SUPERFAMILY)
G1R_contig_10706	ras-related protein rab7	930	20	6.1e-148	0.978	8	C:intracellular; C:plasma membrane; F:GTPase activity; F:GTP binding; P:intracellular protein transport; P:nucleocytoplasmic transport; P:small GTPase mediated signal transduction; P:metabolic process	EC:3.6.1; EC:3.6.1.15	IPR001806 (PRINTS); IPR020849 (SMART); IPR003578 (SMART); IPR003579 (SMART); IPR002041 (SMART); IPR005225 (TIGRFAM); IPR001806 (PFAM); IPR027417 (G3DSA:3.40.50.GENE3D); PTHR24073 (PANTHER); PTHR24073:SF375 (PANTHER); PS51419 (PROSITE_PROFILES); IPR027417 (SUPERFAMILY)
G1R_contig_10707	protein binding protein	787	20	3.5e-127	0.774	2	C:membrane; F:zinc ion binding	-	IPR013083 (G3DSA:3.30.40.GENE3D); PTHR23012:SF25 (PANTHER); PTHR23012 (PANTHER); TRANSMEMBRANE (PHOBIUS); NON_CYTOPLASMIC_DOMAIN (PHOBIUS); CYTOPLASMIC_DOMAIN (PHOBIUS); TRANSMEMBRANE (PHOBIUS); TRANSMEMBRANE (PHOBIUS); CYTOPLASMIC_DOMAIN (PHOBIUS); NON_CYTOPLASMIC_DOMAIN (PHOBIUS); TRANSMEMBRANE (PHOBIUS); CYTOPLASMIC_DOMAIN (PHOBIUS); IPR020846 (SUPERFAMILY); TMhelix (TMHMM); TMhelix (TMHMM); T…
G1R_contig_10708	cell division protein aaa atpase family	1355	20	0	0.8855	2	F:ATP binding; P:cell division	-	TRANSMEMBRANE (PHOBIUS); CYTOPLASMIC_DOMAIN (PHOBIUS); NON_CYTOPLASMIC_DOMAIN (PHOBIUS)
G1R_contig_10709	guanylate-binding protein 4-like	1164	20	0	0.9695	5	C:membrane; C:cytoplasmic membrane-bounded vesicle; F:GTPase activity; F:GTP binding; P:metabolic process	EC:3.6.1; EC:3.6.1.15	IPR003191 (PFAM); G3DSA:1.20.1000.10 (GENE3D); IPR027417 (G3DSA:3.40.50.GENE3D); IPR015894 (PFAM); PTHR10751:SF38 (PANTHER); PTHR10751 (PANTHER); IPR030386 (PROSITE_PROFILES); IPR027417 (SUPERFAMILY); IPR003191 (SUPERFAMILY)
G1R_contig_1071	inosine-5 -monophosphate dehydrogenase 2-like	817	20	9.7e-116	0.8055	3	C:plastid; F:catalytic activity; P:metabolic process	-	IPR000644 (SMART); IPR000644 (PFAM); IPR013785 (G3DSA:3.20.20.GENE3D); PTHR11911 (PANTHER); PTHR11911:SF51 (PANTHER); IPR000644 (PROSITE_PROFILES); IPR000644 (PROSITE_PROFILES); SSF54631 (SUPERFAMILY)
G1R_contig_10710	---NA---	250	0	-	-		-	-	no IPS match
G1R_contig_10711	long-chain-alcohol oxidase fao2-like	419	20	7.7e-91	0.9475	6	C:mitochondrion; C:plastid; C:membrane; F:long-chain-alcohol oxidase activity; F:flavin adenine dinucleotide binding; P:oxidation-reduction process	EC:1.1.3.20	no IPS match
G1R_contig_10712	disease resistance protein rga4	978	20	0	0.856	1	F:ADP binding	-	PR00364 (PRINTS); IPR002182 (PFAM); IPR027417 (G3DSA:3.40.50.GENE3D); PTHR23155 (PANTHER); PTHR23155:SF480 (PANTHER); IPR027417 (SUPERFAMILY)
G1R_contig_10713	cue domain containing protein	1046	20	7.4e-153	0.8105	6	C:plastid; F:iron ion binding; F:protein binding; F:oxidoreductase activity, acting on paired donors, with incorporation or reduction of molecular oxygen; F:heme binding; P:oxidation-reduction process	-	Coil (COILS); IPR003892 (PFAM); PTHR31245 (PANTHER); IPR003892 (PROSITE_PROFILES); IPR009060 (SUPERFAMILY)
G1R_contig_10714	receptor protein kinase crinkly4	409	20	6.7e-93	0.9635	30	C:plasma membrane; C:cell surface; C:integral component of membrane; C:endocytic vesicle; C:multivesicular body membrane; F:protein serine/threonine kinase activity; F:protein tyrosine kinase activity; F:ATP binding; F:transmembrane receptor protein kinase activity; F:protein homodimerization activity; P:nuclear division; P:cytokinesis by cell plate formation; P:protein phosphorylation; P:nucleol…	EC:2.7.10; EC:2.7.11	IPR020635 (SMART); G3DSA:1.10.510.10 (GENE3D); IPR000719 (PFAM); G3DSA:3.30.200.20 (GENE3D); PTHR24420:SF632 (PANTHER); PTHR24420 (PANTHER); IPR008271 (PROSITE_PATTERNS); IPR000719 (PROSITE_PROFILES); IPR011009 (SUPERFAMILY)
G1R_contig_10715	---NA---	767	0	-	-		-	-	TMhelix (TMHMM); TMhelix (TMHMM)
G1R_contig_10716	zinc finger mynd domain-containing protein 15 isoform x1	241	20	3.6e-47	0.81	1	F:metal ion binding	-	no IPS match
G1R_contig_10717	atp-dependent helicase rhp16-like	476	20	9e-110	0.933	5	F:DNA binding; F:helicase activity; F:ATP binding; F:zinc ion binding; P:metabolic process	EC:3.6.1; EC:3.6.1.15	IPR000330 (PFAM); IPR027417 (G3DSA:3.40.50.GENE3D); PTHR10799 (PANTHER); PTHR10799 (PANTHER); PTHR10799:SF598 (PANTHER); PTHR10799:SF598 (PANTHER); IPR014001 (PROSITE_PROFILES); IPR027417 (SUPERFAMILY)
G1R_contig_10718	PREDICTED: uncharacterized protein LOC101761797	712	20	7.2e-45	0.814		-	-	NON_CYTOPLASMIC_DOMAIN (PHOBIUS); CYTOPLASMIC_DOMAIN (PHOBIUS); TRANSMEMBRANE (PHOBIUS); TMhelix (TMHMM)
G1R_contig_10719	ph-interacting protein isoform x1	4509	20	0	0.8055	1	F:protein binding	-	IPR001680 (SMART); IPR015943 (G3DSA:2.130.10.GENE3D); IPR001487 (G3DSA:1.20.920.GENE3D); IPR001487 (PFAM); IPR001680 (PFAM); PTHR16266 (PANTHER); PTHR16266 (PANTHER); PTHR16266:SF17 (PANTHER); PTHR16266:SF17 (PANTHER); IPR019775 (PROSITE_PATTERNS); IPR019775 (PROSITE_PATTERNS); IPR019775 (PROSITE_PATTERNS); IPR001680 (PROSITE_PROFILES); IPR001680 (PROSITE_PROFILES); IPR017986 (PROSITE_PROFILES); …
G1R_contig_1072	lrr receptor-like serine threonine-protein kinase fei 1	2480	20	0	0.919	8	C:integral component of membrane; C:cytoplasmic membrane-bounded vesicle; F:protein serine/threonine kinase activity; F:protein binding; F:ATP binding; P:protein phosphorylation; P:serine family amino acid metabolic process; P:cellulose biosynthetic process	EC:2.7.11	IPR002290 (SMART); IPR025875 (PFAM); IPR013210 (PFAM); IPR000719 (PFAM); G3DSA:1.10.510.10 (GENE3D); G3DSA:3.80.10.10 (GENE3D); IPR013320 (G3DSA:2.60.120.GENE3D); G3DSA:3.30.200.20 (GENE3D); IPR001611 (PFAM); PTHR24420 (PANTHER); IPR031071 (PTHR24420:PANTHER); IPR017441 (PROSITE_PATTERNS); IPR008271 (PROSITE_PATTERNS); SIGNAL_PEPTIDE_C_REGION (PHOBIUS); SIGNAL_PEPTIDE (PHOBIUS); NON_CYTOPLASMIC_D…
G1R_contig_10720	exocyst complex component exo84b-like	777	20	6.8e-116	0.954	2	F:hydrolase activity, acting on ester bonds; P:metabolic process	-	PTHR21426 (PANTHER); PTHR21426:SF12 (PANTHER)
G1R_contig_10721	atpase-like protein	947	20	0	0.9465	3	C:mitochondrion; C:chloroplast; F:ATP binding	-	IPR003593 (SMART); IPR027417 (G3DSA:3.40.50.GENE3D); IPR003959 (PFAM); PTHR20953:SF2 (PANTHER); PTHR20953 (PANTHER); IPR027417 (SUPERFAMILY)
G1R_contig_10722	transcription factor bhlh93-like	909	20	4.3e-108	0.914	1	F:protein dimerization activity	-	CYTOPLASMIC_DOMAIN (PHOBIUS); TRANSMEMBRANE (PHOBIUS); TRANSMEMBRANE (PHOBIUS); CYTOPLASMIC_DOMAIN (PHOBIUS); NON_CYTOPLASMIC_DOMAIN (PHOBIUS); TMhelix (TMHMM)
G1R_contig_10723	f-box lrr-repeat protein 13-like isoform x1	994	20	0	0.7755		-	-	IPR006566 (SMART); IPR006566 (PFAM); G3DSA:3.80.10.10 (GENE3D); PTHR32212 (PANTHER); PTHR32212:SF56 (PANTHER); SSF52047 (SUPERFAMILY)
G1R_contig_10724	glutamyl-trna cytoplasmic	1599	20	0	0.9295	6	C:glutamate-tRNA ligase complex; C:plastid; F:glutamate-tRNA ligase activity; F:ATP binding; P:glutamyl-tRNA aminoacylation; P:chlorophyll metabolic process	EC:6.1.1; EC:6.1.1.17	IPR000924 (PRINTS); IPR010987 (G3DSA:1.20.1050.GENE3D); IPR014729 (G3DSA:3.40.50.GENE3D); G3DSA:3.90.800.10 (GENE3D); IPR020058 (PFAM); IPR004526 (TIGRFAM); IPR004046 (PFAM); IPR020061 (G3DSA:1.10.1160.GENE3D); IPR000924 (PANTHER); PTHR10119:SF15 (PANTHER); IPR001412 (PROSITE_PATTERNS); IPR010987 (SUPERFAMILY); SSF52374 (SUPERFAMILY)
G1R_contig_10725	probable apyrase 7	978	20	3.6e-166	0.874	4	F:hydrolase activity; P:metabolic process; P:anther dehiscence; P:pollen exine formation	-	IPR000407 (PANTHER); PTHR11782:SF3 (PANTHER); CYTOPLASMIC_DOMAIN (PHOBIUS); TRANSMEMBRANE (PHOBIUS); NON_CYTOPLASMIC_DOMAIN (PHOBIUS); TMhelix (TMHMM); TMhelix (TMHMM)
G1R_contig_10726	prolyl 4-hydroxylase subunit alpha-1-like	638	20	1.2e-100	0.904	5	C:cytoplasmic membrane-bounded vesicle; F:iron ion binding; F:oxidoreductase activity, acting on paired donors, with incorporation or reduction of molecular oxygen, 2-oxoglutarate as one donor, and incorporation of one atom each of oxygen into both donors; F:L-ascorbic acid binding; P:oxidation-reduction process	EC:1.14.11	TMhelix (TMHMM)
G1R_contig_10727	PREDICTED: uncharacterized protein LOC101778467	777	20	1.3e-43	0.877		-	-	SIGNAL_PEPTIDE_N_REGION (PHOBIUS); NON_CYTOPLASMIC_DOMAIN (PHOBIUS); SIGNAL_PEPTIDE_H_REGION (PHOBIUS); SIGNAL_PEPTIDE (PHOBIUS); SIGNAL_PEPTIDE_C_REGION (PHOBIUS); SignalP-noTM (SIGNALP_EUK)
G1R_contig_10728	er lumen protein-retaining receptor a-like	962	20	8.7e-148	0.917	10	C:endoplasmic reticulum membrane; C:Golgi apparatus; C:cis-Golgi network; C:integral component of membrane; C:cytoplasmic membrane-bounded vesicle; F:KDEL sequence binding; P:protein retention in ER lumen; P:autophagy; P:response to water deprivation; P:hyperosmotic salinity response	-	IPR000133 (PRINTS); IPR000133 (PFAM); IPR000133 (PANTHER); PTHR10585:SF26 (PANTHER); IPR000133 (PROSITE_PATTERNS); IPR000133 (PROSITE_PATTERNS); SIGNAL_PEPTIDE_C_REGION (PHOBIUS); CYTOPLASMIC_DOMAIN (PHOBIUS); TRANSMEMBRANE (PHOBIUS); NON_CYTOPLASMIC_DOMAIN (PHOBIUS); SIGNAL_PEPTIDE (PHOBIUS); NON_CYTOPLASMIC_DOMAIN (PHOBIUS); SIGNAL_PEPTIDE_H_REGION (PHOBIUS); CYTOPLASMIC_DOMAIN (PHOBIUS); TRANS…
G1R_contig_10729	probable protein phosphatase 2c 1 isoform x1	1239	20	0	0.8655	10	C:chloroplast stroma; F:phosphoprotein phosphatase activity; F:metal ion binding; P:rRNA processing; P:thylakoid membrane organization; P:regulation of proton transport; P:photosystem II assembly; P:peptidyl-threonine dephosphorylation; P:protein autophosphorylation; P:cellular response to light stimulus	EC:3.1.3.16; EC:3.1; EC:3.1.3.41	no IPS match
G1R_contig_1073	30s ribosomal protein chloroplastic	1678	20	0	0.8805	13	C:nucleus; C:ribosome; C:chloroplast stroma; F:nucleic acid binding; P:pentose-phosphate shunt; P:rRNA processing; P:photosynthetic electron transport in photosystem I; P:chloroplast relocation; P:thylakoid membrane organization; P:chlorophyll biosynthetic process; P:isopentenyl diphosphate biosynthetic process, methylerythritol 4-phosphate pathway; P:defense response to bacterium; P:transcriptio…	-	IPR022967 (SMART); IPR012340 (G3DSA:2.40.50.GENE3D); IPR003029 (PFAM); PTHR23270 (PANTHER); PTHR23270:SF8 (PANTHER); IPR003029 (PROSITE_PROFILES); IPR003029 (PROSITE_PROFILES); IPR012340 (SUPERFAMILY); IPR012340 (SUPERFAMILY)
G1R_contig_10730	zinc finger ccch domain-containing protein 19-like	260	20	5.9e-54	0.658	3	F:metal ion binding; F:zinc ion binding; F:DNA binding	-	no IPS match
G1R_contig_10731	probable alpha-mannosidase i mns4 isoform x5	440	20	7.8e-103	0.9965	7	C:mitochondrion; C:membrane; F:mannosyl-oligosaccharide 1,2-alpha-mannosidase activity; F:aminoacyl-tRNA ligase activity; F:calcium ion binding; P:carbohydrate metabolic process; P:tRNA aminoacylation for protein translation	EC:3.2.1.113; EC:3.2.1.24; EC:6.1.1; EC:3.2.1	IPR001382 (PRINTS); IPR001382 (G3DSA:1.50.10.GENE3D); IPR001382 (PFAM); PTHR11742:SF37 (PANTHER); IPR001382 (PANTHER); IPR001382 (SUPERFAMILY)
G1R_contig_10732	probable alpha-mannosidase i mns4 isoform x5	290	20	4.9e-61	0.866	5	C:mitochondrion; C:membrane; F:mannosyl-oligosaccharide 1,2-alpha-mannosidase activity; F:calcium ion binding; P:carbohydrate metabolic process	EC:3.2.1.113; EC:3.2.1.24; EC:3.2.1	no IPS match
G1R_contig_10733	peptide transporter ptr2-like	596	20	2.3e-90	0.91	3	C:membrane; F:transporter activity; P:transport	-	no IPS match
G1R_contig_10734	PREDICTED: uncharacterized protein LOC101781972 isoform X2	329	2	3.2e-13	0.97		-	-	no IPS match
G1R_contig_10735	probable rna-binding protein eif1ad	332	20	2e-59	0.9095	4	C:ribosome; F:translation initiation factor activity; P:regulation of translational initiation; P:protein targeting to mitochondrion	-	IPR001253 (SMART); IPR012340 (G3DSA:2.40.50.GENE3D); IPR006196 (PFAM); PTHR21641 (PANTHER); IPR006196 (PROSITE_PROFILES); IPR012340 (SUPERFAMILY)
G1R_contig_10736	nucleic acid binding protein	1443	20	0	0.886	2	F:RNA binding; P:gynoecium development	-	no IPS match
G1R_contig_10737	dna ligase 1 isoform x1	1317	20	0	0.8735	7	F:DNA binding; F:DNA ligase (ATP) activity; F:ATP binding; P:DNA replication; P:DNA recombination; P:DNA ligation involved in DNA repair; P:DNA biosynthetic process	EC:6.5.1; EC:6.5.1.1	G3DSA:3.30.1490.70 (GENE3D); IPR012340 (G3DSA:2.40.50.GENE3D); G3DSA:3.30.470.30 (GENE3D); IPR012309 (PFAM); IPR012310 (PFAM); IPR000977 (TIGRFAM); PTHR10459 (PANTHER); PTHR10459:SF38 (PANTHER); IPR016059 (PROSITE_PATTERNS); IPR012310 (PROSITE_PROFILES); IPR012340 (SUPERFAMILY); SSF56091 (SUPERFAMILY)
G1R_contig_10738	50s ribosomal protein chloroplastic	292	20	1.7e-47	0.784	5	C:ribosome; C:chloroplast; F:structural constituent of ribosome; P:translation; P:ribosome biogenesis	-	no IPS match
G1R_contig_10739	harpin-induced protein	939	20	1.1e-78	0.862		-	-	IPR004864 (PFAM); PTHR31234:SF0 (PANTHER); PTHR31234 (PANTHER); NON_CYTOPLASMIC_DOMAIN (PHOBIUS); CYTOPLASMIC_DOMAIN (PHOBIUS); TRANSMEMBRANE (PHOBIUS); TMhelix (TMHMM)
G1R_contig_1074	uncharacterized membrane protein at1g06890-like	1297	20	0	0.9515	1	C:integral component of membrane	-	IPR004853 (PFAM); PTHR11132 (PANTHER); PTHR11132:SF44 (PANTHER); NON_CYTOPLASMIC_DOMAIN (PHOBIUS); SIGNAL_PEPTIDE_C_REGION (PHOBIUS); SIGNAL_PEPTIDE_N_REGION (PHOBIUS); NON_CYTOPLASMIC_DOMAIN (PHOBIUS); CYTOPLASMIC_DOMAIN (PHOBIUS); TRANSMEMBRANE (PHOBIUS); TRANSMEMBRANE (PHOBIUS); TRANSMEMBRANE (PHOBIUS); TRANSMEMBRANE (PHOBIUS); NON_CYTOPLASMIC_DOMAIN (PHOBIUS); CYTOPLASMIC_DOMAIN (PHOBIUS); TR…
G1R_contig_10740	ceramide-1-phosphate transfer	374	20	7.4e-45	0.783	4	C:cytoplasm; F:glycolipid transporter activity; F:glycolipid binding; P:glycolipid transport	-	IPR014830 (PFAM); IPR014830 (G3DSA:1.10.3520.GENE3D); PTHR10219:SF34 (PANTHER); PTHR10219 (PANTHER); IPR014830 (SUPERFAMILY)
G1R_contig_10741	ribosome-recycling chloroplastic	1108	20	1.4e-161	0.8645	13	C:chloroplast stroma; C:thylakoid; F:copper ion binding; P:pentose-phosphate shunt; P:aromatic amino acid family biosynthetic process; P:chloroplast organization; P:embryo development; P:defense response to fungus, incompatible interaction; P:thylakoid membrane organization; P:iron-sulfur cluster assembly; P:isopentenyl diphosphate biosynthetic process, methylerythritol 4-phosphate pathway; P:dol…	-	no IPS match
G1R_contig_10742	---NA---	233	0	-	-		-	-	no IPS match
G1R_contig_10743	atp-dependent zinc metalloprotease ftsh chloroplastic mitochondrial-like	2405	20	0	0.959	15	C:chloroplast thylakoid membrane; C:chloroplast envelope; C:integral component of membrane; C:mitochondrial membrane; F:nucleic acid binding; F:ATP-dependent peptidase activity; F:metalloendopeptidase activity; F:ATP binding; F:metal ion binding; P:proteolysis; P:obsolete ATP-dependent proteolysis; P:response to heat; P:PSII associated light-harvesting complex II catabolic process; P:glucosinolat…	EC:3.6.1; EC:3.4.24; EC:3.6.1.3; EC:3.6.1.15	Coil (COILS); IPR003593 (SMART); G3DSA:1.10.8.60 (GENE3D); IPR003959 (PFAM); IPR027417 (G3DSA:3.40.50.GENE3D); IPR005936 (TIGRFAM); IPR000642 (PFAM); PTHR23076 (PANTHER); PTHR23076:SF40 (PANTHER); IPR003960 (PROSITE_PATTERNS); CYTOPLASMIC_DOMAIN (PHOBIUS); TRANSMEMBRANE (PHOBIUS); TRANSMEMBRANE (PHOBIUS); NON_CYTOPLASMIC_DOMAIN (PHOBIUS); NON_CYTOPLASMIC_DOMAIN (PHOBIUS); IPR005936 (HAMAP); IPR02…
G1R_contig_10744	tpa: rna binding domain family protein	1488	20	0	0.7575	3	F:nucleotide binding; F:nucleic acid binding; F:zinc ion binding	-	no IPS match
G1R_contig_10745	formin-like protein 1	411	3	4.8e-15	0.9067		-	-	TRANSMEMBRANE (PHOBIUS); CYTOPLASMIC_DOMAIN (PHOBIUS); NON_CYTOPLASMIC_DOMAIN (PHOBIUS); TMhelix (TMHMM)
G1R_contig_10746	PREDICTED: uncharacterized protein LOC101780473 isoform X1	1204	20	0	0.8915	3	C:chloroplast inner membrane; P:amino acid transmembrane transport; P:purine nucleobase transport	-	IPR018227 (PFAM); PTHR32195:SF9 (PANTHER); PTHR32195 (PANTHER); CYTOPLASMIC_DOMAIN (PHOBIUS); NON_CYTOPLASMIC_DOMAIN (PHOBIUS); TRANSMEMBRANE (PHOBIUS); CYTOPLASMIC_DOMAIN (PHOBIUS); NON_CYTOPLASMIC_DOMAIN (PHOBIUS); TRANSMEMBRANE (PHOBIUS); CYTOPLASMIC_DOMAIN (PHOBIUS); TRANSMEMBRANE (PHOBIUS); TRANSMEMBRANE (PHOBIUS); TRANSMEMBRANE (PHOBIUS); TRANSMEMBRANE (PHOBIUS); NON_CYTOPLASMIC_DOMAIN (PHO…
G1R_contig_10747	PREDICTED: uncharacterized protein LOC101764058 isoform X2	996	20	2e-162	0.787	1	C:plastid	-	Coil (COILS)
G1R_contig_10748	protein transparent testa 12-like	1543	20	0	0.8645	4	C:integral component of membrane; F:drug transmembrane transporter activity; F:antiporter activity; P:drug transmembrane transport	-	IPR002528 (PFAM); IPR002528 (TIGRFAM); PTHR11206 (PANTHER); PTHR11206:SF80 (PANTHER); TRANSMEMBRANE (PHOBIUS); NON_CYTOPLASMIC_DOMAIN (PHOBIUS); TRANSMEMBRANE (PHOBIUS); CYTOPLASMIC_DOMAIN (PHOBIUS); TRANSMEMBRANE (PHOBIUS); TRANSMEMBRANE (PHOBIUS); CYTOPLASMIC_DOMAIN (PHOBIUS); TRANSMEMBRANE (PHOBIUS); NON_CYTOPLASMIC_DOMAIN (PHOBIUS); NON_CYTOPLASMIC_DOMAIN (PHOBIUS); CYTOPLASMIC_DOMAIN (PHOBIU…
G1R_contig_10749	transcription initiation factor tfiid subunit 7-like	754	20	3e-92	0.896	5	C:transcription factor TFIID complex; F:translation initiation factor activity; P:transcription initiation from RNA polymerase II promoter; C:ribosome; P:regulation of translational initiation	-	IPR006751 (PFAM); PTHR12228 (PANTHER)
G1R_contig_1075	cycloartenol synthase	1758	20	0	0.8255	12	C:mitochondrion; C:vacuole; F:cycloartenol synthase activity; P:unsaturated fatty acid biosynthetic process; P:phosphatidylglycerol biosynthetic process; P:pollen development; P:thylakoid membrane organization; P:chlorophyll biosynthetic process; P:carotenoid biosynthetic process; P:sterol biosynthetic process; P:isopentenyl diphosphate biosynthetic process, methylerythritol 4-phosphate pathway; …	EC:5.4.99.8	IPR008930 (G3DSA:1.50.10.GENE3D); IPR018333 (TIGRFAM); IPR001330 (PFAM); IPR008930 (G3DSA:1.50.10.GENE3D); PTHR11764:SF12 (PANTHER); PTHR11764 (PANTHER); IPR008930 (SUPERFAMILY); IPR008930 (SUPERFAMILY)
G1R_contig_10750	methionine aminopeptidase 1a	1514	20	0	0.9345	10	C:cytosolic ribosome; F:nucleic acid binding; F:zinc ion binding; F:metalloaminopeptidase activity; P:vernalization response; P:protein processing; P:N-terminal protein amino acid modification; P:anthocyanin accumulation in tissues in response to UV light; P:carpel development; P:protein initiator methionine removal	EC:3.4.11	IPR001714 (PRINTS); IPR000994 (G3DSA:3.90.230.GENE3D); IPR000994 (PFAM); IPR002893 (PFAM); IPR002467 (TIGRFAM); PTHR10804:SF13 (PANTHER); PTHR10804 (PANTHER); IPR002467 (PROSITE_PATTERNS); IPR002467 (HAMAP); SSF144232 (SUPERFAMILY); IPR000994 (SUPERFAMILY)
G1R_contig_10751	ribosomal rna-processing protein 12-like	484	7	5.4e-53	0.7229	1	P:biological_process	-	no IPS match
G1R_contig_10752	probable cyclic nucleotide-gated ion channel 17	426	20	7e-100	0.777	4	C:voltage-gated potassium channel complex; F:voltage-gated potassium channel activity; P:response to carbohydrate; P:potassium ion transmembrane transport	-	IPR005821 (PFAM); PTHR10217:SF494 (PANTHER); PTHR10217 (PANTHER); TRANSMEMBRANE (PHOBIUS); CYTOPLASMIC_DOMAIN (PHOBIUS); NON_CYTOPLASMIC_DOMAIN (PHOBIUS); SSF81324 (SUPERFAMILY); TMhelix (TMHMM)
G1R_contig_10753	disease resistance protein rpp13-like isoform x1	793	20	1.3e-98	0.6415	1	F:ADP binding	-	no IPS match
G1R_contig_10754	ent-cassadiene c2-hydroxylase-like	1275	20	0	0.793	8	C:membrane; C:cytoplasmic membrane-bounded vesicle; F:monooxygenase activity; F:iron ion binding; F:oxidoreductase activity, acting on paired donors, with incorporation or reduction of molecular oxygen; F:heme binding; P:diterpenoid biosynthetic process; P:oxidation-reduction process	-	IPR001128 (PRINTS); IPR002401 (PRINTS); IPR001128 (G3DSA:1.10.630.GENE3D); IPR001128 (PFAM); PTHR24298 (PANTHER); PTHR24298:SF57 (PANTHER); IPR017972 (PROSITE_PATTERNS); IPR001128 (SUPERFAMILY)
G1R_contig_10755	---NA---	681	0	-	-		-	-	SignalP-noTM (SIGNALP_EUK)
G1R_contig_10756	PREDICTED: uncharacterized protein LOC101786082	516	20	3.9e-62	0.92	1	C:mitochondrion	-	no IPS match
G1R_contig_10757	glucan endo- -beta-glucosidase 14-like	1948	20	0	0.877	4	C:mitochondrion; F:glucan endo-1,3-beta-D-glucosidase activity; P:starch metabolic process; P:sucrose metabolic process	EC:3.2.1.21; EC:3.2.1.39; EC:3.2.1	TRANSMEMBRANE (PHOBIUS); CYTOPLASMIC_DOMAIN (PHOBIUS); NON_CYTOPLASMIC_DOMAIN (PHOBIUS); TMhelix (TMHMM)
G1R_contig_10758	lipid binding protein	608	20	1.3e-61	0.7805	1	C:cytoplasmic membrane-bounded vesicle	-	IPR016140 (PFAM); G3DSA:1.10.110.10 (GENE3D); SIGNAL_PEPTIDE (PHOBIUS); SIGNAL_PEPTIDE_N_REGION (PHOBIUS); SIGNAL_PEPTIDE_C_REGION (PHOBIUS); SIGNAL_PEPTIDE_H_REGION (PHOBIUS); NON_CYTOPLASMIC_DOMAIN (PHOBIUS); SignalP-noTM (SIGNALP_EUK); IPR016140 (SUPERFAMILY); TMhelix (TMHMM)
G1R_contig_10759	probable inactive leucine-rich repeat receptor-like protein kinase at3g03770	1843	20	0	0.7845	12	C:plasma membrane; C:plasmodesma; C:integral component of membrane; C:cytoplasmic membrane-bounded vesicle; F:peptide receptor activity; F:transmembrane receptor protein serine/threonine kinase activity; F:ATP binding; F:ubiquitin protein ligase binding; P:transmembrane receptor protein serine/threonine kinase signaling pathway; P:serine family amino acid metabolic process; P:hormone-mediated sig…	EC:2.7.11	G3DSA:3.80.10.10 (GENE3D); IPR001611 (PFAM); IPR001611 (PFAM); PTHR24420 (PANTHER); PTHR24420:SF671 (PANTHER); NON_CYTOPLASMIC_DOMAIN (PHOBIUS); SIGNAL_PEPTIDE_H_REGION (PHOBIUS); SIGNAL_PEPTIDE_C_REGION (PHOBIUS); SIGNAL_PEPTIDE_N_REGION (PHOBIUS); SIGNAL_PEPTIDE (PHOBIUS); SignalP-noTM (SIGNALP_GRAM_NEGATIVE); SignalP-noTM (SIGNALP_EUK); SSF52058 (SUPERFAMILY)
G1R_contig_1076	ring fyve phd-type zinc finger family protein	2449	20	0	0.8325	4	F:protein binding; F:methyltransferase activity; F:zinc ion binding; P:methylation	-	IPR001965 (SMART); IPR013083 (G3DSA:3.30.40.GENE3D); IPR019787 (PFAM); IPR013083 (G3DSA:3.30.40.GENE3D); IPR013083 (G3DSA:3.30.40.GENE3D); PTHR10615:SF81 (PANTHER); PTHR10615 (PANTHER); IPR019786 (PROSITE_PATTERNS); IPR019787 (PROSITE_PROFILES); IPR011011 (SUPERFAMILY); IPR011011 (SUPERFAMILY)
G1R_contig_10760	unknown	624	1	4.8e-08	0.63		-	-	no IPS match
G1R_contig_10761	---NA---	343	0	-	-		-	-	NON_CYTOPLASMIC_DOMAIN (PHOBIUS); TRANSMEMBRANE (PHOBIUS); CYTOPLASMIC_DOMAIN (PHOBIUS); TMhelix (TMHMM); TMhelix (TMHMM)
G1R_contig_10762	---NA---	487	0	-	-		-	-	SIGNAL_PEPTIDE_N_REGION (PHOBIUS); SIGNAL_PEPTIDE_H_REGION (PHOBIUS); SIGNAL_PEPTIDE_C_REGION (PHOBIUS); NON_CYTOPLASMIC_DOMAIN (PHOBIUS); SIGNAL_PEPTIDE (PHOBIUS)
G1R_contig_10763	protein nrt1 ptr family -like	533	20	3e-91	0.8535	3	C:membrane; F:transporter activity; P:transport	-	CYTOPLASMIC_DOMAIN (PHOBIUS); NON_CYTOPLASMIC_DOMAIN (PHOBIUS); TRANSMEMBRANE (PHOBIUS)
G1R_contig_10764	PREDICTED: uncharacterized protein LOC101777639	558	20	3.2e-23	0.814	1	P:biological_process	-	NON_CYTOPLASMIC_DOMAIN (PHOBIUS); SIGNAL_PEPTIDE_N_REGION (PHOBIUS); SIGNAL_PEPTIDE (PHOBIUS); TRANSMEMBRANE (PHOBIUS); CYTOPLASMIC_DOMAIN (PHOBIUS); SIGNAL_PEPTIDE_C_REGION (PHOBIUS); SIGNAL_PEPTIDE_H_REGION (PHOBIUS); SignalP-noTM (SIGNALP_GRAM_NEGATIVE); SignalP-TM (SIGNALP_GRAM_POSITIVE); TMhelix (TMHMM)
G1R_contig_10765	protein pat1-1-like protein	3393	20	0	0.8825		-	-	IPR019167 (PFAM); PTHR21551 (PANTHER); PTHR21551:SF1 (PANTHER)
G1R_contig_10766	PREDICTED: uncharacterized protein LOC101785649	462	12	2.4e-92	0.635	1	P:biological_process	-	no IPS match
G1R_contig_10767	leucine-rich repeat family protein	455	20	4.3e-75	0.739	1	C:cytoplasmic membrane-bounded vesicle	-	G3DSA:3.80.10.10 (GENE3D); PTHR24420:SF563 (PANTHER); PTHR24420 (PANTHER); SSF52058 (SUPERFAMILY)
G1R_contig_10768	dna (cytosine-5)-methyltransferase-like	245	20	6.8e-49	0.9285	2	F:methyltransferase activity; P:methylation	-	IPR029063 (G3DSA:3.40.50.GENE3D); PF00145 (PFAM); PTHR10629 (PANTHER); IPR029063 (SUPERFAMILY)
G1R_contig_10769	dead-box atp-dependent rna helicase 25-like	943	20	3.4e-157	0.926	4	F:RNA binding; F:ATP-dependent RNA helicase activity; F:ATP binding; P:RNA secondary structure unwinding	EC:3.6.1; EC:3.6.1.3; EC:2.7.7; EC:3.6.1.15	no IPS match
G1R_contig_1077	40s ribosomal protein s27	657	20	1.2e-43	0.9695	5	C:ribosome; F:structural constituent of ribosome; F:metal ion binding; P:translation; P:ribosome biogenesis	-	SignalP-TM (SIGNALP_GRAM_POSITIVE)
G1R_contig_10770	chlorophyllase- chloroplastic	359	20	8.7e-48	0.7815	8	C:plastid; C:cytoplasmic membrane-bounded vesicle; F:1-alkyl-2-acetylglycerophosphocholine esterase activity; F:chlorophyllase activity; P:chlorophyll catabolic process; P:lipid catabolic process; C:1-alkyl-2-acetylglycerophosphocholine esterase complex; P:glycerolipid metabolic process	EC:3.1.1.14; EC:3.1.1.47; EC:3.1.1.1	no IPS match
G1R_contig_10771	PREDICTED: uncharacterized protein LOC101779166	1086	20	8.4e-144	0.914	4	C:plasma membrane; C:cytoplasmic membrane-bounded vesicle; P:response to oxidative stress; P:pollen development	-	no IPS match
G1R_contig_10772	beach domain-containing protein lvsa	472	20	6.9e-86	0.89	5	C:intracellular; C:endomembrane system; C:extrinsic component of membrane; F:phospholipid binding; P:endosomal transport	-	IPR011989 (G3DSA:1.25.10.GENE3D); PTHR13743:SF58 (PANTHER); PTHR13743 (PANTHER); IPR016024 (SUPERFAMILY)
G1R_contig_10773	myosin-11 isoform x2	1696	20	0	0.773	4	F:transcription factor activity, sequence-specific DNA binding; P:regulation of transcription, DNA-templated; C:transcription factor complex; P:regulation of transcription, DNA-templated	-	no IPS match
G1R_contig_10774	---NA---	605	0	-	-		-	-	no IPS match
G1R_contig_10775	glucan endo- -beta-d-glucosidase-like	698	20	4.4e-64	0.878	1	C:cytoplasmic membrane-bounded vesicle	-	no IPS match
G1R_contig_10776	preg-like protein	1133	20	1.3e-171	0.8455	3	F:protein kinase binding; P:regulation of cyclin-dependent protein serine/threonine kinase activity; P:cell division	-	IPR013763 (G3DSA:1.10.472.GENE3D); IPR013922 (PFAM); PTHR15615:SF7 (PANTHER); PTHR15615 (PANTHER); IPR013763 (SUPERFAMILY)
G1R_contig_10777	probable adenylate kinase chloroplastic	1077	20	0	0.915	6	C:mitochondrion; F:adenylate kinase activity; F:ATP binding; P:purine nucleobase metabolic process; P:ATP metabolic process; P:nucleotide phosphorylation	EC:2.7.4.3	IPR000850 (PRINTS); PF00406 (PFAM); IPR027417 (G3DSA:3.40.50.GENE3D); IPR006259 (TIGRFAM); IPR000850 (PANTHER); PTHR23359:SF78 (PANTHER); IPR000850 (PROSITE_PATTERNS); IPR000850 (HAMAP); IPR027417 (SUPERFAMILY)
G1R_contig_10778	---NA---	322	0	-	-		-	-	no IPS match
G1R_contig_10779	ubiquitin carboxyl-terminal hydrolase 13	359	20	1.8e-50	0.934	4	C:plastid; F:zinc ion binding; F:hydrolase activity; P:metabolic process	-	Coil (COILS); Coil (COILS)
G1R_contig_1078	---NA---	230	0	-	-		-	-	no IPS match
G1R_contig_10780	tpa_exp: phytosulfokine peptide precursor	707	13	5.2e-29	0.7385	5	C:extracellular region; F:growth factor activity; P:cell proliferation; P:signal transduction; P:growth	-	no IPS match
G1R_contig_10781	palmitoyltransferase pfa4	754	20	3.1e-69	0.8865	5	C:integral component of membrane; C:cytoplasmic membrane-bounded vesicle; F:zinc ion binding; F:protein-cysteine S-palmitoyltransferase activity; P:acyl-carrier-protein biosynthetic process	EC:2.3.1.225; EC:2.3.1	PTHR22883 (PANTHER); PTHR22883:SF5 (PANTHER); CYTOPLASMIC_DOMAIN (PHOBIUS); TRANSMEMBRANE (PHOBIUS); NON_CYTOPLASMIC_DOMAIN (PHOBIUS); TMhelix (TMHMM)
G1R_contig_10782	---NA---	269	0	-	-		-	-	no IPS match
G1R_contig_10783	superkiller viralicidic activity 2-like 2	1089	20	0	0.96	26	C:nucleus; C:mitochondrion; F:nucleic acid binding; F:helicase activity; F:ATP binding; P:mRNA splicing, via spliceosome; P:double-strand break repair via homologous recombination; P:karyogamy; P:mRNA export from nucleus; P:protein import into nucleus; P:embryo sac egg cell differentiation; P:photomorphogenesis; P:regulation of flower development; P:maintenance of meristem identity; P:response to…	EC:3.6.1; EC:3.6.1.15	no IPS match
G1R_contig_10784	probable protein pop3	580	20	1.4e-64	0.8835	13	C:cytosol; C:plasma membrane; P:glycolytic process; P:water transport; P:hyperosmotic response; P:Golgi organization; P:response to temperature stimulus; P:response to salt stress; P:chlorophyll biosynthetic process; P:isopentenyl diphosphate biosynthetic process, methylerythritol 4-phosphate pathway; P:defense response to bacterium; P:response to cadmium ion; P:defense response to fungus	-	IPR013097 (SMART); G3DSA:3.30.70.900 (GENE3D); IPR013097 (PFAM); IPR013097 (PROSITE_PROFILES); IPR011008 (SUPERFAMILY)
G1R_contig_10785	sdh8a_orysj ame: full=succinate dehydrogenase subunit mitochondrila	577	13	3.8e-31	0.9046	5	C:mitochondrial inner membrane; C:plastid; C:cytoplasmic membrane-bounded vesicle; C:respiratory chain complex II; P:tricarboxylic acid cycle	-	CYTOPLASMIC_DOMAIN (PHOBIUS); TRANSMEMBRANE (PHOBIUS); NON_CYTOPLASMIC_DOMAIN (PHOBIUS); TMhelix (TMHMM)
G1R_contig_10786	PREDICTED: uncharacterized protein LOC101766254	1625	20	0	0.662		-	-	IPR007789 (PFAM)
G1R_contig_10787	nadh dehydrogenase	1691	20	0	0.9135	5	C:mitochondrial respiratory chain complex I; P:ubiquitin-dependent protein catabolic process; P:photorespiration; P:response to misfolded protein; P:proteasome core complex assembly	-	IPR016040 (G3DSA:3.40.50.GENE3D); PF13460 (PFAM); PTHR12126 (PANTHER); PTHR12126:SF1 (PANTHER); SIGNAL_PEPTIDE_N_REGION (PHOBIUS); SIGNAL_PEPTIDE_H_REGION (PHOBIUS); NON_CYTOPLASMIC_DOMAIN (PHOBIUS); SIGNAL_PEPTIDE (PHOBIUS); SIGNAL_PEPTIDE_C_REGION (PHOBIUS); SignalP-TM (SIGNALP_GRAM_POSITIVE); SSF51735 (SUPERFAMILY)
G1R_contig_10788	momilactone a synthase-like	297	20	8.4e-39	0.834	2	F:oxidoreductase activity; P:oxidation-reduction process	-	no IPS match
G1R_contig_10789	guanylyl cyclase	1334	20	7.5e-177	0.895	2	F:molecular_function; P:biological_process	-	IPR018616 (PFAM); PTHR31400 (PANTHER); CYTOPLASMIC_DOMAIN (PHOBIUS); TRANSMEMBRANE (PHOBIUS); NON_CYTOPLASMIC_DOMAIN (PHOBIUS)
G1R_contig_1079	dnaj homolog subfamily b member 11-like	1316	20	0	0.9265	12	C:endoplasmic reticulum lumen; C:plasma membrane; C:cytoplasmic membrane-bounded vesicle; F:unfolded protein binding; P:protein folding; P:ER-nucleus signaling pathway; P:response to heat; P:systemic acquired resistance; P:response to high light intensity; P:response to endoplasmic reticulum stress; P:response to hydrogen peroxide; P:pathogen-associated molecular pattern dependent induction by sy…	-	Coil (COILS); IPR001623 (PRINTS); IPR001623 (SMART); IPR002939 (PFAM); G3DSA:2.60.260.20 (GENE3D); IPR001623 (G3DSA:1.10.287.GENE3D); G3DSA:2.60.260.20 (GENE3D); IPR001623 (PFAM); PTHR24077 (PANTHER); PTHR24077:SF210 (PANTHER); IPR018253 (PROSITE_PATTERNS); TRANSMEMBRANE (PHOBIUS); NON_CYTOPLASMIC_DOMAIN (PHOBIUS); CYTOPLASMIC_DOMAIN (PHOBIUS); IPR001623 (PROSITE_PROFILES); IPR008971 (SUPERFAMILY…
G1R_contig_10790	125 kda kinesin-related	224	1	3.5e-14	1	8	C:kinesin complex; C:microtubule; F:microtubule motor activity; F:ATP binding; F:microtubule binding; P:microtubule-based movement; P:metabolic process; C:tubulin complex	EC:3.6.1; EC:3.6.1.15	no IPS match
G1R_contig_10791	mitogen-activated protein kinase kinase kinase 1-like	825	20	1.6e-92	0.74	3	F:protein kinase activity; F:ATP binding; P:protein phosphorylation	-	no IPS match
G1R_contig_10792	pto kinase interactor 1	1473	20	0	0.955	4	F:protein serine/threonine kinase activity; F:ATP binding; P:protein phosphorylation; P:serine family amino acid metabolic process	EC:2.7.11	SIGNAL_PEPTIDE (PHOBIUS); NON_CYTOPLASMIC_DOMAIN (PHOBIUS); SIGNAL_PEPTIDE_H_REGION (PHOBIUS); SIGNAL_PEPTIDE_N_REGION (PHOBIUS); SIGNAL_PEPTIDE_C_REGION (PHOBIUS); SignalP-noTM (SIGNALP_EUK); SignalP-TM (SIGNALP_GRAM_POSITIVE)
G1R_contig_10793	probable acetyltransferase nata1-like	712	20	1.5e-83	0.919	2	F:N-acetyltransferase activity; P:acyl-carrier-protein biosynthetic process	EC:2.3.1	IPR016181 (G3DSA:3.40.630.GENE3D); IPR000182 (PFAM); PTHR10545 (PANTHER); IPR000182 (PROSITE_PROFILES); IPR016181 (SUPERFAMILY)
G1R_contig_10794	26s proteasome non-atpase regulatory subunit 8 homolog a-like	425	20	6.9e-40	0.805	2	C:proteasome regulatory particle; P:proteolysis	-	PF10075 (PFAM); IPR006746 (PANTHER)
G1R_contig_10795	zinc transporter at3g08650-like	615	6	4.3e-23	0.8333	4	C:membrane; F:metal ion transmembrane transporter activity; P:metal ion transport; P:transmembrane transport	-	SignalP-TM (SIGNALP_GRAM_POSITIVE)
G1R_contig_10796	hypothetical protein AMTR_s00130p00110410	251	1	1.8e-05	0.71		-	-	no IPS match
G1R_contig_10797	---NA---	216	0	-	-		-	-	no IPS match
G1R_contig_10798	probable peptide nitrate transporter at3g43790	275	20	1.3e-43	0.996	2	C:integral component of membrane; P:transmembrane transport	-	IPR011701 (PFAM); G3DSA:1.20.1250.20 (GENE3D); PTHR24003 (PANTHER); PTHR24003:SF453 (PANTHER); SIGNAL_PEPTIDE (PHOBIUS); CYTOPLASMIC_DOMAIN (PHOBIUS); SIGNAL_PEPTIDE_H_REGION (PHOBIUS); TRANSMEMBRANE (PHOBIUS); TRANSMEMBRANE (PHOBIUS); SIGNAL_PEPTIDE_C_REGION (PHOBIUS); NON_CYTOPLASMIC_DOMAIN (PHOBIUS); SIGNAL_PEPTIDE_N_REGION (PHOBIUS); NON_CYTOPLASMIC_DOMAIN (PHOBIUS); IPR020846 (PROSITE_PROFIL…
G1R_contig_10799	abc transporter g family member 7	1615	20	0	0.9005	5	C:ATP-binding cassette (ABC) transporter complex; F:ATP binding; F:ATPase activity, coupled to transmembrane movement of substances; P:transport; P:metabolic process	EC:3.6.1; EC:3.6.1.3; EC:3.6.1.15	NON_CYTOPLASMIC_DOMAIN (PHOBIUS); CYTOPLASMIC_DOMAIN (PHOBIUS); TRANSMEMBRANE (PHOBIUS); TMhelix (TMHMM)
G1R_contig_108	pti1-like tyrosine-protein kinase 3	1443	20	0	0.947	13	C:plasma membrane; C:plasmodesma; F:peptide receptor activity; F:transmembrane receptor protein serine/threonine kinase activity; F:protein tyrosine kinase activity; F:ATP binding; F:ubiquitin protein ligase binding; P:transmembrane receptor protein serine/threonine kinase signaling pathway; P:serine family amino acid metabolic process; P:hormone-mediated signaling pathway; P:regulation of signal…	EC:2.7.10; EC:2.7.11	IPR020635 (SMART); G3DSA:3.30.200.20 (GENE3D); IPR001245 (PFAM); G3DSA:1.10.510.10 (GENE3D); PTHR24420:SF587 (PANTHER); PTHR24420 (PANTHER); IPR008266 (PROSITE_PATTERNS); IPR017441 (PROSITE_PATTERNS); IPR000719 (PROSITE_PROFILES); IPR011009 (SUPERFAMILY)
G1R_contig_1080	hc subunit partial	263	20	1.6e-12	0.5965	2	C:larval serum protein complex; C:lipid particle	-	IPR005203 (PFAM); IPR005203 (G3DSA:2.60.40.GENE3D); PTHR11511:SF5 (PANTHER); IPR013788 (PANTHER); IPR014756 (SUPERFAMILY)
G1R_contig_10800	pentatricopeptide repeat-containing protein chloroplastic	1525	20	0	0.9075	7	C:plastid; F:protein binding; F:rRNA binding; P:embryo sac development; P:pollen development; P:embryo development; P:pollen tube development	-	IPR002885 (PFAM); IPR011990 (G3DSA:1.25.40.GENE3D); IPR002885 (PFAM); IPR002885 (TIGRFAM); IPR002885 (PFAM); PTHR24015:SF301 (PANTHER); PTHR24015 (PANTHER); IPR002885 (PROSITE_PROFILES); IPR002885 (PROSITE_PROFILES); IPR002885 (PROSITE_PROFILES); IPR002885 (PROSITE_PROFILES); IPR002885 (PROSITE_PROFILES); IPR002885 (PROSITE_PROFILES); IPR002885 (PROSITE_PROFILES); IPR002885 (PROSITE_PROFILES); IP…
G1R_contig_10801	udp-glycosyltransferase 73c3-like	514	20	5.1e-87	0.7845	5	C:plastid; F:quercetin 3-O-glucosyltransferase activity; F:quercetin 7-O-glucosyltransferase activity; P:flavonoid biosynthetic process; P:flavonoid glucuronidation	EC:2.4.1	PTHR11926:SF159 (PANTHER); IPR002213 (PANTHER); SSF53756 (SUPERFAMILY)
G1R_contig_10802	cyclase dehydrase	747	20	5.4e-112	0.92	1	C:plastid	-	IPR023393 (G3DSA:3.30.530.GENE3D); IPR005031 (PFAM); SSF55961 (SUPERFAMILY)
G1R_contig_10803	aldo-keto reductase family 4 member c10-like	1287	20	0	0.8515	2	F:oxidoreductase activity; P:oxidation-reduction process	-	no IPS match
G1R_contig_10804	PREDICTED: uncharacterized protein LOC101765810	642	20	4.1e-50	0.8305	2	C:plastid; P:phosphatidylinositol biosynthetic process	-	no IPS match
G1R_contig_10805	nuclear pore complex protein nup160 homolog	354	20	1.7e-69	0.804	3	C:nuclear pore; F:nucleocytoplasmic transporter activity; P:nucleocytoplasmic transport	-	CYTOPLASMIC_DOMAIN (PHOBIUS); TRANSMEMBRANE (PHOBIUS); NON_CYTOPLASMIC_DOMAIN (PHOBIUS); TMhelix (TMHMM)
G1R_contig_10806	btb poz and math domain-containing protein 3 isoform x1	1659	20	0	0.883	3	C:cytosol; F:identical protein binding; P:regulation of protein ubiquitination	-	IPR002083 (SMART); IPR000210 (SMART); IPR002083 (PFAM); IPR013069 (PFAM); G3DSA:3.30.710.10 (GENE3D); G3DSA:2.60.210.10 (GENE3D); PTHR24411:SF29 (PANTHER); PTHR24411 (PANTHER); IPR002083 (PROSITE_PROFILES); IPR000210 (PROSITE_PROFILES); IPR011333 (SUPERFAMILY); IPR008974 (SUPERFAMILY)
G1R_contig_10807	acetolactate synthase small subunit chloroplastic-like	614	20	1e-27	0.9135	8	C:plastid; F:acetolactate synthase activity; F:amino acid binding; C:acetolactate synthase complex; P:isoleucine biosynthetic process; P:leucine biosynthetic process; P:valine biosynthetic process; P:pantothenate biosynthetic process	EC:2.2.1.6	G3DSA:3.30.70.1150 (GENE3D); IPR019455 (PFAM); PTHR30239 (PANTHER); PTHR30239:SF0 (PANTHER); SSF55021 (SUPERFAMILY)
G1R_contig_10808	PREDICTED: uncharacterized protein LOC101764385	890	20	1.3e-170	0.8095		-	-	NON_CYTOPLASMIC_DOMAIN (PHOBIUS); CYTOPLASMIC_DOMAIN (PHOBIUS); NON_CYTOPLASMIC_DOMAIN (PHOBIUS); SIGNAL_PEPTIDE_C_REGION (PHOBIUS); TRANSMEMBRANE (PHOBIUS); SIGNAL_PEPTIDE (PHOBIUS); SIGNAL_PEPTIDE_N_REGION (PHOBIUS); TRANSMEMBRANE (PHOBIUS); SIGNAL_PEPTIDE_H_REGION (PHOBIUS); TMhelix (TMHMM); TMhelix (TMHMM); TMhelix (TMHMM)
G1R_contig_10809	centromere protein x	691	20	1.9e-74	0.8285	3	P:DNA repair; P:phosphatidylinositol biosynthetic process; P:kinetochore assembly	-	IPR018552 (PFAM)
G1R_contig_1081	protein kinase superfamily protein	3171	20	0	0.836	5	F:protein serine/threonine kinase activity; F:ATP binding; P:protein phosphorylation; P:serine family amino acid metabolic process; P:response to stimulus	EC:2.7.11	IPR001245 (PRINTS); IPR002290 (SMART); G3DSA:1.10.510.10 (GENE3D); IPR001245 (PFAM); G3DSA:3.30.200.20 (GENE3D); PTHR23257:SF367 (PANTHER); PTHR23257 (PANTHER); PTHR23257:SF367 (PANTHER); PTHR23257 (PANTHER); IPR017441 (PROSITE_PATTERNS); IPR008271 (PROSITE_PATTERNS); IPR000719 (PROSITE_PROFILES); IPR011009 (SUPERFAMILY)
G1R_contig_10810	protein dennd6b	1083	20	0	0.9125	3	C:recycling endosome; F:Rab guanyl-nucleotide exchange factor activity; P:positive regulation of GTPase activity	-	IPR024224 (PANTHER); PTHR13677:SF0 (PANTHER); PTHR13677:SF0 (PANTHER)
G1R_contig_10811	ruvb-like protein 1	1354	20	0	0.983	23	C:nucleolus; C:cytosol; C:chloroplast; F:ATP binding; F:ATP-dependent 5'-3' DNA helicase activity; P:mitotic cell cycle; P:karyogamy; P:RNA methylation; P:gluconeogenesis; P:RNA processing; P:protein import into nucleus; P:cytoskeleton organization; P:embryo sac egg cell differentiation; P:photomorphogenesis; P:regulation of flower development; P:cullin deneddylation; P:proteasomal protein catabo…	EC:3.6.1; EC:3.6.1.3; EC:3.6.1.15	TRANSMEMBRANE (PHOBIUS); NON_CYTOPLASMIC_DOMAIN (PHOBIUS); CYTOPLASMIC_DOMAIN (PHOBIUS); TMhelix (TMHMM)
G1R_contig_10812	leucine-rich repeat receptor-like serine threonine-protein kinase bam1	204	20	8.8e-39	0.9485	12	C:plasma membrane; C:plasmodesma; C:integral component of membrane; C:cytoplasmic membrane-bounded vesicle; F:peptide receptor activity; F:transmembrane receptor protein serine/threonine kinase activity; F:ATP binding; F:ubiquitin protein ligase binding; P:transmembrane receptor protein serine/threonine kinase signaling pathway; P:serine family amino acid metabolic process; P:hormone-mediated sig…	EC:2.7.11	IPR001245 (PFAM); G3DSA:1.10.510.10 (GENE3D); PTHR24420:SF686 (PANTHER); PTHR24420 (PANTHER); IPR011009 (SUPERFAMILY)
G1R_contig_10813	protein shisa-4-like	1356	20	1.1e-130	0.9475		-	-	no IPS match
G1R_contig_10814	probable lrr receptor-like serine threonine-protein kinase at1g56130	1463	20	0	0.8625	12	C:mitochondrion; C:plasma membrane; C:plasmodesma; C:cytoplasmic membrane-bounded vesicle; F:peptide receptor activity; F:transmembrane receptor protein serine/threonine kinase activity; F:ATP binding; F:ubiquitin protein ligase binding; P:transmembrane receptor protein serine/threonine kinase signaling pathway; P:serine family amino acid metabolic process; P:hormone-mediated signaling pathway; P…	EC:2.7.11	G3DSA:3.80.10.10 (GENE3D); IPR001611 (PFAM); PTHR24420:SF610 (PANTHER); PTHR24420 (PANTHER); PTHR24420 (PANTHER); PTHR24420:SF610 (PANTHER); SIGNAL_PEPTIDE_N_REGION (PHOBIUS); SIGNAL_PEPTIDE (PHOBIUS); SIGNAL_PEPTIDE_C_REGION (PHOBIUS); SIGNAL_PEPTIDE_H_REGION (PHOBIUS); NON_CYTOPLASMIC_DOMAIN (PHOBIUS); SignalP-noTM (SIGNALP_EUK); SSF52058 (SUPERFAMILY)
G1R_contig_10815	PREDICTED: uncharacterized protein LOC101771533	1021	20	1.5e-80	0.9225	6	C:chloroplast thylakoid membrane; F:iron ion binding; P:photosynthetic electron transport in photosystem I; P:leaf morphogenesis; P:cell differentiation; P:positive regulation of transcription, DNA-templated	-	IPR024935 (PRINTS); IPR024935 (PFAM); IPR004039 (G3DSA:2.20.28.GENE3D); IPR018527 (PROSITE_PATTERNS); TRANSMEMBRANE (PHOBIUS); CYTOPLASMIC_DOMAIN (PHOBIUS); NON_CYTOPLASMIC_DOMAIN (PHOBIUS); IPR024934 (PROSITE_PROFILES); SSF57802 (SUPERFAMILY); TMhelix (TMHMM)
G1R_contig_10816	cdpk-related protein kinase	1719	20	0	0.9735	12	C:cytoplasm; C:plasma membrane; F:calmodulin-dependent protein kinase activity; F:calcium ion binding; F:calmodulin binding; F:ATP binding; F:calcium-dependent protein serine/threonine kinase activity; P:serine family amino acid metabolic process; P:abscisic acid-activated signaling pathway; P:peptidyl-serine phosphorylation; P:intracellular signal transduction; P:protein autophosphorylation	EC:2.7.11; EC:2.7.11.17	IPR002290 (SMART); G3DSA:1.10.510.10 (GENE3D); IPR000719 (PFAM); G3DSA:3.30.200.20 (GENE3D); IPR011992 (G3DSA:1.10.238.GENE3D); PTHR24349 (PANTHER); PTHR24349:SF104 (PANTHER); IPR008271 (PROSITE_PATTERNS); IPR000719 (PROSITE_PROFILES); SSF47473 (SUPERFAMILY); IPR011009 (SUPERFAMILY)
G1R_contig_10817	er lumen protein-retaining receptor-like	961	20	9.2e-136	0.945	12	C:endoplasmic reticulum membrane; C:Golgi apparatus; C:integral component of membrane; C:cytoplasmic membrane-bounded vesicle; F:ER retention sequence binding; P:acetyl-CoA metabolic process; P:protein retention in ER lumen; P:defense response signaling pathway, resistance gene-independent; P:sterol biosynthetic process; P:brassinosteroid biosynthetic process; P:cellulose biosynthetic process; P:…	-	IPR000133 (PRINTS); IPR000133 (PFAM); IPR000133 (PANTHER); PTHR10585:SF26 (PANTHER); IPR000133 (PROSITE_PATTERNS); CYTOPLASMIC_DOMAIN (PHOBIUS); TRANSMEMBRANE (PHOBIUS); CYTOPLASMIC_DOMAIN (PHOBIUS); NON_CYTOPLASMIC_DOMAIN (PHOBIUS); TRANSMEMBRANE (PHOBIUS); TRANSMEMBRANE (PHOBIUS); NON_CYTOPLASMIC_DOMAIN (PHOBIUS); TRANSMEMBRANE (PHOBIUS); TRANSMEMBRANE (PHOBIUS); TRANSMEMBRANE (PHOBIUS); TRANSM…
G1R_contig_10818	gdsl esterase lipase at5g45670-like	1411	20	0	0.9125	3	C:cytoplasmic membrane-bounded vesicle; F:hydrolase activity, acting on ester bonds; P:metabolic process	-	IPR013830 (G3DSA:3.40.50.GENE3D); IPR001087 (PFAM); PTHR22835:SF120 (PANTHER); PTHR22835 (PANTHER); SIGNAL_PEPTIDE_N_REGION (PHOBIUS); SIGNAL_PEPTIDE_H_REGION (PHOBIUS); SIGNAL_PEPTIDE (PHOBIUS); NON_CYTOPLASMIC_DOMAIN (PHOBIUS); SIGNAL_PEPTIDE_C_REGION (PHOBIUS); SignalP-noTM (SIGNALP_EUK); SignalP-noTM (SIGNALP_GRAM_NEGATIVE); SignalP-TM (SIGNALP_GRAM_POSITIVE)
G1R_contig_10819	impaired sucrose induction 1-like protein	313	20	1.6e-24	0.8855	1	P:regulation of carbohydrate metabolic process	-	no IPS match
G1R_contig_1082	beta-galactosidase	2539	20	0	0.8545	7	C:beta-galactosidase complex; F:beta-galactosidase activity; F:carbohydrate binding; P:galactose metabolic process; P:glycosaminoglycan catabolic process; P:glycosphingolipid metabolic process; P:glycerolipid metabolic process	EC:3.2.1.23; EC:3.2.1	IPR006101 (PRINTS); IPR004199 (SMART); IPR013812 (G3DSA:2.60.40.GENE3D); IPR006103 (PFAM); IPR013812 (G3DSA:2.60.40.GENE3D); IPR004199 (PFAM); IPR006102 (PFAM); IPR014718 (G3DSA:2.70.98.GENE3D); IPR013781 (G3DSA:3.20.20.GENE3D); PTHR10066 (PANTHER); PTHR10066:SF58 (PANTHER); IPR023230 (PROSITE_PATTERNS); IPR023232 (PROSITE_PATTERNS); IPR011013 (SUPERFAMILY); IPR017853 (SUPERFAMILY); IPR006102 (SU…
G1R_contig_10820	subtilisin-like protease	328	20	1e-68	0.861	4	C:cell wall; C:cytoplasmic membrane-bounded vesicle; F:serine-type endopeptidase activity; P:proteolysis	EC:3.4.21	no IPS match
G1R_contig_10821	subtilisin-like protease	259	20	3.7e-48	0.874	5	C:cell wall; C:mitochondrion; C:cytoplasmic membrane-bounded vesicle; F:serine-type endopeptidase activity; P:proteolysis	EC:3.4.21	IPR000209 (G3DSA:3.40.50.GENE3D); IPR000209 (PFAM); IPR015500 (PANTHER); PTHR10795:SF316 (PANTHER); IPR023828 (PROSITE_PATTERNS); IPR000209 (SUPERFAMILY)
G1R_contig_10822	PREDICTED: uncharacterized protein LOC101762640	725	20	2.6e-29	0.6845	2	P:biological_process; C:cellular_component	-	PTHR13282:SF7 (PANTHER); IPR013865 (PANTHER)
G1R_contig_10823	probable adp-ribosylation factor gtpase-activating protein agd13	899	20	3e-118	0.853	2	C:vacuole; C:plasma membrane	-	no IPS match
G1R_contig_10824	calcium-binding ef hand family	710	20	6e-66	0.8905	6	C:endoplasmic reticulum; C:Golgi apparatus; C:plasma membrane; F:calcium ion binding; P:regulation of flower development; P:histone lysine methylation	-	CYTOPLASMIC_DOMAIN (PHOBIUS); TRANSMEMBRANE (PHOBIUS); NON_CYTOPLASMIC_DOMAIN (PHOBIUS); TMhelix (TMHMM)
G1R_contig_10825	---NA---	318	0	-	-		-	-	no IPS match
G1R_contig_10826	zinc finger ccch domain-containing protein 24-like	1119	20	0	0.902	2	F:DNA binding; F:metal ion binding	-	IPR000571 (SMART); IPR000571 (G3DSA:4.10.1000.GENE3D); IPR000571 (PFAM); PTHR14493:SF38 (PANTHER); PTHR14493 (PANTHER); IPR000571 (PROSITE_PROFILES)
G1R_contig_10827	PREDICTED: uncharacterized protein LOC101760129	852	20	7.6e-69	0.698	1	P:biological_process	-	no IPS match
G1R_contig_10828	nucleolar protein 56-like	1844	20	0	0.908		-	-	IPR012976 (SMART); IPR012974 (PFAM); IPR002687 (PFAM); IPR012976 (PFAM); PTHR10894 (PANTHER); PTHR10894:SF0 (PANTHER); IPR002687 (PROSITE_PROFILES); SSF89124 (SUPERFAMILY)
G1R_contig_10829	tonoplast dicarboxylate transporter-like	1277	20	0	0.924	6	C:cell; C:membrane; F:malate transmembrane transporter activity; P:sodium ion transport; P:regulation of intracellular pH; P:malate transmembrane transport	-	IPR001898 (PFAM); PTHR10283:SF82 (PANTHER); PTHR10283 (PANTHER); TRANSMEMBRANE (PHOBIUS); NON_CYTOPLASMIC_DOMAIN (PHOBIUS); TRANSMEMBRANE (PHOBIUS); NON_CYTOPLASMIC_DOMAIN (PHOBIUS); CYTOPLASMIC_DOMAIN (PHOBIUS); TRANSMEMBRANE (PHOBIUS); TRANSMEMBRANE (PHOBIUS); TRANSMEMBRANE (PHOBIUS); TRANSMEMBRANE (PHOBIUS); CYTOPLASMIC_DOMAIN (PHOBIUS); NON_CYTOPLASMIC_DOMAIN (PHOBIUS); TRANSMEMBRANE (PHOBIUS…
G1R_contig_1083	snare domain containing protein	1298	20	1.6e-153	0.9545	2	C:membrane; P:vesicle-mediated transport	-	no IPS match
G1R_contig_10830	---NA---	540	0	-	-		-	-	no IPS match
G1R_contig_10831	5-oxoprolinase	209	20	1.5e-33	0.939	4	C:cytosol; C:plasmodesma; F:5-oxoprolinase (ATP-hydrolyzing) activity; P:glutathione catabolic process	EC:3.5.2.9	IPR003692 (PFAM); PTHR11365 (PANTHER)
G1R_contig_10832	root r-b2	726	20	8.9e-77	0.898	11	C:chloroplast; F:electron carrier activity; F:metal ion binding; F:2 iron, 2 sulfur cluster binding; P:pentose-phosphate shunt; P:rRNA processing; P:chlorophyll biosynthetic process; P:isopentenyl diphosphate biosynthetic process, methylerythritol 4-phosphate pathway; P:electron transport chain; P:positive regulation of transcription, DNA-templated; P:obsolete electron transport	-	no IPS match
G1R_contig_10833	mads-box transcription factor 6	1034	20	0	0.902	7	C:nucleus; F:DNA binding; F:transcription factor activity, sequence-specific DNA binding; F:protein dimerization activity; P:regulation of transcription, DNA-templated; C:transcription factor complex; P:regulation of transcription, DNA-templated	-	TRANSMEMBRANE (PHOBIUS); NON_CYTOPLASMIC_DOMAIN (PHOBIUS); CYTOPLASMIC_DOMAIN (PHOBIUS); SignalP-noTM (SIGNALP_EUK)
G1R_contig_10834	proteasome assembly chaperone 4	1044	20	5.7e-96	0.8805	2	P:biological_process; C:cellular_component	-	no IPS match
G1R_contig_10835	PREDICTED: uncharacterized protein LOC101783908 isoform X2	1440	20	0	0.754	1	C:mitochondrion	-	IPR022212 (PFAM); PTHR21726 (PANTHER); PTHR21726:SF4 (PANTHER)
G1R_contig_10836	r3h domain-containing protein 4 isoform x2	683	20	2.3e-110	0.8705	1	F:nucleic acid binding	-	IPR025952 (PFAM); PTHR32019:SF2 (PANTHER); PTHR32019 (PANTHER); IPR001374 (SUPERFAMILY)
G1R_contig_10837	nadh dehydrogenase subunit 2	333	20	2e-46	0.9755	11	C:mitochondrial inner membrane; C:plasma membrane; C:plastid; C:integral component of membrane; C:respiratory chain; F:NADH dehydrogenase (ubiquinone) activity; F:quinone binding; P:mitochondrial electron transport, NADH to ubiquinone; P:ubiquinone biosynthetic process; P:sodium ion transport; P:proton transport	EC:1.6.99.5; EC:1.6.99.3; EC:1.6.5.3	IPR001750 (PFAM); PTHR22773 (PANTHER); PTHR22773:SF41 (PANTHER); CYTOPLASMIC_DOMAIN (PHOBIUS); TRANSMEMBRANE (PHOBIUS); TRANSMEMBRANE (PHOBIUS); NON_CYTOPLASMIC_DOMAIN (PHOBIUS); NON_CYTOPLASMIC_DOMAIN (PHOBIUS); TMhelix (TMHMM); TMhelix (TMHMM)
G1R_contig_10838	probable magnesium transporter nipa6	887	20	4.3e-127	0.845	3	C:integral component of membrane; F:magnesium ion transmembrane transporter activity; P:magnesium ion transport	-	no IPS match
G1R_contig_10839	tpa: rna-binding zinc finger family protein	362	20	6.7e-53	0.8895	4	F:nucleotide binding; F:DNA binding; F:RNA binding; F:metal ion binding	-	no IPS match
G1R_contig_1084	arogenate dehydratase prephenate dehydratase chloroplastic-like	1585	20	0	0.9225	7	C:plastid; F:prephenate dehydratase activity; F:amino acid binding; P:tryptophan biosynthetic process; P:tyrosine biosynthetic process; P:L-phenylalanine biosynthetic process; P:L-phenylalanine biosynthetic process	EC:4.2.1.51	IPR001086 (PFAM); G3DSA:3.30.70.260 (GENE3D); G3DSA:3.40.190.10 (GENE3D); G3DSA:3.40.190.10 (GENE3D); PTHR21022:SF0 (PANTHER); PTHR21022 (PANTHER); IPR018528 (PROSITE_PATTERNS); IPR018528 (PROSITE_PATTERNS); IPR001086 (PROSITE_PROFILES); IPR002912 (PROSITE_PROFILES); SSF53850 (SUPERFAMILY); SSF55021 (SUPERFAMILY)
G1R_contig_10840	---NA---	227	0	-	-		-	-	no IPS match
G1R_contig_10841	histone-lysine n-methyltransferase setd1a-like	359	20	2.8e-37	0.8665		-	-	TRANSMEMBRANE (PHOBIUS); NON_CYTOPLASMIC_DOMAIN (PHOBIUS); CYTOPLASMIC_DOMAIN (PHOBIUS); TMhelix (TMHMM)
G1R_contig_10842	PREDICTED: uncharacterized protein At1g76070	1158	20	2.2e-135	0.591		-	-	TRANSMEMBRANE (PHOBIUS); NON_CYTOPLASMIC_DOMAIN (PHOBIUS); CYTOPLASMIC_DOMAIN (PHOBIUS); SignalP-TM (SIGNALP_GRAM_POSITIVE)
G1R_contig_10843	probable galacturonosyltransferase-like 7	765	20	3.2e-117	0.8595	3	C:cytoplasmic membrane-bounded vesicle; F:transferase activity, transferring glycosyl groups; P:metabolic process	-	IPR029044 (G3DSA:3.90.550.GENE3D); IPR002495 (PFAM); PTHR13778 (PANTHER); PTHR13778:SF7 (PANTHER); NON_CYTOPLASMIC_DOMAIN (PHOBIUS); CYTOPLASMIC_DOMAIN (PHOBIUS); TRANSMEMBRANE (PHOBIUS); IPR029044 (SUPERFAMILY); TMhelix (TMHMM)
G1R_contig_10844	solute carrier family 25 member 44-like	387	10	2.3e-08	0.898	2	C:integral component of membrane; P:transmembrane transport	-	SignalP-TM (SIGNALP_GRAM_POSITIVE)
G1R_contig_10845	PREDICTED: uncharacterized protein LOC101784925 isoform X2	460	20	2.3e-87	0.698		-	-	no IPS match
G1R_contig_10846	nac domain-containing protein 21 22-like	575	16	3.7e-63	0.6456	3	C:nucleus; F:DNA binding; P:regulation of transcription, DNA-templated	-	no IPS match
G1R_contig_10847	outer plastidial membrane protein porin	1191	20	0	0.937	6	C:mitochondrial outer membrane; C:plastid outer membrane; C:pore complex; F:voltage-gated anion channel activity; F:porin activity; P:regulation of anion transmembrane transport	-	IPR027246 (PFAM); IPR023614 (G3DSA:2.40.160.GENE3D); PTHR11743 (PANTHER); IPR001925 (PROSITE_PATTERNS); CYTOPLASMIC_DOMAIN (PHOBIUS); TRANSMEMBRANE (PHOBIUS); NON_CYTOPLASMIC_DOMAIN (PHOBIUS)
G1R_contig_10848	mediator of rna polymerase ii transcription subunit 36a-like	1026	20	5.1e-169	0.968	5	F:RNA binding; F:methyltransferase activity; P:rRNA processing; P:tRNA processing; P:methylation	-	no IPS match
G1R_contig_10849	myb transcription factor	1001	20	4.6e-105	0.768	4	C:nucleus; F:DNA binding; F:chromatin binding; C:chromatin	-	IPR001005 (SMART); IPR001005 (PFAM); IPR006447 (TIGRFAM); IPR009057 (G3DSA:1.10.10.GENE3D); PTHR25040 (PANTHER); PTHR25040:SF147 (PANTHER); IPR017930 (PROSITE_PROFILES); IPR009057 (SUPERFAMILY)
G1R_contig_1085	arm repeat-containing protein containing family protein	7016	20	0	0.912	7	C:cytoplasm; C:plasma membrane; C:plasmodesma; F:protein binding; P:plant-type cell wall biogenesis; P:cellulose biosynthetic process; P:anisotropic cell growth	-	Coil (COILS); IPR000225 (SMART); IPR000008 (SMART); IPR011989 (G3DSA:1.25.10.GENE3D); IPR000008 (G3DSA:2.60.40.GENE3D); IPR000008 (PFAM); PTHR23315:SF66 (PANTHER); PTHR23315 (PANTHER); IPR000008 (PROSITE_PROFILES); IPR000008 (SUPERFAMILY); IPR016024 (SUPERFAMILY)
G1R_contig_10850	---NA---	688	0	-	-		-	-	no IPS match
G1R_contig_10851	---NA---	386	0	-	-		-	-	no IPS match
G1R_contig_10852	e3 ubiquitin-protein ligase lin-1	971	20	0	0.8885	2	C:cytoplasmic membrane-bounded vesicle; F:binding	-	IPR016024 (SUPERFAMILY)
G1R_contig_10853	probable receptor-like protein kinase at2g42960	2133	20	0	0.8535	4	F:protein serine/threonine kinase activity; F:ATP binding; P:protein phosphorylation; P:serine family amino acid metabolic process	EC:2.7.11	IPR002290 (SMART); G3DSA:1.10.510.10 (GENE3D); IPR000719 (PFAM); G3DSA:3.30.200.20 (GENE3D); PTHR24420:SF691 (PANTHER); PTHR24420 (PANTHER); PTHR24420 (PANTHER); PTHR24420:SF691 (PANTHER); IPR017441 (PROSITE_PATTERNS); IPR008271 (PROSITE_PATTERNS); NON_CYTOPLASMIC_DOMAIN (PHOBIUS); CYTOPLASMIC_DOMAIN (PHOBIUS); TRANSMEMBRANE (PHOBIUS); IPR000719 (PROSITE_PROFILES); IPR011009 (SUPERFAMILY); TMheli…
G1R_contig_10854	arabinogalactan peptide 16-like	489	20	3.5e-18	0.988	1	C:cytoplasmic membrane-bounded vesicle	-	no IPS match
G1R_contig_10855	non-structural maintenance of chromosomes element 1	474	20	7e-22	0.7815		-	-	no IPS match
G1R_contig_10856	peroxidase 72-like	1306	20	0	0.9405	8	C:extracellular region; C:cytoplasmic membrane-bounded vesicle; F:peroxidase activity; F:heme binding; F:metal ion binding; P:response to oxidative stress; P:hydrogen peroxide catabolic process; P:oxidation-reduction process	EC:1.11.1.7	TRANSMEMBRANE (PHOBIUS); CYTOPLASMIC_DOMAIN (PHOBIUS); NON_CYTOPLASMIC_DOMAIN (PHOBIUS)
G1R_contig_10857	transcription initiation factor tfiid subunit 15	248	20	5.2e-43	0.946	3	F:nucleotide binding; F:nucleic acid binding; F:zinc ion binding	-	IPR012677 (G3DSA:3.30.70.GENE3D); IPR000504 (PFAM); PTHR12999 (PANTHER); SSF54928 (SUPERFAMILY)
G1R_contig_10858	alpha beta fold family	297	20	3.4e-62	0.889	2	F:hydrolase activity; P:metabolic process	-	IPR000073 (PFAM); IPR029058 (G3DSA:3.40.50.GENE3D); PTHR10992 (PANTHER); PTHR10992:SF703 (PANTHER); IPR029058 (SUPERFAMILY)
G1R_contig_10859	f-box domain containing protein	1437	20	3.2e-172	0.7985		-	-	PTHR31215 (PANTHER)
G1R_contig_1086	protein iws1 homolog	1506	20	0	0.931	3	C:nucleus; F:DNA binding; P:transcription, DNA-templated	-	TRANSMEMBRANE (PHOBIUS); NON_CYTOPLASMIC_DOMAIN (PHOBIUS); CYTOPLASMIC_DOMAIN (PHOBIUS); TMhelix (TMHMM)
G1R_contig_10860	pentatricopeptide repeat-containing protein at2g35130	610	20	1.4e-102	0.7885	2	C:mitochondrion; P:phosphatidylinositol phosphorylation	-	no IPS match
G1R_contig_10861	brefeldin a-inhibited guanine nucleotide-exchange protein 1	323	20	7.6e-43	0.8475	5	C:trans-Golgi network; C:plastid; F:ARF guanyl-nucleotide exchange factor activity; P:vesicle-mediated transport; P:positive regulation of GTPase activity	-	no IPS match
G1R_contig_10862	brefeldin a-inhibited guanine nucleotide-exchange protein 1	550	20	1.3e-110	0.8595	5	C:trans-Golgi network; C:plastid; F:ARF guanyl-nucleotide exchange factor activity; P:vesicle-mediated transport; P:positive regulation of GTPase activity	-	PTHR10663:SF108 (PANTHER); PTHR10663 (PANTHER)
G1R_contig_10863	PREDICTED: uncharacterized protein LOC101781173	330	20	1.7e-25	0.853	2	P:systemic acquired resistance; P:regulation of defense response	-	no IPS match
G1R_contig_10864	---NA---	295	0	-	-		-	-	no IPS match
G1R_contig_10865	tpa: leucine-rich repeat transmembrane protein kinase family protein	574	20	7.6e-82	0.884	4	C:integral component of membrane; F:protein kinase activity; F:ATP binding; P:protein phosphorylation	-	IPR013320 (G3DSA:2.60.120.GENE3D); PTHR24420:SF618 (PANTHER); PTHR24420 (PANTHER); NON_CYTOPLASMIC_DOMAIN (PHOBIUS); TRANSMEMBRANE (PHOBIUS); CYTOPLASMIC_DOMAIN (PHOBIUS); SignalP-TM (SIGNALP_GRAM_POSITIVE); TMhelix (TMHMM)
G1R_contig_10866	pi-plc x domain-containing protein at5g67130	941	20	0	0.909	6	C:cytoplasmic membrane-bounded vesicle; F:phosphoric diester hydrolase activity; F:kinase activity; P:lipid metabolic process; P:vernalization response; P:phosphorylation	EC:3.1	IPR017946 (G3DSA:3.20.20.GENE3D); PTHR13593 (PANTHER); PTHR13593:SF27 (PANTHER); IPR017946 (SUPERFAMILY)
G1R_contig_10867	probable serine threonine-protein kinase wnk8	379	1	0.00074	0.73	3	F:ATP binding; F:protein kinase activity; P:protein phosphorylation	-	no IPS match
G1R_contig_10868	heat shock protein binding	1718	20	0	0.81	1	C:cytoplasmic membrane-bounded vesicle	-	no IPS match
G1R_contig_10869	1-phosphatidylinositol-3-phosphate 5-kinase fab1b-like	672	20	1.9e-138	0.7015	4	F:ATP binding; F:phosphatidylinositol phosphate kinase activity; F:metal ion binding; P:phosphatidylinositol phosphorylation	EC:2.7.1	no IPS match
G1R_contig_1087	early nodulin 93	376	20	1.1e-29	0.9345	2	C:mitochondrion; P:response to ethylene	-	IPR005050 (PFAM); TRANSMEMBRANE (PHOBIUS); CYTOPLASMIC_DOMAIN (PHOBIUS); NON_CYTOPLASMIC_DOMAIN (PHOBIUS); IPR005050 (PRODOM); TMhelix (TMHMM)
G1R_contig_10870	low quality protein: midasin	237	20	5.6e-41	0.788	5	C:nucleus; F:ATP binding; F:ATPase activity; P:metabolic process; P:ribonucleoprotein complex assembly	EC:3.6.1; EC:3.6.1.3; EC:3.6.1.15	no IPS match
G1R_contig_10871	PREDICTED: uncharacterized protein LOC101783101	697	20	3.6e-64	0.904	2	C:mitochondrion; C:plastid	-	IPR016181 (G3DSA:3.40.630.GENE3D); IPR016181 (SUPERFAMILY)
G1R_contig_10872	zinc finger ccch domain-containing protein 55-like	622	20	7.2e-54	0.8215	2	F:DNA binding; F:metal ion binding	-	CYTOPLASMIC_DOMAIN (PHOBIUS); NON_CYTOPLASMIC_DOMAIN (PHOBIUS); TRANSMEMBRANE (PHOBIUS); TMhelix (TMHMM)
G1R_contig_10873	protein s-acyltransferase 24-like	1035	20	1.8e-104	0.862	5	C:plastid; C:integral component of membrane; F:zinc ion binding; F:protein-cysteine S-palmitoyltransferase activity; P:acyl-carrier-protein biosynthetic process	EC:2.3.1.225; EC:2.3.1	PTHR22883:SF23 (PANTHER); PTHR22883 (PANTHER); CYTOPLASMIC_DOMAIN (PHOBIUS); TRANSMEMBRANE (PHOBIUS); NON_CYTOPLASMIC_DOMAIN (PHOBIUS); TMhelix (TMHMM)
G1R_contig_10874	probable protein abil3	1067	20	0	0.7895	2	C:cytoplasm; C:cytoskeleton	-	IPR028457 (PANTHER)
G1R_contig_10875	protein unc-50 homolog	1285	20	4.9e-177	0.9015	2	C:mitochondrion; C:membrane	-	IPR007881 (PFAM); IPR007881 (PANTHER); CYTOPLASMIC_DOMAIN (PHOBIUS); NON_CYTOPLASMIC_DOMAIN (PHOBIUS); NON_CYTOPLASMIC_DOMAIN (PHOBIUS); CYTOPLASMIC_DOMAIN (PHOBIUS); CYTOPLASMIC_DOMAIN (PHOBIUS); TRANSMEMBRANE (PHOBIUS); TRANSMEMBRANE (PHOBIUS); NON_CYTOPLASMIC_DOMAIN (PHOBIUS); TRANSMEMBRANE (PHOBIUS); TRANSMEMBRANE (PHOBIUS); TRANSMEMBRANE (PHOBIUS); TMhelix (TMHMM); TMhelix (TMHMM); TMhelix (…
G1R_contig_10876	abc transporter c family member 3-like	856	20	0	0.9125	9	C:ATP-binding cassette (ABC) transporter complex; F:ATP binding; F:electron carrier activity; F:protein disulfide oxidoreductase activity; F:ATPase activity, coupled to transmembrane movement of substances; P:obsolete electron transport; P:cell redox homeostasis; P:transmembrane transport; P:oxidation-reduction process	EC:3.6.1; EC:3.6.1.3; EC:3.6.1.15	IPR003593 (SMART); IPR003439 (PFAM); IPR027417 (G3DSA:3.40.50.GENE3D); PTHR24223 (PANTHER); PTHR24223:SF181 (PANTHER); IPR017871 (PROSITE_PATTERNS); IPR003439 (PROSITE_PROFILES); IPR027417 (SUPERFAMILY)
G1R_contig_10877	adp-ribosylation factor-related protein 1-like	1225	20	5.4e-131	0.9085	8	C:intracellular; F:transporter activity; F:GTP binding; F:protein prenyltransferase activity; P:intracellular protein transport; P:intra-Golgi vesicle-mediated transport; P:small GTPase mediated signal transduction; P:protein prenylation	EC:2.5.1	IPR006689 (PRINTS); IPR006687 (SMART); IPR003579 (SMART); IPR024156 (SMART); IPR005225 (TIGRFAM); IPR006689 (PFAM); IPR027417 (G3DSA:3.40.50.GENE3D); PTHR11711:SF19 (PANTHER); PTHR11711 (PANTHER); IPR024156 (PROSITE_PROFILES); IPR027417 (SUPERFAMILY)
G1R_contig_10878	---NA---	261	0	-	-		-	-	no IPS match
G1R_contig_10879	formin-like protein 14	912	17	2.2e-96	0.6918	1	C:plastid	-	no IPS match
G1R_contig_1088	atp-dependent 6-phosphofructokinase 3-like	1921	20	0	0.92	16	C:plastid; F:6-phosphofructokinase activity; F:cysteine synthase activity; F:ATP binding; F:metal ion binding; P:fructose 6-phosphate metabolic process; P:glycolytic process; P:cysteine biosynthetic process from serine; P:carbohydrate phosphorylation; C:6-phosphofructokinase complex; P:fructose metabolic process; P:galactose metabolic process; P:mannose metabolic process; P:gluconeogenesis; P:pen…	EC:2.7.1; EC:2.5.1.47; EC:2.7.1.11	IPR022953 (PRINTS); G3DSA:3.40.50.450 (GENE3D); IPR000023 (PFAM); PTHR13697 (PANTHER); PTHR13697:SF7 (PANTHER); IPR012004 (HAMAP); IPR000023 (SUPERFAMILY)
G1R_contig_10880	signal recognition particle 9 kda protein	641	20	2.1e-58	0.955	4	C:signal recognition particle, endoplasmic reticulum targeting; F:7S RNA binding; P:SRP-dependent cotranslational protein targeting to membrane; P:negative regulation of translational elongation	-	IPR008832 (PIRSF); PF05486 (PFAM); IPR009018 (G3DSA:3.30.720.GENE3D); PTHR12834:SF12 (PANTHER); IPR008832 (PANTHER); IPR009018 (SUPERFAMILY)
G1R_contig_10881	PREDICTED: uncharacterized protein LOC101756059	477	20	4.6e-63	0.7615		-	-	PTHR31558 (PANTHER); PTHR31558:SF2 (PANTHER)
G1R_contig_10882	cytoplasmic membrane protein	1061	20	2.4e-115	0.912	1	C:membrane	-	IPR018639 (PFAM); NON_CYTOPLASMIC_DOMAIN (PHOBIUS); TRANSMEMBRANE (PHOBIUS); NON_CYTOPLASMIC_DOMAIN (PHOBIUS); CYTOPLASMIC_DOMAIN (PHOBIUS); CYTOPLASMIC_DOMAIN (PHOBIUS); TRANSMEMBRANE (PHOBIUS); TRANSMEMBRANE (PHOBIUS); TMhelix (TMHMM); TMhelix (TMHMM); TMhelix (TMHMM)
G1R_contig_10883	lim domain and ring finger	711	20	5.3e-143	0.8905	2	F:protein binding; F:zinc ion binding	-	IPR013083 (G3DSA:3.30.40.GENE3D); PTHR22938:SF0 (PANTHER); PTHR22938 (PANTHER); IPR001841 (PROSITE_PROFILES); SignalP-TM (SIGNALP_GRAM_POSITIVE); SSF57850 (SUPERFAMILY)
G1R_contig_10884	alpha-galactosidase-like	1673	20	0	0.8925	11	C:vacuole; C:cytoplasmic membrane-bounded vesicle; F:raffinose alpha-galactosidase activity; P:carbohydrate metabolic process; P:fatty acid beta-oxidation; P:lipid transport; P:intra-Golgi vesicle-mediated transport; P:hormone-mediated signaling pathway; P:lithium ion transport; P:protein import into peroxisome matrix; P:root hair elongation	EC:3.2.1.22; EC:3.2.1	no IPS match
G1R_contig_10885	40s ribosomal protein s27	590	20	1.2e-44	0.969	5	C:ribosome; F:structural constituent of ribosome; F:metal ion binding; P:translation; P:ribosome biogenesis	-	no IPS match
G1R_contig_10886	probable nadph:quinone oxidoreductase 1	915	20	9.9e-121	0.884	4	F:NAD(P)H dehydrogenase (quinone) activity; P:obsolete electron transport; P:steroid biosynthetic process; P:oxidation-reduction process	EC:1.6.5.2	IPR029039 (G3DSA:3.40.50.GENE3D); IPR005025 (PFAM); PTHR30543:SF2 (PANTHER); PTHR30543 (PANTHER); IPR029039 (SUPERFAMILY)
G1R_contig_10887	desi-like protein at4g17486	1045	20	0	0.8375		-	-	IPR008580 (PFAM); PTHR12378:SF4 (PANTHER); PTHR12378 (PANTHER); SIGNAL_PEPTIDE_H_REGION (PHOBIUS); NON_CYTOPLASMIC_DOMAIN (PHOBIUS); SIGNAL_PEPTIDE_N_REGION (PHOBIUS); SIGNAL_PEPTIDE (PHOBIUS); SIGNAL_PEPTIDE_C_REGION (PHOBIUS)
G1R_contig_10888	---NA---	259	0	-	-		-	-	no IPS match
G1R_contig_10889	---NA---	414	0	-	-		-	-	no IPS match
G1R_contig_1089	histone	609	20	1e-69	0.989	6	C:nucleosome; C:nucleus; C:plastid; F:DNA binding; F:protein heterodimerization activity; P:cell proliferation	-	NON_CYTOPLASMIC_DOMAIN (PHOBIUS); SIGNAL_PEPTIDE_C_REGION (PHOBIUS); SIGNAL_PEPTIDE_N_REGION (PHOBIUS); SIGNAL_PEPTIDE (PHOBIUS); SIGNAL_PEPTIDE_H_REGION (PHOBIUS); SignalP-noTM (SIGNALP_EUK); SignalP-noTM (SIGNALP_GRAM_NEGATIVE); SignalP-TM (SIGNALP_GRAM_POSITIVE)
G1R_contig_10890	e3 ubiquitin-protein ligase rglg1	916	20	0	0.881	8	C:plastid; F:ubiquitin-protein transferase activity; F:zinc ion binding; P:response to wounding; P:cytokinin metabolic process; P:jasmonic acid mediated signaling pathway; P:protein ubiquitination; P:defense response to bacterium	-	IPR010734 (PFAM); PTHR10857 (PANTHER); IPR002035 (SUPERFAMILY)
G1R_contig_10891	chaperone protein dnaj 13	964	20	0	0.914	3	C:plastid; P:vegetative to reproductive phase transition of meristem; P:response to very low light intensity stimulus	-	Coil (COILS); IPR001623 (PRINTS); IPR001623 (SMART); IPR001623 (PFAM); IPR001623 (G3DSA:1.10.287.GENE3D); PTHR24078:SF129 (PANTHER); PTHR24078 (PANTHER); IPR018253 (PROSITE_PATTERNS); IPR001623 (PROSITE_PROFILES); IPR001623 (SUPERFAMILY)
G1R_contig_10892	---NA---	411	0	-	-		-	-	no IPS match
G1R_contig_10893	probable l-ascorbate peroxidase 4	439	20	2.8e-102	0.953	13	C:mitochondrion; C:vacuolar membrane; C:plasmodesma; C:chloroplast envelope; C:integral component of membrane; F:L-ascorbate peroxidase activity; F:heme binding; F:metal ion binding; P:obsolete peroxidase reaction; P:response to oxidative stress; P:L-ascorbic acid metabolic process; P:hydrogen peroxide catabolic process; P:oxidation-reduction process	EC:1.11.1.7; EC:1.11.1.11	IPR002207 (PRINTS); IPR002016 (PRINTS); G3DSA:1.10.520.10 (GENE3D); G3DSA:1.10.420.10 (GENE3D); IPR002016 (PFAM); PTHR31356:SF5 (PANTHER); PTHR31356 (PANTHER); IPR019793 (PROSITE_PATTERNS); IPR002016 (PROSITE_PROFILES); IPR010255 (SUPERFAMILY)
G1R_contig_10894	probable ribosome biogenesis protein rlp24	743	20	2.7e-103	0.8855	3	C:cytosolic large ribosomal subunit; P:RNA methylation; P:rRNA processing	-	Coil (COILS); IPR011017 (SMART); IPR023441 (G3DSA:2.30.170.GENE3D); IPR000988 (PFAM); IPR000988 (PANTHER); IPR024546 (PTHR10792:PANTHER); IPR023442 (PROSITE_PATTERNS); SSF57716 (SUPERFAMILY)
G1R_contig_10895	---NA---	305	0	-	-		-	-	no IPS match
G1R_contig_10896	proteasome subunit alpha type 7	1093	20	4.1e-164	0.9855	6	C:nucleus; C:cytoplasm; C:proteasome core complex, alpha-subunit complex; F:threonine-type endopeptidase activity; P:proteasomal ubiquitin-independent protein catabolic process; P:proteasome-mediated ubiquitin-dependent protein catabolic process	EC:3.4.25	SignalP-TM (SIGNALP_GRAM_POSITIVE)
G1R_contig_10897	cinnamoyl- reductase 1-like	952	20	0	0.858	12	F:3-beta-hydroxy-delta5-steroid dehydrogenase activity; F:cinnamyl-alcohol dehydrogenase activity; F:coenzyme binding; F:sinapyl alcohol dehydrogenase activity; P:steroid biosynthetic process; P:C21-steroid hormone metabolic process; P:androgen metabolic process; P:estrogen metabolic process; P:coumarin biosynthetic process; P:lignin biosynthetic process; P:stilbene biosynthetic process; P:oxidat…	EC:1.1.1.145; EC:1.1.1; EC:1.1.1.195	IPR001509 (PFAM); IPR016040 (G3DSA:3.40.50.GENE3D); PTHR10366 (PANTHER); PTHR10366:SF307 (PANTHER); SSF51735 (SUPERFAMILY)
G1R_contig_10898	fggy carbohydrate kinase domain-containing protein isoform x1	2034	20	0	0.9215	4	C:chloroplast; F:kinase activity; F:phosphotransferase activity, alcohol group as acceptor; P:carbohydrate phosphorylation	-	TRANSMEMBRANE (PHOBIUS); CYTOPLASMIC_DOMAIN (PHOBIUS); NON_CYTOPLASMIC_DOMAIN (PHOBIUS)
G1R_contig_10899	dihydroxy-2-naphthoate chloroplastic isoform X26528	1751	20	0	0.8465	10	C:plastid; C:integral component of membrane; F:1,4-dihydroxy-2-naphthoate octaprenyltransferase activity; P:photosynthetic electron transport in photosystem II; P:stomatal complex morphogenesis; P:photosystem II assembly; P:plastoquinone biosynthetic process; P:mRNA modification; P:isopentenyl diphosphate biosynthetic process, methylerythritol 4-phosphate pathway; P:phylloquinone biosynthetic pro…	EC:2.5.1	IPR011937 (TIGRFAM); IPR000537 (PFAM); PTHR13929 (PANTHER); PTHR13929:SF3 (PANTHER); NON_CYTOPLASMIC_DOMAIN (PHOBIUS); NON_CYTOPLASMIC_DOMAIN (PHOBIUS); CYTOPLASMIC_DOMAIN (PHOBIUS); TRANSMEMBRANE (PHOBIUS); NON_CYTOPLASMIC_DOMAIN (PHOBIUS); TRANSMEMBRANE (PHOBIUS); TRANSMEMBRANE (PHOBIUS); CYTOPLASMIC_DOMAIN (PHOBIUS); TRANSMEMBRANE (PHOBIUS); CYTOPLASMIC_DOMAIN (PHOBIUS); NON_CYTOPLASMIC_DOMAIN…
G1R_contig_109	esterase precursor	1653	20	0	0.899	4	C:mitochondrion; C:cytoplasmic membrane-bounded vesicle; F:hydrolase activity, acting on ester bonds; P:metabolic process	-	IPR013830 (G3DSA:3.40.50.GENE3D); IPR001087 (PFAM); PTHR22835 (PANTHER); SIGNAL_PEPTIDE (PHOBIUS); NON_CYTOPLASMIC_DOMAIN (PHOBIUS); SIGNAL_PEPTIDE_C_REGION (PHOBIUS); SIGNAL_PEPTIDE_N_REGION (PHOBIUS); SIGNAL_PEPTIDE_H_REGION (PHOBIUS); SignalP-noTM (SIGNALP_GRAM_NEGATIVE); SignalP-TM (SIGNALP_GRAM_POSITIVE); SignalP-noTM (SIGNALP_EUK); IPR013830 (SUPERFAMILY); TMhelix (TMHMM)
G1R_contig_1090	protein tplate-like	3135	20	0	0.951	9	C:nucleus; C:cytosol; C:plasma membrane; C:cell plate; C:plasmodesma; P:endocytosis; P:pollen development; P:cellulose biosynthetic process; P:Golgi vesicle transport	-	no IPS match
G1R_contig_10900	beta- -galactosyltransferase 7-like	1804	20	0	0.9355	5	C:mitochondrion; C:Golgi apparatus; C:integral component of membrane; F:galactosyltransferase activity; P:protein glycosylation	EC:2.4.1	IPR002659 (PFAM); IPR025298 (PFAM); PTHR11214:SF74 (PANTHER); IPR002659 (PANTHER); SIGNAL_PEPTIDE_N_REGION (PHOBIUS); SIGNAL_PEPTIDE_H_REGION (PHOBIUS); SIGNAL_PEPTIDE_C_REGION (PHOBIUS); NON_CYTOPLASMIC_DOMAIN (PHOBIUS); SIGNAL_PEPTIDE (PHOBIUS); TMhelix (TMHMM)
G1R_contig_10901	magnesium-dependent phosphatase 1	570	20	3.7e-134	0.923	3	F:protein tyrosine phosphatase activity; P:tyrosine metabolic process; P:peptidyl-tyrosine dephosphorylation	EC:3.1.3.16; EC:3.1; EC:3.1.3.48; EC:3.1.3.41	IPR010033 (TIGRFAM); IPR023214 (G3DSA:3.40.50.GENE3D); IPR010036 (TIGRFAM); IPR010036 (PFAM); IPR024734 (PANTHER); PTHR17901:SF14 (PANTHER); IPR023214 (SUPERFAMILY)
G1R_contig_10902	prolyl endopeptidase-like	2406	20	0	0.935	6	C:mitochondrion; C:cytosol; F:serine-type endopeptidase activity; F:serine-type exopeptidase activity; P:proteolysis; P:vernalization response	EC:3.4.21	no IPS match
G1R_contig_10903	---NA---	294	0	-	-		-	-	no IPS match
G1R_contig_10904	calmodulin-binding family protein	812	20	5.6e-142	0.785		-	-	PTHR31250:SF1 (PANTHER); PTHR31250 (PANTHER)
G1R_contig_10905	alpha-l-fucosidase 2-like	2619	20	0	0.8295	2	F:1,2-alpha-L-fucosidase activity; P:carbohydrate metabolic process	EC:3.2.1.51; EC:3.2.1.63; EC:3.2.1	NON_CYTOPLASMIC_DOMAIN (PHOBIUS); TRANSMEMBRANE (PHOBIUS); CYTOPLASMIC_DOMAIN (PHOBIUS); TMhelix (TMHMM)
G1R_contig_10906	ac transposase	301	20	4.5e-62	0.82	3	F:DNA binding; F:protein dimerization activity; P:response to stress	-	no IPS match
G1R_contig_10907	microtubule-associated protein tortifolia1	761	20	4.8e-163	0.747	9	P:DNA replication initiation; P:regulation of DNA replication; P:methylation-dependent chromatin silencing; P:microtubule-based process; P:cell proliferation; P:regulation of flower development; P:chromatin silencing by small RNA; P:histone H3-K9 methylation; P:regulation of cell cycle	-	PTHR31355:SF5 (PANTHER); PTHR31355 (PANTHER)
G1R_contig_10908	disease resistance protein rga3	268	20	6e-33	0.6845	1	F:protein binding	-	IPR001611 (PFAM); G3DSA:3.80.10.10 (GENE3D); SSF52047 (SUPERFAMILY)
G1R_contig_10909	disease resistance protein rga2-like isoform x2	544	14	1.3e-18	0.695	1	F:ADP binding	-	SIGNAL_PEPTIDE_C_REGION (PHOBIUS); SIGNAL_PEPTIDE (PHOBIUS); NON_CYTOPLASMIC_DOMAIN (PHOBIUS); SIGNAL_PEPTIDE_N_REGION (PHOBIUS); SIGNAL_PEPTIDE_H_REGION (PHOBIUS); SignalP-noTM (SIGNALP_EUK)
G1R_contig_1091	40s ribosomal protein s25-1	635	20	2.4e-42	0.972	1	C:ribosome	-	IPR011991 (G3DSA:1.10.10.GENE3D); IPR004977 (PFAM); IPR004977 (PANTHER); IPR004977 (PRODOM); SignalP-TM (SIGNALP_GRAM_POSITIVE)
G1R_contig_10910	PREDICTED: uncharacterized protein LOC101764265 isoform X1	2176	20	0	0.9115	1	P:negative regulation of transcription, DNA-templated	-	IPR025150 (PFAM)
G1R_contig_10911	abc transporter c family member 5	1138	20	0	0.916	16	C:plant-type vacuole; C:mitochondrion; C:vacuolar membrane; C:integral component of membrane; F:ATP binding; F:sulfonylurea receptor activity; F:ATPase activity, coupled to transmembrane movement of substances; P:microtubule cytoskeleton organization; P:cytokinesis by cell plate formation; P:ER to Golgi vesicle-mediated transport; P:signal transduction; P:metabolic process; P:response to salt str…	EC:3.6.1; EC:3.6.1.3; EC:3.6.1.15	Coil (COILS); IPR011527 (PFAM); G3DSA:1.20.1560.10 (GENE3D); IPR027417 (G3DSA:3.40.50.GENE3D); IPR003439 (PFAM); PTHR24223:SF189 (PANTHER); PTHR24223 (PANTHER); NON_CYTOPLASMIC_DOMAIN (PHOBIUS); CYTOPLASMIC_DOMAIN (PHOBIUS); CYTOPLASMIC_DOMAIN (PHOBIUS); TRANSMEMBRANE (PHOBIUS); TRANSMEMBRANE (PHOBIUS); CYTOPLASMIC_DOMAIN (PHOBIUS); TRANSMEMBRANE (PHOBIUS); NON_CYTOPLASMIC_DOMAIN (PHOBIUS); TRANS…
G1R_contig_10912	transcription factor ilr3-like	959	20	1.5e-149	0.7495	1	F:protein dimerization activity	-	Coil (COILS); IPR011598 (SMART); IPR011598 (PFAM); IPR011598 (G3DSA:4.10.280.GENE3D); PTHR23042 (PANTHER); PTHR23042:SF19 (PANTHER); IPR011598 (PROSITE_PROFILES); IPR011598 (SUPERFAMILY)
G1R_contig_10913	elongation factor 1-gamma 3	659	20	1.2e-68	0.9915	4	C:ribosome; C:eukaryotic translation elongation factor 1 complex; F:translation elongation factor activity; P:regulation of translational elongation	-	IPR001662 (G3DSA:3.30.70.GENE3D); IPR001662 (PFAM); PTHR11260:SF143 (PANTHER); PTHR11260 (PANTHER); IPR001662 (PROSITE_PROFILES); IPR001662 (SUPERFAMILY)
G1R_contig_10914	dna-directed rna polymerase iii subunit rpc2	462	20	1.3e-76	0.897	6	C:DNA-directed RNA polymerase III complex; F:RNA polymerase III activity; F:DNA binding; F:ribonucleoside binding; P:transcription from RNA polymerase III promoter; P:embryo sac egg cell differentiation	EC:2.7.7.6	IPR014724 (G3DSA:2.40.50.GENE3D); PTHR20856:SF8 (PANTHER); IPR015712 (PANTHER); SSF64484 (SUPERFAMILY)
G1R_contig_10915	dna-directed rna polymerase iii subunit rpc2	229	20	5e-43	0.907	6	C:DNA-directed RNA polymerase III complex; F:RNA polymerase III activity; F:DNA binding; F:ribonucleoside binding; P:transcription from RNA polymerase III promoter; P:embryo sac egg cell differentiation	EC:2.7.7.6	IPR007120 (G3DSA:2.40.270.GENE3D); IPR007120 (PFAM); IPR015712 (PANTHER); PTHR20856:SF8 (PANTHER); IPR007121 (PROSITE_PATTERNS); SSF64484 (SUPERFAMILY)
G1R_contig_10916	protein low psii accumulation chloroplastic	1461	20	0	0.9365	5	C:chloroplast stroma; C:proplastid stroma; P:aromatic amino acid family biosynthetic process; P:photosystem II assembly; P:iron-sulfur cluster assembly	-	SIGNAL_PEPTIDE_N_REGION (PHOBIUS); SIGNAL_PEPTIDE (PHOBIUS); SIGNAL_PEPTIDE_C_REGION (PHOBIUS); NON_CYTOPLASMIC_DOMAIN (PHOBIUS); SIGNAL_PEPTIDE_H_REGION (PHOBIUS)
G1R_contig_10917	---NA---	233	0	-	-		-	-	no IPS match
G1R_contig_10918	non-green plastid inner envelope membrane protein	1416	20	1.4e-172	0.841	2	C:mitochondrion; C:chloroplast inner membrane	-	no IPS match
G1R_contig_10919	malate glyoxysomal	2004	20	0	0.885	5	C:glyoxysome; F:malate synthase activity; P:pyruvate metabolic process; P:glyoxylate cycle; P:tricarboxylic acid cycle	EC:2.3.3.9	IPR006252 (TIGRFAM); G3DSA:1.20.1220.12 (GENE3D); IPR001465 (PFAM); G3DSA:3.20.20.360 (GENE3D); PTHR21631 (PANTHER); PTHR21631:SF16 (PANTHER); IPR019830 (PROSITE_PATTERNS); IPR011076 (SUPERFAMILY)
G1R_contig_1092	f-box domain containing protein	234	20	2.2e-46	0.787	1	F:protein binding	-	IPR001810 (PFAM); G3DSA:1.20.1280.50 (GENE3D); IPR001810 (SUPERFAMILY)
G1R_contig_10920	---NA---	748	0	-	-		-	-	NON_CYTOPLASMIC_DOMAIN (PHOBIUS); SIGNAL_PEPTIDE (PHOBIUS); SIGNAL_PEPTIDE_N_REGION (PHOBIUS); SIGNAL_PEPTIDE_C_REGION (PHOBIUS); SIGNAL_PEPTIDE_H_REGION (PHOBIUS); SignalP-noTM (SIGNALP_EUK)
G1R_contig_10921	xaa-pro aminopeptidase p	661	20	1.2e-66	0.896	1	C:mitochondrion	-	IPR019083 (PFAM)
G1R_contig_10922	fatty acyl- reductase 1-like	632	20	1.5e-58	0.917	5	F:ATP binding; F:mismatched DNA binding; F:fatty-acyl-CoA reductase (alcohol-forming) activity; P:mismatch repair; P:oxidation-reduction process	-	IPR026055 (PFAM); IPR026055 (PANTHER); PTHR11011:SF25 (PANTHER)
G1R_contig_10923	---NA---	313	0	-	-		-	-	Coil (COILS)
G1R_contig_10924	aspartokinase chloroplastic-like	354	20	3.6e-72	0.9565	7	F:aspartate kinase activity; F:amino acid binding; P:glycine metabolic process; P:L-serine metabolic process; P:threonine metabolic process; P:lysine biosynthetic process via diaminopimelate; P:phosphorylation	EC:2.7.2.4	IPR002912 (PFAM); PTHR21499 (PANTHER); PTHR21499:SF19 (PANTHER); IPR002912 (PROSITE_PROFILES); IPR002912 (PROSITE_PROFILES); SSF55021 (SUPERFAMILY); SSF55021 (SUPERFAMILY)
G1R_contig_10925	secretory carrier-associated membrane protein 1	1247	20	0	0.917	8	C:early endosome; C:plasma membrane; C:integral component of membrane; C:transport vesicle membrane; F:protein serine/threonine/tyrosine kinase activity; P:protein phosphorylation; P:receptor-mediated endocytosis; P:protein transport	EC:2.7.12.1	Coil (COILS); IPR007273 (PFAM); PTHR10687:SF2 (PANTHER); IPR007273 (PANTHER); TRANSMEMBRANE (PHOBIUS); CYTOPLASMIC_DOMAIN (PHOBIUS); CYTOPLASMIC_DOMAIN (PHOBIUS); NON_CYTOPLASMIC_DOMAIN (PHOBIUS); TRANSMEMBRANE (PHOBIUS); NON_CYTOPLASMIC_DOMAIN (PHOBIUS); CYTOPLASMIC_DOMAIN (PHOBIUS); TRANSMEMBRANE (PHOBIUS); TRANSMEMBRANE (PHOBIUS); TMhelix (TMHMM); TMhelix (TMHMM); TMhelix (TMHMM); TMhelix (TMH…
G1R_contig_10926	ubiquitin-protein ligase cip8	852	20	5.5e-55	0.738	6	C:plastid; C:membrane; C:cytoplasmic membrane-bounded vesicle; F:zinc ion binding; F:ligase activity; P:metabolic process	-	no IPS match
G1R_contig_10927	signal recognition particle receptor subunit beta-like	865	20	2.9e-173	0.9085	3	C:intracellular; F:GTP binding; P:small GTPase mediated signal transduction	-	Coil (COILS); IPR019009 (PFAM); IPR027417 (G3DSA:3.40.50.GENE3D); IPR005225 (TIGRFAM); PTHR19326 (PANTHER); CYTOPLASMIC_DOMAIN (PHOBIUS); NON_CYTOPLASMIC_DOMAIN (PHOBIUS); TRANSMEMBRANE (PHOBIUS); IPR024156 (PROSITE_PROFILES); IPR027417 (SUPERFAMILY)
G1R_contig_10928	---NA---	641	0	-	-		-	-	no IPS match
G1R_contig_10929	transcription factor bhlh128-like	1231	20	5.9e-167	0.772	2	F:DNA binding; F:protein dimerization activity	-	Coil (COILS); IPR011598 (SMART); IPR011598 (PFAM); IPR011598 (G3DSA:4.10.280.GENE3D); PTHR16223:SF22 (PANTHER); PTHR16223 (PANTHER); IPR011598 (PROSITE_PROFILES); IPR011598 (SUPERFAMILY)
G1R_contig_1093	non-specific lipid transfer protein gpi-anchored 2-like	975	20	2.4e-74	0.8005	4	C:cytoplasmic membrane-bounded vesicle; F:serine-type endopeptidase inhibitor activity; F:peptidase activity; P:proteolysis	-	no IPS match
G1R_contig_10930	maturase partial	427	20	3.9e-40	0.9705	5	C:chloroplast; F:RNA binding; P:mRNA processing; P:tRNA processing; P:RNA splicing	-	IPR024937 (PFAM)
G1R_contig_10931	receptor-like serine threonine-protein kinase at2g45590-like	208	20	2.8e-36	0.93	10	C:plasma membrane; C:plasmodesma; F:peptide receptor activity; F:transmembrane receptor protein serine/threonine kinase activity; F:ATP binding; F:ubiquitin protein ligase binding; P:transmembrane receptor protein serine/threonine kinase signaling pathway; P:hormone-mediated signaling pathway; P:protein autophosphorylation; P:serine family amino acid metabolic process	EC:2.7.11	no IPS match
G1R_contig_10932	heterogeneous nuclear ribonucleoprotein a3 homolog 1-like	464	1	0.00016	1	1	F:nucleic acid binding	-	TMhelix (TMHMM)
G1R_contig_10933	enhancer of rudimentary-like protein	524	20	8.5e-42	0.962	7	C:mitochondrion; F:translation initiation factor activity; P:pyrimidine nucleotide biosynthetic process; P:cell cycle; P:positive regulation of Notch signaling pathway; C:ribosome; P:regulation of translational initiation	-	no IPS match
G1R_contig_10934	serine arginine-rich splicing factor rs2z32-like	1392	20	9.9e-117	0.9595	7	C:mitochondrion; C:membrane; F:nucleic acid binding; F:ATP binding; F:zinc ion binding; F:ATPase activity; P:metabolic process	EC:3.6.1; EC:3.6.1.3; EC:3.6.1.15	IPR000504 (SMART); IPR001878 (SMART); IPR012677 (G3DSA:3.30.70.GENE3D); IPR000504 (PFAM); IPR001878 (G3DSA:4.10.60.GENE3D); IPR001878 (PFAM); PTHR10548 (PANTHER); IPR000504 (PROSITE_PROFILES); IPR001878 (PROSITE_PROFILES); IPR001878 (PROSITE_PROFILES); IPR001878 (SUPERFAMILY); SSF54928 (SUPERFAMILY)
G1R_contig_10935	u-box domain-containing protein 27-like	558	20	3.4e-74	0.831	3	F:ubiquitin-protein transferase activity; F:ligase activity; P:protein ubiquitination	-	no IPS match
G1R_contig_10936	amidase 1-like	1495	20	0	0.851	9	F:hydrolase activity, acting on carbon-nitrogen (but not peptide) bonds; F:carbon-nitrogen ligase activity, with glutamine as amido-N-donor; P:oxoacid metabolic process; P:cellular biosynthetic process; P:single-organism biosynthetic process; P:single-organism developmental process; P:biological regulation; P:organic substance biosynthetic process; P:nitrogen compound metabolic process	-	no IPS match
G1R_contig_10937	e3 ubiquitin-protein ligase upl1-like	1119	20	0	0.8295	4	C:cytoplasm; F:ubiquitin-protein transferase activity; F:ligase activity; P:protein ubiquitination involved in ubiquitin-dependent protein catabolic process	-	IPR010314 (PFAM); PTHR11254 (PANTHER); PTHR11254 (PANTHER); PTHR11254:SF288 (PANTHER)
G1R_contig_10938	---NA---	259	0	-	-		-	-	no IPS match
G1R_contig_10939	probable lrr receptor-like serine threonine-protein kinase at4g36180	1808	20	0	0.856	13	C:plasma membrane; C:plasmodesma; C:integral component of membrane; C:cytoplasmic membrane-bounded vesicle; F:peptide receptor activity; F:transmembrane receptor protein serine/threonine kinase activity; F:ATP binding; F:ubiquitin protein ligase binding; P:transmembrane receptor protein serine/threonine kinase signaling pathway; P:serine family amino acid metabolic process; P:hormone-mediated sig…	EC:2.7.11	PR00019 (PRINTS); IPR003591 (SMART); G3DSA:3.80.10.10 (GENE3D); IPR013320 (G3DSA:2.60.120.GENE3D); IPR025875 (PFAM); G3DSA:1.10.510.10 (GENE3D); G3DSA:3.30.200.20 (GENE3D); IPR001611 (PFAM); G3DSA:3.80.10.10 (GENE3D); IPR001245 (PFAM); IPR001611 (PFAM); PTHR24420:SF704 (PANTHER); PTHR24420 (PANTHER); CYTOPLASMIC_DOMAIN (PHOBIUS); TRANSMEMBRANE (PHOBIUS); NON_CYTOPLASMIC_DOMAIN (PHOBIUS); IPR00161…
G1R_contig_1094	hypothetical protein SORBIDRAFT_06g002520	505	6	4.6e-22	0.7933	1	C:cytoplasmic membrane-bounded vesicle	-	no IPS match
G1R_contig_10940	cdpk-related kinase 3-like	1501	20	0	0.9635	3	F:protein kinase activity; F:ATP binding; P:protein phosphorylation	-	no IPS match
G1R_contig_10941	dimethyladenosine transferase	265	20	6.7e-54	0.8875	5	F:rRNA (adenine-N6,N6-)-dimethyltransferase activity; F:mRNA (2'-O-methyladenosine-N6-)-methyltransferase activity; P:response to cold; P:rRNA methylation; P:mRNA methylation	EC:2.1.1.62; EC:2.1.1	IPR001737 (PFAM); IPR023165 (G3DSA:1.10.8.GENE3D); IPR001737 (PANTHER); PTHR11727:SF11 (PANTHER); IPR001737 (PROSITE_PROFILES); IPR029063 (SUPERFAMILY)
G1R_contig_10942	cinnamoyl- reductase 2-like	272	20	3.7e-26	0.8245	3	F:catalytic activity; F:coenzyme binding; P:metabolic process	-	PTHR10366:SF255 (PANTHER); PTHR10366 (PANTHER)
G1R_contig_10943	e3 ubiquitin-protein ligase el5-like	789	20	2.2e-110	0.669	2	C:cytoplasmic membrane-bounded vesicle; F:metal ion binding	-	TRANSMEMBRANE (PHOBIUS); NON_CYTOPLASMIC_DOMAIN (PHOBIUS); CYTOPLASMIC_DOMAIN (PHOBIUS)
G1R_contig_10944	upf0187 protein chloroplastic-like	1349	20	0	0.81		-	-	IPR021134 (PFAM); TRANSMEMBRANE (PHOBIUS); TRANSMEMBRANE (PHOBIUS); NON_CYTOPLASMIC_DOMAIN (PHOBIUS); CYTOPLASMIC_DOMAIN (PHOBIUS); CYTOPLASMIC_DOMAIN (PHOBIUS); TMhelix (TMHMM); TMhelix (TMHMM)
G1R_contig_10945	actin cytoskeleton-regulatory complex protein pan1-like	689	20	2.6e-67	0.679		-	-	no IPS match
G1R_contig_10946	PREDICTED: uncharacterized protein LOC101758952	267	20	9.5e-16	0.803		-	-	no IPS match
G1R_contig_10947	u1 snrnp	579	20	2.1e-115	0.893	9	C:viral nucleocapsid; C:ribonucleoprotein complex; F:nucleotide binding; F:nucleic acid binding; P:mRNA splicing, via spliceosome; P:production of siRNA involved in RNA interference; P:production of miRNAs involved in gene silencing by miRNA; P:post-translational protein modification; P:positive regulation of transcription, DNA-templated	-	no IPS match
G1R_contig_10948	dehydrodolichyl diphosphate syntase complex subunit nus1-like	312	20	7e-68	0.912	8	C:mitochondrion; C:cytoplasmic membrane-bounded vesicle; F:dehydrodolichyl diphosphate synthase activity; P:protein N-linked glycosylation; P:response to water deprivation; P:response to low light intensity stimulus; P:dolichol biosynthetic process; P:endoplasmic reticulum unfolded protein response	EC:2.5.1	IPR001441 (G3DSA:3.40.1180.GENE3D); PTHR21528 (PANTHER); PTHR21528:SF0 (PANTHER); IPR001441 (SUPERFAMILY)
G1R_contig_10949	beta-d xylan xylanohydrolase	596	20	5.1e-139	0.8665	3	C:cytoplasmic membrane-bounded vesicle; F:endo-1,4-beta-xylanase activity; P:xylan catabolic process	EC:3.2.1.8	no IPS match
G1R_contig_1095	---NA---	474	0	-	-		-	-	SIGNAL_PEPTIDE (PHOBIUS); SIGNAL_PEPTIDE_N_REGION (PHOBIUS); NON_CYTOPLASMIC_DOMAIN (PHOBIUS); SIGNAL_PEPTIDE_C_REGION (PHOBIUS); SIGNAL_PEPTIDE_H_REGION (PHOBIUS); SignalP-noTM (SIGNALP_EUK)
G1R_contig_10950	polyadenylate-binding protein-interacting protein 7	610	9	5e-38	0.7533	2	C:cytoplasm; P:N-terminal protein myristoylation	-	no IPS match
G1R_contig_10951	protein-tyrosine-phosphatase ptp1-like isoform x2	1370	20	0	0.772	6	F:protein tyrosine phosphatase activity; P:peptidyl-tyrosine dephosphorylation; P:response to chemical; P:negative regulation of biological process; P:regulation of cellular process; P:tyrosine metabolic process	EC:3.1.3.16; EC:3.1; EC:3.1.3.48; EC:3.1.3.41	no IPS match
G1R_contig_10952	lectin receptor kinase	1500	20	0	0.798	12	C:plasma membrane; C:plasmodesma; C:cytoplasmic membrane-bounded vesicle; F:peptide receptor activity; F:transmembrane receptor protein serine/threonine kinase activity; F:ATP binding; F:carbohydrate binding; F:ubiquitin protein ligase binding; P:transmembrane receptor protein serine/threonine kinase signaling pathway; P:hormone-mediated signaling pathway; P:protein autophosphorylation; P:serine …	EC:2.7.11	IPR001480 (SMART); IPR001480 (PFAM); IPR001480 (G3DSA:2.90.10.GENE3D); PTHR32444 (PANTHER); PTHR32444:SF6 (PANTHER); CYTOPLASMIC_DOMAIN (PHOBIUS); TRANSMEMBRANE (PHOBIUS); NON_CYTOPLASMIC_DOMAIN (PHOBIUS); IPR001480 (PROSITE_PROFILES); IPR001480 (SUPERFAMILY)
G1R_contig_10953	serine carboxypeptidase 1-like	908	20	0	0.8225	3	C:cytoplasmic membrane-bounded vesicle; F:serine-type carboxypeptidase activity; P:proteolysis	EC:3.4.21; EC:3.4.16	IPR001563 (PFAM); IPR029058 (G3DSA:3.40.50.GENE3D); IPR001563 (PANTHER); PTHR11802:SF8 (PANTHER); IPR018202 (PROSITE_PATTERNS); IPR029058 (SUPERFAMILY)
G1R_contig_10954	chitin elicitor-binding protein	630	20	1.8e-106	0.7575	6	C:plasma membrane; C:integral component of membrane; C:cytoplasmic membrane-bounded vesicle; F:chitin binding; F:protein self-association; P:defense response	-	no IPS match
G1R_contig_10955	gamma-tubulin complex component 3	258	20	1.1e-50	0.9705	7	C:spindle pole; C:gamma-tubulin complex; C:nuclear envelope; C:cytoplasmic side of plasma membrane; C:tubulin complex; F:tubulin binding; P:microtubule nucleation	-	IPR007259 (PFAM); IPR015697 (PTHR19302:PANTHER); IPR007259 (PANTHER)
G1R_contig_10956	gtpase-activating protein gyp7-like	1114	20	0	0.952		-	-	no IPS match
G1R_contig_10957	regulator of chromosome expressed	1414	20	0	0.7935	3	P:biological_process; F:ligase activity; P:metabolic process	-	IPR000408 (PRINTS); IPR009091 (G3DSA:2.130.10.GENE3D); IPR000408 (PFAM); PTHR22870 (PANTHER); PTHR22870:SF24 (PANTHER); IPR000408 (PROSITE_PATTERNS); IPR000408 (PROSITE_PROFILES); IPR000408 (PROSITE_PROFILES); IPR000408 (PROSITE_PROFILES); IPR000408 (PROSITE_PROFILES); IPR000408 (PROSITE_PROFILES); IPR009091 (SUPERFAMILY)
G1R_contig_10958	probable d-2-hydroxyglutarate mitochondrial	863	20	3.2e-158	0.8545	6	C:mitochondrion; F:UDP-N-acetylmuramate dehydrogenase activity; F:flavin adenine dinucleotide binding; F:(R)-2-hydroxyglutarate dehydrogenase activity; P:amino sugar metabolic process; P:oxidation-reduction process	EC:1.1.1.158; EC:1.1.1	IPR006094 (PFAM); IPR016167 (G3DSA:3.30.43.GENE3D); PTHR11748:SF35 (PANTHER); PTHR11748 (PANTHER); IPR016166 (PROSITE_PROFILES); IPR016166 (SUPERFAMILY)
G1R_contig_10959	vacuolar protein sorting-associated protein vta1 homolog	505	20	5.6e-88	0.9655	7	C:cell; F:protein disulfide oxidoreductase activity; P:glycerol ether metabolic process; P:vesicle-mediated transport; P:cell redox homeostasis; P:oxidation-reduction process; P:obsolete electron transport	-	IPR023175 (G3DSA:1.25.40.GENE3D); PF04652 (PFAM); PTHR12741 (PANTHER)
G1R_contig_1096	yt521-b-like family expressed	2717	20	0	0.9	1	C:plastid	-	IPR007275 (PFAM); PTHR12357 (PANTHER); PTHR12357:SF21 (PANTHER); IPR007275 (PROSITE_PROFILES)
G1R_contig_10960	nuclease s1	579	20	1.7e-82	0.895	5	C:cytoplasmic membrane-bounded vesicle; F:nucleic acid binding; F:endonuclease activity; P:DNA catabolic process; P:nucleic acid phosphodiester bond hydrolysis	EC:3.1	IPR003154 (PFAM); IPR008947 (G3DSA:1.10.575.GENE3D); IPR008947 (SUPERFAMILY)
G1R_contig_10961	gtp-binding protein sar1a-like	929	20	3.8e-110	0.982	8	C:endoplasmic reticulum; C:Golgi apparatus; C:cytoplasmic membrane-bounded vesicle; F:transporter activity; F:GTP binding; P:intracellular protein transport; P:ER to Golgi vesicle-mediated transport; P:small GTPase mediated signal transduction	-	SIGNAL_PEPTIDE (PHOBIUS); SIGNAL_PEPTIDE_H_REGION (PHOBIUS); SIGNAL_PEPTIDE_C_REGION (PHOBIUS); SIGNAL_PEPTIDE_N_REGION (PHOBIUS); NON_CYTOPLASMIC_DOMAIN (PHOBIUS)
G1R_contig_10962	membrane-anchored ubiquitin-fold protein 1	898	20	6.9e-78	0.886	1	C:plasma membrane	-	SIGNAL_PEPTIDE_N_REGION (PHOBIUS); SIGNAL_PEPTIDE (PHOBIUS); NON_CYTOPLASMIC_DOMAIN (PHOBIUS); SIGNAL_PEPTIDE_C_REGION (PHOBIUS); SIGNAL_PEPTIDE_H_REGION (PHOBIUS); SignalP-TM (SIGNALP_EUK)
G1R_contig_10963	proline synthase co-transcribed bacterial homolog	723	20	6.5e-148	0.914	1	P:hydrogen peroxide catabolic process	-	no IPS match
G1R_contig_10964	---NA---	590	0	-	-		-	-	no IPS match
G1R_contig_10965	PREDICTED: uncharacterized protein LOC101780940	975	20	1.9e-131	0.9085	1	C:plastid	-	SIGNAL_PEPTIDE_C_REGION (PHOBIUS); SIGNAL_PEPTIDE_H_REGION (PHOBIUS); NON_CYTOPLASMIC_DOMAIN (PHOBIUS); SIGNAL_PEPTIDE_N_REGION (PHOBIUS); SIGNAL_PEPTIDE (PHOBIUS)
G1R_contig_10966	uncharacterized abhydrolase domain-containing protein ddb_g0269086-like	2336	20	0	0.784	3	C:mitochondrial inner membrane; C:integral component of membrane; P:protein glycosylation	-	Coil (COILS); Coil (COILS); IPR019133 (PFAM); PTHR15415 (PANTHER); SignalP-TM (SIGNALP_GRAM_POSITIVE)
G1R_contig_10967	class e vacuolar protein-sorting machinery protein hse1-like	1898	20	1.4e-134	0.7875	3	C:plastid; C:cytoplasmic membrane-bounded vesicle; F:transferase activity	-	Coil (COILS); Coil (COILS); IPR010820 (PFAM); PTHR31805 (PANTHER); PTHR31805:SF2 (PANTHER)
G1R_contig_10968	kinase family protein	2674	20	0	0.7725	6	C:plasma membrane; F:protein serine/threonine kinase activity; F:protein serine/threonine/tyrosine kinase activity; F:ATP binding; P:protein phosphorylation; P:serine family amino acid metabolic process	EC:2.7.11; EC:2.7.12.1	IPR001245 (PRINTS); IPR002290 (SMART); IPR001245 (PFAM); G3DSA:1.10.510.10 (GENE3D); PF14381 (PFAM); G3DSA:3.30.200.20 (GENE3D); PTHR23257 (PANTHER); PTHR23257:SF335 (PANTHER); IPR017441 (PROSITE_PATTERNS); IPR008271 (PROSITE_PATTERNS); IPR000719 (PROSITE_PROFILES); IPR011009 (SUPERFAMILY)
G1R_contig_10969	microfibrillar-associated protein 1-like	561	20	1.6e-64	0.884		-	-	SignalP-TM (SIGNALP_GRAM_POSITIVE)
G1R_contig_1097	hypothetical protein	640	20	2e-38	0.9645	3	C:mitochondrial respiratory chain complex I; C:cytoplasmic membrane-bounded vesicle; P:photorespiration	-	no IPS match
G1R_contig_10970	heat stress transcription factor a-9-like	1214	20	0	0.756	7	C:nucleus; F:transcription factor activity, sequence-specific DNA binding; F:sequence-specific DNA binding; P:regulation of transcription, DNA-templated; P:response to heat; C:transcription factor complex; P:regulation of transcription, DNA-templated	-	Coil (COILS); IPR027709 (PTHR10015:PANTHER); IPR027725 (PANTHER)
G1R_contig_10971	trehalose-phosphate phosphatase	594	20	5e-99	0.935	5	F:trehalose-phosphatase activity; P:starch metabolic process; P:sucrose metabolic process; P:trehalose biosynthetic process; P:dephosphorylation	EC:3.1; EC:3.1.3.12; EC:3.1.3.41	IPR003337 (PFAM); IPR003337 (TIGRFAM); IPR023214 (G3DSA:3.40.50.GENE3D); PTHR10788 (PANTHER); PTHR10788:SF19 (PANTHER); IPR023214 (SUPERFAMILY)
G1R_contig_10972	synaptotagmin-5-like	2123	20	0	0.9065	2	C:endoplasmic reticulum; F:phospholipid binding	-	no IPS match
G1R_contig_10973	heterogeneous nuclearribonucleoprotein a2	1430	20	2.1e-127	0.9725	4	C:viral nucleocapsid; C:ribonucleoprotein complex; F:nucleotide binding; F:nucleic acid binding	-	PR01228 (PRINTS); IPR000504 (SMART); IPR000504 (PFAM); IPR012677 (G3DSA:3.30.70.GENE3D); PTHR24012:SF318 (PANTHER); PTHR24012 (PANTHER); IPR000504 (PROSITE_PROFILES); IPR000504 (PROSITE_PROFILES); SSF54928 (SUPERFAMILY); SSF54928 (SUPERFAMILY)
G1R_contig_10974	PREDICTED: uncharacterized protein LOC101781493	533	20	3.3e-122	0.7915	1	P:biological_process	-	no IPS match
G1R_contig_10975	bhlh transcription factor ptf1	461	20	4.8e-36	0.8515	3	C:nucleus; F:DNA binding; F:protein dimerization activity	-	CYTOPLASMIC_DOMAIN (PHOBIUS); NON_CYTOPLASMIC_DOMAIN (PHOBIUS); TRANSMEMBRANE (PHOBIUS); PS51257 (PROSITE_PROFILES); TMhelix (TMHMM)
G1R_contig_10976	transcription factor bhlh82	408	20	2.4e-15	0.879	2	F:DNA binding; F:protein dimerization activity	-	NON_CYTOPLASMIC_DOMAIN (PHOBIUS); SIGNAL_PEPTIDE_H_REGION (PHOBIUS); SIGNAL_PEPTIDE_N_REGION (PHOBIUS); SIGNAL_PEPTIDE_C_REGION (PHOBIUS); SIGNAL_PEPTIDE (PHOBIUS); SignalP-noTM (SIGNALP_EUK)
G1R_contig_10977	leucine-rich repeat receptor-like tyrosine-protein kinase at2g41820	241	20	1.9e-45	0.839	9	C:integral component of membrane; F:protein kinase activity; F:ATP binding; P:protein phosphorylation; P:N-terminal protein myristoylation; P:systemic acquired resistance; P:salicylic acid biosynthetic process; P:salicylic acid mediated signaling pathway; P:negative regulation of defense response	-	no IPS match
G1R_contig_10978	enhancer of mrna-decapping protein 4-like	1913	20	0	0.8605	1	C:plastid	-	PTHR15598 (PANTHER)
G1R_contig_10979	o-fucosyltransferase family protein isoform 1	1218	20	0	0.9275	4	C:Golgi apparatus; C:chloroplast; F:transferase activity, transferring glycosyl groups; P:metabolic process	-	CYTOPLASMIC_DOMAIN (PHOBIUS); TRANSMEMBRANE (PHOBIUS); NON_CYTOPLASMIC_DOMAIN (PHOBIUS)
G1R_contig_1098	---NA---	733	0	-	-		-	-	no IPS match
G1R_contig_10980	hedgehog-interacting protein	919	20	1.8e-172	0.8575		-	-	IPR018143 (PFAM); CYTOPLASMIC_DOMAIN (PHOBIUS); SIGNAL_PEPTIDE_C_REGION (PHOBIUS); SIGNAL_PEPTIDE_N_REGION (PHOBIUS); NON_CYTOPLASMIC_DOMAIN (PHOBIUS); SIGNAL_PEPTIDE (PHOBIUS); TRANSMEMBRANE (PHOBIUS); SIGNAL_PEPTIDE_H_REGION (PHOBIUS); SignalP-noTM (SIGNALP_EUK); SignalP-TM (SIGNALP_GRAM_POSITIVE); SignalP-noTM (SIGNALP_GRAM_NEGATIVE); TMhelix (TMHMM)
G1R_contig_10981	outward-rectifying potassium channel	838	20	8.2e-169	0.9025	14	C:voltage-gated potassium channel complex; C:plant-type vacuole membrane; C:potassium ion-transporting ATPase complex; F:inward rectifier potassium channel activity; F:calcium ion binding; P:polysaccharide biosynthetic process; P:calcium ion transport; P:Golgi organization; P:response to salt stress; P:regulation of seed germination; P:regulation of stomatal movement; P:cellular potassium ion hom…	-	IPR013099 (PFAM); IPR011992 (G3DSA:1.10.238.GENE3D); G3DSA:1.10.287.70 (GENE3D); G3DSA:1.10.287.70 (GENE3D); IPR031144 (PTHR11003:PANTHER); PTHR11003 (PANTHER); IPR018247 (PROSITE_PATTERNS); IPR018247 (PROSITE_PATTERNS); NON_CYTOPLASMIC_DOMAIN (PHOBIUS); TRANSMEMBRANE (PHOBIUS); NON_CYTOPLASMIC_DOMAIN (PHOBIUS); CYTOPLASMIC_DOMAIN (PHOBIUS); TRANSMEMBRANE (PHOBIUS); CYTOPLASMIC_DOMAIN (PHOBIUS); …
G1R_contig_10982	outward-rectifying potassium channel	636	20	9.5e-95	0.84	14	C:voltage-gated potassium channel complex; C:plant-type vacuole membrane; C:potassium ion-transporting ATPase complex; F:inward rectifier potassium channel activity; F:calcium ion binding; P:polysaccharide biosynthetic process; P:calcium ion transport; P:Golgi organization; P:response to salt stress; P:regulation of seed germination; P:regulation of stomatal movement; P:cellular potassium ion hom…	-	G3DSA:1.10.287.70 (GENE3D); IPR013099 (PFAM); PTHR11003 (PANTHER); IPR031144 (PTHR11003:PANTHER); TRANSMEMBRANE (PHOBIUS); NON_CYTOPLASMIC_DOMAIN (PHOBIUS); NON_CYTOPLASMIC_DOMAIN (PHOBIUS); TRANSMEMBRANE (PHOBIUS); CYTOPLASMIC_DOMAIN (PHOBIUS); TRANSMEMBRANE (PHOBIUS); CYTOPLASMIC_DOMAIN (PHOBIUS); SSF81324 (SUPERFAMILY); TMhelix (TMHMM); TMhelix (TMHMM); TMhelix (TMHMM)
G1R_contig_10983	e3 ubiquitin-protein ligase march11 isoform x2	1211	20	4.6e-136	0.8755	1	F:zinc ion binding	-	IPR011016 (SMART); IPR011016 (PFAM); IPR013083 (G3DSA:3.30.40.GENE3D); PTHR23012:SF68 (PANTHER); PTHR23012 (PANTHER); CYTOPLASMIC_DOMAIN (PHOBIUS); TRANSMEMBRANE (PHOBIUS); CYTOPLASMIC_DOMAIN (PHOBIUS); NON_CYTOPLASMIC_DOMAIN (PHOBIUS); TRANSMEMBRANE (PHOBIUS); IPR011016 (PROSITE_PROFILES); SSF57850 (SUPERFAMILY); TMhelix (TMHMM); TMhelix (TMHMM)
G1R_contig_10984	protein nedd1	620	20	2.2e-142	0.9345	9	C:kinetochore microtubule; F:protein binding; P:cell plate assembly; P:vacuolar transport; P:embryo sac development; P:pollen development; P:positive regulation of cytokinesis; P:regulation of mitotic spindle organization; P:regulation of phragmoplast microtubule organization	-	IPR001680 (SMART); IPR015943 (G3DSA:2.130.10.GENE3D); IPR001680 (PFAM); PTHR22847 (PANTHER); PTHR22847:SF385 (PANTHER); IPR019775 (PROSITE_PATTERNS); IPR001680 (PROSITE_PROFILES); IPR017986 (PROSITE_PROFILES); IPR017986 (SUPERFAMILY)
G1R_contig_10985	zinc finger hit domain-containing protein 3 isoform x1	434	20	1.5e-64	0.851	1	P:embryo sac egg cell differentiation	-	no IPS match
G1R_contig_10986	core-2 i-branching beta- -n-acetylglucosaminyltransferase family protein isoform 2	488	20	1.5e-35	0.884	3	C:membrane; F:acetylglucosaminyltransferase activity; P:metabolic process	EC:2.4.1	no IPS match
G1R_contig_10987	PREDICTED: uncharacterized protein LOC101777186	256	1	1.4e-14	0.98		-	-	no IPS match
G1R_contig_10988	65-kda microtubule-associated protein 5-like	330	20	5.5e-51	0.858	4	F:microtubule binding; P:microtubule cytoskeleton organization; P:cytokinesis; C:tubulin complex	-	Coil (COILS); IPR007145 (PFAM); PTHR19321:SF4 (PANTHER); IPR007145 (PANTHER)
G1R_contig_10989	65-kda microtubule-associated protein 5-like	1076	20	6.3e-122	0.8275	4	F:microtubule binding; P:microtubule cytoskeleton organization; P:cytokinesis; C:tubulin complex	-	Coil (COILS); IPR007145 (PFAM); IPR007145 (PANTHER); PTHR19321:SF4 (PANTHER)
G1R_contig_1099	---NA---	401	0	-	-		-	-	no IPS match
G1R_contig_10990	hypothetical protein AN5245.2	405	20	5.5e-21	0.798		-	-	no IPS match
G1R_contig_10991	u-box domain-containing protein 27-like	464	20	9.7e-33	0.8185	3	F:ubiquitin-protein transferase activity; F:ligase activity; P:protein ubiquitination	-	no IPS match
G1R_contig_10992	2-oxoglutarate and fe -dependent oxygenase superfamily protein	1180	20	0	0.941	2	P:biological_process; C:cellular_component	-	no IPS match
G1R_contig_10993	coiled-coil domain-containing protein 102a-like	507	5	7.8e-109	0.712		-	-	Coil (COILS); Coil (COILS)
G1R_contig_10994	zinc finger protein nutcracker-like	840	20	4.6e-95	0.671	2	F:nucleic acid binding; F:metal ion binding	-	no IPS match
G1R_contig_10995	PREDICTED: patatin-12-like	240	2	0.00013	0.97	4	P:lipid metabolic process; F:hydrolase activity; P:metabolic process; P:lipid catabolic process	-	no IPS match
G1R_contig_10996	raftin 1	542	20	1.8e-92	0.5545	3	C:cytoplasmic membrane-bounded vesicle; P:pollen development; C:exine	-	no IPS match
G1R_contig_10997	nuclear pore complex protein nup214-like	1267	20	0	0.711	3	C:plasma membrane; C:plastid; F:protein binding	-	IPR019734 (SMART); IPR011990 (G3DSA:1.25.40.GENE3D); PF13414 (PFAM); PTHR22904 (PANTHER); IPR013026 (PROSITE_PROFILES); SSF48452 (SUPERFAMILY)
G1R_contig_10998	protein rft1 homolog isoform x1	1414	20	0	0.8705	3	C:integral component of membrane; F:lipid transporter activity; P:lipid transport	-	IPR007594 (PFAM); IPR007594 (PANTHER); CYTOPLASMIC_DOMAIN (PHOBIUS); CYTOPLASMIC_DOMAIN (PHOBIUS); TRANSMEMBRANE (PHOBIUS); CYTOPLASMIC_DOMAIN (PHOBIUS); NON_CYTOPLASMIC_DOMAIN (PHOBIUS); TRANSMEMBRANE (PHOBIUS); CYTOPLASMIC_DOMAIN (PHOBIUS); NON_CYTOPLASMIC_DOMAIN (PHOBIUS); TRANSMEMBRANE (PHOBIUS); NON_CYTOPLASMIC_DOMAIN (PHOBIUS); TRANSMEMBRANE (PHOBIUS); TRANSMEMBRANE (PHOBIUS); TRANSMEMBRANE…
G1R_contig_10999	probable receptor-like protein kinase at5g15080 isoform x2	1534	20	0	0.9335	5	F:protein serine/threonine kinase activity; F:protein tyrosine kinase activity; F:ATP binding; P:protein phosphorylation; P:serine family amino acid metabolic process	EC:2.7.10; EC:2.7.11	IPR001245 (PFAM); G3DSA:1.10.510.10 (GENE3D); IPR013320 (G3DSA:2.60.120.GENE3D); G3DSA:3.30.200.20 (GENE3D); PTHR24420:SF625 (PANTHER); PTHR24420 (PANTHER); IPR017441 (PROSITE_PATTERNS); IPR008271 (PROSITE_PATTERNS); IPR000719 (PROSITE_PROFILES); IPR011009 (SUPERFAMILY)
G1R_contig_11	26s proteasome non-atpase regulatory subunit 3	1785	20	0	0.9525	5	C:proteasome complex; C:plastid; F:enzyme regulator activity; P:regulation of protein catabolic process; P:regulation of catalytic activity	-	NON_CYTOPLASMIC_DOMAIN (PHOBIUS); SIGNAL_PEPTIDE_C_REGION (PHOBIUS); SIGNAL_PEPTIDE_H_REGION (PHOBIUS); SIGNAL_PEPTIDE (PHOBIUS); SIGNAL_PEPTIDE_N_REGION (PHOBIUS); SignalP-noTM (SIGNALP_EUK)
G1R_contig_110	uncharacterized vacuolar membrane protein yml018c	2062	20	0	0.8315	3	C:integral component of membrane; P:glucose catabolic process; P:transport	-	IPR009262 (PFAM); PTHR23051 (PANTHER); PTHR23051:SF1 (PANTHER); NON_CYTOPLASMIC_DOMAIN (PHOBIUS); NON_CYTOPLASMIC_DOMAIN (PHOBIUS); TRANSMEMBRANE (PHOBIUS); TRANSMEMBRANE (PHOBIUS); TRANSMEMBRANE (PHOBIUS); TRANSMEMBRANE (PHOBIUS); TRANSMEMBRANE (PHOBIUS); CYTOPLASMIC_DOMAIN (PHOBIUS); NON_CYTOPLASMIC_DOMAIN (PHOBIUS); NON_CYTOPLASMIC_DOMAIN (PHOBIUS); CYTOPLASMIC_DOMAIN (PHOBIUS); CYTOPLASMIC_DO…
G1R_contig_1100	mitogen-activated protein kinase 5 isoform x1	1120	20	0	0.964	31	C:intracellular; F:MAP kinase activity; F:ATP binding; P:activation of MAPK activity involved in osmosensory signaling pathway; P:response to hypoxia; P:regulation of transcription, DNA-templated; P:protein targeting to membrane; P:response to cold; P:detection of biotic stimulus; P:salicylic acid biosynthetic process; P:abscisic acid-activated signaling pathway; P:systemic acquired resistance, s…	EC:2.7.11; EC:2.7.11.24	no IPS match
G1R_contig_11000	purple acid phosphatase 3-like	1461	20	0	0.883	5	C:cytoplasmic membrane-bounded vesicle; F:acid phosphatase activity; P:riboflavin metabolic process; P:dephosphorylation; P:hexachlorocyclohexane metabolic process	EC:3.1; EC:3.1.3.41; EC:3.1.3.2	IPR004843 (PFAM); IPR029052 (G3DSA:3.60.21.GENE3D); PTHR10161 (PANTHER); NON_CYTOPLASMIC_DOMAIN (PHOBIUS); TRANSMEMBRANE (PHOBIUS); CYTOPLASMIC_DOMAIN (PHOBIUS); IPR029052 (SUPERFAMILY); TMhelix (TMHMM)
G1R_contig_11001	3-beta hydroxysteroid dehydrogenase isomerase	1111	20	0	0.86	6	C:mitochondrion; C:chloroplast thylakoid membrane; C:chloroplast envelope; C:plastoglobule; F:isomerase activity; P:myo-inositol hexakisphosphate biosynthetic process	-	no IPS match
G1R_contig_11002	plastid glutamine synthetase 2	560	20	4.9e-62	0.83	27	C:chloroplast thylakoid membrane; C:chloroplast stroma; C:chloroplast envelope; C:cytosolic ribosome; C:apoplast; F:glutamate-ammonia ligase activity; F:ATP binding; P:glycolytic process; P:pentose-phosphate shunt; P:glutamine biosynthetic process; P:water transport; P:hyperosmotic response; P:Golgi organization; P:aging; P:peptidoglycan biosynthetic process; P:nitrogen fixation; P:response to co…	EC:6.3.1; EC:6.3.1.2	IPR008147 (PFAM); PTHR20852:SF53 (PANTHER); PTHR20852 (PANTHER); IPR027302 (PROSITE_PATTERNS); IPR008147 (SUPERFAMILY)
G1R_contig_11003	disease resistance protein rpm1	313	20	3.4e-45	0.747	2	C:cytoplasmic membrane-bounded vesicle; F:ADP binding	-	no IPS match
G1R_contig_11004	probable gpi-anchored adhesin-like protein pga55	1056	20	0	0.8225	5	C:nucleus; F:DNA binding; F:chromatin binding; P:transcription, DNA-templated; C:chromatin	-	PTHR15141:SF39 (PANTHER); PTHR15141:SF39 (PANTHER); PTHR15141 (PANTHER)
G1R_contig_11005	myb-related protein 308-like	540	20	1.1e-93	0.9735	3	F:DNA binding; F:chromatin binding; C:chromatin	-	no IPS match
G1R_contig_11006	cytosolic endo-beta-n-acetylglucosaminidase	466	20	2.4e-102	0.698	3	C:cytoplasm; F:mannosyl-glycoprotein endo-beta-N-acetylglucosaminidase activity; P:metabolic process	EC:3.2.1.96	no IPS match
G1R_contig_11007	probable leucine-rich repeat receptor-like protein kinase at5g49770	2939	20	0	0.855	7	C:integral component of membrane; F:protein serine/threonine kinase activity; F:ATP binding; P:protein phosphorylation; P:cell wall biogenesis; P:xylan metabolic process; P:serine family amino acid metabolic process	EC:2.7.11	no IPS match
G1R_contig_11008	plant disease resistance poly	266	20	8.5e-53	0.7295	2	F:nucleic acid binding; P:DNA metabolic process	-	no IPS match
G1R_contig_11009	probable zinc metalloprotease chloroplastic	1616	20	0	0.9495	11	C:integral component of membrane; C:chloroplast membrane; F:metalloendopeptidase activity; P:proteolysis; P:chloroplast organization; P:negative gravitropism; P:thylakoid membrane organization; P:photosystem II assembly; P:response to cation stress; P:photosystem I assembly; P:response to ammonium ion	EC:3.4.24	IPR008915 (PFAM); PTHR31412 (PANTHER); PTHR31412:SF3 (PANTHER); TRANSMEMBRANE (PHOBIUS); TRANSMEMBRANE (PHOBIUS); CYTOPLASMIC_DOMAIN (PHOBIUS); TRANSMEMBRANE (PHOBIUS); CYTOPLASMIC_DOMAIN (PHOBIUS); TRANSMEMBRANE (PHOBIUS); TRANSMEMBRANE (PHOBIUS); TRANSMEMBRANE (PHOBIUS); NON_CYTOPLASMIC_DOMAIN (PHOBIUS); TRANSMEMBRANE (PHOBIUS); NON_CYTOPLASMIC_DOMAIN (PHOBIUS); CYTOPLASMIC_DOMAIN (PHOBIUS); CY…
G1R_contig_1101	---NA---	447	0	-	-		-	-	no IPS match
G1R_contig_11010	wall-associated serine threonine kinase	953	20	0	0.886	13	C:plasma membrane; C:plasmodesma; C:cytoplasmic membrane-bounded vesicle; F:peptide receptor activity; F:transmembrane receptor protein serine/threonine kinase activity; F:calcium ion binding; F:ATP binding; F:polysaccharide binding; F:ubiquitin protein ligase binding; P:transmembrane receptor protein serine/threonine kinase signaling pathway; P:serine family amino acid metabolic process; P:hormo…	EC:2.7.11	IPR002290 (SMART); IPR001245 (PFAM); G3DSA:3.30.200.20 (GENE3D); G3DSA:1.10.510.10 (GENE3D); PTHR24420 (PANTHER); PTHR24420:SF715 (PANTHER); IPR008271 (PROSITE_PATTERNS); IPR017441 (PROSITE_PATTERNS); IPR000719 (PROSITE_PROFILES); IPR011009 (SUPERFAMILY)
G1R_contig_11011	exocyst complex component sec15b-like	2185	20	0	0.9205	5	C:exocyst; C:mitochondrion; F:NAD+ ADP-ribosyltransferase activity; P:protein ADP-ribosylation; P:vesicle docking involved in exocytosis	EC:2.4.2.30	IPR007225 (PIRSF); IPR007225 (PFAM); PTHR12702:SF1 (PANTHER); IPR007225 (PANTHER)
G1R_contig_11012	PREDICTED: uncharacterized protein LOC101762357	224	20	2e-42	0.8155	1	C:mitochondrion	-	IPR018971 (PFAM)
G1R_contig_11013	web family protein chloroplastic-like isoform x2	544	20	5.3e-84	0.8		-	-	Coil (COILS); Coil (COILS)
G1R_contig_11014	callose synthase 8	503	20	1.3e-108	0.8645	5	C:1,3-beta-D-glucan synthase complex; F:1,3-beta-D-glucan synthase activity; P:starch metabolic process; P:sucrose metabolic process; P:(1->3)-beta-D-glucan biosynthetic process	EC:2.4.1.34; EC:2.4.1	IPR003440 (PFAM); PTHR12741 (PANTHER); IPR026953 (PTHR12741:PANTHER)
G1R_contig_11015	---NA---	216	0	-	-		-	-	no IPS match
G1R_contig_11016	inner centromere protein a-like isoform x2	442	17	3.7e-70	0.6153	2	C:mitochondrion; C:nucleus	-	no IPS match
G1R_contig_11017	PREDICTED: uncharacterized protein At5g48480	866	20	4.2e-69	0.625	1	C:cytosol	-	IPR029068 (G3DSA:3.10.180.GENE3D); IPR025870 (PFAM); IPR029068 (SUPERFAMILY)
G1R_contig_11018	fructose tagatose bisphosphate aldolase	440	20	2.1e-85	0.919	7	F:phosphogluconate dehydrogenase (decarboxylating) activity; F:zinc ion binding; F:aldehyde-lyase activity; F:NAD binding; P:pentose-phosphate shunt; P:D-gluconate metabolic process; P:oxidation-reduction process	EC:1.1.1.44	IPR029154 (PFAM); IPR013328 (G3DSA:1.10.1040.GENE3D); PTHR22981:SF27 (PANTHER); PTHR22981 (PANTHER); TRANSMEMBRANE (PHOBIUS); CYTOPLASMIC_DOMAIN (PHOBIUS); NON_CYTOPLASMIC_DOMAIN (PHOBIUS); IPR008927 (SUPERFAMILY)
G1R_contig_11019	---NA---	211	0	-	-		-	-	CYTOPLASMIC_DOMAIN (PHOBIUS); CYTOPLASMIC_DOMAIN (PHOBIUS); TRANSMEMBRANE (PHOBIUS); NON_CYTOPLASMIC_DOMAIN (PHOBIUS); TRANSMEMBRANE (PHOBIUS); TMhelix (TMHMM)
G1R_contig_1102	btb poz domain-containing protein at2g13690-like	1402	20	0	0.8995		-	-	NON_CYTOPLASMIC_DOMAIN (PHOBIUS); SIGNAL_PEPTIDE_C_REGION (PHOBIUS); SIGNAL_PEPTIDE_N_REGION (PHOBIUS); SIGNAL_PEPTIDE (PHOBIUS); SIGNAL_PEPTIDE_H_REGION (PHOBIUS); SignalP-noTM (SIGNALP_EUK)
G1R_contig_11020	u-box domain-containing protein 27-like	485	20	7.9e-25	0.8815	3	F:ubiquitin-protein transferase activity; F:ligase activity; P:protein ubiquitination	-	no IPS match
G1R_contig_11021	disease resistance rpp13-like protein 1	361	2	1.5e-30	0.89	1	C:plastid	-	no IPS match
G1R_contig_11022	PREDICTED: uncharacterized protein LOC101770454 isoform X2	903	20	0	0.8795	2	P:mitotic cell cycle; P:RNA processing	-	no IPS match
G1R_contig_11023	pleiotropic drug resistance protein 3-like	1029	20	0	0.943	5	C:integral component of membrane; F:ATP binding; F:ATPase activity; P:transport; P:metabolic process	EC:3.6.1; EC:3.6.1.3; EC:3.6.1.15	IPR027417 (G3DSA:3.40.50.GENE3D); IPR013525 (PFAM); PTHR19241 (PANTHER); PTHR19241:SF165 (PANTHER); NON_CYTOPLASMIC_DOMAIN (PHOBIUS); TRANSMEMBRANE (PHOBIUS); NON_CYTOPLASMIC_DOMAIN (PHOBIUS); CYTOPLASMIC_DOMAIN (PHOBIUS); TRANSMEMBRANE (PHOBIUS); TRANSMEMBRANE (PHOBIUS); CYTOPLASMIC_DOMAIN (PHOBIUS); IPR027417 (SUPERFAMILY); TMhelix (TMHMM); TMhelix (TMHMM); TMhelix (TMHMM)
G1R_contig_11024	protein weak chloroplast movement under blue light 1-like	773	20	1.6e-134	0.781		-	-	Coil (COILS); Coil (COILS); IPR008545 (PFAM); PTHR32054 (PANTHER); PTHR32054:SF2 (PANTHER)
G1R_contig_11025	formin-like protein 5-like	238	7	5.5e-18	0.8614		-	-	no IPS match
G1R_contig_11026	lipase-like pad4	951	20	6.9e-159	0.855	32	C:nucleus; C:plastid; C:cytoplasmic membrane-bounded vesicle; C:bounding membrane of organelle; F:lipase activity; P:MAPK cascade; P:response to hypoxia; P:defense response to insect; P:respiratory burst involved in defense response; P:regulation of transcription, DNA-templated; P:protein targeting to membrane; P:response to cold; P:detection of external stimulus; P:detection of biotic stimulus; …	EC:3.1.1	PTHR21493:SF94 (PANTHER); PTHR21493 (PANTHER)
G1R_contig_11027	---NA---	343	0	-	-		-	-	no IPS match
G1R_contig_11028	transcription factor 21	834	20	3.6e-92	0.9265	5	F:transcription factor activity, sequence-specific DNA binding; F:sequence-specific DNA binding; P:regulation of transcription, DNA-templated; C:transcription factor complex; P:regulation of transcription, DNA-templated	-	no IPS match
G1R_contig_11029	adp-ribosylation factor gtpase-activating protein agd12-like	1079	20	0	0.8745	5	F:DNA binding; F:GTPase activator activity; F:protein binding; F:metal ion binding; P:positive regulation of GTPase activity	-	IPR001164 (PRINTS); IPR001164 (SMART); IPR000008 (SMART); IPR000008 (PFAM); IPR000008 (G3DSA:2.60.40.GENE3D); IPR001164 (PFAM); PTHR23180 (PANTHER); IPR001164 (PROSITE_PROFILES); IPR000008 (PROSITE_PROFILES); IPR000008 (SUPERFAMILY); SSF57863 (SUPERFAMILY)
G1R_contig_1103	harpin-induced protein 1 containing expressed	216	20	1.5e-42	0.883	1	C:plastid	-	IPR004864 (PFAM); SignalP-noTM (SIGNALP_EUK)
G1R_contig_11030	protein nrt1 ptr family -like	244	20	1.3e-44	0.9415	3	C:membrane; F:transporter activity; P:oligopeptide transport	-	no IPS match
G1R_contig_11031	hrt transcription factor	285	14	4.6e-47	0.6707	2	F:hydrolase activity, acting on ester bonds; P:metabolic process	-	no IPS match
G1R_contig_11032	hrt transcription factor	965	20	0	0.672	2	F:hydrolase activity, acting on ester bonds; P:metabolic process	-	no IPS match
G1R_contig_11033	callose synthase 7-like	345	20	4.8e-54	0.8665	5	C:1,3-beta-D-glucan synthase complex; F:1,3-beta-D-glucan synthase activity; P:(1->3)-beta-D-glucan biosynthetic process; P:starch metabolic process; P:sucrose metabolic process	EC:2.4.1.34; EC:2.4.1	TRANSMEMBRANE (PHOBIUS); NON_CYTOPLASMIC_DOMAIN (PHOBIUS); CYTOPLASMIC_DOMAIN (PHOBIUS); TMhelix (TMHMM)
G1R_contig_11034	beta-amyrin synthase	2494	20	0	0.8205	3	C:integral component of membrane; F:intramolecular transferase activity; P:metabolic process	-	SignalP-TM (SIGNALP_GRAM_POSITIVE)
G1R_contig_11035	1-phosphatidylinositol-3-phosphate 5-kinase fab1a-like isoform x1	1291	20	0	0.7805	3	F:ATP binding; F:phosphatidylinositol phosphate kinase activity; P:phosphatidylinositol phosphorylation	EC:2.7.1	IPR002423 (PANTHER); PTHR11353:SF20 (PANTHER)
G1R_contig_11036	---NA---	203	0	-	-		-	-	no IPS match
G1R_contig_11037	cyclin-d2-1-like isoform x2	224	20	5.8e-47	0.8385	6	C:nucleus; C:cytoplasmic membrane-bounded vesicle; F:kinase activity; P:phosphorylation; P:cell division; P:regulation of cell cycle	-	IPR006671 (PFAM); IPR013763 (G3DSA:1.10.472.GENE3D); PTHR10177 (PANTHER); IPR031093 (PTHR10177:PANTHER); SIGNAL_PEPTIDE_C_REGION (PHOBIUS); SIGNAL_PEPTIDE_H_REGION (PHOBIUS); NON_CYTOPLASMIC_DOMAIN (PHOBIUS); SIGNAL_PEPTIDE_N_REGION (PHOBIUS); SIGNAL_PEPTIDE (PHOBIUS); IPR013763 (SUPERFAMILY)
G1R_contig_11038	dynamin-related protein 1e-like	652	20	3.3e-138	0.985	20	C:mitochondrion; C:vacuolar membrane; C:plasma membrane; C:plasmodesma; F:GTPase activity; F:GTP binding; P:MAPK cascade; P:protein targeting to membrane; P:detection of biotic stimulus; P:salicylic acid biosynthetic process; P:systemic acquired resistance, salicylic acid mediated signaling pathway; P:jasmonic acid mediated signaling pathway; P:response to chitin; P:regulation of hydrogen peroxid…	EC:3.6.1; EC:3.6.1.15	IPR022812 (PRINTS); IPR001401 (SMART); IPR027417 (G3DSA:3.40.50.GENE3D); PF00350 (PFAM); IPR022812 (PANTHER); PTHR11566:SF41 (PANTHER); IPR019762 (PROSITE_PATTERNS); IPR030381 (PROSITE_PROFILES); IPR027417 (SUPERFAMILY)
G1R_contig_11039	calcium-transporting atpase plasma membrane-type	270	20	3.3e-50	0.847	13	C:integral component of membrane; F:damaged DNA binding; F:DNA-directed DNA polymerase activity; F:calcium-transporting ATPase activity; F:calmodulin binding; F:ATP binding; F:metal ion binding; P:DNA repair; P:calcium ion transmembrane transport; P:DNA biosynthetic process; P:DNA replication; C:DNA polymerase complex; C:sarcoplasmic reticulum	EC:3.6.1; EC:3.6.1.3; EC:2.7.7.7; EC:3.6.3.8; EC:3.6.1.15	IPR004014 (PFAM); PTHR24093:SF262 (PANTHER); PTHR24093 (PANTHER); SSF81665 (SUPERFAMILY)
G1R_contig_1104	bhlh transcription partial	1012	5	0.00011	0.614	3	F:protein dimerization activity; F:DNA binding; C:nucleus	-	no IPS match
G1R_contig_11040	chromosome-associated kinesin kif4	893	20	2.2e-158	0.877	11	C:kinesin complex; C:microtubule; C:plasmodesma; F:microtubule motor activity; F:ATP binding; F:microtubule binding; P:cytokinesis by cell plate formation; P:microtubule-based movement; P:metabolic process; P:cell proliferation; C:tubulin complex	EC:3.6.1; EC:3.6.1.15	Coil (COILS); Coil (COILS); Coil (COILS); Coil (COILS); IPR001752 (PFAM); IPR001752 (G3DSA:3.40.850.GENE3D); IPR027640 (PANTHER); PTHR24115:SF277 (PANTHER); IPR001752 (PROSITE_PROFILES); IPR027417 (SUPERFAMILY)
G1R_contig_11041	nicotinate phosphoribosyltransferase-like	1104	20	0	0.916	4	F:nicotinate-nucleotide diphosphorylase (carboxylating) activity; F:nicotinate phosphoribosyltransferase activity; P:NAD biosynthetic process; P:nicotinate nucleotide salvage	EC:2.4.2.19; EC:2.4.2.11	IPR007229 (PIRSF); G3DSA:3.20.140.10 (GENE3D); IPR007229 (PFAM); IPR006405 (TIGRFAM); IPR007229 (PANTHER); IPR007229 (PANTHER); PTHR11098:SF1 (PANTHER); IPR002638 (SUPERFAMILY); SSF54675 (SUPERFAMILY)
G1R_contig_11042	dna-damage-repair toleration protein drt100-like	850	20	4e-90	0.8355	1	C:cytoplasmic membrane-bounded vesicle	-	no IPS match
G1R_contig_11043	hypothetical protein F775_06408	832	9	4.1e-41	0.5078	2	C:membrane; C:plastid	-	TRANSMEMBRANE (PHOBIUS); CYTOPLASMIC_DOMAIN (PHOBIUS); TRANSMEMBRANE (PHOBIUS); NON_CYTOPLASMIC_DOMAIN (PHOBIUS); NON_CYTOPLASMIC_DOMAIN (PHOBIUS); CYTOPLASMIC_DOMAIN (PHOBIUS); TRANSMEMBRANE (PHOBIUS); CYTOPLASMIC_DOMAIN (PHOBIUS); TRANSMEMBRANE (PHOBIUS); TMhelix (TMHMM); TMhelix (TMHMM); TMhelix (TMHMM); TMhelix (TMHMM)
G1R_contig_11044	---NA---	302	0	-	-		-	-	no IPS match
G1R_contig_11045	tpr repeat-containing thioredoxin ttl1-like	405	7	3.9e-14	0.9614	6	C:cell; F:protein disulfide oxidoreductase activity; P:glycerol ether metabolic process; P:cell redox homeostasis; P:oxidation-reduction process; P:obsolete electron transport	-	no IPS match
G1R_contig_11046	pleckstrin homology domain-containing protein	1967	20	0	0.754	7	C:vacuole; C:Golgi apparatus; C:plasmodesma; P:anatomical structure morphogenesis; P:cellular component organization; P:cell development; P:plant epidermis development	-	IPR026847 (PANTHER); PTHR16166:SF93 (PANTHER)
G1R_contig_11047	lrr receptor-like serine threonine-protein kinase rpk2	345	20	4.8e-72	0.9745	7	C:mitochondrion; C:integral component of membrane; C:cytoplasmic membrane-bounded vesicle; F:protein serine/threonine kinase activity; F:ATP binding; P:protein phosphorylation; P:serine family amino acid metabolic process	EC:2.7.11	G3DSA:1.10.510.10 (GENE3D); IPR000719 (PFAM); PTHR24420:SF237 (PANTHER); PTHR24420 (PANTHER); IPR008271 (PROSITE_PATTERNS); IPR000719 (PROSITE_PROFILES); IPR011009 (SUPERFAMILY)
G1R_contig_11048	pro-resilin precursor	969	6	2.5e-34	0.7867		-	-	SIGNAL_PEPTIDE_C_REGION (PHOBIUS); SIGNAL_PEPTIDE (PHOBIUS); SIGNAL_PEPTIDE_H_REGION (PHOBIUS); NON_CYTOPLASMIC_DOMAIN (PHOBIUS); SIGNAL_PEPTIDE_N_REGION (PHOBIUS)
G1R_contig_11049	PREDICTED: uncharacterized protein LOC103649885	551	2	7e-07	0.55		-	-	SIGNAL_PEPTIDE_N_REGION (PHOBIUS); SIGNAL_PEPTIDE_H_REGION (PHOBIUS); SIGNAL_PEPTIDE_C_REGION (PHOBIUS); SIGNAL_PEPTIDE (PHOBIUS); NON_CYTOPLASMIC_DOMAIN (PHOBIUS); SignalP-TM (SIGNALP_GRAM_POSITIVE); TMhelix (TMHMM)
G1R_contig_1105	transcription factor bhlh92-like	491	20	5.7e-111	0.8545	3	C:nucleus; F:DNA binding; F:protein dimerization activity	-	Coil (COILS); IPR011598 (SMART); IPR011598 (G3DSA:4.10.280.GENE3D); IPR011598 (PFAM); IPR011598 (PROSITE_PROFILES); IPR011598 (SUPERFAMILY)
G1R_contig_11050	PREDICTED: uncharacterized protein LOC101783629	828	20	2e-159	0.7985		-	-	IPR025131 (PFAM); PTHR31132:SF2 (PANTHER); PTHR31132 (PANTHER)
G1R_contig_11051	probable methyltransferase pmt15	2227	20	0	0.894	2	F:methyltransferase activity; P:methylation	-	IPR004159 (PFAM); IPR029063 (G3DSA:3.40.50.GENE3D); PTHR10108 (PANTHER); PTHR10108:SF753 (PANTHER); CYTOPLASMIC_DOMAIN (PHOBIUS); TRANSMEMBRANE (PHOBIUS); NON_CYTOPLASMIC_DOMAIN (PHOBIUS); SignalP-TM (SIGNALP_GRAM_POSITIVE); IPR029063 (SUPERFAMILY); IPR029063 (SUPERFAMILY); TMhelix (TMHMM)
G1R_contig_11052	dead box rna helicase	652	20	8e-29	0.878	6	C:nucleus; F:RNA binding; F:helicase activity; F:ATP binding; P:nuclear-transcribed mRNA catabolic process, nonsense-mediated decay; P:rRNA processing	EC:3.6.1; EC:3.6.1.15	IPR027417 (G3DSA:3.40.50.GENE3D); IPR001650 (PFAM); PTHR24031 (PANTHER); PTHR24031:SF202 (PANTHER); IPR001650 (PROSITE_PROFILES); IPR027417 (SUPERFAMILY)
G1R_contig_11053	ubiquitin conjugating enzyme 2	897	19	8.1e-08	0.8511		-	-	SignalP-TM (SIGNALP_GRAM_POSITIVE)
G1R_contig_11054	homeobox-leucine zipper protein hox20-like	1530	20	1.4e-133	0.7985	6	C:nucleus; C:transcription factor complex; F:transcription factor activity, sequence-specific DNA binding; F:sequence-specific DNA binding; P:regulation of transcription, DNA-templated; P:regulation of transcription, DNA-templated	-	Coil (COILS); IPR000047 (PRINTS); IPR001356 (SMART); IPR001356 (PFAM); IPR009057 (G3DSA:1.10.10.GENE3D); IPR003106 (PFAM); PTHR24326 (PANTHER); PTHR24326:SF176 (PANTHER); IPR017970 (PROSITE_PATTERNS); IPR001356 (PROSITE_PROFILES); IPR009057 (SUPERFAMILY)
G1R_contig_11055	cyclin-dependent kinase e-1	1679	20	0	0.8595	10	F:cyclin-dependent protein serine/threonine kinase activity; F:ATP binding; F:RNA polymerase II carboxy-terminal domain kinase activity; P:regulation of cell cycle; P:mitotic cell cycle; P:serine family amino acid metabolic process; P:stomatal lineage progression; P:DNA endoreduplication; P:negative regulation of cyclin-dependent protein serine/threonine kinase activity; P:cell division	EC:2.7.11; EC:2.7.11.23; EC:2.7.11.22	IPR002290 (SMART); G3DSA:1.10.510.10 (GENE3D); IPR000719 (PFAM); G3DSA:3.30.200.20 (GENE3D); PTHR24056 (PANTHER); PTHR24056:SF92 (PANTHER); IPR017441 (PROSITE_PATTERNS); IPR008271 (PROSITE_PATTERNS); IPR000719 (PROSITE_PROFILES); IPR011009 (SUPERFAMILY)
G1R_contig_11056	atp-citrate synthase alpha chain protein 2-like	316	20	1.5e-67	0.9815	5	C:cytosol; F:ATP citrate synthase activity; F:ATP binding; P:lipid metabolic process; P:tricarboxylic acid cycle	EC:2.3.3.8	IPR013816 (G3DSA:3.30.470.GENE3D); IPR013650 (PFAM); PTHR23118 (PANTHER); SSF56059 (SUPERFAMILY)
G1R_contig_11057	---NA---	343	0	-	-		-	-	no IPS match
G1R_contig_11058	protein nrt1 ptr family -like	1606	20	0	0.8185	3	C:integral component of membrane; F:transporter activity; P:oligopeptide transport	-	IPR000109 (PFAM); IPR000109 (PANTHER); PTHR11654:SF76 (PANTHER); IPR018456 (PROSITE_PATTERNS); TRANSMEMBRANE (PHOBIUS); CYTOPLASMIC_DOMAIN (PHOBIUS); TRANSMEMBRANE (PHOBIUS); TRANSMEMBRANE (PHOBIUS); CYTOPLASMIC_DOMAIN (PHOBIUS); TRANSMEMBRANE (PHOBIUS); TRANSMEMBRANE (PHOBIUS); NON_CYTOPLASMIC_DOMAIN (PHOBIUS); NON_CYTOPLASMIC_DOMAIN (PHOBIUS); CYTOPLASMIC_DOMAIN (PHOBIUS); TRANSMEMBRANE (PHOBIU…
G1R_contig_11059	asc1-like protein 1	1277	20	0	0.932	3	C:endoplasmic reticulum membrane; C:integral component of membrane; P:lipid metabolic process	-	no IPS match
G1R_contig_1106	loricrin-like protein	2546	20	0	0.836	1	C:cytoplasmic membrane-bounded vesicle	-	PTHR31827 (PANTHER)
G1R_contig_11060	---NA---	397	0	-	-		-	-	no IPS match
G1R_contig_11061	zinc-binding alcohol dehydrogenase domain-containing protein 2-like	671	20	1.5e-107	0.909	3	F:zinc ion binding; F:oxidoreductase activity; P:oxidation-reduction process	-	IPR002347 (PRINTS); IPR002198 (PFAM); IPR016040 (G3DSA:3.40.50.GENE3D); PTHR24310 (PANTHER); SSF51735 (SUPERFAMILY)
G1R_contig_11062	pentatricopeptide repeat-containing protein mitochondrial	1180	20	0	0.931	2	C:chloroplast; F:protein binding	-	IPR002885 (TIGRFAM); IPR002885 (PFAM); IPR011990 (G3DSA:1.25.40.GENE3D); PTHR24015 (PANTHER); PTHR24015:SF324 (PANTHER); IPR002885 (PROSITE_PROFILES); IPR002885 (PROSITE_PROFILES); IPR002885 (PROSITE_PROFILES); IPR002885 (PROSITE_PROFILES); IPR002885 (PROSITE_PROFILES); IPR002885 (PROSITE_PROFILES); IPR002885 (PROSITE_PROFILES); IPR002885 (PROSITE_PROFILES); IPR002885 (PROSITE_PROFILES); IPR00288…
G1R_contig_11063	nac domain transcription factor	328	20	9.3e-74	0.9475	11	C:nucleus; F:DNA binding; F:transcription factor activity, sequence-specific DNA binding; P:regulation of transcription, DNA-templated; P:response to bacterium; P:multidimensional cell growth; P:flower development; P:leaf senescence; P:innate immune response; C:transcription factor complex; P:regulation of transcription, DNA-templated	-	no IPS match
G1R_contig_11064	cytochrome p450 superfamily protein	1198	20	0	0.8685	7	C:mitochondrion; C:cytoplasmic membrane-bounded vesicle; F:monooxygenase activity; F:iron ion binding; F:oxidoreductase activity, acting on paired donors, with incorporation or reduction of molecular oxygen; F:heme binding; P:oxidation-reduction process	-	no IPS match
G1R_contig_11065	probable glucuronosyltransferase os05g0123100-like	596	20	1.2e-30	0.815	3	C:membrane; F:galactosylgalactosylxylosylprotein 3-beta-glucuronosyltransferase activity; P:chondroitin sulfate biosynthetic process	EC:2.4.1.17; EC:2.4.1.135	no IPS match
G1R_contig_11066	cinnamoyl- reductase 1-like	1250	20	0	0.9155	3	F:catalytic activity; F:coenzyme binding; P:metabolic process	-	no IPS match
G1R_contig_11067	chain solution structure of 3-methyladenine dna glycosylase i	318	20	2.9e-63	0.8125	2	F:DNA-3-methyladenine glycosylase activity; P:base-excision repair	EC:3.2.2.21; EC:3.2.2.20; EC:3.2.2	no IPS match
G1R_contig_11068	chain solution structure of 3-methyladenine dna glycosylase i	285	20	4.5e-51	0.902	3	C:plastid; F:DNA-3-methyladenine glycosylase activity; P:base-excision repair	EC:3.2.2.21; EC:3.2.2.20; EC:3.2.2	IPR011257 (G3DSA:1.10.340.GENE3D); IPR005019 (PFAM); PTHR31116:SF1 (PANTHER); PTHR31116 (PANTHER); IPR011257 (SUPERFAMILY)
G1R_contig_11069	shaggy-related protein kinase alpha-like	1821	20	0	0.9105	3	F:protein kinase activity; F:ATP binding; P:protein phosphorylation	-	no IPS match
G1R_contig_1107	zinc finger protein 7-like	256	3	2e-31	0.76	1	F:metal ion binding	-	no IPS match
G1R_contig_11070	multiple myeloma tumor-associated protein 2 homolog	814	20	2e-110	0.875	1	P:biological_process	-	Coil (COILS); IPR019315 (PFAM); PTHR14580 (PANTHER); PTHR14580:SF0 (PANTHER)
G1R_contig_11071	upf0426 protein chloroplastic	576	20	5.5e-41	0.9155	4	C:plastid; C:integral component of membrane; F:transporter activity; P:transport	-	no IPS match
G1R_contig_11072	salutaridine reductase-like	996	20	4.7e-166	0.8935	9	C:membrane; C:cytoplasmic membrane-bounded vesicle; F:protein serine/threonine kinase activity; F:ATP binding; F:oxidoreductase activity; F:carbohydrate binding; P:protein phosphorylation; P:serine family amino acid metabolic process; P:oxidation-reduction process	EC:2.7.11	IPR002198 (PRINTS); IPR002347 (PRINTS); IPR016040 (G3DSA:3.40.50.GENE3D); IPR002198 (PFAM); PTHR24322:SF295 (PANTHER); PTHR24322:SF295 (PANTHER); PTHR24322 (PANTHER); PTHR24322 (PANTHER); SSF51735 (SUPERFAMILY)
G1R_contig_11073	cysteine-rich receptor-like protein kinase 10-like	236	20	1.4e-30	0.791	11	C:plasma membrane; C:plasmodesma; C:cytoplasmic membrane-bounded vesicle; F:peptide receptor activity; F:transmembrane receptor protein serine/threonine kinase activity; F:ATP binding; F:ubiquitin protein ligase binding; P:transmembrane receptor protein serine/threonine kinase signaling pathway; P:hormone-mediated signaling pathway; P:protein autophosphorylation; P:serine family amino acid metabo…	EC:2.7.11	PTHR24420 (PANTHER); PTHR24420:SF534 (PANTHER); IPR011009 (SUPERFAMILY)
G1R_contig_11074	---NA---	304	0	-	-		-	-	no IPS match
G1R_contig_11075	pyrophosphate-energized membrane proton pump 3-like	750	20	2.4e-123	0.9785	6	C:membrane; F:inorganic diphosphatase activity; F:hydrogen-translocating pyrophosphatase activity; P:proton transport; P:transmembrane transport; P:oxidative phosphorylation	EC:3.6.1.1; EC:3.6.1	IPR004131 (PFAM); PTHR31998 (PANTHER); PTHR31998:SF0 (PANTHER); CYTOPLASMIC_DOMAIN (PHOBIUS); NON_CYTOPLASMIC_DOMAIN (PHOBIUS); SIGNAL_PEPTIDE_N_REGION (PHOBIUS); NON_CYTOPLASMIC_DOMAIN (PHOBIUS); SIGNAL_PEPTIDE_C_REGION (PHOBIUS); TRANSMEMBRANE (PHOBIUS); SIGNAL_PEPTIDE_H_REGION (PHOBIUS); CYTOPLASMIC_DOMAIN (PHOBIUS); TRANSMEMBRANE (PHOBIUS); SIGNAL_PEPTIDE (PHOBIUS); TRANSMEMBRANE (PHOBIUS); S…
G1R_contig_11076	probable linoleate 9s-lipoxygenase 4	446	20	2.6e-85	0.8195	4	F:oxidoreductase activity, acting on single donors with incorporation of molecular oxygen, incorporation of two atoms of oxygen; F:metal ion binding; P:oxylipin biosynthetic process; P:oxidation-reduction process	EC:1.13.11	IPR001246 (PRINTS); IPR027433 (G3DSA:4.10.372.GENE3D); IPR013819 (PFAM); G3DSA:3.10.450.60 (GENE3D); PTHR11771:SF42 (PANTHER); IPR000907 (PANTHER); IPR013819 (PROSITE_PROFILES); IPR013819 (SUPERFAMILY)
G1R_contig_11077	PREDICTED: uncharacterized protein LOC101775026	1033	20	8.7e-103	0.8995	1	C:mitochondrion	-	IPR027471 (G3DSA:3.30.70.GENE3D); IPR007454 (PFAM); IPR027471 (SUPERFAMILY)
G1R_contig_11078	homeodomain-like transcription factor superfamily protein	219	20	4.9e-22	0.814	1	F:DNA binding	-	no IPS match
G1R_contig_11079	---NA---	403	0	-	-		-	-	no IPS match
G1R_contig_1108	zinc finger a20 and an1 domain-containing stress-associated protein 8-like	397	20	7e-60	0.862	4	F:DNA binding; F:zinc ion binding; P:mitotic nuclear division; P:photoperiodism, flowering	-	IPR002653 (SMART); IPR002653 (PFAM); PTHR10634 (PANTHER); IPR002653 (PROSITE_PROFILES); SSF57716 (SUPERFAMILY)
G1R_contig_11080	peptide transporter ptr2-like	708	20	3.5e-141	0.8195	3	C:integral component of membrane; F:transporter activity; P:oligopeptide transport	-	G3DSA:1.20.1250.20 (GENE3D); IPR000109 (PFAM); IPR000109 (PANTHER); PTHR11654:SF76 (PANTHER); IPR018456 (PROSITE_PATTERNS); TRANSMEMBRANE (PHOBIUS); NON_CYTOPLASMIC_DOMAIN (PHOBIUS); TRANSMEMBRANE (PHOBIUS); CYTOPLASMIC_DOMAIN (PHOBIUS); CYTOPLASMIC_DOMAIN (PHOBIUS); NON_CYTOPLASMIC_DOMAIN (PHOBIUS); TRANSMEMBRANE (PHOBIUS); TRANSMEMBRANE (PHOBIUS); TRANSMEMBRANE (PHOBIUS); CYTOPLASMIC_DOMAIN (PH…
G1R_contig_11081	---NA---	388	0	-	-		-	-	no IPS match
G1R_contig_11082	methyl- -binding domain-containing protein 9-like	807	20	1.1e-136	0.7765	21	C:nuclear heterochromatin; C:plasmodesma; F:methyltransferase activity; F:zinc ion binding; F:methyl-CpG binding; F:histone binding; F:ubiquitin protein ligase activity; P:cell adhesion; P:embryo development ending in seed dormancy; P:trichome morphogenesis; P:maintenance of DNA methylation; P:secondary shoot formation; P:protein ubiquitination; P:methylation; P:histone H3 acetylation; P:histone …	-	TRANSMEMBRANE (PHOBIUS); NON_CYTOPLASMIC_DOMAIN (PHOBIUS); CYTOPLASMIC_DOMAIN (PHOBIUS)
G1R_contig_11083	legumin-like protein	1443	20	0	0.9165	1	F:nutrient reservoir activity	-	no IPS match
G1R_contig_11084	dentin sialophospho isoform x1	523	20	1.7e-45	0.7485		-	-	no IPS match
G1R_contig_11085	PREDICTED: uncharacterized protein LOC101780898 isoform X1	587	20	1.7e-122	0.853	2	C:mitochondrion; C:membrane	-	PTHR31513 (PANTHER); PTHR31513:SF1 (PANTHER)
G1R_contig_11086	histone-lysine n- h3 lysine-9 specific suvh1-like	431	20	3.2e-69	0.9045	9	C:nucleus; C:chromosome; F:DNA binding; F:zinc ion binding; F:histone-lysine N-methyltransferase activity; F:histone binding; P:regulation of transcription, DNA-templated; P:lysine catabolic process; P:histone lysine methylation	EC:2.1.1.43; EC:2.1.1	IPR001214 (SMART); G3DSA:2.170.270.10 (GENE3D); IPR001214 (PFAM); PTHR22884 (PANTHER); PTHR22884:SF20 (PANTHER); IPR001214 (PROSITE_PROFILES); IPR003616 (PROSITE_PROFILES); SSF82199 (SUPERFAMILY)
G1R_contig_11087	peroxidase p7-like	1210	20	0	0.8415	7	C:extracellular region; F:peroxidase activity; F:heme binding; F:metal ion binding; P:response to oxidative stress; P:oxidation-reduction process; P:obsolete peroxidase reaction	EC:1.11.1.7	no IPS match
G1R_contig_11088	abc transporter a family member 2-like	1831	20	0	0.8855	7	C:plastid; C:integral component of membrane; F:transporter activity; F:ATP binding; F:ATPase activity; P:transport; P:metabolic process	EC:3.6.1; EC:3.6.1.3; EC:3.6.1.15	IPR003593 (SMART); IPR003439 (PFAM); IPR027417 (G3DSA:3.40.50.GENE3D); PTHR19229:SF119 (PANTHER); IPR026082 (PANTHER); IPR017871 (PROSITE_PATTERNS); TRANSMEMBRANE (PHOBIUS); CYTOPLASMIC_DOMAIN (PHOBIUS); NON_CYTOPLASMIC_DOMAIN (PHOBIUS); IPR003439 (PROSITE_PROFILES); SignalP-TM (SIGNALP_EUK); IPR027417 (SUPERFAMILY); TMhelix (TMHMM)
G1R_contig_11089	cinnamoyl- reductase 1-like	571	20	1.8e-114	0.917	3	F:catalytic activity; F:coenzyme binding; P:metabolic process	-	IPR016040 (G3DSA:3.40.50.GENE3D); IPR001509 (PFAM); PTHR10366 (PANTHER); PTHR10366:SF303 (PANTHER); SignalP-noTM (SIGNALP_EUK); SSF51735 (SUPERFAMILY)
G1R_contig_1109	protein ssuh2 homolog	1725	20	0	0.8345	2	F:heat shock protein binding; F:unfolded protein binding	-	no IPS match
G1R_contig_11090	---NA---	233	0	-	-		-	-	no IPS match
G1R_contig_11091	protein tic 20- chloroplastic-like	960	20	1.6e-85	0.839	1	C:chloroplast thylakoid membrane	-	CYTOPLASMIC_DOMAIN (PHOBIUS); NON_CYTOPLASMIC_DOMAIN (PHOBIUS); CYTOPLASMIC_DOMAIN (PHOBIUS); TRANSMEMBRANE (PHOBIUS); NON_CYTOPLASMIC_DOMAIN (PHOBIUS); TRANSMEMBRANE (PHOBIUS); TRANSMEMBRANE (PHOBIUS); TMhelix (TMHMM); TMhelix (TMHMM); TMhelix (TMHMM)
G1R_contig_11092	pentatricopeptide repeat-containing protein chloroplastic	520	20	3.2e-104	0.7985	1	C:plastid	-	no IPS match
G1R_contig_11093	bystin ( kd)-like	1559	20	0	0.863	4	P:rRNA processing; P:pyrimidine ribonucleotide biosynthetic process; P:embryo sac development; P:pollen development	-	SIGNAL_PEPTIDE (PHOBIUS); SIGNAL_PEPTIDE_C_REGION (PHOBIUS); SIGNAL_PEPTIDE_N_REGION (PHOBIUS); SIGNAL_PEPTIDE_H_REGION (PHOBIUS); NON_CYTOPLASMIC_DOMAIN (PHOBIUS); SignalP-TM (SIGNALP_GRAM_POSITIVE)
G1R_contig_11094	tpa: glycosyltransferase	472	20	2.6e-79	0.7615	3	C:plastid; F:transferase activity, transferring glycosyl groups; P:metabolic process	-	PTHR20961 (PANTHER); PTHR20961:SF5 (PANTHER); SIGNAL_PEPTIDE (PHOBIUS); SIGNAL_PEPTIDE_H_REGION (PHOBIUS); SIGNAL_PEPTIDE_N_REGION (PHOBIUS); NON_CYTOPLASMIC_DOMAIN (PHOBIUS); SIGNAL_PEPTIDE_C_REGION (PHOBIUS); SignalP-TM (SIGNALP_GRAM_POSITIVE)
G1R_contig_11095	---NA---	261	0	-	-		-	-	no IPS match
G1R_contig_11096	protein creg1	964	20	5.8e-128	0.903	5	C:vacuole; F:FMN binding; F:oxidoreductase activity; P:phosphatidylinositol biosynthetic process; P:oxidation-reduction process	-	IPR012349 (G3DSA:2.30.110.GENE3D); PF13883 (PFAM); PTHR13343:SF17 (PANTHER); PTHR13343 (PANTHER); SIGNAL_PEPTIDE_N_REGION (PHOBIUS); SIGNAL_PEPTIDE_H_REGION (PHOBIUS); SIGNAL_PEPTIDE_C_REGION (PHOBIUS); SIGNAL_PEPTIDE (PHOBIUS); NON_CYTOPLASMIC_DOMAIN (PHOBIUS); SignalP-noTM (SIGNALP_GRAM_NEGATIVE); SignalP-noTM (SIGNALP_EUK); SignalP-TM (SIGNALP_GRAM_POSITIVE); IPR012349 (SUPERFAMILY)
G1R_contig_11097	receptor protein kinase	656	20	1.3e-138	0.888	14	C:extracellular region; C:plasma membrane; C:plasmodesma; C:cytoplasmic membrane-bounded vesicle; F:peptide receptor activity; F:DNA binding; F:transmembrane receptor protein serine/threonine kinase activity; F:ATP binding; F:ubiquitin protein ligase binding; P:DNA replication; P:transmembrane receptor protein serine/threonine kinase signaling pathway; P:serine family amino acid metabolic process…	EC:2.7.11	IPR002290 (SMART); G3DSA:3.30.200.20 (GENE3D); G3DSA:1.10.510.10 (GENE3D); IPR000719 (PFAM); PTHR24420:SF568 (PANTHER); PTHR24420 (PANTHER); IPR008271 (PROSITE_PATTERNS); IPR000719 (PROSITE_PROFILES); IPR011009 (SUPERFAMILY)
G1R_contig_11098	mate efflux family protein 5-like	1541	20	0	0.8675	5	C:integral component of membrane; C:cytoplasmic membrane-bounded vesicle; F:drug transmembrane transporter activity; F:antiporter activity; P:drug transmembrane transport	-	IPR002528 (PFAM); IPR002528 (TIGRFAM); PTHR11206 (PANTHER); PTHR11206:SF87 (PANTHER); NON_CYTOPLASMIC_DOMAIN (PHOBIUS); TRANSMEMBRANE (PHOBIUS); CYTOPLASMIC_DOMAIN (PHOBIUS); TRANSMEMBRANE (PHOBIUS); TRANSMEMBRANE (PHOBIUS); TRANSMEMBRANE (PHOBIUS); TRANSMEMBRANE (PHOBIUS); NON_CYTOPLASMIC_DOMAIN (PHOBIUS); CYTOPLASMIC_DOMAIN (PHOBIUS); CYTOPLASMIC_DOMAIN (PHOBIUS); NON_CYTOPLASMIC_DOMAIN (PHOBIU…
G1R_contig_11099	transcription factor tcp4-like	1091	20	0	0.731	5	P:regulation of transcription, DNA-templated; P:transcription, DNA-templated; P:multicellular organismal development; C:nucleus; F:DNA binding	-	no IPS match
G1R_contig_111	---NA---	202	0	-	-		-	-	no IPS match
G1R_contig_1110	peroxisomal acyl-coenzyme a oxidase 1-like	1804	20	0	0.955	7	C:peroxisome; F:acyl-CoA dehydrogenase activity; F:acyl-CoA oxidase activity; F:flavin adenine dinucleotide binding; P:obsolete electron transport; P:fatty acid beta-oxidation; P:acyl-CoA metabolic process	EC:1.3.99.3; EC:1.3.3.6	G3DSA:1.20.140.10 (GENE3D); G3DSA:1.20.140.10 (GENE3D); IPR009075 (PFAM); IPR006091 (PFAM); IPR006091 (G3DSA:2.40.110.GENE3D); IPR002655 (PFAM); PTHR10909 (PANTHER); PTHR10909:SF250 (PANTHER); IPR009075 (SUPERFAMILY); IPR009100 (SUPERFAMILY); IPR009075 (SUPERFAMILY)
G1R_contig_11100	40s ribosomal protein s12	723	20	2.2e-95	0.965	7	C:mitochondrion; C:small ribosomal subunit; F:structural constituent of ribosome; F:oxidoreductase activity; P:translation; P:ribosome biogenesis; P:oxidation-reduction process	-	IPR000530 (PRINTS); IPR004038 (PFAM); IPR029064 (G3DSA:3.30.1330.GENE3D); IPR000530 (PANTHER); IPR000530 (PROSITE_PATTERNS); IPR029064 (SUPERFAMILY)
G1R_contig_11101	---NA---	528	0	-	-		-	-	no IPS match
G1R_contig_11102	probable protein phosphatase 2c 44	1606	20	0	0.936	4	C:plastid; F:phosphoprotein phosphatase activity; F:metal ion binding; P:protein dephosphorylation	EC:3.1.3.16; EC:3.1; EC:3.1.3.41	SignalP-noTM (SIGNALP_EUK)
G1R_contig_11103	methyltransferase-like protein 10	1161	20	0	0.8685	2	F:methyltransferase activity; P:methylation	-	no IPS match
G1R_contig_11104	zinc finger protein hangover	885	3	1.2e-14	0.7867		-	-	no IPS match
G1R_contig_11105	tricalbin-3	1554	20	0	0.88	5	C:actomyosin contractile ring; C:plastid; C:integral component of membrane; F:protein binding; F:phospholipid binding	-	IPR000008 (SMART); IPR000008 (G3DSA:2.60.40.GENE3D); IPR000008 (PFAM); IPR019411 (PFAM); PTHR10774 (PANTHER); PTHR10774:SF43 (PANTHER); NON_CYTOPLASMIC_DOMAIN (PHOBIUS); TRANSMEMBRANE (PHOBIUS); TRANSMEMBRANE (PHOBIUS); CYTOPLASMIC_DOMAIN (PHOBIUS); NON_CYTOPLASMIC_DOMAIN (PHOBIUS); IPR000008 (PROSITE_PROFILES); IPR000008 (SUPERFAMILY); TMhelix (TMHMM); TMhelix (TMHMM)
G1R_contig_11106	tpa: leucine-rich repeat receptor-like protein kinase family protein	865	20	2e-125	0.828	25	C:plasma membrane; C:plasmodesma; C:integral component of membrane; C:cytoplasmic membrane-bounded vesicle; F:peptide receptor activity; F:transmembrane receptor protein serine/threonine kinase activity; F:ATP binding; F:ubiquitin protein ligase binding; P:polysaccharide catabolic process; P:starch metabolic process; P:acetyl-CoA metabolic process; P:microtubule nucleation; P:transmembrane recept…	EC:2.7.11	no IPS match
G1R_contig_11107	formin-like protein 5	2242	20	0	0.9125	4	C:actin filament; F:phosphoprotein phosphatase activity; P:actin nucleation; P:protein dephosphorylation	EC:3.1.3.16; EC:3.1; EC:3.1.3.41	Coil (COILS); Coil (COILS); IPR015425 (SMART); IPR015425 (PFAM); PTHR23213 (PANTHER); PTHR23213 (PANTHER); IPR027643 (PTHR23213:PANTHER); IPR015425 (PROSITE_PROFILES); SSF101447 (SUPERFAMILY)
G1R_contig_11108	hedgehog-interacting partial	764	20	4e-137	0.8875	6	C:mitochondrion; C:cytoplasmic membrane-bounded vesicle; F:oxidoreductase activity, acting on the CH-OH group of donors, quinone or similar compound as acceptor; F:quinone binding; P:carbohydrate metabolic process; P:oxidation-reduction process	-	no IPS match
G1R_contig_11109	---NA---	256	0	-	-		-	-	no IPS match
G1R_contig_1111	abc transporter b family member 21-like	3863	20	0	0.9135	6	C:cytoplasmic membrane-bounded vesicle; C:ATP-binding cassette (ABC) transporter complex; F:ATP binding; F:ATPase activity, coupled to transmembrane movement of substances; P:metabolic process; P:transmembrane transport	EC:3.6.1; EC:3.6.1.3; EC:3.6.1.15	IPR003593 (SMART); IPR027417 (G3DSA:3.40.50.GENE3D); IPR003439 (PFAM); IPR011527 (PFAM); G3DSA:1.20.1560.10 (GENE3D); PTHR24221:SF138 (PANTHER); PTHR24221 (PANTHER); IPR017871 (PROSITE_PATTERNS); IPR017871 (PROSITE_PATTERNS); CYTOPLASMIC_DOMAIN (PHOBIUS); NON_CYTOPLASMIC_DOMAIN (PHOBIUS); TRANSMEMBRANE (PHOBIUS); NON_CYTOPLASMIC_DOMAIN (PHOBIUS); CYTOPLASMIC_DOMAIN (PHOBIUS); TRANSMEMBRANE (PHOBI…
G1R_contig_11110	iron-sulfur cluster biosynthesis family partial	975	20	0	0.9325	2	C:chloroplast envelope; C:membrane	-	PTHR10072 (PANTHER); PTHR10072:SF43 (PANTHER); NON_CYTOPLASMIC_DOMAIN (PHOBIUS); NON_CYTOPLASMIC_DOMAIN (PHOBIUS); TRANSMEMBRANE (PHOBIUS); TRANSMEMBRANE (PHOBIUS); CYTOPLASMIC_DOMAIN (PHOBIUS); TRANSMEMBRANE (PHOBIUS); CYTOPLASMIC_DOMAIN (PHOBIUS); TMhelix (TMHMM); TMhelix (TMHMM); TMhelix (TMHMM)
G1R_contig_11111	ent-copalyl diphosphate partial	905	20	0	0.809	7	C:plastid; F:magnesium ion binding; F:ent-copalyl diphosphate synthase activity; F:terpene synthase activity; F:syn-copalyl diphosphate synthase activity; P:gibberellin metabolic process; P:diterpene phytoalexin precursor biosynthetic process pathway	EC:5.5.1.14; EC:5.5.1.13	IPR001906 (G3DSA:1.50.30.GENE3D); IPR001906 (PFAM); PTHR31739 (PANTHER); PTHR31739:SF2 (PANTHER); IPR008930 (SUPERFAMILY)
G1R_contig_11112	beta-galactosidase 15 isoform x2	2693	20	0	0.843	11	C:vacuolar membrane; C:beta-galactosidase complex; C:plant-type cell wall; C:cytoplasmic membrane-bounded vesicle; C:apoplast; F:beta-galactosidase activity; F:carbohydrate binding; P:galactose metabolic process; P:glycosaminoglycan catabolic process; P:glycosphingolipid metabolic process; P:glycerolipid metabolic process	EC:3.2.1.23; EC:3.2.1	IPR001944 (PRINTS); IPR013781 (G3DSA:3.20.20.GENE3D); IPR008979 (G3DSA:2.60.120.GENE3D); IPR001944 (PFAM); IPR000922 (PFAM); PTHR23421:SF63 (PANTHER); PTHR23421:SF63 (PANTHER); IPR001944 (PANTHER); IPR001944 (PANTHER); IPR019801 (PROSITE_PATTERNS); IPR000922 (PROSITE_PROFILES); IPR008979 (SUPERFAMILY); IPR008979 (SUPERFAMILY); IPR017853 (SUPERFAMILY)
G1R_contig_11113	---NA---	1143	0	-	-		-	-	no IPS match
G1R_contig_11114	peptidyl-prolyl cis-trans isomerase cyp40-like	326	20	2.5e-53	0.9535	6	C:cytosol; F:peptidyl-prolyl cis-trans isomerase activity; P:protein peptidyl-prolyl isomerization; P:protein folding; P:vegetative phase change; P:floral meristem determinacy	EC:5.2.1.8	PF13414 (PFAM); IPR023114 (G3DSA:1.10.150.GENE3D); PTHR11071:SF78 (PANTHER); IPR024936 (PANTHER); SSF48452 (SUPERFAMILY)
G1R_contig_11115	tubby-like f-box protein 8	2032	20	0	0.819	1	F:protein binding	-	IPR000007 (PRINTS); IPR000007 (PFAM); IPR001810 (PFAM); G3DSA:1.20.1280.50 (GENE3D); IPR000007 (G3DSA:3.20.90.GENE3D); PTHR16517:SF31 (PANTHER); PTHR16517 (PANTHER); IPR018066 (PROSITE_PATTERNS); IPR025659 (SUPERFAMILY); IPR001810 (SUPERFAMILY)
G1R_contig_11116	protein tic chloroplastic-like isoform x2	222	2	4.2e-09	1		-	-	SignalP-noTM (SIGNALP_EUK)
G1R_contig_11117	serine threonine-protein kinase 2 19-like	2027	20	0	0.8905	5	C:ribosome; F:protein serine/threonine kinase activity; F:ATP binding; P:protein phosphorylation; P:serine family amino acid metabolic process	EC:2.7.11	SIGNAL_PEPTIDE_H_REGION (PHOBIUS); SIGNAL_PEPTIDE (PHOBIUS); NON_CYTOPLASMIC_DOMAIN (PHOBIUS); SIGNAL_PEPTIDE_C_REGION (PHOBIUS); SIGNAL_PEPTIDE_N_REGION (PHOBIUS)
G1R_contig_11118	gamma-secretase subunit aph1-like	1088	20	2.2e-137	0.89	3	C:integral component of membrane; P:protein processing; P:positive regulation of catalytic activity	-	IPR009294 (PFAM); IPR009294 (PANTHER); PTHR12889:SF0 (PANTHER); CYTOPLASMIC_DOMAIN (PHOBIUS); CYTOPLASMIC_DOMAIN (PHOBIUS); TRANSMEMBRANE (PHOBIUS); TRANSMEMBRANE (PHOBIUS); CYTOPLASMIC_DOMAIN (PHOBIUS); NON_CYTOPLASMIC_DOMAIN (PHOBIUS); NON_CYTOPLASMIC_DOMAIN (PHOBIUS); TRANSMEMBRANE (PHOBIUS); TRANSMEMBRANE (PHOBIUS); NON_CYTOPLASMIC_DOMAIN (PHOBIUS); TRANSMEMBRANE (PHOBIUS); TRANSMEMBRANE (PHO…
G1R_contig_11119	protein hothead-like	1114	20	0	0.8445	4	C:cytoplasmic membrane-bounded vesicle; F:oxidoreductase activity, acting on CH-OH group of donors; F:flavin adenine dinucleotide binding; P:oxidation-reduction process	-	IPR000172 (PFAM); IPR007867 (PFAM); G3DSA:3.50.50.60 (GENE3D); PTHR11552:SF59 (PANTHER); PTHR11552 (PANTHER); IPR000172 (PROSITE_PATTERNS); SSF54373 (SUPERFAMILY); SSF51905 (SUPERFAMILY)
G1R_contig_1112	phosphoinositide phosphatase sac1	2664	20	0	0.897	15	F:phosphatidylinositol-3,5-bisphosphate 5-phosphatase activity; P:protein N-linked glycosylation; P:vacuole organization; P:cell adhesion; P:unidimensional cell growth; P:plant-type cell wall biogenesis; P:trichome morphogenesis; P:glucuronoxylan metabolic process; P:inositol trisphosphate metabolic process; P:phosphatidylinositol-3-phosphate biosynthetic process; P:actin nucleation; P:xylan bios…	EC:3.1; EC:3.1.3.41; EC:3.1.3	IPR002013 (PFAM); PTHR11200 (PANTHER); IPR030213 (PTHR11200:PANTHER); IPR002013 (PROSITE_PROFILES)
G1R_contig_11120	transposon protein mutator sub-class	965	20	0	0.857	3	F:alcohol O-acetyltransferase activity; P:alcohol metabolic process; P:acyl-carrier-protein biosynthetic process	EC:2.3.1.84; EC:2.3.1	no IPS match
G1R_contig_11121	dol-p-man:man c -pp-dol alpha- -mannosyltransferase	1171	20	0	0.9015	5	C:alpha-1,6-mannosyltransferase complex; F:GDP-Man:Man3GlcNAc2-PP-Dol alpha-1,2-mannosyltransferase activity; P:oligosaccharide-lipid intermediate biosynthetic process; P:ER-associated ubiquitin-dependent protein catabolic process; P:mannosylation	EC:2.4.1; EC:2.4.1.131	IPR005599 (PFAM); IPR005599 (PANTHER); PTHR22760:SF2 (PANTHER); TRANSMEMBRANE (PHOBIUS); NON_CYTOPLASMIC_DOMAIN (PHOBIUS); TRANSMEMBRANE (PHOBIUS); TRANSMEMBRANE (PHOBIUS); NON_CYTOPLASMIC_DOMAIN (PHOBIUS); TRANSMEMBRANE (PHOBIUS); CYTOPLASMIC_DOMAIN (PHOBIUS); TRANSMEMBRANE (PHOBIUS); NON_CYTOPLASMIC_DOMAIN (PHOBIUS); TRANSMEMBRANE (PHOBIUS); CYTOPLASMIC_DOMAIN (PHOBIUS); TRANSMEMBRANE (PHOBIUS)…
G1R_contig_11122	beta- -galactosyltransferase sqv-2	334	20	8e-71	0.9455	5	C:mitochondrion; C:Golgi apparatus; C:integral component of membrane; F:galactosyltransferase activity; P:protein glycosylation	EC:2.4.1	IPR002659 (PFAM); PTHR11214:SF5 (PANTHER); IPR002659 (PANTHER)
G1R_contig_11123	thioredoxin-like protein chloroplastic	816	20	8.3e-130	0.8665	16	C:nucleoid; C:chloroplast; C:thylakoid; F:protein disulfide oxidoreductase activity; F:protein-disulfide reductase activity; P:rRNA processing; P:tRNA metabolic process; P:glycerol ether metabolic process; P:chloroplast organization; P:negative regulation of plant-type hypersensitive response; P:transcription from plastid promoter; P:protein targeting to chloroplast; P:cell redox homeostasis; P:p…	EC:1.8.1.8	PR00421 (PRINTS); IPR013766 (PFAM); IPR012336 (G3DSA:3.40.30.GENE3D); PTHR10438:SF257 (PANTHER); IPR005746 (PANTHER); IPR017937 (PROSITE_PATTERNS); SIGNAL_PEPTIDE (PHOBIUS); SIGNAL_PEPTIDE_N_REGION (PHOBIUS); SIGNAL_PEPTIDE_C_REGION (PHOBIUS); NON_CYTOPLASMIC_DOMAIN (PHOBIUS); SIGNAL_PEPTIDE_H_REGION (PHOBIUS); IPR012336 (PROSITE_PROFILES); IPR012336 (SUPERFAMILY)
G1R_contig_11124	low quality protein: cell division control protein 48-like	926	20	0	0.8565	2	C:plastid; F:ATP binding	-	IPR003593 (SMART); IPR003959 (PFAM); IPR027417 (G3DSA:3.40.50.GENE3D); PTHR23074 (PANTHER); PTHR23074:SF68 (PANTHER); IPR027417 (SUPERFAMILY)
G1R_contig_11125	---NA---	222	0	-	-		-	-	no IPS match
G1R_contig_11126	dentin sialophospho isoform x2	2628	20	0	0.7925		-	-	Coil (COILS); PTHR31115 (PANTHER); PTHR31115:SF2 (PANTHER)
G1R_contig_11127	jumonji-like transcription factor family protein	2815	20	0	0.6885	2	F:protein binding; F:zinc ion binding	-	Coil (COILS); Coil (COILS); IPR003347 (SMART); IPR003347 (PFAM); G3DSA:2.60.120.650 (GENE3D); PTHR12549 (PANTHER); IPR003347 (PROSITE_PROFILES); IPR001841 (PROSITE_PROFILES); SSF51197 (SUPERFAMILY)
G1R_contig_11128	zinc finger ccch domain-containing protein 27	2004	20	0	0.743	5	F:nucleotide binding; F:DNA binding; F:RNA binding; F:metal ion binding; P:regulation of transcription, DNA-templated	-	Coil (COILS); IPR000571 (SMART); IPR000504 (SMART); PF14259 (PFAM); IPR012677 (G3DSA:3.30.70.GENE3D); IPR012677 (G3DSA:3.30.70.GENE3D); PTHR14398:SF0 (PANTHER); PTHR14398 (PANTHER); IPR000571 (PROSITE_PROFILES); IPR000504 (PROSITE_PROFILES); SSF54928 (SUPERFAMILY); SSF54928 (SUPERFAMILY)
G1R_contig_11129	lysine ketoglutarate reductase trans-splicing related 1	1645	20	0	0.9575		-	-	IPR007877 (PFAM); PTHR31210 (PANTHER); PTHR31210:SF2 (PANTHER); TRANSMEMBRANE (PHOBIUS); NON_CYTOPLASMIC_DOMAIN (PHOBIUS); CYTOPLASMIC_DOMAIN (PHOBIUS); TMhelix (TMHMM)
G1R_contig_1113	protein kinase	570	20	3.1e-37	0.943	10	C:plasma membrane; C:plasmodesma; F:peptide receptor activity; F:transmembrane receptor protein serine/threonine kinase activity; F:ATP binding; F:ubiquitin protein ligase binding; P:transmembrane receptor protein serine/threonine kinase signaling pathway; P:hormone-mediated signaling pathway; P:protein autophosphorylation; P:serine family amino acid metabolic process	EC:2.7.11	G3DSA:1.10.510.10 (GENE3D); PTHR24420 (PANTHER); PTHR24420:SF676 (PANTHER); IPR011009 (SUPERFAMILY)
G1R_contig_11130	eri1 exoribonuclease 2-like	1293	20	0	0.854	4	F:nucleic acid binding; F:exonuclease activity; F:zinc ion binding; P:nucleic acid phosphodiester bond hydrolysis	EC:3.1	IPR006055 (SMART); IPR012337 (G3DSA:3.30.420.GENE3D); IPR013520 (PFAM); PTHR23044:SF30 (PANTHER); PTHR23044 (PANTHER); IPR012337 (SUPERFAMILY)
G1R_contig_11131	pentatricopeptide repeat-containing protein chloroplastic	1366	20	0	0.827	2	C:plastid; P:embryo development ending in seed dormancy	-	Coil (COILS); IPR002885 (TIGRFAM); PTHR24015 (PANTHER); PTHR24015:SF327 (PANTHER); PTHR24015:SF327 (PANTHER)
G1R_contig_11132	protein transporter	1440	20	0	0.884	4	C:plasma membrane; C:integral component of membrane; F:protein transporter activity; P:protein transport	-	IPR004728 (PFAM); IPR004728 (PANTHER); PTHR12443:SF9 (PANTHER); TRANSMEMBRANE (PHOBIUS); TRANSMEMBRANE (PHOBIUS); CYTOPLASMIC_DOMAIN (PHOBIUS); NON_CYTOPLASMIC_DOMAIN (PHOBIUS); CYTOPLASMIC_DOMAIN (PHOBIUS); NON_CYTOPLASMIC_DOMAIN (PHOBIUS); TRANSMEMBRANE (PHOBIUS); TMhelix (TMHMM); TMhelix (TMHMM); TMhelix (TMHMM)
[truncated: 27,875 more rows]
