# Supplementary material for: Transcriptome analysis identified the mechanism of synergy between sethoxydim herbicide and a mycoherbicide on green foxtail
Source: Sci Rep. 2020 Dec 10;10:21690. doi: 10.1038/s41598-020-78290-6 (PMC7730142; doi:10.1038/s41598-020-78290-6)
Supplement: Supplementary file 6 — Supplementary Information 6. [file 41598_2020_78290_MOESM6_ESM.xlsx]

## Sheet: Sheet1
	Table S4. Pairwise tBlastn comparisons of assembled HS- and HR-GFT transcriptomes with four fully-sequenced species in Poaceae
		Non-Homologous	Homologous hits	Total No. transcripts	Homologs/total
	GFT-HS
	Panicum virgatum	44659	80780	125439	0.643978
	Setaria italica	10410	30189	40599	0.74359
	Sorghum bicolor	10919	28522	39441	0.723156
	Zea mays	28676	60084	88760	0.676927
	GFT-HR
	Panicum virgatum	46127	79312	125439	0.632275
	Setaria italica	10914	29695	40609	0.731242
	Sorghum bicolor	11165	28276	39441	0.716919
	Zea mays	29382	59378	88760	0.668973
