# Supplementary material for: Transcriptome analysis identified the mechanism of synergy between sethoxydim herbicide and a mycoherbicide on green foxtail
Source: Sci Rep. 2020 Dec 10;10:21690. doi: 10.1038/s41598-020-78290-6 (PMC7730142; doi:10.1038/s41598-020-78290-6)
Supplement: Supplementary file 7 — Supplementary Information 7. [file 41598_2020_78290_MOESM7_ESM.xlsx]

## Sheet: Herbicide (B) vs Mock (A)
Gene ID	Fold change	FDR p-value correction	Sample#A01_RPKM	Sample#A02_RPKM	Sample#A03_RPKM	Sample#A Means	Sample#B01_RPKM	Sample#B02_RPKM	Sample#B03_RPKM	Sample#B Means
GFT-HS_contig_10027	2.03282	0.00241738	10.2503	18.1781	19.1055	15.8446	34.5403	51.6285	42.8178	42.9955
GFT-HS_contig_1003	-2.15207	1.36434e-07	2019.79	1939.84	1986.44	1982.02	1254.43	1212.85	1213.25	1226.84
GFT-HS_contig_10035	-2.67601	4.31357e-21	99.4094	96.5431	105.537	100.496	52.9914	46.3725	50.4022	49.922
GFT-HS_contig_10036	-2.80336	2.1324e-17	83.5712	69.4007	64.8603	72.6107	34.324	37.413	31.4679	34.4016
GFT-HS_contig_10047	-2.1033	0.000955713	31.1398	20.3668	20.9874	24.1647	14.6922	17.5401	13.4463	15.2262
GFT-HS_contig_10069	10.8538	1.28853e-06	0	1.87651	0.677339	0.851285	13.988	14.2122	12.8018	13.6674
GFT-HS_contig_10090	2.50087	0.00065169	8.38902	6.75104	7.71663	7.6189	28.4238	24.287	24.0295	25.5801
GFT-HS_contig_10094	2.77358	1.15728e-08	16.1753	16.4178	10.667	14.42	51.5028	56.4212	52.5934	53.5058
GFT-HS_contig_10116	-2.21742	3.68012e-05	30.2174	30.6398	33.1789	31.3454	19.7381	19.3382	17.1666	18.7476
GFT-HS_contig_1014	-2.3145	0	860.1	793.715	806.53	820.115	498.586	461.476	456.177	472.08
GFT-HS_contig_10159	-2.47051	2.15239e-08	45.3298	37.487	44.1753	42.3307	23.2865	22.5464	22.3692	22.734
GFT-HS_contig_1016	-3.53119	4.12145e-15	382.187	401.332	406.303	396.607	160.793	143.256	144.328	149.459
GFT-HS_contig_10185	-6.62355	8.63615e-08	15.2356	13.7934	12.908	13.979	2.96188	1.93458	3.18213	2.69286
GFT-HS_contig_10212	2.32183	1.71716e-10	24.0145	28.9589	29.5667	27.5134	91.4866	80.1327	84.1169	85.2454
GFT-HS_contig_10213	2.91907	0.000332277	9.95207	1.69886	5.51891	5.72328	24.2721	18.335	24.9433	22.5168
GFT-HS_contig_10220	-2.17206	2.55247e-11	69.6484	82.7603	82.9801	78.4629	58.3913	42.9477	42.7315	48.0235
GFT-HS_contig_10222	-2.06524	0.0011668	28.4057	26.8339	22.1052	25.7816	14.5214	18.1414	16.9929	16.5519
GFT-HS_contig_10228	-2.70478	1.34272e-05	20.203	32.7629	21.4735	24.8131	8.56924	18.6103	9.20648	12.1287
GFT-HS_contig_10229	-5.59468	8.90276e-10	27.5	18.5896	17.8935	21.3277	7.69845	3.51983	3.67597	4.96475
GFT-HS_contig_1023	-3.40711	7.02839e-64	726.901	645.99	586.121	653.004	289.449	236.607	240.821	255.626
GFT-HS_contig_10254	-6.19606	4.37188e-29	96.079	68.8668	72.473	79.1396	16.8707	20.9366	12.9466	16.918
GFT-HS_contig_10278	2.31635	0.000291528	10.0635	9.75309	11.2214	10.346	39.759	28.0465	28.477	32.0942
GFT-HS_contig_1029	4.07014	1.6347e-14	9.49896	10.4829	11.3516	10.4445	59.8703	55.8134	55.412	57.0319
GFT-HS_contig_10293	-2.74826	1.31481e-11	41.883	55.4552	52.9538	50.0973	20.6689	30.3548	21.533	24.1855
GFT-HS_contig_10304	-2.38486	2.20394e-14	84.226	90.5616	75.3263	83.3713	45.6569	47.3413	46.4243	46.4742
GFT-HS_contig_10310	-2.6773	4.93923e-14	55.8206	74.0553	60.4525	63.4428	28.3091	33.6525	32.4419	31.4678
GFT-HS_contig_10315	5.37113	2.012e-126	71.8546	65.5011	70.5044	69.2867	540.89	463.412	484.434	496.245
GFT-HS_contig_10343	-3.78565	7.50791e-28	84.9843	88.055	81.652	84.8971	27.035	30.2791	31.9725	29.7622
GFT-HS_contig_1036	-2.07796	0	892.869	807.322	785.42	828.537	528.759	524.702	541.008	531.489
GFT-HS_contig_10376	6.05761	2.48955e-67	18.7519	18.9599	14.1762	17.296	153.67	132.827	134.167	140.222
GFT-HS_contig_10394	-2.15117	9.95712e-10	62.4506	66.8417	63.2803	64.1909	40.7929	38.1902	40.0002	39.6611
GFT-HS_contig_10397	2.72935	1.80992e-06	8.22293	12.0902	11.5148	10.6093	37.4611	40.0473	38.8858	38.7981
GFT-HS_contig_10411	6.79722	1.07784e-06	1.1368	3.20193	1.15576	1.8315	23.8681	12.1253	16.1456	17.3796
GFT-HS_contig_10424	2.51311	7.59569e-13	31.9884	23.9816	28.6386	28.2029	99.1283	87.3353	97.3256	94.5964
GFT-HS_contig_10443	2.09268	1.4024e-19	78.4662	70.3569	69.8668	72.8966	203.63	200.9	205.366	203.299
GFT-HS_contig_10472	-41.1757	8.34504e-14	10.5448	15.9265	17.7124	14.7279	0.534775	0.489011	0	0.341262
GFT-HS_contig_1050	2.29989	1.04643e-09	29.3878	26.2899	22.8312	26.1696	84.0804	79.5466	77.362	80.3296
GFT-HS_contig_10503	3.27406	0.00577921	3.04189	2.51995	2.9107	2.82418	12.1055	12.0238	13.7532	12.6275
GFT-HS_contig_10509	-3.35447	1.22376e-08	30.2439	25.2401	28.4706	27.9849	6.53287	14.3372	12.1657	11.0119
GFT-HS_contig_10513	3.02011	0.0027382	5.42439	3.8196	3.44677	4.23025	16.6088	13.7411	21.526	17.292
GFT-HS_contig_10529	66.2754	1.46752e-52	10.851	6.94613	8.02319	8.60676	844.561	733.884	727.705	768.717
GFT-HS_contig_10533	-3.11383	0.00616971	20.2993	15.3697	7.3231	14.3307	3.819	5.58751	8.75305	6.05319
GFT-HS_contig_10588	-2.05779	0.0014362	24.9375	22.7037	25.6095	24.4169	15.8662	13.4337	17.8878	15.7292
GFT-HS_contig_10631	-2.05678	8.22694e-08	53.7495	61.6615	62.5678	59.3263	41.5495	36.1281	37.3322	38.3366
GFT-HS_contig_10642	-2.12916	1.06513e-11	94.1958	83.3841	77.9812	85.187	56.1137	48.4412	55.087	53.2139
GFT-HS_contig_10661	-3.07931	1.08792e-07	28.634	32.6258	22.6108	27.9569	12.3222	12.7503	10.916	11.9961
GFT-HS_contig_10665	-12.4546	5.10027e-06	11.348	5.60755	9.71559	8.89039	0.69667	1.2741	0.498984	0.823253
GFT-HS_contig_10676	-3.2449	2.64371e-46	175.124	165.879	178.27	173.091	72.5832	67.0831	73.1534	70.9399
GFT-HS_contig_10690	-2.78393	3.30104e-09	37.6866	37.4047	42.6938	39.2617	21.3515	14.9303	19.7907	18.6908
GFT-HS_contig_10711	-2.00007	2.45716e-06	46.6779	50.2858	48.9772	48.647	33.1566	32.5532	31.2475	32.3191
GFT-HS_contig_10715	-34.4399	0.00535938	4.76324	1.78883	3.87413	3.4754	0	0	0	0
GFT-HS_contig_10724	2.97383	1.41289e-10	13.4912	15.3533	14.5474	14.464	52.4551	59.7398	60.4544	57.5498
GFT-HS_contig_10729	-4.13155	6.44761e-32	143.385	105.047	108.748	119.06	38.6547	40.9463	35.3615	38.3208
GFT-HS_contig_1075	13.3668	7.40071e-163	35.4625	31.3646	39.1889	35.3387	707.994	626.028	558.191	630.738
GFT-HS_contig_10755	-2.79092	3.66078e-41	233.668	216.522	210.709	220.3	118.503	100.777	95.911	105.064
GFT-HS_contig_10792	-2.01124	4.5863e-11	112.432	93.1807	85.2645	96.959	68.3487	57.4217	66.7001	64.1568
GFT-HS_contig_10799	-2.37915	2.09381e-09	48.3492	55.1682	48.976	50.8311	26.7573	30.4903	27.8625	28.37
GFT-HS_contig_10836	2.31573	1.20688e-19	85.0569	60.21	59.709	68.3253	193.702	216.007	223.333	211.014
GFT-HS_contig_10850	-2.35698	0.00182679	31.3641	24.8458	15.9435	24.0511	14.8623	16.7267	9.0073	13.5321
GFT-HS_contig_10854	-2.16348	2.08135e-16	115.006	110.686	124.751	116.814	78.8601	71.0852	65.5283	71.8245
GFT-HS_contig_10870	-2.87149	2.37013e-05	22.6424	20.064	20.1748	20.9604	7.71553	11.397	9.7771	9.62987
GFT-HS_contig_10886	13.6417	0.00267772	0	0.873993	0	0.291331	5.42914	11.4185	4.27744	7.04168
GFT-HS_contig_10903	4.75935	1.40476e-06	2.73036	3.84518	3.46985	3.34846	19.9048	19.6576	25.662	21.7415
GFT-HS_contig_10932	-2.39125	2.60235e-07	44.0109	31.5841	40.8874	38.8275	20.9473	22.1224	21.5541	21.5413
GFT-HS_contig_10953	-8.04516	8.49959e-12	21.1773	23.064	14.6407	19.6273	4.94037	0.90352	3.5385	3.12746
GFT-HS_contig_10983	2.58809	5.06801e-06	11.7474	11.0293	11.1968	11.3245	43.6769	40.3308	33.7368	39.2482
GFT-HS_contig_11006	2.37977	0.000101141	13.7267	12.1716	8.5284	11.4756	37.3596	30.9089	41.4119	36.5601
GFT-HS_contig_11007	-3.98166	0.00150171	11.1745	7.93254	7.75861	8.95522	2.22537	3.48846	2.9601	2.89131
GFT-HS_contig_11011	-2.54129	0.00179154	18.0185	12.3253	14.9169	15.0869	10.2084	6.58931	6.66656	7.82143
GFT-HS_contig_11035	-2.55435	3.7145e-07	38.3018	36.7297	28.3203	34.4506	17.2016	17.2589	19.1653	17.8752
GFT-HS_contig_11043	-2.41911	4.19255e-09	64.8296	43.6402	52.231	53.5669	26.3954	26.0937	35.7672	29.4187
GFT-HS_contig_1106	-4.3447	0	6499.23	7107.93	7115.32	6907.5	2184.41	2085.13	2079.49	2116.34
GFT-HS_contig_11066	5.85269	1.24992e-22	7.93141	8.68767	8.95962	8.52623	65.2741	69.088	66.999	67.1204
GFT-HS_contig_11067	2.83412	3.35762e-43	120.252	104.728	111.193	112.058	483.632	387.69	398.676	423.333
GFT-HS_contig_11070	8.61214	5.98163e-05	0	2.70006	0	0.900021	10.0635	11.2473	12.814	11.3749
GFT-HS_contig_11085	-3.18229	0.0035668	8.81268	12.411	11.6475	10.957	3.08382	3.75989	6.62628	4.49
GFT-HS_contig_11094	-5.62306	1.12556e-14	36.6454	24.9142	32.1176	31.2258	5.89578	5.39125	10.557	7.28135
GFT-HS_contig_11104	5.8251	1.19835e-23	8.82721	8.28762	10.8975	9.33744	90.4607	64.5616	64.265	73.0958
GFT-HS_contig_11108	2.49112	0.00428795	4.7931	4.5001	8.77144	6.02155	17.8906	19.4271	23.2254	20.1811
GFT-HS_contig_11112	2.82234	0.00145773	5.27241	5.53248	4.09907	4.96799	14.1086	23.4869	19.1739	18.9232
GFT-HS_contig_11130	-6.90168	7.20323e-09	20.361	14.4275	13.6702	16.1529	2.24055	4.50738	2.24668	2.9982
GFT-HS_contig_11131	6.18185	1.1762e-21	5.41239	11.4335	6.87829	7.90804	77.3365	53.3996	66.6961	65.8107
GFT-HS_contig_11150	-2.03609	2.03319e-10	81.1124	77.5438	87.5814	82.0792	53.5215	48.9414	58.3671	53.61
GFT-HS_contig_11157	4.78302	1.14253e-10	6.89774	5.39674	4.67517	5.65655	36.2059	33.1075	40.3389	36.5508
GFT-HS_contig_11166	3.47547	2.58789e-06	5.64478	6.79747	5.61414	6.0188	23.7606	29.9731	30.8585	28.1974
GFT-HS_contig_11179	-2.74326	7.29564e-05	21.7496	17.1529	21.67	20.1909	10.1478	8.81542	10.1756	9.71293
GFT-HS_contig_11197	-5.35084	1.21769e-05	13.434	11.9489	10.7826	12.0552	3.29891	2.26246	3.1012	2.88752
GFT-HS_contig_11248	3.29284	1.84693e-11	12.8464	13.8965	10.7892	12.5107	58.309	53.3192	53.8957	55.1747
GFT-HS_contig_1125	-3.94348	1.33142e-07	20.8682	18.839	22.0322	20.5798	3.74483	9.417	7.37606	6.84596
GFT-HS_contig_11254	3.92739	7.78514e-07	6.50638	3.05433	5.95338	5.17136	27.3213	25.6773	29.353	27.4505
GFT-HS_contig_11257	-2.36322	2.21884e-05	29.3568	34.4528	26.1155	29.975	17.1214	16.9609	16.3507	16.811
GFT-HS_contig_11275	-2.41777	0.00226045	15.8172	12.1849	21.029	16.3437	7.56912	10.3821	8.80965	8.92029
GFT-HS_contig_11282	9.84609	6.27137e-11	3.06413	1.15073	1.24609	1.82031	22.8742	26.7996	25.5992	25.091
GFT-HS_contig_11293	-2.50621	1.07551e-05	61.6415	43.8572	31.8243	45.7744	29.2097	17.9779	25.7491	24.3122
GFT-HS_contig_11298	-2.10365	3.3785e-06	33.7237	49.9083	44.1651	42.599	20.6683	32.3122	27.6969	26.8925
GFT-HS_contig_113	-3.1664	0	3774.03	3761.08	3783.01	3772.71	1582.93	1580.06	1598.2	1587.06
GFT-HS_contig_11310	-2.32845	2.86348e-08	56.3315	45.5932	38.3686	46.7644	28.8075	25.4543	25.7334	26.6651
GFT-HS_contig_11339	4.8775	5.73988e-06	2.77684	2.93299	2.99959	2.90314	22.0657	19.437	16.6743	19.3923
GFT-HS_contig_1135	-2.13905	1.49846e-09	62.5289	66.0015	67.1451	65.2252	37.7626	41.6346	42.1936	40.5303
GFT-HS_contig_11375	3.10704	8.16055e-12	13.189	14.6865	16.2154	14.6969	60.105	61.1774	62.0121	61.0982
GFT-HS_contig_1138	-2.04684	0	655.824	658.24	664.629	659.564	436.639	419.394	431.111	429.048
GFT-HS_contig_11383	-3.17857	2.87364e-06	24.8791	18.9536	21.3915	21.7414	8.78885	8.03675	10.2144	9.01335
GFT-HS_contig_11400	-2.04651	1.09118e-07	48.4697	57.7109	64.0613	56.7473	33.665	39.7139	37.1808	36.8532
GFT-HS_contig_11409	2.38878	3.26468e-05	10.7961	13.4304	12.3481	12.1916	39.9826	39.7278	37.2058	38.972
GFT-HS_contig_11410	-4.38634	0.00238729	9.40923	6.02322	8.69647	8.04297	3.49212	1.36855	2.14389	2.33485
GFT-HS_contig_1143	-2.05948	0.000886402	25.7096	27.1978	25.402	26.1032	15.6278	18.1528	16.6387	16.8064
GFT-HS_contig_11439	-2.93131	1.93213e-10	46.4506	38.6553	37.5654	40.8905	16.4186	21.3944	17.6396	18.4842
GFT-HS_contig_1144	-3.74937	0	1174.98	1306.34	1204.13	1228.48	470.563	393.914	444.142	436.206
GFT-HS_contig_11440	-3.208	4.00199e-28	203.328	176.634	142.304	174.089	72.7718	73.0953	71.0266	72.2979
GFT-HS_contig_11462	2.70909	4.86263e-06	7.77457	9.73243	12.2954	9.93414	37.2817	35.9341	35.0022	36.0726
GFT-HS_contig_11467	-2.70168	0.00196078	22.6026	21.2209	12.1656	18.663	7.75424	8.5088	11.1078	9.12362
GFT-HS_contig_11475	-2.11145	0.000259631	27.6782	25.9863	33.5861	29.0836	17.1838	17.8561	19.767	18.269
GFT-HS_contig_1151	-3.14799	2.1634e-23	779.78	803.204	830.581	804.522	330.584	343.195	346.874	340.218
GFT-HS_contig_11515	2.13095	0.000462909	13.6247	11.3706	13.3389	12.7781	38.848	34.9853	35.413	36.4154
GFT-HS_contig_11533	-2.26854	0.00577624	22.0113	14.0232	12.7876	16.274	9.16953	10.0618	9.19465	9.47533
GFT-HS_contig_11537	2.22244	0.00503721	2.91238	12.3046	8.88282	8.03326	25.4782	20.1915	26.1563	23.942
GFT-HS_contig_1154	-2.18158	0.00226045	22.8305	17.2083	18.9612	19.6667	12.7525	9.60334	13.4322	11.9293
GFT-HS_contig_11575	-2.45534	3.25757e-06	29.0887	31.459	33.6916	31.4131	16.5355	17.8697	16.4578	16.9543
GFT-HS_contig_11626	2.01752	6.79838e-07	31.6345	22.9941	25.9371	26.8552	73.4022	75.8283	67.6354	72.2886
GFT-HS_contig_11640	-4.45827	3.98531e-18	57.941	37.2735	43.6349	46.2831	16.2703	11.4446	13.4463	13.7204
GFT-HS_contig_11650	3.98728	3.30593e-08	4.8141	7.0745	5.95836	5.94899	30.7622	33.9342	31.3011	31.9992
GFT-HS_contig_11670	-2.33636	1.64622e-23	183.913	169.623	152.15	168.562	94.6419	93.4663	100.023	96.0437
GFT-HS_contig_11700	2.47968	0.0038903	6.56564	5.51051	6.57398	6.21671	22.511	20.9029	18.7828	20.7323
GFT-HS_contig_11767	-2.5172	5.47515e-05	23.7458	21.2067	25.9082	23.6203	12.8356	9.88396	14.5159	12.4118
GFT-HS_contig_11785	-2.9277	1.42254e-25	125.221	105.059	107.445	112.575	55.5933	46.0996	51.6895	51.1275
GFT-HS_contig_1181	-2.82567	0.00312521	8.96482	13.0928	17.2159	13.0912	5.80936	7.43712	4.99309	6.07986
GFT-HS_contig_11855	-2.26308	0.00577624	15.8857	18.6433	14.8047	16.4446	9.2648	8.47196	11.0597	9.59883
GFT-HS_contig_11902	5.40387	1.15895e-09	4.38423	2.05811	5.57166	4.00467	37.0758	29.2268	21.9768	29.4264
GFT-HS_contig_1192	-2.29024	1.92228e-19	137.394	120.319	114.421	124.045	75.6988	67.9066	72.5775	72.061
GFT-HS_contig_1193	-4.55626	0	1456.93	1393.47	1397.39	1415.93	449.844	379.494	412.782	414.04
GFT-HS_contig_11951	-5.63263	4.29277e-05	14.5088	8.38268	9.07734	10.6563	3.90542	2.38081	0.932408	2.40621
GFT-HS_contig_11956	5.61288	1.79829e-48	18.3349	13.9352	15.7558	16.0086	118.644	123.158	119.078	120.293
GFT-HS_contig_11960	2.83488	2.85591e-17	28.2322	25.1114	28.4009	27.2482	99.4863	101.116	108.746	103.116
GFT-HS_contig_11968	-6.56611	4.29512e-05	9.66126	7.88755	12.3847	9.97784	1.4699	1.79215	2.45654	1.90619
GFT-HS_contig_11996	-2.10266	0.00135311	63.2332	31.1438	32.6707	42.3492	27.8101	27.6416	25.115	26.8555
GFT-HS_contig_12027	17.4148	3.4534e-116	9.14656	7.1562	8.67913	8.32729	206.264	202.597	177.282	195.381
GFT-HS_contig_12035	-2.55747	0.000140542	24.6834	21.8871	16.2653	20.9452	10.6635	10.7261	11.0746	10.8214
GFT-HS_contig_12040	-2.00866	0.000945284	29.6992	24.23	27.4874	27.1389	20.0686	15.7296	17.9674	17.9219
GFT-HS_contig_12042	2.13911	0.00306659	11.354	7.1066	11.5433	10.0013	25.6043	27.45	32.8835	28.646
GFT-HS_contig_12056	-2.70656	0.000174697	18.3889	17.4779	21.0036	18.9568	8.73863	9.68584	9.29362	9.23936
GFT-HS_contig_12088	-2.97539	2.6752e-16	71.8476	52.8123	63.1676	62.6091	28.0345	30.5444	25.2062	27.9284
GFT-HS_contig_12090	-2.74284	5.36522e-14	64.6707	53.7783	62.9312	60.46	39.8722	21.679	26.2426	29.2646
GFT-HS_contig_12093	-2.53617	1.38566e-15	78.7604	77.5719	72.7814	76.3712	37.4875	42.2242	40.3328	40.0149
GFT-HS_contig_121	-3.23776	0.00294163	11.1918	10.6622	8.19916	10.0177	4.22351	3.86208	3.98757	4.02439
GFT-HS_contig_12118	-2.79444	4.10086e-12	53.4807	53.4302	50.887	52.5993	25.5925	24.1337	25.2043	24.9768
GFT-HS_contig_12125	-2.2827	7.54362e-14	108.625	88.3727	83.6774	93.5583	55.9368	50.4363	57.2081	54.5271
GFT-HS_contig_12127	2.51015	1.17314e-06	18.8599	7.58872	15.0656	13.8381	48.7116	44.5431	46.1439	46.4662
GFT-HS_contig_12128	2.46103	6.65413e-09	19.0464	27.8166	16.1366	20.9998	78.9912	68.8457	59.2289	69.0219
GFT-HS_contig_12134	16.8943	4.704e-07	0	0.728697	0.789083	0.505927	16.2957	14.0734	10.3748	13.5813
GFT-HS_contig_12151	4.97795	0.00587321	1.10797	2.08048	0.563222	1.25056	8.40042	8.86333	9.25651	8.84009
GFT-HS_contig_12192	2.06144	0.000918816	23.2125	15.1607	11.2868	16.5533	55.3289	49.5177	32.0404	45.629
GFT-HS_contig_12205	-3.26869	1.2632e-06	19.25	24.2698	23.4852	22.335	10.9061	6.45302	9.64942	9.00286
GFT-HS_contig_1223	2.77367	3.30772e-73	109.144	124.254	133.754	122.384	457.172	444.36	455.186	452.24
GFT-HS_contig_12234	-2.10533	0.00346312	25.6359	12.894	20.4784	19.6694	11.7474	14.6484	10.7087	12.3682
GFT-HS_contig_12253	2.0356	0.00751284	10.4285	11.2309	9.04319	10.2342	24.686	32.0609	26.9061	27.8843
GFT-HS_contig_12265	2.24288	2.96564e-06	22.8981	15.9504	24.0308	20.9597	72.3729	56.7253	59.2417	62.78
GFT-HS_contig_12286	-2.04258	9.32375e-13	101.336	100.326	99.3844	100.349	61.7992	67.1762	67.0806	65.352
GFT-HS_contig_12295	2.98809	5.42132e-09	10.9459	13.4882	13.2149	12.5497	43.8886	54.7266	52.0104	50.2086
GFT-HS_contig_12300	-2.25853	7.16478e-11	85.472	66.3377	62.1798	71.3298	43.4237	44.1647	38.4013	41.9966
GFT-HS_contig_1231	-6.02122	5.92116e-157	2223.71	1804.71	1757.66	1928.69	429.477	420.264	432.99	427.577
GFT-HS_contig_12327	-7.22945	8.63615e-08	14.2232	13.9344	14.1461	14.1012	3.24596	2.63839	1.54993	2.47809
GFT-HS_contig_12331	5.26033	0.00375193	1.46667	1.37701	0.745561	1.19641	5.98768	11.7328	9.18992	8.97012
GFT-HS_contig_12359	-7.24152	4.42366e-26	62.6639	82.3667	64.9829	70.0045	8.77118	20.0515	9.42343	12.7487
GFT-HS_contig_12368	-2.00395	3.54648e-05	36.2012	43.7236	36.065	38.6632	25.0387	27.3587	24.4689	25.6221
GFT-HS_contig_1237	-3.09291	0.00117436	12.6211	12.5079	14.8811	13.3367	5.11171	5.60913	6.22407	5.6483
GFT-HS_contig_12371	5.1644	1.40269e-06	2.08737	4.40949	2.12218	2.87301	28.6086	16.6982	15.695	20.3339
GFT-HS_contig_12379	2.5875	0.000302918	7.36867	10.3773	11.2373	9.66111	37.2452	31.4381	31.8067	33.4967
GFT-HS_contig_1239	-3.2579	1.75125e-44	542.263	483.015	473.497	499.592	218.595	204.772	189.629	204.332
GFT-HS_contig_124	-3.84706	1.90598e-52	520.868	605.207	596.743	574.273	197.6	203.742	194.486	198.61
GFT-HS_contig_12424	-2.31575	5.83542e-10	58.9076	56.73	57.9082	57.8486	33.3454	34.1879	32.0254	33.1862
GFT-HS_contig_12443	-2.99734	1.40201e-05	21.9969	23.4869	15.7861	20.4233	5.03096	9.66091	12.2515	8.98112
GFT-HS_contig_12449	-3.008	1.34275e-16	54.2346	61.4949	72.5289	62.7528	26.2777	32.0386	24.7463	27.6875
GFT-HS_contig_12471	2.39957	0.00676954	6.01292	5.64536	6.98649	6.21492	14.0273	22.4471	23.6821	20.0522
GFT-HS_contig_12472	-4.04138	1.04371e-12	34.821	34.7881	33.1323	34.2471	8.85228	12.3802	12.3078	11.1801
GFT-HS_contig_12489	-2.37239	4.02402e-06	34.838	34.3236	31.0462	33.4026	20.5689	19.2675	16.1696	18.6687
GFT-HS_contig_12495	-4.98797	6.42874e-10	17.5808	23.5087	27.0818	22.7238	8.69987	7.38714	1.78035	5.95579
GFT-HS_contig_12500	-4.49143	0.00150829	8.75501	9.98121	6.35785	8.36469	1.45887	2.00105	3.65717	2.37237
GFT-HS_contig_12522	-2.682	1.88407e-19	99.5207	85.6223	93.0857	92.7429	48.1221	45.9341	43.8397	45.9653
GFT-HS_contig_12532	-2.70065	5.41805e-18	86.5516	73.4041	79.487	79.8143	40.9962	38.253	38.5517	39.267
GFT-HS_contig_1259	-2.25191	4.34929e-31	217.775	208.756	212.109	212.88	121.343	132.907	123.203	125.818
GFT-HS_contig_12613	2.11931	0.00497239	8.29579	9.6687	9.88827	9.28425	22.6897	27.4606	28.9177	26.356
GFT-HS_contig_12630	2.49206	5.14433e-07	12.823	15.7032	15.5874	14.7045	48.1229	51.1407	47.7423	49.002
GFT-HS_contig_12636	-2.80535	0.000228704	18.9434	15.7528	18.709	17.8017	8.20714	6.92752	9.94789	8.36085
GFT-HS_contig_12658	3.22051	0.00171142	3.59765	3.82809	3.90147	3.77574	18.4642	15.605	15.429	16.4994
GFT-HS_contig_12695	-2.13402	1.56685e-10	83.4352	65.5827	67.0721	72.03	52.5084	39.3226	42.7961	44.8757
GFT-HS_contig_12711	2.69472	0.000278995	8.39663	5.59464	7.43513	7.14213	25.2751	26.2901	26.0232	25.8628
GFT-HS_contig_12715	7.69046	9.40523e-105	16.6233	20.647	20.5975	19.2893	191.476	196.884	207.017	198.459
GFT-HS_contig_12752	15.5992	2.24626e-21	2.39405	1.49847	1.78491	1.89248	43.9353	40.8564	39.202	41.3312
GFT-HS_contig_1277	-2.3946	4.55396e-36	270.23	235.392	246.472	250.698	143.604	136.656	137.91	139.39
GFT-HS_contig_12772	-2.79114	8.87952e-21	105.531	91.1986	89.0024	95.244	48.9581	46.0476	41.0771	45.361
GFT-HS_contig_12795	-9.86831	0.00195532	11.4281	3.69983	4.80771	6.64521	0.919317	0.420323	0.98768	0.775773
GFT-HS_contig_12819	2.00269	0.000304745	18.506	16.7391	15.8317	17.0256	48.7	39.4775	48.4563	45.5446
GFT-HS_contig_12821	-2.19391	1.40827e-06	47.4057	47.6422	40.3897	45.1458	27.2583	29.9108	24.8228	27.3307
GFT-HS_contig_1284	-4.04958	0.00922215	6.73226	3.88968	9.47702	6.69965	2.41622	1.93327	1.94692	2.09881
GFT-HS_contig_12845	2.05852	0.00161316	12.6663	12.9113	11.7737	12.4504	36.7248	34.3541	31.746	34.275
GFT-HS_contig_12885	-2.23946	4.90445e-15	138.528	99.7002	120.95	119.726	68.4519	73.6652	71.3742	71.1638
GFT-HS_contig_12888	-2.24565	4.04822e-06	38.983	34.9733	33.4679	35.8081	22.2303	16.6319	24.6071	21.1564
GFT-HS_contig_12904	-2.68166	0.000174697	22.5758	15.4151	18.7791	18.9234	5.98481	14.2289	7.71583	9.30985
GFT-HS_contig_12910	-2.21699	7.67563e-11	79.6824	66.3422	70.0057	72.0101	41.7372	45.8627	41.9519	43.1839
GFT-HS_contig_12918	-2.34283	1.74078e-08	47.8964	44.9685	47.4464	46.7704	25.7852	30.1282	23.5985	26.504
GFT-HS_contig_12921	3.24472	0.000281126	4.64898	4.3648	4.7265	4.58009	17.4732	20.3857	22.4408	20.0999
GFT-HS_contig_12930	-2.21401	0.000887384	19.2599	24.3561	23.5772	22.3977	15.1297	12.5773	12.4784	13.3951
GFT-HS_contig_1295	-3.18794	1.29994e-05	21.8428	15.8769	19.3416	19.0204	8.21877	8.267	7.06396	7.84991
GFT-HS_contig_12960	2.67352	1.95482e-05	9.35781	9.41333	9.51384	9.42833	38.983	30.3	32.1095	33.7975
GFT-HS_contig_12966	-3.26326	2.74891e-11	46.1749	34.9	34.2491	38.4413	17.6146	13.6292	15.5277	15.5905
GFT-HS_contig_12980	-2.04235	0.00161109	25.2033	22.8739	25.6235	24.5669	16.6588	14.3372	16.8448	15.9469
GFT-HS_contig_12985	2.25796	6.6151e-06	20.953	15.4187	13.8177	16.7298	53.5042	45.9055	52.0422	50.484
GFT-HS_contig_13001	4.78405	9.37528e-05	1.71798	2.15061	2.91104	2.25988	17.3672	11.6053	15.7881	14.9202
GFT-HS_contig_13011	5.21963	1.52492e-13	6.62981	6.22453	5.05526	5.96987	48.3326	33.5894	44.3109	42.0776
GFT-HS_contig_13043	-7.60462	0.000691117	4.69018	7.92626	8.58309	7.06651	0	1.00052	2.35104	1.11719
GFT-HS_contig_1305	-3.18134	0	1823.13	1404.22	1341.92	1523.09	695.886	621.396	601.506	639.596
GFT-HS_contig_13067	-3.85973	0.000258112	17.3562	7.75964	10.9235	12.0131	2.89212	4.40771	4.8334	4.04441
GFT-HS_contig_13080	2.71908	0.000278995	6.4991	8.34986	6.60747	7.15214	29.1261	22.9852	26.291	26.1341
GFT-HS_contig_13082	2.9026	4.50424e-06	10.4906	5.41711	9.06566	8.32444	33.6505	26.8545	36.8101	32.4384
GFT-HS_contig_1309	-2.54854	0.000230031	14.1265	22.0682	24.7909	20.3285	10.5292	11.1912	9.89207	10.5375
GFT-HS_contig_1310	6.21978	0.000364164	1.34714	1.26479	1.3696	1.32717	14.1421	8.62125	12.3801	11.7145
GFT-HS_contig_13173	2.47832	2.10872e-05	11.1878	9.62858	17.0615	12.626	43.4994	33.8104	48.2919	41.8672
GFT-HS_contig_1318	4.46013	6.59248e-82	61.4611	57.3185	68.0526	62.2774	372.981	374.644	363.435	370.353
GFT-HS_contig_1319	-2.03848	0	2060.35	1714.13	1691.92	1822.13	1228.06	1149.13	1201.67	1192.95
GFT-HS_contig_1321	-2.55993	0.00179154	16.7076	14.0226	14.9273	15.2192	7.67721	8.10026	7.71938	7.83228
GFT-HS_contig_13220	5.51008	2.40804e-08	4.22765	3.08717	2.62664	3.31382	23.8344	28.8092	22.173	24.9389
GFT-HS_contig_13232	2.05921	0.00076167	11.812	14.7866	13.3433	13.314	30.6176	32.1971	47.1486	36.6544
GFT-HS_contig_13255	4.88365	9.089e-06	2.40787	2.71282	3.42723	2.84931	20.7838	19.5189	16.8979	19.0668
GFT-HS_contig_13286	6.64747	1.26093e-64	16.3188	15.3212	12.9842	14.8747	150.623	121.084	125.665	132.457
GFT-HS_contig_13354	-4.0912	0.00577624	5.99608	5.62954	10.8374	7.48768	2.33134	3.55306	1.1132	2.33253
GFT-HS_contig_134	-4.29199	0	2090.08	2118.15	2043.31	2083.85	634.475	643.682	661.685	646.614
GFT-HS_contig_13408	2.66391	0.00761595	5.21843	4.89943	3.18326	4.43371	14.6087	16.6982	16.5669	15.9579
GFT-HS_contig_1344	-3.14588	1.56058e-33	121.218	124.552	137.459	127.743	49.9323	57.6393	54.3536	53.9751
GFT-HS_contig_13447	6.17932	9.07723e-07	2.29579	2.15546	2.33407	2.26177	22.4943	18.6103	16.8785	19.3277
GFT-HS_contig_13448	-6.86098	5.97391e-19	38.693	25.781	43.1451	35.8731	5.82359	5.32523	9.38497	6.8446
GFT-HS_contig_13497	-2.75276	8.33085e-05	22.6518	17.2796	18.7115	19.5476	9.90819	7.55025	10.645	9.36781
GFT-HS_contig_13514	2.29699	0.00666365	4.54158	11.3706	4.61731	6.84315	21.1898	19.3765	22.7655	21.1106
GFT-HS_contig_1354	-4.1411	0	3274.53	2804.6	2698.07	2925.74	983.567	919.94	924.946	942.818
GFT-HS_contig_13552	-2.24629	0.001218	20.3867	20.2664	23.165	21.2727	13.2886	12.791	11.5216	12.5338
GFT-HS_contig_13554	-2.03147	0.000118878	36.4715	32.0471	32.3259	33.6148	17.9984	29.9239	17.9695	21.9639
GFT-HS_contig_13579	2.79563	1.6082e-08	15.826	11.2638	13.2353	13.4417	51.5094	50.0963	49.262	50.2892
GFT-HS_contig_13584	3.25399	0.00193388	3.61699	4.32204	2.6744	3.53781	16.1088	15.4317	15.3837	15.6414
GFT-HS_contig_13588	-2.27317	0.000277012	43.1379	30.6007	33.1365	35.6251	26.836	9.20231	26.4289	20.8224
GFT-HS_contig_13613	3.25002	0.000230846	6.15704	4.49608	3.47761	4.71025	17.5554	18.2422	26.291	20.6962
GFT-HS_contig_13623	-7.9316	1.83647e-102	327.769	271.803	268.389	289.32	58.6914	43.0863	43.8135	48.5304
GFT-HS_contig_13644	-2.81243	4.70941e-07	26.6968	30.3817	29.6094	28.896	16.0418	11.2175	13.5174	13.5923
GFT-HS_contig_13658	-2.02818	8.80752e-15	125.274	134.565	119.02	126.286	95.7142	74.6867	78.1521	82.851
GFT-HS_contig_13661	4.27656	0.00145735	1.01258	0	5.14733	2.0533	14.1733	12.9604	9.30556	12.1464
GFT-HS_contig_13665	2.17451	2.87897e-06	17.3546	17.9793	21.9028	19.0789	59.3328	54.8937	51.9959	55.4075
GFT-HS_contig_1367	-2.25513	5.5649e-11	95.9741	80.3899	67.6006	81.3215	55.242	38.1369	50.5719	47.9836
GFT-HS_contig_13672	3.12812	1.47691e-11	16.2659	17.017	11.8123	15.0317	74.8083	54.527	59.4049	62.9134
GFT-HS_contig_13689	-2.00809	3.23034e-15	217.517	180.503	168.156	188.725	132.442	121.959	121.297	125.233
GFT-HS_contig_13693	-2.11407	3.89956e-05	38.4409	32.8469	30.7386	34.0088	21.6637	20.7312	21.6508	21.3486
GFT-HS_contig_13698	7.00216	9.34754e-08	1.25844	2.36302	2.55884	2.0601	17.6146	21.4763	21.0271	20.0393
GFT-HS_contig_13702	-5.09967	1.61639e-14	45.118	29.4167	52.2412	42.2586	7.30932	16.0412	9.42343	10.9246
GFT-HS_contig_13707	-3.01798	6.84256e-06	17.3503	36.3125	37.8517	30.5049	8.85413	16.964	14.1933	13.3371
GFT-HS_contig_1373	-3.232	5.37503e-61	389.172	409.184	379.749	392.702	163.251	167.259	154.646	161.719
GFT-HS_contig_13759	-4.30787	3.56138e-06	14.1312	12.7367	18.3896	15.0858	5.93392	3.01452	4.72236	4.55693
GFT-HS_contig_13792	-2.86747	0.000180362	19.2461	19.5755	14.1318	17.6511	11.2247	6.84274	6.253	8.1068
GFT-HS_contig_13798	3.70916	3.68306e-09	7.45348	6.99786	8.84072	7.76402	37.4324	40.8541	37.8809	38.7225
GFT-HS_contig_13806	2.33084	1.65862e-05	11.3642	20.3691	11.5537	14.429	37.3566	51.7906	45.7447	44.964
GFT-HS_contig_1381	2.25831	0.0072182	25.2827	13.5641	17.1362	18.661	32.2991	47.513	89.5185	56.4436
GFT-HS_contig_13846	43.6981	0.00050411	0	0	0	0	1.67462	7.65659	8.39605	5.90909
GFT-HS_contig_13870	-4.56359	0.00587321	6.96439	6.53866	7.08051	6.86119	2.2155	1.3506	2.11577	1.89396
GFT-HS_contig_13926	3.54311	0.000133025	4.81575	4.52136	3.26403	4.20038	19.6603	21.4023	19.446	20.1695
GFT-HS_contig_13932	3.65066	1.94915e-44	34.464	36.9798	31.1455	34.1964	169.095	161.627	169.101	166.608
GFT-HS_contig_13936	3.21741	0.000433828	3.74067	1.756	7.60609	4.36759	16.3621	21.9442	18.7508	19.0191
GFT-HS_contig_13946	2.37237	0.00793411	7.97739	4.99316	5.40694	6.12583	26.3644	15.5995	16.6617	19.5419
GFT-HS_contig_1395	-2.83076	1.00861e-64	289.371	287.808	304.445	293.875	136.319	138.394	139.75	138.154
GFT-HS_contig_13957	-4.05137	1.37691e-06	14.132	19.5336	19.955	17.8735	5.03677	6.69927	5.5753	5.77044
GFT-HS_contig_13981	46.1078	0.000236533	0	0	0	0	9.95427	7.58536	1.18828	6.24264
GFT-HS_contig_13985	3.03275	2.86288e-10	12.6217	14.9686	11.9317	13.174	49.5912	53.1415	57.7188	53.4838
GFT-HS_contig_13988	-2.88547	0.000632638	15.6752	14.717	13.7757	14.7227	7.7475	4.81746	7.54675	6.7039
GFT-HS_contig_13996	-2.11427	5.50008e-06	47.4457	37.7173	38.0261	41.063	29.085	22.5327	25.7505	25.7894
GFT-HS_contig_13997	-2.45176	6.96118e-08	48.0035	37.7245	36.5125	40.7468	19.9085	26.928	19.3095	22.0487
GFT-HS_contig_1400	3.13262	0.00332116	6.28356	2.94973	1.06472	3.43267	12.2156	16.7553	14.8738	14.6149
GFT-HS_contig_14027	9.93027	1.82365e-14	1.97131	2.54486	2.50523	2.34047	31.9042	32.328	32.321	32.1844
GFT-HS_contig_14029	2.67347	0.00567115	6.46707	4.33696	3.75708	4.8537	20.4749	19.7082	12.3495	17.5109
GFT-HS_contig_14035	2.68356	0.000147829	7.90862	9.28147	6.03036	7.74015	25.3684	30.227	28.0808	27.8921
GFT-HS_contig_1405	-6.89206	5.35127e-180	3947.04	3315.76	3126.13	3462.98	685.677	672.778	653.747	670.734
GFT-HS_contig_1406	-3.44689	0	2096.25	1556.09	1446.15	1699.5	702.581	628.337	646.441	659.12
GFT-HS_contig_14061	2.69232	2.90185e-12	27.9103	22.7862	16.0384	22.245	77.8501	93.1916	68.939	79.9936
GFT-HS_contig_1407	-2.97844	4.99635e-14	74.2477	61.4385	56.2944	63.9935	33.7612	16.1072	35.7461	28.5382
GFT-HS_contig_14071	3.17108	4.99005e-62	112.466	86.9868	94.1953	97.8826	422.287	423.85	395.076	413.738
GFT-HS_contig_14079	3.17827	0.00519958	3.83048	2.39755	3.24529	3.15777	16.3826	10.2141	14.4007	13.6658
GFT-HS_contig_14119	-2.95371	0.00519958	9.81926	7.90202	14.2614	10.6609	3.27243	1.4962	9.3754	4.71468
GFT-HS_contig_14141	5.69026	0.000590823	0	2.00074	2.16654	1.3891	9.94271	10.2283	13.3526	11.1746
GFT-HS_contig_14199	3.15739	0.00011261	5.15393	5.24212	5.23987	5.21197	18.5361	26.5701	21.5292	22.2118
GFT-HS_contig_14219	-2.91163	0.00405925	10.941	9.75855	15.0166	11.9054	3.82857	5.83489	6.39842	5.35396
GFT-HS_contig_14228	-2.43984	3.2429e-08	48.3361	49.086	34.0986	43.8402	26.4645	17.8868	27.1962	23.8492
GFT-HS_contig_14237	-4.70251	6.94014e-27	59.1954	58.7319	74.1111	64.0128	17.1865	17.6457	19.2204	18.0175
GFT-HS_contig_14279	4.00033	4.13581e-08	6.23173	6.2687	5.43055	5.97699	35.306	31.3352	30.1221	32.2544
GFT-HS_contig_14281	2.33524	3.50284e-05	16.0554	15.074	7.59216	12.9072	44.4235	39.4272	37.121	40.3239
GFT-HS_contig_14290	-2.3675	0.00015647	19.423	23.7489	27.5538	23.5752	10.5375	15.4172	13.5853	13.18
GFT-HS_contig_14293	-3.6543	3.25834e-06	16.3821	19.4822	17.7656	17.8767	6.36955	4.65958	8.21185	6.41366
GFT-HS_contig_14295	4.42775	0.00225005	0	4.52136	1.22401	1.91513	9.83017	15.4096	10.0583	11.766
GFT-HS_contig_143	-7.53424	8.35315e-141	2194.08	1768.99	1755.25	1906.11	393.484	305.694	313.908	337.695
GFT-HS_contig_14313	5.25002	5.33349e-26	12.0362	11.3005	12.3714	11.9027	88.8651	79.9908	82.5447	83.8002
GFT-HS_contig_1433	2.51683	1.92142e-91	179.764	185.841	191.322	185.643	642.924	620.123	604.085	622.377
GFT-HS_contig_14344	3.60909	0.000604272	4.34375	2.85475	3.09132	3.42994	20.2668	15.7526	14.5159	16.8451
GFT-HS_contig_14414	10.8481	8.19701e-11	1.48808	0.698556	2.26933	1.48532	25.1682	19.0465	24.2426	22.8191
GFT-HS_contig_14416	-47.2372	6.90261e-09	10.1803	10.2932	8.75771	9.74373	0	0.417632	0	0.139211
GFT-HS_contig_14435	-3.44494	2.17327e-07	21.7565	24.9658	25.8058	24.176	7.0493	11.6029	9.08821	9.24681
GFT-HS_contig_14469	3.8704	0.00844059	0.935168	1.756	2.85228	1.84782	7.63567	11.9696	10.1567	9.92064
GFT-HS_contig_1450	-2.37808	4.07242e-33	392.405	315.17	342.067	349.88	208.295	187.201	192.73	196.076
GFT-HS_contig_1452	-5.93392	3.40024e-52	829.041	946.558	962.134	912.577	206.129	214.99	192.585	204.568
GFT-HS_contig_14526	-3.08904	2.77561e-18	65.61	62.135	71.3443	66.3631	31.9428	27.3837	26.2153	28.5139
GFT-HS_contig_14531	8.47181	2.24301e-104	18.5333	20.4572	19.8609	19.6171	233.999	209.967	223.048	222.338
GFT-HS_contig_14559	51.3392	6.81451e-05	0	0	0	0	8.04575	6.13103	6.72315	6.96664
GFT-HS_contig_14561	-3.26415	4.42007e-05	17.7275	27.0463	20.276	21.6833	12.9237	5.90889	7.40521	8.74594
GFT-HS_contig_14565	7.27967	2.07555e-06	1.92731	1.8095	1.3063	1.68103	19.4833	16.4456	15.5649	17.1646
GFT-HS_contig_1463	2.17427	1.02697e-11	38.7128	35.6135	39.0409	37.7891	104.15	110.722	113.851	109.574
GFT-HS_contig_14639	3.12581	2.98141e-09	11.4051	12.7157	10.1459	11.4222	56.539	44.0977	42.8777	47.8381
GFT-HS_contig_14677	2.3304	1.41397e-25	87.2019	87.4408	84.4342	86.359	294.42	253.723	256.471	268.205
GFT-HS_contig_14685	2.9821	0.00957681	6.6	0	4.47336	3.69112	11.5477	9.38621	23.8938	14.9426
GFT-HS_contig_1470	-2.19172	4.43175e-08	52.9732	44.8026	54.9692	50.915	29.6182	26.3832	36.5755	30.8589
GFT-HS_contig_14712	2.68595	2.02865e-15	30.2174	24.9658	28.2635	27.8156	100.1	103.137	95.9311	99.7227
GFT-HS_contig_14725	-3.11486	7.98429e-05	13.0128	22.602	14.5527	16.7225	6.0714	6.9398	8.15361	7.05494
GFT-HS_contig_14739	2.65391	0.00203137	5.18305	7.29932	5.26947	5.91728	10.5799	29.0237	23.8159	21.1398
GFT-HS_contig_14755	-2.80637	0.000580711	17.6423	13.8032	16.4418	15.9624	3.42976	14.1132	4.91307	7.48533
GFT-HS_contig_14757	-3.86475	6.72388e-13	42.9421	35.4302	38.3662	38.9128	24.2856	6.9398	8.69718	13.3075
GFT-HS_contig_14767	-2.40405	1.90481e-07	35.2185	43.5499	41.4823	40.0836	23.0449	21.0728	22.2468	22.1215
GFT-HS_contig_14772	3.28089	0.00217406	4.7931	1.80004	3.41112	3.33475	16.2134	14.8259	13.6149	14.8847
GFT-HS_contig_14773	-2.20874	0.000548117	25.4833	24.5552	21.8175	23.952	16.4267	9.29872	17.3681	14.3645
GFT-HS_contig_14781	-3.10673	9.45488e-06	20.9742	19.5266	22.2199	20.9069	8.84028	7.89577	9.86579	8.86728
GFT-HS_contig_14783	-3.54935	9.7779e-24	93.3494	93.6874	68.725	85.254	31.289	36.6227	27.789	31.9002
GFT-HS_contig_14784	3.5006	1.57179e-15	16.0088	16.2571	13.1202	15.1287	70.5006	75.0959	67.0089	70.8684
GFT-HS_contig_14796	-4.89258	8.88944e-05	10.2694	12.8555	9.28056	10.8018	3.32738	1.82558	3.33649	2.82982
GFT-HS_contig_148	2.43148	1.12536e-09	23.8891	20.0091	22.5742	22.1574	70.7609	72.8465	72.2134	71.9403
GFT-HS_contig_14801	3.5724	0.000107179	3.49486	3.69137	4.44141	3.87588	14.2678	24.2298	17.8836	18.7937
GFT-HS_contig_14804	2.98246	1.40955e-05	6.98401	7.02545	8.11481	7.37476	28.5123	27.6686	32.508	29.563
GFT-HS_contig_14819	5.37445	6.35143e-27	13.764	12.9226	10.343	12.3432	104.007	82.3405	80.4936	88.947
GFT-HS_contig_14842	-2.32029	1.09545e-13	91.0557	80.548	80.2665	83.9567	55.2539	43.7888	45.2916	48.1115
GFT-HS_contig_14850	-2.50636	7.36382e-12	60.0127	56.7585	60.789	59.1867	32.1694	32.2405	29.6769	31.3623
GFT-HS_contig_14851	3.11953	0.0028207	3.65134	3.42814	3.71222	3.59723	17.0362	12.6574	16.0152	15.2362
GFT-HS_contig_14876	2.50552	0.00314863	5.56	3.91509	9.89223	6.45577	19.4561	23.7215	22.0642	21.7472
GFT-HS_contig_14882	-3.28586	0.00066371	16.1333	10.3276	11.5562	12.6724	5.1323	5.08419	4.90129	5.03926
GFT-HS_contig_14964	-16.5787	1.51031e-10	16.5596	9.32838	17.9581	14.6153	1.28771	0	1.84462	1.04411
GFT-HS_contig_14980	2.29738	4.17321e-07	19.0628	14.9146	22.2071	18.7282	61.6109	55.0678	55.741	57.4732
GFT-HS_contig_1500	-2.47147	0	1524.98	1286.63	1264.73	1358.78	760.323	733.884	706.491	733.566
GFT-HS_contig_15003	-2.29238	0.00498612	16.3609	15.3608	19.3556	17.0257	9.36844	8.88402	11.1835	9.81197
GFT-HS_contig_1502	2.22436	2.61639e-06	17.5459	15.2967	21.661	18.1678	58.4746	47.4552	56.0171	53.9823
GFT-HS_contig_15029	-2.10069	0.000135535	29.2827	32.7128	32.032	31.3425	19.4561	21.3494	18.5803	19.7953
GFT-HS_contig_1505	-2.35082	1.07409e-17	99.414	104.117	110.676	104.736	58.1494	58.7541	60.8343	59.2459
GFT-HS_contig_15079	9.60593	8.08608e-94	14.2819	9.85943	15.8012	13.3142	170.998	172.942	170.554	171.498
GFT-HS_contig_15087	5.98505	1.33292e-05	1.41247	0.994596	3.23105	1.87937	18.1231	16.1955	12.6855	15.668
GFT-HS_contig_15088	-2.39899	4.63973e-06	34.7392	30.8407	29.7925	31.7908	20.1227	16.3842	16.1896	17.5655
GFT-HS_contig_15106	6.89618	1.38105e-71	36.4875	15.4972	15.015	22.3332	234.081	204.783	179.271	206.045
GFT-HS_contig_15129	-41.28	0.00380895	5.2051	7.33038	0	4.1785	0	0	0	0
GFT-HS_contig_15143	-3.36969	1.41468e-07	21.9894	20.9205	30.4043	24.4381	8.20774	9.69443	10.7777	9.55995
GFT-HS_contig_1515	-2.13014	4.27209e-10	79.2814	61.4385	62.6915	67.8038	46.9722	40.7154	39.2507	42.3127
GFT-HS_contig_1519	-2.28642	8.80854e-08	42.9973	50.4612	39.7574	44.4053	26.1576	26.8844	24.3093	25.7838
GFT-HS_contig_15195	-4.03038	0.000954446	8.20153	7.70018	11.9118	9.27118	2.73329	1.2497	4.89425	2.95908
GFT-HS_contig_15209	-2.78089	0.0027382	8.17022	18.6291	14.2396	13.6796	9.53001	4.9797	4.87557	6.46176
GFT-HS_contig_15228	6.71975	2.28379e-07	3.23028	2.02188	1.09471	2.11562	21.9794	20.0985	17.092	19.7233
GFT-HS_contig_15247	2.73188	0.00179154	3.2105	4.52136	8.16007	5.29731	18.7241	19.6901	20.1165	19.5102
GFT-HS_contig_1526	2.26742	0.00265619	7.40298	8.55439	8.10537	8.02091	24.9089	21.8662	26.4043	24.3931
GFT-HS_contig_15271	3.04565	2.805e-06	7.85445	7.86594	7.45305	7.72448	28.7066	34.6277	31.4975	31.6106
GFT-HS_contig_1533	-2.4168	9.19719e-15	88.9827	94.1333	75.1763	86.0975	49.7034	49.4603	42.929	47.3642
GFT-HS_contig_1534	-2.50457	7.20719e-24	160.237	136.665	131.878	142.927	75.9945	73.8736	77.9679	75.9453
GFT-HS_contig_1535	-2.6025	4.66833e-09	62.6047	41.8226	44.0644	49.4972	28.0862	20.5462	27.1573	25.2632
GFT-HS_contig_15410	2.65705	7.16072e-14	30.18	23.5557	22.92	25.5519	102.216	82.2214	87.4889	90.642
GFT-HS_contig_15443	-2.11196	0.001125	25.4088	25.7035	20.5568	23.8897	14.8188	15.6501	14.5006	14.9898
GFT-HS_contig_15509	5.61194	0.00163643	1.83114	0.859601	0.930835	1.20719	9.61154	11.7187	7.6491	9.65978
GFT-HS_contig_15523	2.0499	0.000131785	18.8355	14.5634	17.4599	16.9529	43.9407	49.0438	46.2826	46.4223
GFT-HS_contig_15537	2.24461	0.0029423	10.0044	9.3928	6.44174	8.61297	36.1752	19.5631	22.0097	25.916
GFT-HS_contig_15545	-2.84773	2.60315e-12	45.0681	53.7352	52.5661	50.4565	22.5756	25.0674	22.8684	23.5038
GFT-HS_contig_15583	-2.96835	0.000382084	14.472	12.9966	19.1913	15.5533	8.07334	4.69793	7.88518	6.88548
GFT-HS_contig_15586	3.56431	8.86175e-05	4.7856	3.14514	4.8654	4.26538	21.2119	19.3967	21.19	20.5995
GFT-HS_contig_15599	15.6911	9.39449e-26	2.7426	1.28747	2.78833	2.2728	53.5842	49.7301	45.2531	49.5225
GFT-HS_contig_1560	2.62176	0.00363811	6.7135	4.41218	5.80162	5.64243	16.8363	24.7045	18.2285	19.9231
GFT-HS_contig_15619	-2.37915	1.14545e-10	59.5599	60.0921	53.3228	57.6582	34.2178	34.1341	28.2216	32.1912
GFT-HS_contig_15630	2.82499	0.000776315	4.379	6.16697	5.93601	5.49399	21.2825	22.5751	18.9018	20.9198
GFT-HS_contig_15665	7.75041	1.15893e-40	19.1125	9.49985	17.1452	15.2525	200.641	131.907	142.768	158.439
GFT-HS_contig_1568	-3.02138	6.71708e-37	298.607	245.892	232.229	258.909	114.559	117.189	110.853	114.2
GFT-HS_contig_15776	-2.59869	8.72034e-06	30.58	25.4294	23.0953	26.3683	12.2295	14.9107	13.139	13.4264
GFT-HS_contig_15783	-9.00538	5.52784e-11	17.0415	15.1109	21.1758	17.776	1.10432	4.03926	2.37288	2.50549
GFT-HS_contig_15796	-4.35098	3.66978e-20	69.716	50.5784	48.3262	56.2069	19.0977	16.3367	15.8848	17.1064
GFT-HS_contig_15798	3.66377	1.33143e-15	14.4712	14.6592	12.3895	13.84	74.6261	62.5533	66.4947	67.8914
GFT-HS_contig_15822	-2.37417	1.76188e-14	84.7433	83.8102	79.7176	82.7571	41.8606	49.5368	47.619	46.3388
GFT-HS_contig_15849	-3.34714	3.88996e-05	16.4741	18.3671	15.702	16.8477	7.20596	6.58931	6.02141	6.60556
GFT-HS_contig_15873	-2.17466	0.00569682	17.5136	16.443	17.4055	17.1207	10.329	10.7044	10.1929	10.4088
GFT-HS_contig_15886	-2.67358	9.5746e-08	37.4117	33.2158	32.2475	34.2917	17.0758	16.9158	16.9867	16.9928
GFT-HS_contig_15900	8.95832	4.52434e-10	2.00431	1.34413	2.32883	1.89242	28.0546	21.6836	21.29	23.6761
GFT-HS_contig_15925	2.09001	0.000604636	14.5255	14.3553	12.0473	13.6427	33.886	38.325	42.1542	38.1217
GFT-HS_contig_15965	-6.3423	0.00302207	8.42755	3.39102	12.2401	8.01956	1.40431	1.28414	2.01165	1.5667
GFT-HS_contig_15967	-2.38989	2.65356e-05	25.0718	26.0358	30.7037	27.2704	16.6162	15.3969	13.3294	15.1142
GFT-HS_contig_15990	-6.19561	0.000480701	10.7298	5.03696	12.2723	9.34637	3.1289	1.43057	1.12053	1.89333
GFT-HS_contig_16025	-13.3637	0.00057532	5.3838	5.05469	6.02093	5.48647	1.25597	0	0	0.418656
GFT-HS_contig_16030	5.18597	6.91964e-12	6.116	5.38325	4.66348	5.38758	43.2492	34.6556	35.4478	37.7842
GFT-HS_contig_16056	-2.12918	0.000201862	22.9057	29.5112	32.6367	28.3512	14.0416	19.7949	19.1365	17.6577
GFT-HS_contig_16076	13.2439	2.60438e-23	2.52206	2.95986	2.56411	2.68201	65.4553	38.3335	43.1945	48.9944
GFT-HS_contig_1608	-8.97147	2.51552e-47	70.3104	62.5381	65.4974	66.1153	8.43668	8.97059	11.6638	9.69036
GFT-HS_contig_1609	-3.32579	0	2586.86	2102.55	2055.8	2248.4	917.065	882.012	908.541	902.539
GFT-HS_contig_1612	-2.20713	8.4274e-14	93.6491	91.9421	89.3541	91.6485	54.7137	55.1225	55.826	55.2207
GFT-HS_contig_162	2.33647	0.0029423	7.78892	9.85638	5.85302	7.83277	23.7007	21.6725	28.2923	24.5552
GFT-HS_contig_16223	4.82372	1.29173e-08	5.2051	4.15388	3.70433	4.35444	29.7499	27.4816	28.2658	28.4991
GFT-HS_contig_16230	2.47934	0.000480722	7.95041	10.3773	6.11152	8.14642	27.3685	28.3357	25.5966	27.1002
GFT-HS_contig_16238	3.50649	0.00163027	2.10896	3.08007	4.05002	3.07969	13.3931	16.496	14.2912	14.7268
GFT-HS_contig_16268	-2.43278	1.75568e-06	31.0433	35.2358	34.8583	33.7125	11.8898	26.1925	17.032	18.3714
GFT-HS_contig_16298	-2.49909	5.58585e-08	44.2941	37.5878	37.2386	39.7068	19.8716	22.7138	20.6376	21.0744
GFT-HS_contig_16408	-4.32411	0.009214	3.92051	6.13476	7.97176	6.00901	3.04867	0	2.18359	1.74409
GFT-HS_contig_16436	2.27719	0.00140085	7.78657	9.96898	9.35575	9.0371	31.3759	24.1608	27.2039	27.5802
GFT-HS_contig_16441	-2.30534	0.00197409	15.6398	17.0023	23.4325	18.6915	10.0815	11.4138	10.6593	10.7182
GFT-HS_contig_16445	6.85602	1.90119e-10	3.25319	3.05433	2.48058	2.92936	25.6137	31.2291	25.8198	27.5542
GFT-HS_contig_16449	-2.2187	0.000183965	27.2064	25.5433	26.5536	26.4344	11.4244	23.215	12.7285	15.7893
GFT-HS_contig_1650	-2.21019	1.62805e-06	843.303	873.01	903.212	873.175	521.759	526.991	529.226	525.992
GFT-HS_contig_16504	4.52169	5.74164e-05	3.04929	2.86289	2.21438	2.70885	16.2596	18.1206	16.013	16.7977
GFT-HS_contig_16513	2.30631	0.0002635	12.2935	7.93511	11.7173	10.6486	34.9525	30.3224	33.3793	32.8847
GFT-HS_contig_16523	-2.16791	5.19823e-09	58.7136	57.8807	59.1951	58.5965	40.5205	38.6186	28.6137	35.9176
GFT-HS_contig_16525	3.39389	6.39931e-05	5.12037	4.80737	4.91654	4.94809	24.8857	22.7561	20.4384	22.6934
GFT-HS_contig_16532	3.49844	1.18787e-15	19.0487	12.1358	14.8706	15.3517	75.386	76.554	63.6568	71.8656
GFT-HS_contig_16584	-2.58305	1.43512e-05	29.7305	26.7738	20.3565	25.6203	12.7391	12.9433	13.6864	13.1229
GFT-HS_contig_16610	5.11881	3.28111e-08	3.16345	2.97007	4.82429	3.6526	27.6746	23.6193	25.1075	25.4671
GFT-HS_contig_16611	3.21319	0.000259631	5.46071	5.1269	3.17244	4.58668	26.3881	15.8093	17.5968	19.9314
GFT-HS_contig_1663	-2.46911	8.81604e-05	48.1902	28.4872	22.9847	33.2207	18.0429	15.2298	20.3787	17.8838
GFT-HS_contig_1664	-2.71754	2.41554e-15	69.4821	65.2348	66.6497	67.1222	30.6785	35.5899	32.1399	32.8028
GFT-HS_contig_16752	3.69409	1.10819e-10	6.77673	12.7249	7.75094	9.08421	39.523	56.0182	39.6312	45.0575
GFT-HS_contig_16773	6.46313	1.44452e-16	4.63333	4.3501	10.3633	6.44891	64.8536	61.2805	42.58	56.238
GFT-HS_contig_16777	3.39271	0.00746471	1.35911	3.82809	2.76354	2.65025	14.2678	10.1475	12.4901	12.3018
GFT-HS_contig_16778	2.62128	0.00030722	9.25331	7.03287	6.71971	7.66863	33.408	25.8493	21.7195	26.9922
GFT-HS_contig_16781	-6.02303	5.46473e-07	15.7493	10.6792	14.6776	13.7021	2.55147	3.26637	2.92395	2.91393
GFT-HS_contig_1679	2.15016	7.32542e-49	164.067	176.576	178.475	173.039	488.66	520.982	477.128	495.59
GFT-HS_contig_16794	-2.25802	0.00103774	18.7284	23.0784	23.8009	21.8692	13.9947	12.485	11.9794	12.8197
GFT-HS_contig_16814	2.6507	1.76701e-08	19.0886	13.2621	12.8086	15.0531	48.0937	59.0446	52.9459	53.3614
GFT-HS_contig_16821	8.30187	5.63832e-12	1.0618	0.996898	5.39755	2.48542	33.4401	27.1809	24.8383	28.4864
GFT-HS_contig_16822	7.49926	6.99326e-23	7.5246	6.49946	2.75402	5.5927	53.3638	61.3175	55.5719	56.7511
GFT-HS_contig_1687	-2.37691	1.3204e-19	126.304	108.463	118.404	117.723	64.2324	69.983	63.4295	65.8816
GFT-HS_contig_16870	-2.40539	1.40201e-05	31.3435	33.9548	20.427	28.5751	18.7487	16.7157	11.7501	15.7382
GFT-HS_contig_16873	-2.41854	0.000403762	19.6586	23.242	19.9863	20.9623	10.1913	7.76597	16.4237	11.4603
GFT-HS_contig_16885	-7.25218	1.31369e-29	70.5692	49.0781	55.8023	58.4832	7.62168	11.1511	13.1015	10.6248
GFT-HS_contig_169	-2.09373	1.32961e-12	8987.22	9440.18	9312.39	9246.6	5620.39	6054.31	5968.48	5881.06
GFT-HS_contig_16908	4.47403	0.00225005	1.63968	1.53945	2.50053	1.89322	10.5192	13.1168	11.6439	11.7599
GFT-HS_contig_1692	-2.04348	0	631.74	567.821	592.38	597.314	409.306	375.792	383.22	389.439
GFT-HS_contig_16951	5.33962	0.000234272	3.77531	0	1.27942	1.68491	14.6788	9.39586	13.6676	12.5808
GFT-HS_contig_16957	-2.24303	0.000651745	21.5029	24.4909	22.0407	22.6782	11.9241	14.0996	14.1361	13.3866
GFT-HS_contig_16980	-2.53516	2.9885e-06	32.8425	27.4088	28.9381	29.7298	18.7286	13.2337	14.6337	15.532
GFT-HS_contig_16987	-2.45652	0.000131284	22.559	23.5333	23.8908	23.3277	12.4258	12.6993	12.5646	12.5632
GFT-HS_contig_16989	-2.40574	2.80242e-30	290.331	248.286	240.735	259.784	150.242	143.414	137.929	143.862
GFT-HS_contig_17	10.8002	7.78762e-10	1.63093	1.3611	1.19754	1.39652	22.3	18.5555	23.4663	21.4406
GFT-HS_contig_17005	-2.45872	2.57926e-05	23.1382	25.2466	31.1535	26.5128	11.671	16.0084	15.1512	14.2768
GFT-HS_contig_17009	-2.00814	3.56498e-06	41.1075	45.4978	53.0057	46.537	30.7966	30.3	31.2718	30.7895
GFT-HS_contig_1702	-2.06541	0.00976308	16.4729	17.1112	18.8855	17.4899	9.40284	13.0842	11.1269	11.2047
GFT-HS_contig_17037	3.25102	3.09312e-06	6.30318	5.55922	8.156	6.6728	29.8545	29.337	28.4044	29.1986
GFT-HS_contig_1704	5.71392	0.00384016	1.11606	1.04783	1.13467	1.09952	7.81084	9.92003	9.32408	9.01832
GFT-HS_contig_17045	-3.75492	3.22194e-05	12.8487	21.7139	11.7567	15.4398	4.49615	4.11139	7.51411	5.37389
GFT-HS_contig_1707	2.11868	9.27155e-43	153.407	158.128	152.252	154.596	449.241	431.143	428.569	436.318
GFT-HS_contig_1708	-3.29684	2.52141e-38	528.802	632.516	604.12	588.479	214.403	242.567	255.48	237.483
GFT-HS_contig_17113	2.89034	1.09697e-07	13.1398	7.85057	12.1445	11.045	51.5535	31.8526	44.9086	42.7716
GFT-HS_contig_17149	2.69174	0.00787978	4.76324	2.68324	5.81119	4.41922	24.4464	14.2255	9.55065	16.0742
GFT-HS_contig_17158	-2.08864	6.82724e-09	60.6383	57.5438	69.6042	62.5954	40.3088	36.1639	43.0339	39.8355
GFT-HS_contig_1717	4.34734	2.40325e-09	4.33017	5.88793	6.83127	5.68313	36.5752	30.5785	32.9329	33.3622
GFT-HS_contig_17173	2.69312	2.87841e-05	10.7057	6.70087	8.93066	8.77909	31.0587	35.4279	28.6669	31.7178
GFT-HS_contig_1718	-2.89733	4.34788e-64	508.294	479.576	488.191	492.02	223.248	221.712	233.342	226.101
GFT-HS_contig_17231	-3.7392	5.00141e-07	19.1604	21.587	20.4539	20.4004	7.15178	6.33539	8.00375	7.16364
GFT-HS_contig_17276	-3.06163	0.00519958	11.222	7.90202	12.8353	10.6531	3.27243	4.48859	5.85963	4.54021
GFT-HS_contig_17280	-69.8043	2.1315e-05	15.7187	2.68324	2.9056	7.10251	0	0	0	0
GFT-HS_contig_17295	-4.73451	0.000947915	4.38109	12.3398	9.7991	8.84001	3.06614	1.86917	2.1961	2.37714
GFT-HS_contig_17344	2.1737	0.000816141	7.13783	15.5193	10.3124	10.9898	31.9886	32.8575	31.0719	31.9727
GFT-HS_contig_1735	2.75488	4.39976e-19	36.2909	31.9594	30.3176	32.856	123.383	120.026	118.926	120.778
GFT-HS_contig_17378	-2.47086	0.00422926	15.29	17.6681	11.9576	14.9719	10.9752	10.036	2.94784	7.98636
GFT-HS_contig_17392	28.8609	0.00977002	0	0	0	0	5.79992	2.65179	3.11561	3.85577
GFT-HS_contig_17403	2.5047	0.00197114	6.24081	7.53341	6.34487	6.70637	17.6788	24.7243	25.3245	22.5759
GFT-HS_contig_17448	-4.3236	0.00922215	7.19529	6.27292	6.27023	6.57948	2.39795	1.64456	1.71751	1.92001
GFT-HS_contig_17451	2.74869	2.67116e-11	21.3439	20.0392	16.9653	19.4495	79.6679	66.2275	68.4089	71.4348
GFT-HS_contig_17454	-2.16174	3.59419e-08	46.4251	61.5905	52.3295	53.4484	30.6075	33.3706	34.5699	32.8493
GFT-HS_contig_17462	-2.09877	0.00333923	18.6274	19.3105	24.067	20.6683	12.6744	12.8316	13.6169	13.041
GFT-HS_contig_17463	5.18827	3.82454e-06	1.36518	1.28173	5.55176	2.73289	19.1087	23.2979	15.9675	19.458
GFT-HS_contig_17468	-2.09905	0.00015966	33.0169	29.5225	29.1717	30.5704	18.3391	22.2198	17.4041	19.321
GFT-HS_contig_1749	-3.31948	0	1680.15	1855.53	1848.52	1794.73	708.294	715.712	735.052	719.686
GFT-HS_contig_17522	-4.83537	0.00022455	4.94555	13.9297	15.922	11.5991	3.84577	2.6375	2.7545	3.07925
GFT-HS_contig_17529	-2.36442	2.12428e-09	42.9056	53.4663	58.6901	51.6873	20.9285	31.6186	34.5419	29.0297
GFT-HS_contig_17545	-2.57071	0.000438974	19.2461	14.0542	22.8282	18.7095	8.73029	10.2641	9.82615	9.60685
GFT-HS_contig_17612	-5.783	0.00140206	4.04497	12.9122	5.75738	7.57152	0.943637	2.58866	1.35174	1.62801
GFT-HS_contig_1764	-4.26734	0	1382.81	1479.3	1586.09	1482.73	450.605	439.163	497.389	462.386
GFT-HS_contig_17662	-2.19456	8.15064e-05	30.0339	28.6252	28.6841	29.1144	21.2318	17.4734	14.0666	17.5906
GFT-HS_contig_1767	-2.63392	1.14905e-39	213.641	213.015	188.902	205.186	101.35	105.793	103.863	103.668
GFT-HS_contig_1773	-2.3302	5.90741e-31	603.747	627.867	637.099	622.904	345.755	357.811	364.086	355.884
GFT-HS_contig_17766	-5.76532	0.000215502	11.3259	6.64599	10.0754	9.34911	4.95409	0	1.18278	2.04562
GFT-HS_contig_17783	2.64723	0.00474502	5.25846	4.55725	4.52366	4.77979	19.8164	15.5319	15.883	17.0771
GFT-HS_contig_17786	-4.13828	5.74164e-05	7.89624	10.7833	21.8943	13.5246	3.34925	4.59395	4.79774	4.24698
GFT-HS_contig_17829	-2.24646	0.00666365	18.6764	16.9566	14.606	16.7463	9.09691	10.5075	9.94485	9.84976
GFT-HS_contig_1786	-2.41775	3.08791e-05	67.2958	32.5202	42.2581	47.358	30.0132	24.2781	23.9771	26.0894
GFT-HS_contig_17866	2.4899	2.42733e-09	22.0176	18.949	19.8975	20.288	74.9059	62.6248	64.8919	67.4742
GFT-HS_contig_17898	6.25341	0.000203525	2.3415	0.439673	0.952217	1.24446	9.28608	14.9849	8.99852	11.0898
GFT-HS_contig_179	-2.84769	0.00104047	16.3357	11.7977	13.1404	13.7579	5.33943	7.46736	6.2239	6.34356
GFT-HS_contig_17914	-2.5594	2.4414e-12	55.4472	59.9453	62.7776	59.3901	33.8076	30.9145	27.7238	30.8153
GFT-HS_contig_17941	5.32164	9.25533e-05	1.99869	3.75303	0	1.91724	13.988	8.52734	20.0376	14.1843
GFT-HS_contig_17943	2.83743	0.00420037	5.2051	3.66519	5.29189	4.72073	10.625	20.8194	22.8301	18.0915
GFT-HS_contig_180	-2.61483	1.2159e-25	135.502	130.406	120.793	128.901	66.6534	67.8894	62.1565	65.5664
GFT-HS_contig_18020	-43.2934	0.00084296	3.97143	2.48577	6.72941	4.39554	0	0	0	0
GFT-HS_contig_18036	-2.53166	7.55239e-10	54.182	38.9232	50.495	47.8667	31.121	24.9553	19.2038	25.0934
GFT-HS_contig_18040	3.85511	0.000126077	4.12447	1.65958	4.19324	3.32576	19.2437	14.4546	18.7056	17.468
GFT-HS_contig_18073	5.36179	0.00587321	1.69889	0.531679	1.15148	1.12735	9.24764	7.24824	9.46221	8.6527
GFT-HS_contig_18077	6.1704	0.000136167	2.92631	1.37372	0	1.43334	13.6534	14.0456	9.77913	12.4927
GFT-HS_contig_1814	-3.497	1.14675e-71	719.567	592.423	579.074	630.355	249.611	247.559	224.152	240.441
GFT-HS_contig_18142	-2.48848	0.00162172	19.8715	13.4743	16.8357	16.7272	12.8771	5.88756	7.83963	8.86809
GFT-HS_contig_18166	-2.27019	0.000651745	27.6754	18.523	21.7295	22.6426	15.6613	12.2752	11.6752	13.2039
GFT-HS_contig_18175	3.134	7.80119e-06	6.29218	6.20292	7.67651	6.72387	30.8255	23.4897	30.7522	28.3558
GFT-HS_contig_18182	2.36466	7.14832e-05	16.2443	9.53209	9.08336	11.6199	37.8959	36.8187	35.6247	36.7798
GFT-HS_contig_18190	2.32119	0.000374373	5.16118	14.537	11.8063	10.5015	39.1311	27.5249	31.2612	32.6391
GFT-HS_contig_18199	-3.36051	3.75588e-06	20.5282	19.2734	19.791	19.8642	9.90819	8.68278	4.73111	7.77403
GFT-HS_contig_18206	-4.76675	1.11499e-17	43.4915	43.385	51.1256	46.0007	12.6825	13.0468	12.4901	12.7398
GFT-HS_contig_18220	3.53728	1.03398e-06	5.25429	5.91973	7.47866	6.21756	28.1924	33.0654	27.655	29.6376
GFT-HS_contig_18223	3.31592	7.5309e-06	7.16718	5.91342	5.52022	6.20027	28.1201	30.1152	24.8585	27.6979
GFT-HS_contig_18253	-2.22115	4.92259e-07	51.7507	43.066	37.0687	43.9618	28.81	31.3626	18.6697	26.2807
GFT-HS_contig_18269	-2.28216	0.00144408	14.5212	23.2572	21.7108	19.8298	13.949	9.11091	11.4181	11.4927
GFT-HS_contig_1827	3.04889	0.00265209	3.94944	3.70802	4.0153	3.89092	13.8203	17.4519	16.9691	16.0805
GFT-HS_contig_18274	2.4738	1.9847e-05	12.3377	9.92876	11.6475	11.3047	39.0617	35.719	37.5489	37.4432
GFT-HS_contig_18275	-3.3524	0.00715758	5.1044	10.0204	11.7943	8.97305	4.33013	2.96969	3.10142	3.46708
GFT-HS_contig_18344	-4.57464	1.45749e-26	77.949	81.6284	59.4365	73.0046	17.485	27.1809	18.7853	21.1504
GFT-HS_contig_18355	-2.49088	0.000240231	19.2048	18.0309	25.5327	20.9228	12.0621	12.6056	8.63941	11.1024
GFT-HS_contig_18356	-3.21349	0.000162291	15.3195	14.9362	13.7778	14.6778	7.56001	5.97037	4.43029	5.98689
GFT-HS_contig_18371	4.03375	0.000233485	2.57516	1.81331	4.58167	2.99004	17.2715	14.4202	17.7491	16.4803
GFT-HS_contig_18384	-4.41914	5.37112e-07	15.9826	15.0056	19.4989	16.829	2.48568	7.95538	4.45087	4.96398
GFT-HS_contig_18387	3.70086	1.95345e-08	4.61585	7.58395	9.38562	7.19514	37.6885	41.8483	27.9582	35.8317
GFT-HS_contig_18408	-3.14031	0.000220471	11.5471	13.832	19.836	15.0717	5.10891	6.79522	6.98578	6.29664
GFT-HS_contig_18499	-3.50486	3.00522e-73	214.331	217.49	215.153	215.658	87.1219	71.5843	86.8179	81.8414
GFT-HS_contig_18507	-2.21418	6.68278e-05	39.3336	24.2574	30.1882	31.2597	14.8435	24.2674	17.0749	18.7286
GFT-HS_contig_18515	-2.63687	0.0027382	11.964	13.0299	15.5693	13.521	7.81491	5.61483	6.7968	6.74218
GFT-HS_contig_18526	-3.26122	5.33223e-05	15.3283	16.55	19.4799	17.1194	4.46986	9.80964	6.403	6.89417
GFT-HS_contig_18548	2.54646	1.56879e-06	13.5911	13.2511	12.7548	13.199	43.2912	47.9499	43.6718	44.9709
GFT-HS_contig_18586	-3.28506	6.61291e-08	33.8332	25.6563	41.0122	33.5006	21.2499	8.32776	10.8715	13.483
GFT-HS_contig_18587	2.33083	0.00265619	3.62608	10.2133	9.83079	7.89005	29.6071	23.2058	21.2058	24.6729
GFT-HS_contig_1859	2.33121	7.67469e-10	21.1708	27.8273	27.2634	25.4205	81.2167	76.2737	79.7883	79.0929
GFT-HS_contig_18611	-3.42697	0.00109574	12.4739	9.93694	13.4505	11.9538	5.73181	4.43495	3.47377	4.54684
GFT-HS_contig_18615	4.07401	1.24293e-11	8.61986	10.0198	6.25971	8.2998	41.6543	47.7216	46.9808	45.4522
GFT-HS_contig_18655	-2.31148	0.00314863	15.5081	18.2001	17.2448	16.9843	11.871	6.71984	10.5269	9.70591
GFT-HS_contig_1868	-2.84787	9.69658e-23	202.951	150.003	159.241	170.732	86.083	74.5294	79.038	79.8835
GFT-HS_contig_18749	-2.91379	0.00750669	11.46	9.62685	10.4246	10.5038	4.22124	3.86001	6.04686	4.70937
GFT-HS_contig_18830	-12.9673	1.66675e-11	18.904	14.6163	13.5665	15.6956	2.59414	0	1.85803	1.48406
GFT-HS_contig_1884	-2.13617	2.43397e-07	55.9192	42.1022	46.1405	48.054	34.6612	25.6442	29.3396	29.8816
GFT-HS_contig_18856	-34.6529	0.00535938	2.69427	5.05915	2.7392	3.49754	0	0	0	0
GFT-HS_contig_18891	5.3351	6.56714e-12	7.15321	2.51848	5.45436	5.04202	35.4609	37.1949	36.6038	36.4199
GFT-HS_contig_189	-2.71855	1.9011e-53	494.201	483.791	458.486	478.826	236.567	241.816	225.233	234.539
GFT-HS_contig_18931	-5.49722	0.000122351	10.279	9.65064	7.83778	9.2558	1.49872	2.74093	2.14689	2.12885
GFT-HS_contig_19014	5.21133	0.00023795	1.61799	1.51908	2.46745	1.86817	12.2673	15.5319	12.8416	13.5469
GFT-HS_contig_19018	3.68306	2.47075e-07	5.6201	7.44925	5.71382	6.26106	29.3068	32.4408	31.4862	31.0779
GFT-HS_contig_19019	2.0186	0.0010371	13.3732	14.2298	14.5026	14.0352	40.5571	38.0374	35.0074	37.8673
GFT-HS_contig_19031	-3.28321	3.88996e-05	17.7275	19.4178	13.5173	16.8876	6.89265	4.72711	8.63941	6.75306
GFT-HS_contig_19069	-2.21817	0.000130637	27.1822	24.755	33.4389	28.4587	15.8531	17.6857	17.4862	17.0083
GFT-HS_contig_19073	-2.00864	0.00380895	23.8602	22.8588	21.7827	22.8339	15.9036	15.062	14.2385	15.068
GFT-HS_contig_19090	6.28982	4.9553e-05	0.512228	2.88549	1.04154	1.47975	13.1445	16.3905	9.8426	13.1259
GFT-HS_contig_19101	-2.30705	1.97203e-20	117.729	139.73	152.062	136.507	73.4118	79.7657	82.8917	78.6897
GFT-HS_contig_19108	-9.25191	0.000104741	16.7562	6.55495	5.67852	9.66321	0	1.48936	2.33315	1.27417
GFT-HS_contig_19109	2.2697	0.00477235	5.6893	11.3507	6.50718	7.84907	23.2266	23.5146	24.9538	23.8984
GFT-HS_contig_19111	2.38253	0.0016882	11.6127	4.84568	6.55905	7.67246	16.5555	34.4062	22.6374	24.533
GFT-HS_contig_19126	-4.20731	0.000604272	7.93141	9.10136	11.6475	9.56009	2.05588	3.75989	2.94501	2.92026
GFT-HS_contig_19132	-2.63157	0.000248933	23.0078	18.5936	14.5086	18.7033	10.1913	8.69788	9.24594	9.37837
GFT-HS_contig_19143	-3.21993	0.00200378	16.3821	11.5355	12.4915	13.4697	6.36955	4.36836	5.70267	5.48019
GFT-HS_contig_19171	-4.53774	0.000947915	10.6891	6.98132	8.50483	8.72507	0.542089	0.9914	5.82401	2.4525
GFT-HS_contig_19201	7.60003	3.81519e-08	1.01595	3.81537	1.03289	1.95473	18.9605	22.7561	20.3705	20.6957
GFT-HS_contig_19252	4.09708	0.000792311	4.58372	1.84437	1.33147	2.58652	15.276	14.6672	13.6766	14.54
GFT-HS_contig_1926	-7.46291	4.38679e-94	992.895	1016.04	1010.05	1006.33	176.806	181.415	180.137	179.452
GFT-HS_contig_19264	3.51302	2.89293e-13	18.2777	20.4605	18.5825	19.1069	96.7586	93.7272	78.6995	89.7284
GFT-HS_contig_1929	-3.60974	3.71175e-18	505.406	525.747	524.329	518.494	201.286	191.927	180.315	191.176
GFT-HS_contig_193	7.37637	1.25578e-34	10.9666	8.31619	7.29004	8.85762	103.319	81.4302	78.9344	87.8944
GFT-HS_contig_19306	2.60262	0.000703266	6.93686	8.68376	5.28939	6.97	28.3198	24.0466	20.7668	24.3777
GFT-HS_contig_19312	-2.03689	0.00497239	20.7507	21.533	19.4312	20.5716	14.013	11.0665	15.0551	13.3782
GFT-HS_contig_19347	-2.00869	1.39615e-11	107.277	85.6689	110.319	101.088	61.8463	71.021	67.9906	66.9526
GFT-HS_contig_19348	-2.16116	1.941e-06	44.534	34.843	48.295	42.5573	24.2414	26.917	27.2842	26.1475
GFT-HS_contig_19402	-2.41545	0.00912303	12.0294	17.8327	9.01156	12.9579	6.64649	6.07771	8.4631	7.06243
GFT-HS_contig_19412	-2.31436	0.000483422	22.401	24.4554	19.067	21.9745	15.1914	9.44617	13.0569	12.5648
GFT-HS_contig_19444	-2.22031	0.00167275	20.2368	16.8886	22.8602	19.9952	7.86827	13.7903	14.089	11.9158
GFT-HS_contig_19491	-2.53241	4.04855e-05	23.9209	23.6726	26.2917	24.6284	10.5576	17.2395	10.8025	12.8665
GFT-HS_contig_19492	2.41608	0.000186428	12.1816	7.49317	9.39529	9.69002	35.7675	29.5704	28.7766	31.3715
GFT-HS_contig_19496	5.32908	1.36781e-06	1.66196	4.68109	1.68967	2.67757	21.3241	15.954	21.5214	19.5998
GFT-HS_contig_195	-2.71191	1.01156e-84	381.716	439.555	443.321	421.531	204.474	208.391	207.676	206.847
GFT-HS_contig_1950	-3.1092	8.93853e-10	32.3109	35.4821	37.2492	35.0141	14.4697	13.8469	16.3893	14.9019
GFT-HS_contig_19526	-2.97496	0.00946896	11.1606	8.38268	7.94267	9.16197	2.60361	4.76161	4.66204	4.00909
GFT-HS_contig_19537	4.95222	0.00587321	1.86463	1.40052	0.379145	1.21477	8.26488	5.56877	11.8393	8.55765
GFT-HS_contig_19551	-2.86846	7.00944e-10	40.1852	39.5692	38.8623	39.5389	24.0083	13.5904	17.1958	18.2648
GFT-HS_contig_19554	-2.65813	0.00145773	18.7519	16.2513	10.2655	15.0896	11.7777	4.61562	6.02547	7.47292
GFT-HS_contig_19574	-5.04201	3.43264e-11	26.9104	24.117	23.6283	24.8852	5.70712	6.52341	7.15343	6.46132
GFT-HS_contig_1960	-2.4791	2.67872e-40	222.828	229.957	224.702	225.829	123.829	120.575	119.264	121.223
GFT-HS_contig_19631	8.19073	4.44558e-07	1.6895	0.793112	1.71767	1.4001	21.6776	14.4164	12.7034	16.2658
GFT-HS_contig_19636	2.96735	0.00262555	2.34509	5.28417	4.29155	3.9736	16.4123	17.0089	14.4981	15.9731
GFT-HS_contig_1965	-3.14793	1.63939e-43	168.892	162.23	174.286	168.469	69.3826	71.1418	72.9942	71.1729
GFT-HS_contig_19651	35.1879	0.00316724	0	0	0	0	7.75424	0.886333	5.55391	4.73149
GFT-HS_contig_1966	2.07497	0.000301604	12.0985	15.7654	16.1175	14.6605	38.4432	40.827	42.6961	40.6554
GFT-HS_contig_19673	2.06788	3.4631e-05	20.6157	18.4338	18.4643	19.1713	65.8425	48.69	44.2886	52.9404
GFT-HS_contig_19683	-2.54583	7.96632e-06	32.1895	28.1612	23.0571	27.8026	17.0667	8.58344	17.7247	14.4583
GFT-HS_contig_19697	5.74599	1.36781e-06	3.91692	1.83874	1.70667	2.48745	17.2963	19.0987	22.673	19.6893
GFT-HS_contig_19711	3.1273	0.00136914	2.75495	3.44873	7.46904	4.55757	27.85	10.7744	19.1802	19.2682
GFT-HS_contig_19750	9.30931	3.23964e-74	12.1109	10.2335	10.4659	10.9368	138.44	142.74	129.005	136.728
GFT-HS_contig_1977	-2.34448	1.05105e-22	147.905	130.628	141.453	139.995	80.434	79.5285	78.3743	79.4456
GFT-HS_contig_19777	3.93897	3.37506e-09	7.42233	4.18117	9.0553	6.88627	38.0936	38.0005	33.4852	36.5264
GFT-HS_contig_19792	-2.14046	0.000844444	20.1828	21.8201	30.4681	24.157	15.6946	14.3515	14.8178	14.9546
GFT-HS_contig_198	-2.96736	6.88904e-08	25.5608	29.9615	35.5943	30.3722	11.2032	13.8796	15.5307	13.5378
GFT-HS_contig_19804	-4.34766	9.25533e-05	13.9	9.49113	10.2776	11.2229	4.42184	1.34781	4.22281	3.33082
GFT-HS_contig_1981	-3.8403	4.7028e-99	177.748	186.324	188.796	184.289	64.9239	61.8417	64.6311	63.7989
GFT-HS_contig_19857	47.0884	0.000549955	0	0	0	0	9.67777	2.52845	6.93162	6.37928
GFT-HS_contig_19859	5.27998	6.20817e-06	2.04685	2.69042	2.91338	2.55022	22.4426	13.9725	19.1524	18.5225
GFT-HS_contig_19875	11.743	0.000168039	0.704608	0.661536	0	0.455381	11.5063	9.01854	5.29797	8.6076
GFT-HS_contig_19877	3.87501	2.68549e-09	6.80931	7.55544	6.92285	7.09586	47.6556	32.353	31.0299	37.0128
GFT-HS_contig_19888	3.67995	0.00066371	3.97143	4.66082	1.00941	3.21389	15.0553	15.8849	17.4191	16.1198
GFT-HS_contig_19898	2.05106	0.00497239	9.68144	13.1643	8.82464	10.5568	30.3736	30.623	25.9384	28.9783
GFT-HS_contig_19908	2.07388	0.000467892	12.6203	15.4946	14.8047	14.3066	44.1622	38.3121	36.4971	39.6571
GFT-HS_contig_19919	-2.06292	5.3735e-09	76.45	117.109	104.724	99.4277	56.3202	55.7923	80.0055	64.0394
GFT-HS_contig_19921	2.43586	0.000297694	5.11493	10.9766	10.7719	8.95447	29.8311	31.9546	25.9448	29.2435
GFT-HS_contig_19922	3.95654	6.62597e-11	8.10833	13.5941	3.53294	8.41178	43.2357	51.273	39.6768	44.7285
GFT-HS_contig_19927	5.49331	0.00183659	2.09452	0	2.12944	1.40799	12.2156	10.0532	10.4992	10.9226
GFT-HS_contig_19958	-4.05373	1.80644e-05	14.2534	26.7642	11.1976	17.4051	6.04567	4.83728	5.95398	5.61231
GFT-HS_contig_19994	28.995	0.00977002	0	0	0	0	6.22504	2.27693	3.12104	3.87434
GFT-HS_contig_2	-5.11748	0	7855.77	6824.51	6569.97	7083.42	1892.17	1828.24	1820.81	1847.07
GFT-HS_contig_20008	-4.84799	6.15786e-11	27.8367	25.7563	22.1485	25.2471	6.11746	5.59396	8.76316	6.82486
GFT-HS_contig_20019	-2.25703	0.00924434	9.3374	13.8805	20.5684	14.5954	7.26096	6.63961	11.7014	8.53398
GFT-HS_contig_20058	6.60511	1.33292e-05	1.95243	0.687406	2.48124	1.70702	17.365	16.1393	13.8648	15.7897
GFT-HS_contig_20071	22.7337	1.09385e-70	2.65682	4.73938	3.51145	3.63588	114.973	111.935	112.313	113.074
GFT-HS_contig_20078	-2.73929	5.96777e-16	69.2182	70.8067	67.7465	69.2571	31.9338	34.7107	34.0927	33.5791
GFT-HS_contig_20091	-3.34601	4.24781e-05	18.907	15.4358	14.2077	16.1835	6.712	6.13762	6.18096	6.34353
GFT-HS_contig_20098	-2.06856	0.000157568	34.2013	28.3329	34.7716	32.4353	30.5068	19.3127	12.6059	20.8085
GFT-HS_contig_2010	4.57739	0.00577624	1.36721	2.13939	0.926673	1.47776	8.50539	9.72193	10.2801	9.50248
GFT-HS_contig_2016	-9.04118	3.94435e-20	28.503	34.8511	34.5942	32.6494	4.12364	4.94912	4.98407	4.68561
GFT-HS_contig_20185	3.15038	0.00943543	1.32381	2.48577	5.38353	3.06437	13.8972	5.64798	19.9075	13.1509
GFT-HS_contig_20241	7.61643	0.00123476	1.1	0	1.11834	0.739447	6.41537	10.5595	8.27093	8.41526
GFT-HS_contig_20244	-2.01711	0.00525255	18.029	26.6925	20.4446	21.722	10.5148	20.7092	11.5864	14.2701
GFT-HS_contig_20249	-2.51381	0.000615653	15.3805	19.5368	20.236	18.3844	8.17865	11.3388	9.44822	9.65521
GFT-HS_contig_20256	-3.45179	0.000686462	10.8568	11.892	14.7171	12.4886	2.11062	6.75501	5.291	4.71888
GFT-HS_contig_20283	-2.2969	0.00429128	18.2957	13.4965	17.9365	16.5762	12.1947	7.6664	8.73435	9.53182
GFT-HS_contig_20287	82.2385	2.3401e-06	0	0	0	0	15.1463	13.1576	5.4242	11.2427
GFT-HS_contig_2029	-2.39224	8.6988e-47	617.649	583.017	578.438	593.035	342.935	328.429	319.16	330.175
GFT-HS_contig_20297	-2.2531	1.05414e-05	37.0812	27.1282	35.2515	33.1536	22.469	17.9779	18.1049	19.5172
GFT-HS_contig_2035	-2.63342	0	757.362	683.554	671.832	704.249	381.672	337.39	350.265	356.442
GFT-HS_contig_20362	-4.9564	0.00146611	4.99945	9.38768	9.31849	7.90188	0.97192	0.888748	4.17678	2.01248
GFT-HS_contig_20383	-2.74791	0.00721112	10.7814	11.0426	13.9506	11.9249	3.42976	6.27251	7.36961	5.69063
GFT-HS_contig_20397	10.8067	7.07716e-12	1.14318	2.14659	1.74336	1.67771	22.6685	28.0446	25.7867	25.4999
GFT-HS_contig_20407	-2.22523	1.01078e-07	55.477	44.4634	41.9576	47.2993	27.6202	25.9782	31.0871	28.2285
GFT-HS_contig_20482	2.36079	0.00425443	4.41361	7.69564	8.9744	7.02788	21.3281	22.8656	22.6508	22.2815
GFT-HS_contig_205	-2.99124	0	4099.72	3386.92	3285.02	3590.55	1655.96	1610.28	1541.24	1602.49
GFT-HS_contig_2052	-2.7523	2.01067e-45	452.329	389.42	379.078	406.942	205.334	180.252	205.616	197.068
GFT-HS_contig_20525	-2.51264	0.000133757	26.4	18.5896	26.8402	23.9433	19.2461	9.38621	9.18992	12.6074
GFT-HS_contig_20540	2.74634	0.00521361	4.38248	5.94329	3.46543	4.59707	14.1996	16.6202	20.3407	17.0535
GFT-HS_contig_20555	-3.55735	1.5124e-14	48.7468	48.2679	38.1853	45.0667	17.089	13.6378	19.5838	16.7702
GFT-HS_contig_20567	-5.69191	5.52542e-93	133.518	149.619	162.504	148.547	33.4925	35.2203	35.1834	34.6321
GFT-HS_contig_20619	3.40928	7.07151e-06	7.50671	2.96751	6.42685	5.63369	30.8767	22.7561	24.0956	25.9095
GFT-HS_contig_20625	-3.58301	6.49094e-08	16.7477	32.0302	23.9638	24.2472	10.1293	7.27764	9.32786	8.91159
GFT-HS_contig_20632	3.78899	0.00119663	3.01652	2.12409	3.06682	2.73581	16.2734	10.8589	15.4359	14.1894
GFT-HS_contig_20641	-2.82986	4.60581e-06	18.4423	22.5498	31.3951	24.1291	8.50465	14.1813	11.1078	11.2646
GFT-HS_contig_20654	-2.50113	8.59059e-07	35.9273	29.0244	34.8275	33.2597	20.4661	14.2588	18.1488	17.6246
GFT-HS_contig_20703	3.16661	0.00171142	1.47729	5.54795	4.50578	3.84368	18.9548	15.757	14.8104	16.5074
GFT-HS_contig_20706	20.8011	2.75006e-43	3.11247	1.09583	3.16436	2.45755	78.5092	70.5458	63.3824	70.8125
GFT-HS_contig_20715	-2.49418	6.64709e-05	26.5192	21.0078	24.4338	23.9869	12.5665	15.9108	9.693	12.7234
GFT-HS_contig_20724	-2.00075	3.37187e-05	34.9856	35.8883	47.4252	39.433	28.717	20.0401	29.7699	26.1757
GFT-HS_contig_20779	11.7486	4.64048e-35	5.53484	7.79475	1.40678	4.91212	80.7002	82.6496	71.6731	78.3409
GFT-HS_contig_20784	4.12592	1.34272e-05	2.82712	3.09668	4.79043	3.57141	20.3355	22.1133	17.7143	20.0543
GFT-HS_contig_20798	-11.4363	0.00562223	3.46188	4.33369	7.03922	4.94493	1.34602	0	0	0.448673
GFT-HS_contig_2081	2.24958	0.000285696	8.47561	12.0954	13.0977	11.2229	28.4723	35.7992	37.104	33.7919
GFT-HS_contig_20821	41.9581	0.000501827	0	0	0	0	3.1289	7.15286	6.72315	5.66831
GFT-HS_contig_20856	-2.07993	0.00149783	16.1154	26.9393	27.5733	23.5427	12.3789	17.1889	15.4339	15.0006
GFT-HS_contig_20885	3.53527	0.008112	1.96026	3.06738	1.99294	2.34019	9.90819	8.36335	15.831	11.3675
GFT-HS_contig_209	2.26731	0.0078225	2.69032	7.5776	10.029	6.76564	18.8285	21.9998	20.9778	20.602
GFT-HS_contig_20945	-2.63153	1.60245e-13	68.4626	60.8495	66.82	65.3774	34.0723	32.1302	32.7929	32.9985
GFT-HS_contig_20954	-5.62005	1.50411e-11	29.9328	17.4695	32.0769	26.493	4.71819	4.31443	9.46221	6.16494
GFT-HS_contig_2098	2.13127	7.57008e-05	17.1276	12.7305	16.6877	15.5153	49.1132	38.4402	45.0145	44.1893
GFT-HS_contig_21	-3.7332	0	3297.58	2988.18	2881.33	3055.7	1102.77	1113.61	1058.42	1091.6
GFT-HS_contig_210	-2.29418	3.0048e-18	101.326	121.641	117.021	113.329	62.6805	67.6385	66.771	65.6967
GFT-HS_contig_21006	3.71165	0.00109574	3.58359	2.24302	3.03612	2.95424	16.7201	12.741	15.4685	14.9765
GFT-HS_contig_21028	-2.62442	0.00879411	15.682	10.7079	10.1459	12.1786	4.98874	9.12365	4.16867	6.09369
GFT-HS_contig_21040	-8.02573	3.43479e-06	7.80766	10.9956	13.2297	10.6777	0	2.77592	2.1743	1.65007
GFT-HS_contig_21076	2.80104	8.79601e-07	11.3583	9.84366	10.6594	10.6204	45.8608	43.8001	29.9276	39.8628
GFT-HS_contig_2112	-2.35797	0.000252459	18.0641	27.8627	22.3008	22.7425	18.0605	13.7625	6.46784	12.7636
GFT-HS_contig_2113	3.89933	7.6029e-07	4.14443	3.89109	7.52417	5.18656	26.5881	23.9971	31.4094	27.3315
GFT-HS_contig_21130	4.30727	0.000229374	3.87088	3.63426	0	2.50172	21.0706	8.25748	15.0916	14.8066
GFT-HS_contig_21133	-3.09225	0.00946896	4.49706	12.6665	10.6681	9.27721	3.49701	3.19775	5.00941	3.90139
GFT-HS_contig_21137	-6.14502	5.71184e-11	33.3049	41.2183	23.0865	32.5366	5.29745	1.61471	13.9123	6.94147
GFT-HS_contig_2114	2.2086	3.28811e-32	117.899	117.61	101.76	112.423	333.058	337.305	322.171	330.845
GFT-HS_contig_21165	11.1132	2.52865e-10	2.84465	1.33538	0	1.39334	23.2266	16.6878	26.1421	22.0189
GFT-HS_contig_21173	8.56198	0.00809791	0	0	1.43935	0.479782	6.60546	10.5703	2.36555	6.51379
GFT-HS_contig_21214	6.23137	9.41822e-47	20.8779	12.6834	13.7345	15.7653	154.711	108.724	131.331	131.589
GFT-HS_contig_21272	2.28106	0.00649333	6.52622	7.87793	7.5829	7.32901	26.0996	24.8606	16.3569	22.439
GFT-HS_contig_21294	2.3953	0.00197409	8.87546	6.81784	6.56251	7.4186	25.411	23.2364	22.919	23.8555
GFT-HS_contig_21304	-3.03465	1.40729e-10	47.5113	37.7132	32.0559	39.0935	19.1446	17.967	14.073	17.0616
GFT-HS_contig_21314	6.42908	6.52507e-13	1.51386	4.26396	6.15641	3.97808	35.3163	38.7529	30.354	34.8078
GFT-HS_contig_2132	-2.69151	0	950.412	855.157	799.426	868.332	433.033	417.391	440.154	430.193
GFT-HS_contig_21340	-4.18565	0.00110166	13.3602	12.5435	6.03687	10.6469	1.73153	3.16671	4.96077	3.28634
GFT-HS_contig_21358	34.5048	0.00618817	0	0	0	0	5.1323	2.34655	6.43294	4.63727
GFT-HS_contig_21371	-2.91876	2.4506e-06	19.9125	24.0368	28.9208	24.2901	8.29523	15.1707	9.50622	10.9907
GFT-HS_contig_21398	-4.11359	1.78451e-11	32.1895	27.897	30.2088	30.0984	4.33233	13.2053	11.3776	9.63842
GFT-HS_contig_21400	-6.72346	0.00760099	4.56418	4.28517	5.80035	4.88323	1.33095	1.21705	0	0.849335
GFT-HS_contig_21402	-2.41448	0.000216968	19.1568	26.6456	24.5257	23.4427	17.3796	12.8652	8.29865	12.8478
GFT-HS_contig_21474	-3.40577	1.18788e-21	72.4263	69.8878	68.5205	70.2782	28.7468	21.4586	31.935	27.3801
GFT-HS_contig_21482	2.57842	0.000362522	8.90679	6.50403	8.04916	7.81999	30.0132	26.3892	24.8039	27.0687
GFT-HS_contig_21488	-2.67618	0.000169352	19.8979	20.6481	18.1003	19.5488	10.994	10.0532	7.87438	9.64053
GFT-HS_contig_2150	-2.14449	0	1153.46	1308.23	1359.53	1273.74	764.906	795.867	810.242	790.338
GFT-HS_contig_21507	-8.32067	0.00618817	8.53395	1.33538	7.2302	5.69984	0	0	2.37656	0.792185
GFT-HS_contig_2153	-2.80589	3.4611e-58	414.245	404.021	422.774	413.68	198.577	199.303	190.86	196.247
GFT-HS_contig_21533	-3.71272	0.000678754	10.9214	15.3807	12.4915	12.9312	9.55433	2.91224	1.14053	4.5357
GFT-HS_contig_21552	2.88854	0.00511013	2.60255	2.44346	6.61487	3.88696	13.6607	17.1182	14.8577	15.2122
GFT-HS_contig_21564	-2.11058	0.00201578	17.2843	41.1936	33.7933	30.7571	15.5085	21.272	21.1049	19.2951
GFT-HS_contig_2158	-6.52787	1.59466e-32	67.8437	61.0503	52.8057	60.5666	12.9152	12.0247	11.7733	12.2377
GFT-HS_contig_21610	-57.8539	3.43646e-05	7.45853	4.20156	6.06632	5.9088	0	0	0	0
GFT-HS_contig_21639	2.09633	0.000217672	16.9889	12.1973	15.2401	14.8088	46.6268	39.4389	38.4055	41.4904
GFT-HS_contig_2165	-2.26973	7.44862e-13	148.671	116.675	102.861	122.736	77.7898	66.6221	71.7518	72.0546
GFT-HS_contig_21678	3.55916	3.43355e-11	15.5932	8.94667	8.80733	11.1157	69.7222	45.2758	44.1481	53.0487
GFT-HS_contig_21698	8.17818	2.74946e-08	1.05448	0.990023	3.21619	1.75357	21.5247	20.2451	18.5003	20.09
GFT-HS_contig_2175	2.82629	5.43476e-20	29.3047	30.443	35.4485	31.7321	114.415	122.423	122.186	119.674
GFT-HS_contig_2176	-2.27748	3.00234e-09	51.7148	51.5882	58.2365	53.8465	28.6948	32.3681	33.1539	31.4056
GFT-HS_contig_21794	-5.98282	0.00453901	5.00286	3.52278	6.99363	5.17309	0.729437	1.33403	1.04491	1.03613
GFT-HS_contig_21807	3.2319	2.16171e-05	5.63686	5.29229	7.16357	6.03091	24.6563	27.0556	27.0785	26.2635
GFT-HS_contig_21818	-4.35369	0.000954446	10.8161	6.46221	10.9964	9.4249	4.58771	2.09756	1.64296	2.77608
GFT-HS_contig_21838	2.94599	1.29896e-05	5.76981	8.66737	8.21242	7.54987	25.5743	33.2325	30.8504	29.8857
GFT-HS_contig_21860	-2.72041	0.000376682	13.0436	23.1318	14.7345	16.97	8.45248	7.72916	8.47563	8.21909
GFT-HS_contig_21871	-3.22325	0.00109574	12.1242	11.3831	12.3264	11.9446	3.14269	5.7475	5.62731	4.83916
GFT-HS_contig_2189	-2.41604	3.74678e-38	267.277	245.905	236.606	249.929	133.876	132.798	146.486	137.72
GFT-HS_contig_21899	-5.12129	0.00111831	10.4419	4.20156	15.1658	9.93643	1.73997	3.18215	2.49249	2.47154
GFT-HS_contig_21904	5.44929	0.00970433	0	0.905699	1.96151	0.955735	9.00176	7.20251	6.44744	7.55057
GFT-HS_contig_2191	-2.0381	4.17107e-13	119.132	104.76	100.648	108.18	73.394	69.7978	68.6887	70.6268
GFT-HS_contig_21912	-4.23541	0.00577624	8.6989	8.79539	4.76213	7.41881	0.780514	1.42744	4.47229	2.22675
GFT-HS_contig_21915	-6.98627	2.86107e-08	11.7315	18.3572	13.5173	14.5353	1.82453	4.17098	1.9602	2.6519
GFT-HS_contig_21918	2.90947	6.52654e-06	7.13533	7.65618	9.84513	8.21221	39.2364	33.1607	23.8448	32.0806
GFT-HS_contig_21986	-13.3851	1.55613e-16	26.1285	19.9884	20.661	22.2593	3.38634	2.06437	0.80848	2.0864
GFT-HS_contig_21994	-2.48342	7.68609e-13	73.0755	61.1795	59.6244	64.6265	33.1178	33.2625	37.3304	34.5702
GFT-HS_contig_22067	-2.95201	0.00131931	13.6485	12.1215	12.0009	12.5903	7.31461	2.3607	7.0881	5.5878
GFT-HS_contig_2211	-3.05832	7.88318e-66	403.15	421.107	447.336	423.864	185.404	178.631	189.312	184.449
GFT-HS_contig_22124	-2.0627	0.0011668	28.814	27.0526	21.7346	25.867	14.0943	21.8108	13.9776	16.6276
GFT-HS_contig_22139	-3.14245	8.63912e-08	37.9988	26.3323	24.8351	29.7221	13.719	8.68502	15.1171	12.5071
GFT-HS_contig_22152	2.35979	0.000344584	9.98844	9.73854	10.155	9.96065	34.5044	27.8638	32.0955	31.4879
GFT-HS_contig_22164	-2.41001	0.000345164	18.5333	26.1006	19.8891	21.5077	10.8089	14.2768	10.3224	11.8027
GFT-HS_contig_22168	-4.88689	0.00577624	5.58903	7.49626	6.49397	6.52642	0.931318	3.40648	0.667049	1.66828
GFT-HS_contig_2217	4.00337	2.12484e-36	28.0622	26.8393	28.2635	27.7217	151.121	151.057	142.42	148.199
GFT-HS_contig_2218	-2.47138	3.30909e-77	403.254	418.946	451.561	424.587	229.759	221.752	234.508	228.673
GFT-HS_contig_2223	-4.67133	7.79274e-43	336.344	319.495	344.144	333.328	81.3147	99.2693	104.173	94.9191
GFT-HS_contig_22234	-3.05021	0.000895706	16.3821	11.5355	11.1035	13.0071	6.36955	5.82448	4.56214	5.58539
GFT-HS_contig_22256	-2.61614	0.000356026	18.2567	17.5692	19.0251	18.2837	9.05047	10.2233	8.38889	9.22087
GFT-HS_contig_22277	-2.96781	0.00316724	10.7298	11.3332	12.2723	11.4451	1.56445	5.72229	7.84368	5.04347
GFT-HS_contig_22289	-3.42423	0.00624291	8.61408	12.94	8.75771	10.1039	4.0191	4.59395	2.87865	3.83056
GFT-HS_contig_22293	-3.13085	1.21062e-07	27.5771	29.3436	25.5448	27.4885	13.5816	10.4584	10.7517	11.5972
GFT-HS_contig_22298	14.3876	1.52439e-28	1.35911	1.27603	5.52709	2.72074	68.1683	44.9391	48.825	53.9775
GFT-HS_contig_22306	-4.18494	7.38719e-06	9.21084	18.1604	27.1568	18.176	5.37191	3.92977	7.69517	5.66562
GFT-HS_contig_22328	21.6835	8.10516e-66	2.74876	3.8711	4.19189	3.60392	96.1874	114.343	110.229	106.92
GFT-HS_contig_22410	3.26984	0.00470713	3.5906	2.80926	3.04206	3.14731	13.9607	16.5958	11.4991	14.0185
GFT-HS_contig_22446	3.29609	0.000712778	3.16891	4.0909	4.83262	4.03081	19.4057	17.745	16.8776	18.0094
GFT-HS_contig_22474	-2.5397	3.56138e-06	25.6615	35.1354	40.2212	33.6727	9.97748	23.9496	18.759	17.562
GFT-HS_contig_22475	-2.3315	0.000349666	26.6342	17.5969	23.0667	22.4326	13.8075	13.6781	10.7137	12.7331
GFT-HS_contig_22487	15.1127	7.83204e-15	0	1.90137	2.05893	1.3201	27.1655	31.321	27.0707	28.5191
GFT-HS_contig_225	4.19722	5.73942e-14	10.3714	10.3276	7.98815	9.56238	50.9564	61.3456	49.363	53.8883
GFT-HS_contig_22547	-4.99954	0.000235204	18.2358	5.26801	9.98299	11.1623	3.27243	2.99239	2.34385	2.86956
GFT-HS_contig_22626	2.47597	0.00757315	9.93573	11.4013	3.36713	8.23474	27.0418	32.9703	22.1354	27.3825
GFT-HS_contig_22677	-8.18465	0.000903218	7.36867	4.61216	6.24295	6.07459	1.43251	0.654961	0.513012	0.866827
GFT-HS_contig_22678	-3.12185	0.00669804	13.5911	10.2082	6.90886	10.2361	4.75593	5.79859	2.27093	4.27515
GFT-HS_contig_2268	2.01763	8.81372e-06	27.7332	20.3475	21.8469	23.3092	62.3413	60.1408	65.8263	62.7695
GFT-HS_contig_22689	5.92897	0.009214	0.940923	1.76681	0	0.902578	4.39009	8.02882	11.0053	7.80806
GFT-HS_contig_2269	-2.84644	0	999.689	865.369	840.632	901.897	425.854	410.109	431.704	422.556
GFT-HS_contig_22692	2.04159	0.00524665	11.1356	8.84642	12.1921	10.7247	33.9709	21.0138	32.919	29.3012
GFT-HS_contig_22733	5.56312	1.42644e-06	5.14815	1.93338	1.0468	2.70944	28.8238	18.6697	14.6234	20.7056
GFT-HS_contig_22764	-2.50106	6.35445e-08	49.9574	34.1117	36.9385	40.3358	22.9556	20.9912	20.236	21.3943
GFT-HS_contig_22765	-3.37232	5.61607e-08	23.63	31.3207	21.1976	25.3828	8.1067	8.89556	12.774	9.92542
GFT-HS_contig_22778	-8.98048	4.12894e-06	5.2838	18.603	10.7438	11.5435	1.5408	2.11342	1.10358	1.58593
GFT-HS_contig_22780	28.7007	0.00977002	0	0	0	0	3.63048	3.3198	4.55053	3.83361
GFT-HS_contig_2280	-2.05025	0	568.727	632.632	592.868	598.076	414.669	373.518	376.88	388.356
GFT-HS_contig_22803	-3.14736	0.00396354	9.88222	11.3399	10.047	10.4231	5.76347	3.51351	3.66937	4.31545
GFT-HS_contig_22824	15.8992	0.000180807	0	1.16238	0	0.387458	21.6616	3.96159	5.17166	10.265
GFT-HS_contig_22860	-2.70625	0.00721112	10.7298	8.81468	16.3631	11.9692	7.82225	2.86115	6.72315	5.80218
GFT-HS_contig_22877	-2.88797	1.35661e-12	46.9535	53.126	51.4085	50.496	25.2776	14.1255	30.1748	23.1926
GFT-HS_contig_22940	-6.93215	8.82254e-06	8.84545	10.6775	12.8471	10.79	0	2.69563	3.1671	1.95424
GFT-HS_contig_22972	-3.22162	0.00880915	4.85397	14.8111	12.3373	10.6674	4.24637	2.58866	6.08285	4.30596
GFT-HS_contig_22975	2.71255	0.000827706	9.17399	4.3066	4.66348	6.04803	21.4017	25.6859	19.161	22.0829
GFT-HS_contig_22976	-4.36993	5.52843e-07	16.6335	16.818	20.8133	18.0882	5.47231	6.82365	3.91949	5.40515
GFT-HS_contig_22981	6.18591	0.00249127	0	1.02173	2.2128	1.07818	11.4244	4.643	12.7285	9.59864
GFT-HS_contig_22982	-2.92302	1.14766e-06	27.6361	27.0749	24.4321	26.3811	8.40931	12.8161	14.5558	11.9271
GFT-HS_contig_22985	4.07812	0.00844059	2.25405	0.705422	2.29164	1.75037	16.6516	5.60981	7.53257	9.93133
GFT-HS_contig_22990	-4.37538	0.000376682	9.49689	11.5913	8.68972	9.92596	3.32324	3.03886	2.38025	2.91412
GFT-HS_contig_22997	45.8661	0.000889039	0	0	0	0	4.75593	11.5972	2.27093	6.20801
GFT-HS_contig_230	-2.88097	8.17652e-29	116.517	128.442	124.452	123.137	55.6592	53.0722	61.7394	56.8236
GFT-HS_contig_2302	-2.54392	3.04852e-09	44.0942	45.3549	46.2064	45.2185	23.6977	22.7934	24.2656	23.5856
GFT-HS_contig_2303	-2.50388	5.12373e-27	156.063	148.503	145.801	150.123	93.4786	71.2327	74.5884	79.7666
GFT-HS_contig_23034	-3.8429	0.00690828	7.08417	6.65112	8.40267	7.37932	4.1316	1.25935	1.97282	2.45459
GFT-HS_contig_23053	3.23742	0.00217406	3.43595	2.15061	4.65766	3.41474	14.6953	12.2161	18.1802	15.0305
GFT-HS_contig_23062	-15.5068	2.3373e-11	12.2697	13.292	18.2317	14.5978	0	1.0067	2.36555	1.12408
GFT-HS_contig_23066	4.55503	2.30227e-05	1.68485	2.37278	4.28235	2.77999	21.6179	17.0723	13.3722	17.3541
GFT-HS_contig_23119	-5.43582	2.31557e-13	21.8428	34.6066	29.1468	28.5321	7.96194	5.82448	6.84321	6.87654
GFT-HS_contig_2313	-3.07994	3.75063e-09	30.4416	35.5094	32.8249	32.9253	13.45	12.791	16.1842	14.1418
GFT-HS_contig_2315	-2.77737	0	1045.32	1057.05	1084.92	1062.43	518.242	506.354	503.345	509.314
GFT-HS_contig_23155	3.1363	0.000204532	5.36491	5.59662	4.24228	5.06794	20.164	24.7966	19.4224	21.461
GFT-HS_contig_23167	-2.39682	0.00879411	27.0141	9.1306	17.5773	17.9073	7.56243	10.3729	11.7358	9.89039
GFT-HS_contig_2320	-2.83501	2.32172e-21	146.677	121.853	104.235	124.255	60.486	53.4136	61.1468	58.3488
GFT-HS_contig_23225	3.33013	0.000157537	5.33372	4.17306	4.51888	4.67522	18.6643	23.7043	20.7949	21.0545
GFT-HS_contig_23246	20.8198	3.09781e-86	1.23306	10.4192	3.76087	5.13771	172.594	134.151	128.77	145.172
GFT-HS_contig_23248	-3.00629	7.79994e-12	54.9381	41.0152	39.7035	45.2189	16.2134	22.5919	21.0135	19.9396
GFT-HS_contig_2325	-2.28226	4.62722e-05	32.3161	28.404	24.9907	28.5703	14.2357	18.8845	16.6586	16.5929
GFT-HS_contig_23258	5.0121	8.76068e-12	5.57448	5.98139	5.66743	5.7411	29.7246	50.9642	35.9268	38.8719
GFT-HS_contig_23261	-2.04382	0.000135535	41.3729	25.3329	34.7475	33.8178	15.7365	26.8611	23.2937	21.9638
GFT-HS_contig_2328	-2.07774	4.12006e-07	67.5322	55.6005	45.4201	56.1843	43.6275	34.7226	29.5118	35.954
GFT-HS_contig_23288	-4.44233	3.65071e-05	13.2317	15.1835	8.96823	12.4612	6.85952	1.56813	2.45654	3.62806
GFT-HS_contig_23330	-15.1711	0.00115497	7.67698	2.40257	6.50416	5.5279	0	0	1.06895	0.356318
GFT-HS_contig_23346	4.20797	0.00363145	0	0.715977	4.65185	1.78928	11.5637	12.2009	7.64528	10.4699
GFT-HS_contig_23357	5.58541	0.00235627	1.7883	1.00739	0.727249	1.17431	11.264	8.77418	8.06778	9.36867
GFT-HS_contig_23360	-3.54923	6.74607e-25	95.4954	81.5987	78.5428	85.2123	37.5468	24.0336	34.064	31.8815
GFT-HS_contig_23365	-2.36024	2.74367e-11	64.9537	64.7609	56.6864	62.1337	35.5354	34.3338	35.0564	34.9752
GFT-HS_contig_23414	2.29704	0.000242969	11.4565	12.411	9.85558	11.241	29.8102	38.5389	35.3401	34.5631
GFT-HS_contig_23430	-2.80418	0.0063067	17.9882	13.818	11.6379	14.4814	2.86119	5.23268	12.2958	6.79656
GFT-HS_contig_2344	-2.08617	0.00797811	21.1364	18.57	17.3488	19.0184	11.5355	13.6508	11.0162	12.0675
GFT-HS_contig_23444	-2.32411	6.55779e-06	32.4842	26.2918	38.72	32.4987	22.2118	20.311	13.1015	18.5414
GFT-HS_contig_23486	-4.80833	1.04774e-09	16.3291	26.4807	24.9021	22.5706	6.06035	5.54173	6.82106	6.14105
GFT-HS_contig_23489	11.6504	3.90802e-06	1.17165	1.10003	0	0.757224	16.3998	12.497	10.7673	13.2214
GFT-HS_contig_23509	4.00948	0.000483675	2.8849	2.70855	2.93301	2.84215	18.5078	11.7955	16.4696	15.5909
GFT-HS_contig_23511	2.30705	0.00894022	8.37808	4.80696	7.09815	6.76106	21.7166	19.3617	21.7761	20.9515
GFT-HS_contig_23514	-4.67435	1.73687e-27	70.2367	60.8707	67.0135	66.0403	17.6457	19.2091	19.2588	18.7045
GFT-HS_contig_23531	-3.83949	8.45429e-15	49.0491	38.6599	38.7854	42.1648	18.3645	13.5635	11.6357	14.5212
GFT-HS_contig_2354	-2.67089	3.15527e-18	86.8903	86.6379	84.5727	86.0336	37.3194	47.7761	43.3303	42.8086
GFT-HS_contig_2358	-2.12129	9.38427e-07	47.8839	46.0146	45.7232	46.5406	28.9123	28.9418	29.572	29.142
GFT-HS_contig_2359	-2.55512	5.32259e-08	32.3045	39.6796	44.9433	38.9758	16.4323	22.5392	21.7127	20.2281
GFT-HS_contig_23605	-2.00723	0.00898232	21.8428	11.5355	26.3709	19.9164	17.5163	11.649	10.2648	13.1433
GFT-HS_contig_23649	-3.81368	0.00211727	7.28095	9.1145	13.571	9.98881	4.24637	3.88298	2.02762	3.38566
GFT-HS_contig_2367	-2.06563	7.93873e-10	86.6872	71.4956	70.6035	76.2621	53.9092	48.7851	44.6139	49.1028
GFT-HS_contig_23690	2.75316	0.00129045	9.51377	5.10412	2.76354	5.79381	17.4384	23.1944	23.8448	21.4925
GFT-HS_contig_23692	4.33834	9.83183e-10	7.29335	6.35841	5.2964	6.31605	32.8135	42.7856	35.2536	36.9509
GFT-HS_contig_23703	-7.1598	0.00760099	4.33759	5.09054	5.51239	4.98017	1.26488	1.15663	0	0.80717
GFT-HS_contig_23716	3.40339	5.42966e-05	3.72927	5.8355	5.05526	4.87334	31.8995	14.5849	20.7707	22.4184
GFT-HS_contig_23724	35.8692	0.00618817	0	0	0	0	3.39709	6.21277	4.86628	4.82538
GFT-HS_contig_23727	4.15044	0.000581852	1.18069	2.21704	3.60114	2.33296	9.6404	12.5935	17.7554	13.3297
GFT-HS_contig_23733	4.31743	3.54125e-05	2.10172	5.91973	1.06838	3.02994	18.3863	16.8129	18.4367	17.8786
GFT-HS_contig_23771	2.82255	3.58377e-06	9.30695	14.9795	6.75867	10.3484	32.5678	48.2165	36.6558	39.1467
GFT-HS_contig_23784	-2.94827	0.00520943	17.6909	10.6775	10.2776	12.882	4.42184	5.39125	7.38991	5.73433
GFT-HS_contig_23841	4.66113	1.63261e-12	8.55384	7.02709	8.69647	8.09247	47.393	46.7587	58.0636	50.7384
GFT-HS_contig_23908	2.66902	0.00529931	7.32455	2.5788	5.58501	5.16279	26.6987	17.5781	11.4736	18.5835
GFT-HS_contig_2391	3.30957	3.44784e-06	4.8369	6.55955	7.64953	6.34866	25.7021	28.6617	30.5319	28.2986
GFT-HS_contig_23913	2.0804	0.00552266	8.44751	12.6898	7.72953	9.62228	27.5897	28.8328	23.9953	26.8059
GFT-HS_contig_2394	-2.00597	3.66287e-25	241.529	233.298	233.07	235.966	177.154	141.472	151.167	156.598
GFT-HS_contig_2396	-3.61191	0	2628.54	2409.57	2277.39	2438.5	950.185	878.49	872.548	900.408
GFT-HS_contig_23992	12.0656	2.9676e-23	1.39	1.30503	5.6527	2.78258	56.7469	45.9604	35.9994	46.2356
GFT-HS_contig_24038	-2.94	7.4175e-05	15.9466	21.1367	19.0735	18.7189	8.75325	7.00366	9.40416	8.38702
GFT-HS_contig_24057	-6.55855	5.99932e-09	23.4479	17.4282	14.8993	18.5918	2.2792	6.25247	2.44869	3.66012
GFT-HS_contig_24060	19.3362	1.55627e-06	1.0618	0	0	0.353935	13.6238	12.4579	8.87083	11.6508
GFT-HS_contig_24085	7.51705	7.25991e-05	0	1.06336	2.30295	1.1221	17.1742	14.4965	4.73111	12.1339
GFT-HS_contig_2409	-4.14833	2.37915e-129	254.301	232.384	246.365	244.35	75.4368	76.22	83.3811	78.346
GFT-HS_contig_24150	-2.21092	9.57692e-05	32.8021	28.81	24.7428	28.785	16.0451	18.0579	17.6803	17.2611
GFT-HS_contig_24155	3.10514	0.00461486	2.93474	3.58195	3.58041	3.3657	15.7466	13.147	13.7302	14.2079
GFT-HS_contig_24158	-4.06628	0.00234488	7.33082	6.88269	11.7119	8.64182	2.44312	2.23405	3.49972	2.72563
GFT-HS_contig_24189	3.98074	0.000206806	3.09514	2.90594	3.14675	3.04928	12.997	19.1477	17.5836	16.5761
GFT-HS_contig_24194	-2.78652	0.000493643	19.8089	15.1109	12.587	15.8356	5.77643	5.28212	11.3776	7.47873
GFT-HS_contig_24236	-2.64904	3.71003e-06	29.9384	30.1161	22.8282	27.6276	14.9662	14.8259	11.6127	13.8016
GFT-HS_contig_24299	5.38535	1.28557e-06	2.8849	5.41711	2.93301	3.74501	35.333	16.9239	30.1273	27.4614
GFT-HS_contig_2431	-2.34418	7.08351e-13	78.2602	77.137	72.2033	75.8669	43.8559	40.9941	44.2087	43.0196
GFT-HS_contig_24338	-29.9259	8.45628e-09	5.97265	14.5796	10.93	10.4941	0	0	0.997968	0.332656
GFT-HS_contig_24347	-5.8023	1.33822e-10	21.2227	32.6052	18.6343	24.1541	6.75132	3.08679	6.44744	5.42852
GFT-HS_contig_24354	9.97881	0.00760099	1.112	0	0	0.370666	6.48536	8.30253	3.71607	6.16799
GFT-HS_contig_24395	4.23531	0.000219538	3.34207	3.13778	1.6989	2.72625	17.5424	12.4765	17.4508	15.8232
GFT-HS_contig_24484	5.88404	5.75522e-05	1.01933	1.91404	2.07266	1.66868	10.7008	15.2213	15.3288	13.7503
GFT-HS_contig_24501	-2.08403	0.000164756	26.9427	37.9436	38.3487	34.4117	17.2848	15.8056	32.6384	21.9096
GFT-HS_contig_24507	-2.79675	0.0035767	8.28085	13.328	15.6351	12.4147	6.89932	3.15445	7.41237	5.82205
GFT-HS_contig_24535	-2.10347	0.00182182	21.935	20.5941	23.6126	22.0472	19.5655	12.3862	9.70176	13.8845
GFT-HS_contig_24536	-2.99035	3.70825e-09	64.5941	35.3126	49.0455	49.6507	21.9358	24.4192	19.8099	22.055
GFT-HS_contig_2454	2.25931	5.09812e-05	12.0113	13.6996	15.3776	13.6962	40.9934	40.9967	42.1464	41.3788
GFT-HS_contig_24566	-2.84235	0.00405925	13.9373	13.855	7.50158	11.7646	4.78143	8.74452	2.73973	5.42189
GFT-HS_contig_2462	2.02373	6.22725e-05	26.9479	14.3003	16.6766	19.3083	58.7658	53.7369	44.0482	52.1837
GFT-HS_contig_24648	-11.0669	5.25665e-41	353.966	333.38	373.534	353.627	43.7702	44.2063	39.3046	42.427
GFT-HS_contig_2469	-4.76412	4.6514e-09	27.3109	18.6483	18.0902	21.3498	4.82672	6.17915	6.56849	5.85812
GFT-HS_contig_24708	-4.44346	0.00587321	8.08281	7.58872	5.47839	7.04998	3.14269	2.87375	0	2.00548
GFT-HS_contig_24729	9.4945	3.60627e-13	0.876217	2.46797	3.56331	2.3025	28.6173	27.103	35.1376	30.286
GFT-HS_contig_24736	2.67594	3.18933e-07	8.52828	12.5824	16.1023	12.4043	52.5805	38.9845	41.7318	44.4323
GFT-HS_contig_24757	30.6391	0.00977002	0	0	0	0	5.33974	3.90624	3.05964	4.10187
GFT-HS_contig_2480	2.15968	9.80032e-10	31.8324	30.8664	33.4243	32.041	98.6085	88.5002	89.8103	92.3063
GFT-HS_contig_2481	-2.45378	1.048e-29	315.618	263.52	261.871	280.336	154.601	148.455	153.674	152.244
GFT-HS_contig_2482	-2.44545	6.7639e-09	50.7296	41.2484	48.362	46.78	25.8074	25.2845	25.0859	25.3926
GFT-HS_contig_2485	-2.84501	1.50248e-09	37.1116	41.4134	38.3772	38.9674	16.0785	21.7145	16.654	18.149
GFT-HS_contig_24928	-2.26147	0.000481921	24.1421	20.7775	23.5219	22.8138	12.9067	12.8752	14.2867	13.3562
GFT-HS_contig_24932	2.71339	9.86585e-05	0	7.41604	14.914	7.44333	25.0081	25.2752	31.1101	27.1311
GFT-HS_contig_24976	2.99955	2.46217e-06	8.77055	8.78338	6.53898	8.03097	38.1929	23.6988	35.1712	32.3543
GFT-HS_contig_24982	5.29535	1.73488e-10	7.37675	4.40734	1.36359	4.38256	33.6357	30.042	30.8144	31.4974
GFT-HS_contig_24992	-7.50191	0.00618817	2.85794	5.36648	7.26399	5.1628	0	0	2.38766	0.795887
GFT-HS_contig_24998	4.87956	0.00577624	1.62228	0	2.474	1.36543	13.246	3.4607	11.5203	9.40899
GFT-HS_contig_25005	-2.23797	0.00666365	12.8009	21.3661	15.9064	16.6911	11.6133	6.06829	11.8828	9.8548
GFT-HS_contig_25012	-3.69727	0.00394036	11.3259	9.66689	6.28078	9.0912	2.40199	1.09822	6.02141	3.17387
GFT-HS_contig_25024	3.54397	0.00946896	3.13106	2.93966	1.06109	2.37727	15.8261	6.67926	12.2072	11.5708
GFT-HS_contig_25067	4.69138	1.9536e-05	3.88317	0.91145	3.94792	2.91418	21.5149	17.6029	17.032	18.7166
GFT-HS_contig_2507	-3.68542	2.21054e-72	201.793	207.792	194.422	201.336	67.1545	74.0596	76.7406	72.6515
GFT-HS_contig_25091	-4.74702	3.23222e-20	33.3049	49.7462	56.9468	46.666	5.29745	20.9912	12.6475	12.9787
GFT-HS_contig_2516	3.63156	7.21934e-08	6.99771	4.92746	8.53727	6.82081	35.9144	36.9461	27.1849	33.3485
GFT-HS_contig_252	-2.79472	1.74687e-56	655.623	582.923	543.944	594.163	279.375	285.152	285.777	283.434
GFT-HS_contig_2522	-2.29445	0	3265.96	2791.44	2794.84	2950.75	1786.34	1665.99	1695.12	1715.82
GFT-HS_contig_25240	-2.21738	0.00226045	19.2251	20.8702	19.5457	19.8804	14.0155	11.5345	10.0385	11.8628
GFT-HS_contig_25257	-2.02239	0.00380895	26.7854	22.3538	19.6676	22.9356	14.7538	16.6657	13.6753	15.0316
GFT-HS_contig_25280	-5.90899	0.00029326	10.3661	8.75919	5.26947	8.13158	1.20913	2.21133	1.73207	1.71751
GFT-HS_contig_253	-3.89394	0	2897.58	2486.3	2413.29	2599.05	908.11	899.91	863.815	890.612
GFT-HS_contig_25355	3.67673	0.000248156	4.6687	4.38331	5.93318	4.99506	20.4215	19.9188	34.129	24.8231
GFT-HS_contig_25356	2.18877	4.97326e-05	14.456	17.7484	12.436	14.8801	50.5858	39.1405	40.8768	43.5344
GFT-HS_contig_25384	4.499	0.00554539	1.25328	2.35333	1.27418	1.62693	8.77118	9.35735	12.5646	10.231
GFT-HS_contig_25423	4.7494	0.000147099	1.77791	2.50384	2.71133	2.33102	15.5536	16.1189	14.1108	15.2611
GFT-HS_contig_2543	-2.19122	0.00292147	14.5782	34.9423	42.3715	30.6307	11.6031	23.0496	20.7765	18.4764
GFT-HS_contig_2544	-2.29011	9.74588e-68	406.883	422.96	445.041	424.961	240.631	254.768	245.634	247.011
GFT-HS_contig_2548	-3.10612	4.21541e-13	53.0053	44.7886	46.4276	48.0738	29.0112	16.526	16.0101	20.5157
GFT-HS_contig_25515	4.8759	8.0492e-09	5.42198	2.03622	5.51239	4.32353	35.4165	27.7592	22.6489	28.6082
GFT-HS_contig_2553	-3.15881	0	1255.4	1264.13	1331.66	1283.73	551.152	543.908	528.165	541.075
GFT-HS_contig_25551	-3.37624	0.00294163	12.1242	10.1183	8.21759	10.1534	6.28537	4.31063	1.12546	3.90715
GFT-HS_contig_2556	-2.06394	9.3612e-15	112.241	121.868	112.56	115.556	78.8202	75.74	68.8934	74.4845
GFT-HS_contig_25629	2.53296	0.00226045	4.8733	9.15081	4.33524	6.11979	23.4481	20.7918	18.3213	20.8537
GFT-HS_contig_25658	3.33565	0.00147258	2.10896	5.28012	2.85884	3.41598	14.7598	21.7447	9.98427	15.4963
GFT-HS_contig_2567	-2.21661	2.2469e-22	311.493	373.391	396.065	360.316	194.475	213.399	240.532	216.135
GFT-HS_contig_25671	-5.32948	3.32696e-05	11.7115	20.7694	10.5838	14.3549	6.0714	0	4.34859	3.47333
GFT-HS_contig_257	2.08974	0.00934611	8.81378	8.63479	7.59715	8.34857	25.4782	21.4586	23.2109	23.3826
GFT-HS_contig_25710	3.80955	0.00547428	1.68022	0.788755	4.27059	2.24652	6.85952	11.649	16.8448	11.7844
GFT-HS_contig_25777	44.5958	0.000236317	0	0	0	0	7.16255	7.85953	3.07807	6.03338
GFT-HS_contig_25781	5.93949	2.29736e-05	1.41247	1.98919	2.15403	1.8519	16.4755	21.8451	7.67029	15.3303
GFT-HS_contig_2580	2.18993	0.00538727	7.07052	9.95746	7.63769	8.22189	25.9446	23.0959	23.3821	24.1408
GFT-HS_contig_2584	2.20187	0.000433193	14.2097	11.5135	9.49914	11.7408	32.4681	34.8801	36.4274	34.5919
GFT-HS_contig_25872	-2.34501	0.00133346	34.472	24.0126	21.4803	26.6549	19.4561	11.8608	13.9353	15.084
GFT-HS_contig_25896	6.19177	3.26595e-06	4.34375	0	1.76647	2.03674	24.3201	12.9727	15.2417	17.5115
GFT-HS_contig_2590	-2.03185	2.87399e-27	231.735	225.465	231.653	229.618	144.866	151.443	154.963	150.424
GFT-HS_contig_25917	3.18689	0.00104047	3.91215	4.89734	3.31449	4.04133	15.2109	18.082	19.0657	17.4528
GFT-HS_contig_25931	2.52826	0.00924434	5.3767	3.78602	6.14965	5.10412	20.3826	17.2046	14.5988	17.3953
GFT-HS_contig_25935	-4.20339	3.40004e-28	87.6845	73.063	78.0033	79.5836	21.7341	23.3814	30.218	25.1112
GFT-HS_contig_25958	-10.3438	1.79478e-05	8.30226	9.09388	7.03391	8.14335	1.614	0	1.15602	0.92334
GFT-HS_contig_25985	2.07853	0.000604636	11.2737	14.5538	17.1926	14.34	32.8751	46.5958	40.0291	39.8333
GFT-HS_contig_2600	-2.95827	1.11956e-08	46.7828	27.8536	33.642	36.0928	18.6333	14.6047	15.2525	16.1635
GFT-HS_contig_26007	7.83796	7.92301e-09	1.40705	2.64209	1.90735	1.9855	21.336	22.5118	21.1594	21.6691
GFT-HS_contig_26022	6.12434	2.61801e-05	2.64762	2.48577	0	1.71113	13.8972	11.296	18.8015	14.6649
GFT-HS_contig_26023	2.49039	2.71435e-15	40.5801	36.7388	35.3629	37.5606	113.263	137.579	123.502	124.781
GFT-HS_contig_2603	-3.05159	7.49964e-18	70.6386	61.6591	67.457	66.5849	26.8508	30.8117	29.2246	28.9624
GFT-HS_contig_26042	-6.0781	1.47994e-17	51.323	32.1238	45.6565	43.0344	6.23592	13.6855	8.03957	9.32033
GFT-HS_contig_26047	-4.8223	7.59637e-20	50.5653	50.8654	37.9443	46.4583	11.2345	12.8414	14.0816	12.7191
GFT-HS_contig_26128	18.6951	2.72881e-19	0	2.54077	1.37566	1.30548	45.7706	27.4214	31.6524	34.9481
GFT-HS_contig_2615	-2.58178	1.49058e-51	263.738	273.018	271.372	269.376	144.534	130.711	141.321	138.855
GFT-HS_contig_26181	2.12022	0.00678722	5.16554	12.6094	8.40267	8.72587	22.896	26.4463	25.0301	24.7908
GFT-HS_contig_26191	3.54939	0.000158526	2.59887	2.44	7.9266	4.32182	19.1989	28.6439	14.4748	20.7725
GFT-HS_contig_26196	33.3327	1.5138e-68	2.35835	2.21419	2.39768	2.32341	110.034	109.003	103.768	107.602
GFT-HS_contig_26204	-8.57509	0.000294706	6.83897	6.42092	6.95301	6.73763	1.1396	0	1.63246	0.92402
GFT-HS_contig_26209	3.13616	6.58162e-17	24.2841	20.2664	21.9458	22.1654	110.156	87.2986	81.1524	92.8689
GFT-HS_contig_26229	-5.87968	2.54708e-05	12.4816	9.37491	8.88282	10.2465	2.91179	2.66262	1.04277	2.20573
GFT-HS_contig_26246	2.35442	0.006795	1.90529	5.36648	10.6539	5.97521	17.7792	18.2899	20.6931	18.9207
GFT-HS_contig_26283	8.38233	1.6061e-08	1.33537	2.50748	1.35764	1.7335	26.4795	15.6676	18.9657	20.371
GFT-HS_contig_26295	-4.19871	1.45351e-05	15.0134	12.6119	15.2638	14.2964	2.76508	5.89973	4.62108	4.42863
GFT-HS_contig_26373	-53.7235	6.54545e-05	4.33759	4.75117	7.34985	5.47954	0	0	0	0
GFT-HS_contig_26416	-3.22444	0.00330427	12.9211	20.2188	7.29809	13.4793	6.69849	6.12527	3.59831	5.47402
GFT-HS_contig_26433	3.04439	0.000180362	4.15113	5.1965	7.03391	5.46051	19.368	23.6142	24.2764	22.4195
GFT-HS_contig_26461	5.64945	2.30791e-05	1.18069	1.10852	3.60114	1.96345	20.658	8.81542	16.7689	15.4141
GFT-HS_contig_2649	5.28307	0.0029423	3.75983	0	0	1.25328	5.84746	6.68382	15.7057	9.41233
GFT-HS_contig_26504	-3.24855	0.00294163	9.75216	13.734	7.08198	10.1894	4.8751	4.45791	2.90979	4.08094
GFT-HS_contig_26507	-5.28965	4.57011e-24	53.3523	46.4258	56.8879	52.222	18.2142	11.1037	9.78433	13.0341
GFT-HS_contig_26512	-9.76464	1.98862e-05	5.56	10.4402	8.47906	8.15977	0	2.96519	0	0.988396
GFT-HS_contig_26541	-5.52086	0.008095	10.8568	3.39771	7.35855	7.20435	3.16593	0.965002	0.755857	1.62893
GFT-HS_contig_26552	-2.28647	0.0050027	19.918	20.9005	10.7206	17.1797	9.56653	7.49818	12.725	9.92992
GFT-HS_contig_26560	-5.3381	0.00916965	8.86376	5.54795	4.50578	6.30583	0	3.15141	1.2342	1.46187
GFT-HS_contig_26607	-4.16589	0.000417705	16.1721	8.28192	11.9576	12.1372	1.71488	4.70438	4.91307	3.77745
GFT-HS_contig_2663	3.67444	0.000444788	3.04007	3.5129	3.32851	3.29383	16.9119	16.4623	16.0855	16.4866
GFT-HS_contig_2665	-2.01892	3.03213e-24	515.642	439.57	425.967	460.393	323.895	295.803	292.48	304.06
GFT-HS_contig_26664	2.70936	0.00361398	4.48387	5.05173	5.47036	5.00199	9.41423	22.9563	22.4762	18.2823
GFT-HS_contig_2673	-3.57591	0.000134113	17.6312	12.4829	9.99108	13.3684	5.73139	4.31606	4.58801	4.87849
GFT-HS_contig_26759	-2.6817	0.00943543	14.4635	6.78968	10.5033	10.5855	4.8202	5.50964	5.17864	5.16949
GFT-HS_contig_26794	4.55225	0.000958495	0	4.06283	1.4665	1.84311	10.0951	9.23124	15.6662	11.6642
GFT-HS_contig_26809	2.96501	3.27646e-07	11.7615	9.03483	8.69647	9.83094	43.6515	38.7755	34.8382	39.0884
GFT-HS_contig_26819	3.25898	3.36433e-11	8.37808	22.2868	14.1963	14.9537	73.2935	58.0852	64.1616	65.1801
GFT-HS_contig_26831	-2.41947	1.95427e-05	28.6	30.9827	25.7218	28.4349	11.5477	22.2922	12.8659	15.5686
GFT-HS_contig_26832	16.9029	5.42132e-09	0	0	2.40076	0.800254	24.7896	15.1122	20.7146	20.2054
GFT-HS_contig_26839	12.4104	1.78415e-17	0	4.90781	1.32863	2.07881	42.6814	33.4534	31.662	35.9323
GFT-HS_contig_26859	37.3582	0.00380895	0	0	0	0	0	10.4255	4.6663	5.03061
GFT-HS_contig_2686	-2.50957	0.00492463	14.9281	16.5638	11.4977	14.3299	7.38717	7.23751	7.9365	7.5204
GFT-HS_contig_26874	9.53773	4.85261e-05	0	1.19628	1.29541	0.830563	13.3761	12.2314	9.58049	11.7293
GFT-HS_contig_2689	-3.63964	7.61861e-14	44.7358	39.8321	39.5029	41.357	14.9439	15.2332	14.9147	15.0306
GFT-HS_contig_26942	-3.93569	0.0061337	11.8069	4.43408	16.8053	11.0155	4.1316	3.77804	2.95923	3.62295
GFT-HS_contig_26975	125.53	7.17632e-12	0	0	0	0	18.8354	19.3765	13.4907	17.2342
GFT-HS_contig_27010	2.81506	1.16385e-05	7.32455	6.01721	12.1009	8.48087	29.9026	30.2733	35.9507	32.0422
GFT-HS_contig_27016	17.9726	4.43811e-07	0	1.29327	0	0.431091	17.6741	8.81542	11.5081	12.6659
GFT-HS_contig_2703	2.33223	2.0418e-10	25.2177	27.1886	28.3148	26.907	83.719	76.9981	90.5234	83.7469
GFT-HS_contig_27051	3.03801	8.33085e-05	4.94365	5.30451	7.89812	6.04876	30.4797	19.5853	24.1909	24.752
GFT-HS_contig_27067	-4.11469	0.00374385	5.34615	7.02709	10.8706	7.74794	2.49437	1.14046	3.57314	2.40266
GFT-HS_contig_27079	36.4467	0.00156725	0	0	0	0	4.73489	4.3297	5.65221	4.9056
GFT-HS_contig_27080	-3.60341	7.34821e-07	18.2957	18.4043	25.2439	20.648	6.09735	5.57557	10.9179	7.53028
GFT-HS_contig_27081	4.52821	0.00374385	1.14962	1.07935	2.33758	1.52219	6.70479	9.80964	12.4859	9.66676
GFT-HS_contig_27097	-7.44561	1.59698e-21	38.5138	42.6682	32.8911	38.0244	5.39085	8.21588	6.43526	6.68067
GFT-HS_contig_27129	5.33676	2.43652e-23	14.6199	8.00696	8.67048	10.4325	79.5813	66.2737	78.3743	74.7431
GFT-HS_contig_27136	-2.37166	3.42027e-06	34.9087	32.7747	31.2318	32.9717	17.9162	16.383	20.9983	18.4325
GFT-HS_contig_27137	4.70856	0.00922215	0	2.41266	1.3063	1.23965	10.491	6.85232	7.51411	8.28582
GFT-HS_contig_27143	5.54905	0.00150829	1.76423	1.65638	0.597882	1.3395	12.3471	9.40877	9.82615	10.5273
GFT-HS_contig_27173	-2.22954	2.70806e-05	32.0465	27.5378	34.7897	31.458	16.4726	19.6977	19.9664	18.7122
GFT-HS_contig_27179	83.7199	1.03224e-40	0	0	1.31181	0.43727	61.7067	66.0599	52.8207	60.1958
GFT-HS_contig_27211	-3.79368	0.00577624	7.58181	4.74556	10.2776	7.53501	1.47395	4.04344	2.1114	2.54293
GFT-HS_contig_27218	7.41064	1.77762e-05	0	2.46443	1.33433	1.26625	13.7779	15.3986	10.9648	13.3804
GFT-HS_contig_27238	6.26368	6.14297e-09	2.16368	2.70855	3.66626	2.84616	27.7616	21.5396	24.1019	24.4677
GFT-HS_contig_2726	-6.85122	7.59465e-07	11.0428	16.3491	10.7951	12.729	2.47705	3.1711	1.41933	2.35583
GFT-HS_contig_27265	34.3498	3.68167e-35	0	2.56345	1.38794	1.31713	89.1737	49.508	55.8862	64.856
GFT-HS_contig_27283	-3.20095	6.62597e-11	66.3836	53.1301	38.724	52.7459	22.8488	25.5365	17.2744	21.8866
GFT-HS_contig_27285	5.14451	0.000954446	1.94777	0.914352	1.98025	1.61412	10.2237	12.4651	12.2044	11.6311
GFT-HS_contig_27298	12.4534	3.78791e-05	0	0	1.47345	0.491151	13.524	10.8208	4.84322	9.72934
GFT-HS_contig_2732	-2.64954	1.36961e-06	29.2593	29.5691	28.9208	29.2497	14.6944	13.8704	15.2779	14.6142
GFT-HS_contig_2737	-2.66782	0.00721112	8.42245	10.949	15.8084	11.7266	2.64498	5.1828	9.47224	5.76667
GFT-HS_contig_27399	6.56092	8.09701e-06	2.6438	0.827397	1.79192	1.75437	22.6147	13.1596	12.5163	16.0969
GFT-HS_contig_27415	2.05348	0.00130358	9.23169	13.0011	14.0784	12.1037	36.3425	34.4633	28.9222	33.2427
GFT-HS_contig_2747	-2.23236	5.6457e-26	190.546	173.101	170.881	178.176	106.428	106.65	105.602	106.227
GFT-HS_contig_27512	16.6737	2.21141e-11	2.75495	0	0	0.918318	24.101	20.5693	23.0162	22.5622
GFT-HS_contig_27530	-3.04222	3.04667e-35	139.577	154.871	157.384	150.611	66.6028	60.9032	69.9654	65.8238
GFT-HS_contig_27539	-2.2053	0.0035668	24.7338	15.8331	16.0021	18.8563	14.4252	11.9916	7.51411	11.3103
GFT-HS_contig_27567	2.41955	8.52491e-10	20.7556	27.2816	22.5085	23.5153	87.1562	67.8907	72.8291	75.9587
GFT-HS_contig_27584	3.06826	0.000139627	1.45619	4.10152	10.3633	5.307	30.5738	17.0851	18.2486	21.9692
GFT-HS_contig_27589	3.18963	1.29912e-06	7.59751	4.45818	10.6208	7.55882	28.8014	37.4792	30.9432	32.408
GFT-HS_contig_2773	-2.83899	7.47477e-44	281.644	240.174	240.294	254.038	117.007	121.486	118.981	119.158
GFT-HS_contig_2774	-2.52376	5.32259e-08	36.0526	39.1187	41.0435	38.7383	18.1306	22.1055	20.8316	20.3559
GFT-HS_contig_27756	2.66453	0.0023852	3.26709	7.36171	7.97176	6.20019	12.9569	28.5748	25.1113	22.2143
GFT-HS_contig_27778	-3.89579	0.00192857	5.38854	7.58872	17.8048	10.2607	3.14269	1.43688	5.62731	3.40229
GFT-HS_contig_2780	3.41127	1.30018e-17	17.0554	16.5747	21.5986	18.4096	81.6699	90.9576	79.2437	83.957
GFT-HS_contig_27809	-3.82624	1.399e-05	17.516	10.2783	18.55	15.4481	7.6617	3.89225	4.26816	5.27404
GFT-HS_contig_27831	3.81961	1.56192e-05	4.70461	5.52128	3.58729	4.6044	30.1819	22.581	18.6697	23.8109
GFT-HS_contig_2784	3.6573	1.24272e-91	83.0941	70.7502	68.0625	73.9689	368.075	361.335	352.725	360.712
GFT-HS_contig_27864	3.41648	7.07151e-06	4.33759	8.14487	4.40991	5.63079	30.357	18.5061	28.9906	25.9513
GFT-HS_contig_27962	4.48949	6.4933e-25	18.1663	14.2132	13.3389	15.2395	103.595	81.8118	89.3758	91.594
GFT-HS_contig_27974	31.8324	0.00535938	0	0	0	0	3.36505	4.61562	4.82037	4.26701
GFT-HS_contig_27987	-2.1923	0.00103774	20.8251	16.4649	27.8583	21.7161	15.3417	9.35256	14.6512	13.1151
GFT-HS_contig_27988	-2.82903	1.47509e-06	23.63	30.0157	29.6767	27.7741	11.3494	14.8259	12.774	12.9831
GFT-HS_contig_27992	6.62238	0.00222638	0.904733	0	1.83964	0.91479	8.44248	6.75501	11.3379	8.84512
GFT-HS_contig_280	-2.78703	2.09325e-28	120.395	133.409	128.864	127.556	59.9434	58.978	63.6424	60.8546
GFT-HS_contig_28015	2.67882	1.74011e-08	19.0174	17.1407	9.28056	15.1462	55.0126	48.6822	59.1035	54.2661
GFT-HS_contig_28024	-4.78732	1.1398e-05	11.2795	12.9433	21.661	15.2946	5.84746	1.33676	5.23524	4.13982
GFT-HS_contig_28028	-4.71047	2.12996e-06	16.833	15.804	11.4091	14.6821	3.27243	2.99239	5.85963	4.04148
GFT-HS_contig_28078	-4.17216	0.000954446	9.42736	7.74469	10.7826	9.31822	4.12364	2.51384	1.96902	2.86883
GFT-HS_contig_28084	8.3114	3.03968e-06	1.74743	0	1.77656	1.17466	14.2678	10.2511	17.5186	14.0125
GFT-HS_contig_28127	2.19238	0.00182238	4.8928	16.078	12.436	11.1356	41.3766	30.0077	26.5699	32.6514
GFT-HS_contig_282	-2.68275	0	1069.62	938.349	883.063	963.678	518.829	463.22	455.445	479.165
GFT-HS_contig_28206	-3.87639	0.00234488	6.26639	8.23667	11.4676	8.65688	1.46186	4.01029	3.14114	2.8711
GFT-HS_contig_2827	-2.40064	1.67595e-29	165.57	176.806	175.064	172.48	98.746	96.1313	91.8957	95.591
GFT-HS_contig_28296	83.6635	2.00476e-07	0	0	0	0	14.2678	8.69788	11.3547	11.4401
GFT-HS_contig_2830	4.1361	2.19143e-73	323.409	288.72	251.514	287.881	1693.8	1519.08	1551.54	1588.14
GFT-HS_contig_28305	6.69857	0.00222638	0	0	2.66866	0.889553	9.18527	12.5989	4.38592	8.72335
GFT-HS_contig_2835	7.75721	5.18438e-40	7.26653	5.68528	12.9285	8.62676	99.592	74.9224	95.6152	90.0432
GFT-HS_contig_28378	-4.29881	0.00374385	8.84545	5.93196	8.99294	7.92345	1.47395	1.34781	4.22281	2.34819
GFT-HS_contig_28386	-6.25174	0.00199294	3.80664	10.7218	9.03025	7.85291	1.48006	0	3.18025	1.55344
GFT-HS_contig_28433	-47.4668	0.000449714	5.68401	5.33656	3.46727	4.82928	0	0	0	0
GFT-HS_contig_28471	-4.26137	1.0018e-05	21.0091	23.0124	11.8664	18.6293	9.53001	3.73478	3.90045	5.72175
GFT-HS_contig_28484	7.37541	0.00772214	0.784102	0	0.797176	0.527093	4.57301	8.36335	5.24061	6.05899
GFT-HS_contig_2850	-2.27183	5.25278e-26	316.53	261.082	268.476	282.029	169.656	171.987	154.633	165.425
GFT-HS_contig_28502	55.827	5.51457e-05	0	0	0	0	11.4652	5.82448	5.47457	7.58808
GFT-HS_contig_28531	29.7862	0.00977002	0	0	0	0	4.26328	2.59897	5.08924	3.98383
GFT-HS_contig_28548	-2.6162	0.00623485	9.14786	14.7234	13.2863	12.3858	7.62168	5.57557	5.45897	6.21874
GFT-HS_contig_28557	-5.16127	0.00222403	5.68401	11.7404	5.77879	7.73441	1.326	2.42506	1.89948	1.88351
GFT-HS_contig_28559	3.98959	0.00893834	0	4.82532	0	1.60844	8.99231	8.22279	9.661	8.9587
GFT-HS_contig_28628	9.86054	6.81258e-06	0	2.6584	0	0.886132	16.5136	9.0603	13.0105	12.8615
GFT-HS_contig_28654	34.6537	0.00291745	0	0	0	0	6.28537	4.31063	3.37638	4.65746
GFT-HS_contig_28669	20.1855	1.40829e-14	1.34714	1.26479	0	0.870641	31.4269	28.7375	18.0074	26.0572
GFT-HS_contig_28728	3.53055	1.89026e-07	5.62132	10.5554	4.57204	6.91625	39.3413	26.3814	32.8742	32.8657
GFT-HS_contig_28738	2.77884	0.00253172	6.71034	2.70006	5.84763	5.08601	24.5996	17.3821	15.2167	19.0661
GFT-HS_contig_28773	147.304	1.76179e-52	0	1.41432	0	0.47144	115.97	107.652	114.525	112.716
GFT-HS_contig_28783	10.5415	1.68218e-80	14.7019	13.8032	9.9647	12.8233	203.499	154.722	185.878	181.366
GFT-HS_contig_28842	5.49466	0.009214	1.44929	1.3607	0	0.936661	6.76199	10.8208	4.84322	7.47534
GFT-HS_contig_28862	2.13181	0.00976308	7.45853	7.0026	8.84671	7.76928	24.6496	21.2143	20.7707	22.2116
GFT-HS_contig_28872	-4.06374	0.00150171	10.8826	7.15212	8.85121	8.96196	2.53875	2.3215	3.63672	2.83233
GFT-HS_contig_28891	8.3828	0.00830156	0	1.35428	0	0.451426	8.41261	6.15416	3.61528	6.06069
GFT-HS_contig_28898	5.63273	3.45249e-06	2.83148	1.9938	2.15902	2.3281	21.4677	15.1005	17.7417	18.1033
GFT-HS_contig_28930	-2.04873	0.00161109	19.4831	23.064	31.0038	24.5169	13.833	15.3598	18.4002	15.8644
GFT-HS_contig_2894	-2.50661	1.63555e-54	662.108	618.857	603.105	628.023	336.235	329.552	335.461	333.749
GFT-HS_contig_2895	-4.18375	1.67896e-21	49.4795	73.8709	74.2199	65.8568	17.0305	28.5507	16.9416	20.841
GFT-HS_contig_2896	2.31746	3.07739e-13	33.9189	38.5629	34.4844	35.6554	115.91	105.143	109.586	110.213
GFT-HS_contig_2903	-2.27748	3.74092e-07	43.0563	42.8686	36.8518	40.9256	23.3592	22.4282	25.7655	23.851
GFT-HS_contig_29094	4.42669	6.32295e-05	2.79695	2.62598	3.79145	3.07146	19.5747	15.9108	20.2514	18.579
GFT-HS_contig_29118	6.27986	4.91514e-06	1.14962	2.1587	2.33758	1.88197	12.0686	17.1669	20.1695	16.4683
GFT-HS_contig_2917	-2.70818	9.37287e-79	453.814	422.025	452.03	442.623	210.195	232.979	209.618	217.597
GFT-HS_contig_2918	-2.74914	0.00511013	12.232	12.578	11.2516	12.0205	2.71767	6.21277	8.27268	5.73438
GFT-HS_contig_29188	3.38535	0.000215727	5.61673	4.10152	3.17244	4.2969	21.8385	17.9727	19.2913	19.7008
GFT-HS_contig_29209	2.46674	1.02287e-05	15.5731	13.292	10.0754	12.9802	46.2382	46.8115	35.4833	42.8443
GFT-HS_contig_2921	-4.70592	5.57952e-29	71.9529	61.0589	73.1527	68.7215	19.368	23.6142	15.0282	19.3368
GFT-HS_contig_2922	-3.35056	0.00175169	11.6619	13.3821	6.58684	10.5436	3.02284	2.76416	6.49525	4.09408
GFT-HS_contig_29222	4.2331	0.00725388	1.18069	3.32556	1.20038	1.90221	16.5264	10.0748	6.90486	11.1687
GFT-HS_contig_29224	3.07448	4.06284e-06	6.29218	4.72604	12.7942	7.93747	23.4861	34.8989	39.9516	32.7789
GFT-HS_contig_29245	4.45707	0.000229374	1.25844	3.54453	2.55884	2.45393	10.2752	20.134	14.719	15.0427
GFT-HS_contig_2927	4.14424	0.0031953	3.29025	1.63542	1.3774	2.10102	14.4484	10.3219	11.3187	12.0297
GFT-HS_contig_29282	-2.87322	0.00051081	13.0887	23.4601	13.307	16.6186	5.55167	6.34573	10.9349	7.61078
GFT-HS_contig_29291	-3.9129	0.0067396	4.69018	12.3297	10.4904	9.17012	5.47078	2.00105	1.56736	3.01306
GFT-HS_contig_293	-2.27936	1.71262e-48	328.545	336.935	364.489	343.323	198.351	203.712	199.377	200.48
GFT-HS_contig_29374	-2.61511	0.000954446	19.3544	14.537	15.7417	16.5444	9.03025	4.12874	11.8577	8.3389
GFT-HS_contig_29403	9.03859	0.00453901	0	1.35428	0	0.451426	5.04757	6.15416	8.43565	6.54579
GFT-HS_contig_296	-3.36386	0	2349.78	2013.72	1979.5	2114.33	857.965	810.916	846.888	838.59
GFT-HS_contig_2965	-2.13026	4.15051e-10	70.2001	67.5685	68.5466	68.7717	46.5382	39.593	42.6151	42.9154
GFT-HS_contig_2968	-22.5652	0	2732.83	2353.67	2293.6	2460.03	137.408	152.328	146.277	145.338
GFT-HS_contig_2974	-4.24217	5.77969e-67	338.373	320.864	314.699	324.646	105.057	98.5347	101.865	101.819
GFT-HS_contig_300	2.54217	1.65426e-29	73.6969	61.5039	60.2851	65.162	222.975	221.061	218.443	220.827
GFT-HS_contig_3024	-3.60246	9.87953e-09	29.9617	25.4511	24.1756	26.5295	6.65682	10.1453	12.3171	9.70639
GFT-HS_contig_3026	-2.12724	4.4632e-17	184.451	159.089	145.355	162.965	106.03	91.3089	108.754	102.031
GFT-HS_contig_3028	3.24904	6.635e-18	20.9829	18.0855	25.1797	21.416	93.4869	91.724	93.6855	92.9655
GFT-HS_contig_3031	2.06993	3.53172e-06	16.3795	25.2541	27.0413	22.8916	60.121	63.3108	66.2866	63.2395
GFT-HS_contig_3033	-2.19659	2.30837e-16	97.9839	123.498	115.092	112.191	66.275	69.0899	68.4218	67.9289
GFT-HS_contig_304	-3.40301	0	1863.3	1537.22	1495.18	1631.9	687.185	618.723	614.328	640.079
GFT-HS_contig_3045	-2.38607	3.14793e-19	107.244	114.977	109.757	110.659	61.5756	56.3063	67.1479	61.6766
GFT-HS_contig_3057	12.1609	1.10263e-14	2.13633	2.00574	1.24111	1.79439	37.7342	28.3202	25.752	30.6021
GFT-HS_contig_3060	-2.26368	0.000185829	22.0499	27.5055	27.0484	25.5346	14.6107	14.1333	16.0864	14.9435
GFT-HS_contig_3072	10.3434	3.15078e-33	43.2991	36.9823	37.2956	39.1923	553.456	538.165	531.81	541.144
GFT-HS_contig_3089	-2.41177	0.00065169	20.8089	25.4828	13.7973	20.0297	11.6084	7.72001	13.6054	10.978
GFT-HS_contig_309	-2.20393	0	4526.61	3944.01	3800.39	4090.34	2518.98	2449.46	2460.94	2476.46
GFT-HS_contig_3090	-2.16349	3.46348e-37	274.963	269.121	277.41	273.831	168.946	168.443	168.043	168.477
GFT-HS_contig_3093	-2.03072	3.85094e-21	481.464	401.807	396.917	426.729	293.41	258.185	289.079	280.225
GFT-HS_contig_3100	39.1264	6.37992e-13	0	0	0.866013	0.288671	22.8523	18.1711	19.926	20.3165
GFT-HS_contig_3103	-2.07485	2.52454e-27	401.281	344.577	342.281	362.713	237.085	215.959	245.864	232.969
GFT-HS_contig_3108	-3.23005	6.28251e-15	58.8362	48.5087	46.9992	51.4481	17.878	21.0943	24.3707	21.1143
GFT-HS_contig_311	3.64723	5.74361e-12	11.5086	10.0333	10.3076	10.6165	57.2118	50.27	48.3031	51.9283
GFT-HS_contig_3116	-2.27074	5.52376e-25	157.653	161.992	162.652	160.766	91.6319	92.973	97.9964	94.2004
GFT-HS_contig_3136	-2.03668	4.27567e-40	415.34	395.436	379.761	396.845	251.071	267.168	260.208	259.482
GFT-HS_contig_3156	2.98021	7.08351e-13	19.9579	18.5297	16.0071	18.1649	79.1506	71.4311	66.51	72.3639
GFT-HS_contig_3158	4.77219	7.33212e-24	12.7186	13.6717	12.5559	12.9821	90.9475	80.8054	77.3061	83.0197
GFT-HS_contig_3162	2.20102	7.56653e-06	17.1762	17.4124	18.6411	17.7432	47.3217	53.7249	55.4625	52.1697
GFT-HS_contig_3192	-6.88805	4.00379e-100	158.121	142.853	151.658	150.877	31.3195	33.4126	22.4324	29.0548
GFT-HS_contig_3198	-2.91417	1.44032e-50	241.295	246.452	222.851	236.866	108.68	110.529	105.286	108.165
GFT-HS_contig_3210	-2.48655	8.94298e-81	435.078	455.245	440.471	443.598	239.22	222.655	250.584	237.487
GFT-HS_contig_3217	4.72746	4.85665e-77	95.5624	89.9569	90.5084	92.0092	618.936	569.726	550.668	579.777
GFT-HS_contig_3225	3.18307	1.10739e-05	5.86948	6.39239	6.92212	6.39467	29.7132	26.4192	26.0874	27.4066
GFT-HS_contig_3232	-3.27424	1.92502e-42	295.619	244.433	235.854	258.635	111.123	98.8983	105.716	105.246
GFT-HS_contig_3234	4.30594	2.45075e-06	4.571	2.57495	4.18249	3.77615	25.0593	19.502	21.7673	22.1095
GFT-HS_contig_3250	-2.32007	2.47796e-59	390.008	380.899	397.397	389.435	228.374	226.125	215.861	223.454
GFT-HS_contig_3255	-2.42432	1.57738e-11	58.2359	63.6733	58.9571	60.2888	30.3814	34.3338	34.3856	33.0336
GFT-HS_contig_3260	-2.25964	9.92658e-16	113.838	113.166	91.908	106.304	65.0903	58.3298	64.3362	62.5854
GFT-HS_contig_3274	3.06963	8.66455e-06	5.83122	6.87528	8.27225	6.99292	29.4214	28.6394	28.5503	28.8704
GFT-HS_contig_3279	-2.50236	8.57568e-40	297.907	263.44	258.349	273.232	151.766	139.593	144.864	145.408
GFT-HS_contig_3291	-2.1544	1.73546e-09	65.4263	62.2818	59.6407	62.4496	38.9922	38.9851	37.5993	38.5255
GFT-HS_contig_3294	2.55105	1.20818e-14	33.4924	28.8816	26.4634	29.6124	102.55	101.346	98.5422	100.813
GFT-HS_contig_3296	-4.85223	1.63614e-104	204.946	177.922	182.286	188.385	54.0271	47.5444	53.2596	51.6104
GFT-HS_contig_3301	-2.05137	1.37781e-14	161.14	131.003	129.945	140.696	90.9892	96.0934	86.8937	91.3254
GFT-HS_contig_3302	-2.38003	4.15813e-80	494.843	477.939	492.566	488.45	286.587	269.86	263.283	273.243
GFT-HS_contig_3330	-2.15287	9.07398e-08	43.9581	51.9245	59.2327	51.7051	28.6957	34.6817	32.3432	31.9069
GFT-HS_contig_3333	2.13626	6.59901e-24	81.8578	83.3742	91.6723	85.6348	248.863	237.767	244.637	243.756
GFT-HS_contig_334	2.68664	1.17486e-14	21.9717	28.601	29.892	26.8216	92.1142	100.308	96.1264	96.1828
GFT-HS_contig_3359	2.24042	1.22889e-05	19.5003	14.9795	14.1181	16.1993	45.8361	56.7253	42.9502	48.5039
GFT-HS_contig_3361	-2.29716	3.97241e-08	52.8223	47.6485	41.8568	47.4426	26.2764	26.7896	29.2039	27.4233
GFT-HS_contig_3365	-2.07082	0.00391569	17.0804	22.9291	19.8025	19.9374	11.3597	13.7436	13.1433	12.7489
GFT-HS_contig_3366	-4.422	1.53283e-108	378.344	315.747	299.552	331.214	108.484	98.0099	92.93	99.8079
GFT-HS_contig_3375	-3.18281	4.25323e-59	404.536	390.666	386.329	393.844	169.134	160.979	164.035	164.716
GFT-HS_contig_3378	-2.69285	9.3432e-06	30.6557	24.6954	20.0083	25.1198	12.3607	12.3121	12.3313	12.3347
GFT-HS_contig_338	-3.61424	0	4123.32	3893.39	3656.7	3891.14	1491.38	1420.49	1394.89	1435.58
GFT-HS_contig_3383	-2.7322	2.46533e-13	58.2049	47.5008	67.8242	57.8433	32.3793	23.8778	28.0541	28.1038
GFT-HS_contig_3396	-2.70312	5.26984e-14	110.156	94.4768	85.8521	96.8283	58.6118	40.7887	43.6158	47.6721
GFT-HS_contig_3397	-2.11501	6.17094e-05	35.7064	31.3686	32.4123	33.1624	25.287	17.9543	19.177	20.8061
GFT-HS_contig_3405	2.20855	0.00105272	10.2258	9.90548	11.5514	10.5609	29.7246	34.7985	29.1551	31.226
GFT-HS_contig_3411	2.08224	0.00380895	10.6948	10.5516	10.3203	10.5223	32.9842	28.0348	26.9564	29.3251
GFT-HS_contig_342	-2.16349	1.98929e-31	244.887	236.195	231.601	237.561	145.855	144.73	147.909	146.165
GFT-HS_contig_3420	-2.29346	8.15866e-17	102.369	109.623	102.081	104.691	57.9868	59.6526	64.4847	60.708
GFT-HS_contig_3421	-2.00194	8.07531e-11	93.4891	82.6777	91.0621	89.0763	59.4491	54.3618	63.744	59.185
GFT-HS_contig_3431	-2.63846	8.52092e-05	18.8834	22.7446	24.3768	22.0016	9.63648	11.7933	11.6245	11.0181
GFT-HS_contig_3438	-2.09589	0.000691607	24.6786	25.7892	25.7446	25.4041	16.7709	13.5046	17.9284	16.068
GFT-HS_contig_3442	-2.06267	9.16675e-09	77.9833	58.4085	70.3754	68.9224	44.9701	49.5331	38.7978	44.4337
GFT-HS_contig_3449	-3.81994	2.2333e-92	1000.24	842.787	772.477	871.835	332.16	297.178	284.407	304.582
GFT-HS_contig_3455	2.81042	9.93165e-09	13.6446	14.9205	12.5665	13.7105	52.0531	54.6186	48.0114	51.561
GFT-HS_contig_3460	-2.64913	2.62214e-15	93.9865	70.5929	69.6842	78.0879	36.6321	39.3654	41.5586	39.1854
GFT-HS_contig_347	4.00936	8.02087e-12	9.40923	8.16481	7.82682	8.46695	44.3998	50.1801	42.2822	45.6207
GFT-HS_contig_350	-2.16637	2.60438e-23	176.636	171.269	167.332	171.745	108.779	114.121	93.6155	105.505
GFT-HS_contig_3516	-2.08818	0.00273929	17.289	24.3483	24.1688	21.9354	15.1249	10.3729	16.2496	13.9158
GFT-HS_contig_3525	-4.63047	2.09636e-54	134.672	124.024	118.168	125.621	40.0219	32.9373	35.115	36.0247
GFT-HS_contig_3528	-2.40292	5.19425e-43	486.289	431.161	417.668	445.04	244.579	237.698	258.157	246.811
GFT-HS_contig_3536	3.27161	6.06268e-10	8.94152	10.7035	12.7269	10.7906	50.0624	45.7783	46.1283	47.323
GFT-HS_contig_3552	6.97883	3.27523e-40	13.6571	13.3797	7.24424	11.427	130.211	95.6345	95.2468	107.031
GFT-HS_contig_3565	2.12454	4.71249e-12	62.5278	70.1714	64.067	65.5887	209.117	189.658	158.348	185.708
GFT-HS_contig_3569	8.38094	7.29303e-97	20.307	17.9442	18.2167	18.8226	243.834	203.857	185.622	211.104
GFT-HS_contig_3591	-2.25413	0.00367971	18.3754	17.2521	15.6146	17.0807	8.63745	9.94601	11.4565	10.0133
GFT-HS_contig_3596	-2.62894	7.28703e-43	342.434	453.47	458.79	418.232	200.071	214.177	220.135	211.461
GFT-HS_contig_3615	-2.95255	2.37408e-37	524.309	500.454	514.729	513.164	228.928	235.167	230.073	231.39
GFT-HS_contig_3621	-2.60931	0.00207009	14.0503	17.8472	11.7637	14.5537	9.6404	6.1708	6.21437	7.34186
GFT-HS_contig_3623	-2.31974	1.98758e-11	81.9313	70.9641	60.42	71.1051	42.8482	41.6432	37.7596	40.7503
GFT-HS_contig_3636	2.9188	0.00186599	3.7217	6.40603	5.67564	5.26779	17.3645	25.1409	19.6922	20.7325
GFT-HS_contig_364	-5.28151	0	3862.62	3526.91	3485.05	3624.86	931.869	884.45	928.942	915.087
GFT-HS_contig_3649	-2.42903	4.39594e-47	354.474	327.341	313.588	331.801	185.753	182.272	177.687	181.904
GFT-HS_contig_3656	-2.74713	0.0035767	10.2719	11.5412	15.5792	12.4641	7.26746	5.38828	5.20526	5.95367
GFT-HS_contig_3668	2.69472	0.00292147	5.06651	5.09657	4.78306	4.98204	18.5735	18.528	17.2335	18.1117
GFT-HS_contig_3674	4.92179	0.00155309	2.3624	1.97155	0.533732	1.62256	9.49145	11.7589	12.2806	11.177
GFT-HS_contig_369	-3.46357	0	1625.21	1400.93	1379.51	1468.55	572.752	599.368	524.529	565.55
GFT-HS_contig_3757	2.45735	7.24637e-41	98.4691	95.8648	90.8659	95.0666	328.814	299.013	306.055	311.294
GFT-HS_contig_3771	2.0299	8.99763e-57	211.105	233.763	239.357	228.075	607.695	622.04	620.081	616.605
GFT-HS_contig_3775	-2.67553	0	1035.45	939.139	900.351	958.313	493.904	461.908	476.686	477.499
GFT-HS_contig_3797	-2.50277	0.00912303	11.3172	13.9458	13.1838	12.8156	6.32535	6.78998	7.09119	6.73551
GFT-HS_contig_3822	-2.5376	1.31079e-05	31.1948	26.7225	22.9181	26.9451	14.0766	12.872	15.2185	14.0557
GFT-HS_contig_3827	-5.07999	7.94877e-22	59.8059	47.6745	50.478	52.6528	16.4527	11.434	13.1982	13.695
GFT-HS_contig_3839	-4.26324	0.000600313	10.7987	9.21691	10.4797	10.1651	1.14509	3.14129	4.92096	3.06911
GFT-HS_contig_3846	2.68004	6.48569e-08	13.8224	13.7786	14.0529	13.8846	50.3593	53.5124	45.4788	49.7835
GFT-HS_contig_3850	-5.38134	6.45999e-25	60.5643	49.4047	51.48	53.8163	10.8089	15.5319	13.2717	13.2042
GFT-HS_contig_3874	-2.43509	2.51872e-20	114.388	136.021	106.74	119.05	65.2425	60.8819	68.9451	65.0232
GFT-HS_contig_3875	-3.26009	5.36753e-07	21.0177	27.8671	22.9993	23.9614	10.2929	8.72755	10.053	9.69113
GFT-HS_contig_391	-2.59501	2.57944e-34	531.361	538.534	570.699	546.865	277.53	281.12	282.946	280.532
GFT-HS_contig_3929	-2.44945	2.22881e-08	49.1952	41.056	39.2097	43.1536	24.7951	20.7298	24.6093	23.3781
GFT-HS_contig_3931	2.62211	1.63131e-21	41.8862	39.3258	43.9733	41.7284	143.032	146.655	148.09	145.926
GFT-HS_contig_3933	3.80111	0.000444788	5.12514	2.1386	2.31582	3.19318	15.9417	19.4366	14.2726	16.5503
GFT-HS_contig_3981	-5.28929	5.77267e-19	34.5723	45.9834	44.3543	41.6367	11.0417	10.0968	9.97162	10.37
GFT-HS_contig_3982	-5.25541	1.18896e-41	72.0515	89.6717	87.7331	83.1521	16.6132	19.6596	26.5979	20.9569
GFT-HS_contig_3992	-2.74411	2.40214e-06	31.8787	25.7731	23.7075	27.1198	11.7062	15.427	12.0835	13.0722
GFT-HS_contig_4003	-2.10477	0	833.565	823.969	886.001	847.845	542.112	534.694	532.214	536.34
GFT-HS_contig_4016	-2.38254	0	951.631	1029.51	1025.5	1002.22	564.323	595.14	520.492	559.985
GFT-HS_contig_4021	2.14239	2.98045e-05	19.563	18.8504	12.0382	16.8172	43.8362	53.2636	47.3111	48.137
GFT-HS_contig_4022	2.08962	0.000164857	13.4623	16.6064	14.8856	14.9848	39.8875	42.5531	43.0999	41.8468
GFT-HS_contig_4059	-4.29424	6.25653e-20	60.2646	48.8211	45.1643	51.4167	14.0589	17.6308	15.8236	15.8378
GFT-HS_contig_406	-2.40611	0	761.2	760.798	805.951	775.983	425.125	414.557	448.468	429.384
GFT-HS_contig_4062	-3.39307	4.47038e-22	132.84	108.537	89.4325	110.27	47.49	42.7921	39.4765	43.2528
GFT-HS_contig_4069	-2.7885	2.82039e-10	51.1854	39.431	40.0299	43.5487	29.0867	13.2988	19.7366	20.7074
GFT-HS_contig_407	-2.12585	9.59419e-36	290.789	341.103	360.586	330.826	195.449	210.931	214.796	207.059
GFT-HS_contig_4071	2.35197	6.20365e-16	45.3331	39.2018	45.2804	43.2718	137.761	140.817	128.57	135.716
GFT-HS_contig_4076	-2.33851	1.20728e-07	37.9172	43.459	49.0629	43.4797	19.5292	29.4131	25.0954	24.6793
GFT-HS_contig_4080	2.05757	1.14746e-39	739.078	666.572	643.523	683.057	1955.38	1870.57	1796.05	1874
GFT-HS_contig_4090	-6.83552	0.000903218	6.99384	5.66062	5.39414	6.0162	1.12522	1.02893	1.00741	1.05385
GFT-HS_contig_4091	2.97587	2.50821e-30	46.7101	38.1757	52.6136	45.8331	204.218	162.368	179.117	181.901
GFT-HS_contig_4096	2.05932	0.00161316	12.4088	12.6078	12.27	12.4289	35.2928	34.4483	32.9468	34.2293
GFT-HS_contig_4106	-2.76063	4.32024e-36	525.602	552.169	529.477	535.749	259.684	261.299	254.062	258.348
GFT-HS_contig_4112	2.03429	1.60076e-05	24.6769	16.8085	23.1206	21.5353	62.083	56.7702	56.5936	58.4823
GFT-HS_contig_412	-2.37911	3.75984e-46	452.948	522.584	548.282	507.938	275.004	292.192	285.157	284.118
GFT-HS_contig_4122	2.25009	7.70344e-24	64.4905	72.7716	80.0333	72.4318	215.606	217.016	218.928	217.184
GFT-HS_contig_4127	3.33735	2.70083e-07	7.16718	8.27114	7.13488	7.5244	34.6593	33.4452	33.1824	33.7623
GFT-HS_contig_4134	2.93195	1.6724e-12	20.7593	15.7421	20.2937	18.9317	85.6813	62.1683	74.7095	74.1863
GFT-HS_contig_4135	2.57024	6.2097e-23	49.8256	52.8505	45.2427	49.3063	182.784	161.463	162.694	168.98
GFT-HS_contig_4144	9.91184	3.39389e-14	2.71581	2.03983	2.20887	2.3215	38.6472	28.3879	28.5883	31.8745
GFT-HS_contig_4175	5.44575	1.63629e-11	5.0296	6.61101	3.06808	4.9029	42.2402	34.3338	31.935	36.1696
GFT-HS_contig_4184	-3.68793	7.1245e-44	436.589	351.495	345.57	377.885	155.617	120.315	134.002	136.645
GFT-HS_contig_4186	2.44419	0.00429128	7.66416	4.31739	7.40235	6.4613	22.7963	18.8018	22.0904	21.2295
GFT-HS_contig_421	-3.16843	0	3775.57	3190.36	3096.31	3354.08	1506.36	1370.8	1361.59	1412.92
GFT-HS_contig_4216	-2.04008	4.1342e-08	68.7229	56.9026	59.5114	61.7123	40.6846	41.439	38.5167	40.2134
GFT-HS_contig_4220	-2.14564	6.59807e-05	35.3155	28.6353	30.6003	31.517	22.703	20.3322	15.4227	19.4859
GFT-HS_contig_4223	3.2927	5.32115e-86	146.449	131.277	107.769	128.498	563.716	563.825	564.269	563.937
GFT-HS_contig_4230	-2.03419	1.44034e-10	87.2402	84.4939	82.1594	84.6312	55.7001	55.831	54.4717	55.3343
GFT-HS_contig_4237	3.78782	7.60505e-05	2.75	3.61465	4.47336	3.61267	17.3215	22.8789	15.6229	18.6078
GFT-HS_contig_4250	2.72786	5.52063e-51	89.4108	88.1777	93.0023	90.1969	329.307	326.972	327.353	327.877
GFT-HS_contig_4265	-2.12615	6.63298e-37	257.847	278.163	268.877	268.296	164.599	172.557	166.723	167.96
GFT-HS_contig_4306	-4.96027	0.000223432	6.62382	10.8831	11.785	9.76397	0.643853	4.12129	2.76693	2.51069
GFT-HS_contig_4343	5.62812	7.9022e-97	25.211	27.6148	29.4286	27.4181	214.561	205.662	198.143	206.122
GFT-HS_contig_435	-2.94772	0	1750.33	1529.56	1474.78	1584.89	772.007	702.902	676.813	717.241
GFT-HS_contig_436	-2.16398	0.00477235	20.3867	17.7484	17.335	18.49	11.8898	10.8724	11.1482	11.3035
GFT-HS_contig_4365	-2.3334	8.02839e-14	81.0941	85.3606	80.4487	82.3011	48.5455	41.5334	50.5886	46.8892
GFT-HS_contig_4372	2.26217	0.000456696	13.1216	9.39622	9.72265	10.7468	31.6486	32.7357	33.2588	32.5477
GFT-HS_contig_4387	-2.25605	0.00229745	18.1796	18.865	19.4555	18.8333	13.1696	11.6344	8.31348	11.0391
GFT-HS_contig_4397	-3.68813	2.85733e-20	62.3194	62.592	55.9912	60.3009	21.9765	17.0042	26.0323	21.671
GFT-HS_contig_4405	5.49742	4.92942e-20	9.66609	8.08519	7.32578	8.35902	61.7041	58.1109	65.6319	61.8156
GFT-HS_contig_4419	-2.91433	0	1710.81	1588.91	1657.44	1652.39	770.608	755.305	740.309	755.407
GFT-HS_contig_4439	-2.0525	0.0098061	18.3256	17.9934	18.3467	18.2219	12.5643	11.9367	10.7521	11.751
GFT-HS_contig_4440	-2.16775	4.49927e-22	160.784	151.581	164.593	158.986	100.507	100.433	91.8391	97.5929
GFT-HS_contig_4444	3.39345	1.23171e-10	10.3604	13.8062	8.4945	10.8871	52.2373	54.1835	42.1611	49.5273
GFT-HS_contig_4450	-2.91545	5.75879e-12	52.226	47.3643	47.2223	48.9375	21.2565	24.1783	21.3519	22.2622
GFT-HS_contig_4451	-2.30869	9.99449e-12	80.5807	70.643	64.0922	71.772	39.7316	42.8387	41.4119	41.3274
GFT-HS_contig_4474	-2.37761	2.32703e-28	185.939	166.397	171.854	174.73	98.2853	103.533	91.579	97.7992
GFT-HS_contig_448	-2.2066	1.26422e-07	1026.11	1053.01	1050.78	1043.3	622.999	643.243	622.4	629.547
GFT-HS_contig_45	-5.85421	0	3074.61	2923.04	2752.26	2916.64	694.325	654.872	643.325	664.174
GFT-HS_contig_4508	-2.01611	2.0583e-05	41.1503	40.8467	41.9961	41.331	23.6331	29.3168	28.7366	27.2288
GFT-HS_contig_4527	2.02415	0.00468755	12.7064	9.27861	11.1958	11.0603	27.0074	33.1291	29.7234	29.9533
GFT-HS_contig_4542	-2.51065	1.34844e-06	31.4987	33.6806	29.3552	31.5115	18.3705	17.2651	14.2542	16.63
GFT-HS_contig_4561	-4.15521	2.10638e-20	444.002	426.538	425.788	432.109	154.523	131.527	129.175	138.408
GFT-HS_contig_4578	2.11974	6.05478e-08	25.1709	26.4815	28.313	26.6552	79.7514	73.4979	72.9303	75.3932
GFT-HS_contig_4589	4.77644	1.45351e-05	1.67562	3.14637	3.40711	2.74303	13.6814	24.1277	16.0987	17.9693
GFT-HS_contig_4607	-2.36071	5.87551e-07	34.2695	37.5988	41.382	37.7501	21.2884	22.8277	19.5257	21.2139
GFT-HS_contig_4618	-2.40578	1.62495e-28	188.009	178.121	162.617	176.249	101.343	90.8477	100.312	97.5009
GFT-HS_contig_4628	-3.76667	4.1974e-30	100.56	82.6109	97.6272	93.5992	37.4962	31.8698	29.6109	32.9923
GFT-HS_contig_4635	-2.4136	0.00673903	11.8971	18.2027	12.0955	14.0651	6.6816	7.51978	8.83504	7.67881
GFT-HS_contig_4638	-2.46982	0.00162172	17.6923	16.7737	15.6948	16.7203	8.49755	8.88043	9.41928	8.93242
GFT-HS_contig_4643	-2.33219	2.44538e-14	79.2587	82.4689	101.556	87.7612	55.7559	50.1131	44.2012	50.0234
GFT-HS_contig_465	-3.93494	0	3369.56	2708.39	2494.72	2857.56	1000.47	936.369	973.436	970.093
GFT-HS_contig_4667	2.87485	1.564e-06	6.65747	10.1675	11.4613	9.42875	37.3779	35.7888	35.8932	36.3533
GFT-HS_contig_467	2.52591	1.75717e-05	17.913	22.8244	10.4067	17.048	68.6526	46.4008	57.7235	57.5923
GFT-HS_contig_468	-2.64844	1.23889e-24	126.673	119.712	114.032	120.139	61.0446	59.1192	60.8143	60.3261
GFT-HS_contig_4682	-2.59325	8.59267e-07	25.5802	47.4872	59.1062	44.0579	20.3438	29.1445	17.971	22.4864
GFT-HS_contig_4690	12.0523	1.25814e-108	14.6694	11.6538	10.3251	12.2161	205.33	191.369	196.088	197.596
GFT-HS_contig_4692	-9.05621	1.84261e-21	31.7387	34.8438	38.2435	34.942	5.28872	3.58232	6.17304	5.0147
GFT-HS_contig_47	-2.12667	2.41828e-37	426.893	438.146	418.511	427.85	285.56	256.637	261.482	267.893
GFT-HS_contig_4703	2.45433	9.79453e-09	14.9306	21.8056	20.8015	19.1792	60.7929	66.0599	61.791	62.8813
GFT-HS_contig_4753	2.08746	2.58239e-07	35.0396	24.6732	28.3371	29.35	76.1692	92.5849	76.5109	81.755
GFT-HS_contig_4772	2.82192	9.55624e-07	10.1078	10.2431	10.6025	10.3178	41.1715	41.5842	34.3142	39.0233
GFT-HS_contig_4783	-2.15179	5.61089e-10	66.8195	69.4198	69.4186	68.5527	39.822	42.8403	44.3848	42.3491
GFT-HS_contig_4790	4.23626	9.25533e-05	4.15866	1.82207	2.81867	2.93313	17.1395	15.0813	18.7614	16.9941
GFT-HS_contig_4795	2.88457	3.90273e-25	44.0894	36.618	40.6103	40.4393	162.853	159.769	144.189	155.604
GFT-HS_contig_4800	2.49151	1.67258e-05	9.51745	12.238	11.5693	11.1082	38.8551	38.6197	33.7067	37.0605
GFT-HS_contig_4806	-3.37261	1.37691e-06	25.3625	23.8122	15.4713	21.5487	9.29773	9.27499	6.65943	8.41072
GFT-HS_contig_4807	-2.10221	9.57645e-19	138.208	141.145	145.571	141.641	90.6698	89.0461	89.2296	89.6485
GFT-HS_contig_4817	-3.07245	2.13235e-30	328.201	281.765	262.095	290.687	152.217	120.987	105.163	126.122
GFT-HS_contig_482	5.04461	1.09786e-25	102.461	101.294	108.309	104.021	719.458	689.735	688.775	699.323
GFT-HS_contig_483	2.34065	5.46876e-07	15.2228	18.8322	18.1168	17.3906	54.4182	54.0593	54.6869	54.3881
GFT-HS_contig_4835	2.09624	0.00797811	7.91316	7.92474	9.83291	8.55694	27.2803	20.4443	24.3874	24.0373
GFT-HS_contig_4838	3.39879	7.1687e-05	4.37795	5.95998	4.00585	4.78126	20.4263	21.7136	23.7741	21.9713
GFT-HS_contig_4849	-2.24042	4.9182e-15	103.066	91.4488	97.1079	97.2075	58.128	57.5832	57.4041	57.7051
GFT-HS_contig_485	-25.5478	2.00512e-136	1118.98	795.659	807.221	907.287	59.1825	43.8795	38.9521	47.338
GFT-HS_contig_4869	2.07295	7.52713e-16	70.6894	53.9013	72.2651	65.6186	170.375	183.289	190.223	181.296
GFT-HS_contig_487	-3.2274	0.00242184	12.3515	10.8483	10.9372	11.379	4.64749	3.8248	5.32596	4.59942
GFT-HS_contig_4878	2.59335	4.98718e-08	16.6978	15.6771	12.9819	15.1189	48.8832	53.4305	54.9801	52.4313
GFT-HS_contig_4889	-2.25336	7.56653e-06	31.3912	32.2871	42.6724	35.4502	18.925	21.4437	22.2477	20.8721
GFT-HS_contig_489	3.37501	8.4972e-48	58.4863	52.4457	41.259	50.7303	251.162	213.628	220.379	228.39
GFT-HS_contig_49	-14.0976	1.66675e-11	19.3978	13.9268	13.9208	15.7485	0	1.21705	2.85985	1.35897
GFT-HS_contig_4909	-2.30251	1.41423e-13	76.928	85.4829	82.5474	81.6528	46.324	50.9887	44.116	47.1429
GFT-HS_contig_4921	-2.12479	0.000165852	28.4318	34.4053	26.3365	29.7245	20.6352	15.4998	19.5305	18.5552
GFT-HS_contig_4946	-2.36079	4.37983e-05	25.9879	29.559	26.6106	27.3858	14.0157	16.9891	15.0969	15.3672
GFT-HS_contig_496	-5.0014	8.00057e-159	1574.25	1365.55	1269.98	1403.26	405.212	363.082	354.725	374.34
GFT-HS_contig_4981	2.81044	4.48969e-11	16.3821	17.0286	18.8363	17.4157	70.7475	61.9891	63.5441	65.4269
GFT-HS_contig_4982	7.04476	0.00137535	2.89858	0	0	0.966192	13.524	7.72916	8.47563	9.90959
GFT-HS_contig_4984	-2.30733	1.01095e-07	53.1826	42.9967	36.0462	44.0752	24.6987	22.5851	28.798	25.3606
GFT-HS_contig_4997	-2.04563	9.48563e-18	144.183	138.747	134.77	139.233	89.093	89.4386	93.175	90.5689
GFT-HS_contig_5020	-2.2363	1.01078e-07	49.1606	45.411	47.5619	47.3778	26.8215	29.3187	28.264	28.1347
GFT-HS_contig_5022	-2.12747	0.00391569	19.46	21.2534	19.3807	20.0313	14.8237	12.2843	10.2855	12.4645
GFT-HS_contig_5043	-4.35443	2.98714e-17	49.5814	40.8999	40.21	43.5638	15.712	11.0048	12.9296	13.2155
GFT-HS_contig_5082	-2.0977	3.09902e-09	57.3973	68.5583	68.08	64.6785	38.8682	43.1947	40.8927	40.9852
GFT-HS_contig_5110	-3.23175	1.41328e-37	153.931	136.779	141.826	144.178	58.514	63.7682	55.6889	59.3237
GFT-HS_contig_5120	2.12568	1.22822e-05	17.2502	20.6128	18.2212	18.6947	54.6148	52.5696	52.0318	53.0721
GFT-HS_contig_5129	-5.08082	4.1325e-104	291.691	249.67	262.253	267.871	68.3337	70.3377	71.7496	70.1403
GFT-HS_contig_5133	-2.71632	5.92865e-14	56.3025	60.1162	67.5298	61.3162	28.9734	30.8115	30.1288	29.9712
GFT-HS_contig_516	2.17018	0.000121543	20.7909	9.76	11.4495	14.0002	51.5338	40.6558	29.6733	40.621
GFT-HS_contig_5188	-2.56633	0.0040877	11.0198	15.5193	15.4049	13.9813	6.42693	5.87695	9.20648	7.17012
GFT-HS_contig_5204	-2.45492	0.000637631	21.194	18.6802	17.5897	19.1547	10.5949	8.76555	11.5634	10.308
GFT-HS_contig_521	2.2585	1.04302e-07	25.2114	18.1008	21.1085	21.4736	70.9238	62.6399	60.7105	64.7581
GFT-HS_contig_522	-3.44788	0	3324.96	3631.57	3691.48	3549.33	1371.02	1386.6	1353.16	1370.26
GFT-HS_contig_5225	-2.4921	3.13821e-06	37.3711	29.0502	25.3295	30.5836	17.8113	15.8585	15.1072	16.259
GFT-HS_contig_5227	3.03401	2.18838e-09	9.45077	17.4292	9.95151	12.2772	48.4255	53.2817	47.9377	49.8816
GFT-HS_contig_5246	3.35272	0.00147258	3.57138	3.35307	3.17707	3.36717	13.5388	17.618	14.9185	15.3584
GFT-HS_contig_5278	6.85869	9.25142e-25	3.90232	9.32597	7.21343	6.81391	75.7252	58.2718	55.1267	63.0412
GFT-HS_contig_5279	2.03439	2.13955e-15	65.2932	63.9733	59.2261	62.8309	170.312	174.746	166.024	170.361
GFT-HS_contig_5324	-2.19155	3.2399e-13	77.9851	97.893	95.2674	90.3818	55.7246	52.6589	56.1235	54.8357
GFT-HS_contig_5325	-2.21469	0.00303553	26.0034	12.6952	24.322	21.0069	15.7722	8.87539	13.0347	12.5608
GFT-HS_contig_5342	2.13139	0.000130441	15.9222	10.9918	16.1877	14.3672	39.3293	43.9556	39.5153	40.9334
GFT-HS_contig_5345	-2.40151	0.00428795	16.9131	16.1353	14.4217	15.8234	8.27303	9.60181	8.20452	8.69312
GFT-HS_contig_5376	2.24418	0.00272752	7.77457	8.51588	14.491	10.2605	21.1599	44.2265	27.0635	30.8166
GFT-HS_contig_5382	4.22065	8.15064e-05	4.74634	3.8196	0.689354	3.0851	17.3997	19.5268	16.4277	17.7848
GFT-HS_contig_5411	-2.33679	4.5548e-14	202.611	149.564	142.431	164.869	93.5665	83.9528	104.772	94.0971
GFT-HS_contig_5424	4.64993	0.00374385	2.28398	1.19131	1.03203	1.50244	12.7285	7.57907	9.11671	9.8081
GFT-HS_contig_5445	-2.47028	3.85091e-26	193.519	156.886	168.543	172.983	96.2999	87.3546	96.0118	93.2221
GFT-HS_contig_5446	-2.02731	1.64807e-05	46.7083	43.4783	31.6581	40.6149	25.6112	28.5293	25.6814	26.6073
GFT-HS_contig_5449	-3.66257	2.09837e-17	57.924	48.003	52.6389	52.8553	21.1375	18.6383	17.5727	19.1162
GFT-HS_contig_545	-2.66059	9.39047e-45	226.268	222.423	223.405	224.032	111.661	111.388	113.098	112.049
GFT-HS_contig_5459	-2.4026	2.5905e-35	207.84	205.975	209.033	207.616	114.698	112.034	118.249	114.994
GFT-HS_contig_5470	2.22254	6.67553e-10	29.3649	26.1438	33.4576	29.6555	90.0595	86.4028	87.3453	87.9359
GFT-HS_contig_5493	-2.16871	3.52896e-27	215.802	194.13	217.432	209.121	128.681	132.12	124.236	128.346
GFT-HS_contig_5500	-2.30865	3.90932e-13	92.052	83.2512	72.7017	82.6683	54.8995	39.9393	48.0111	47.6166
GFT-HS_contig_5516	-2.56934	0.000376682	19.7689	18.7538	19.4704	19.331	9.12754	9.66431	11.0106	9.93415
GFT-HS_contig_5528	-5.76199	2.6213e-74	107.719	110.878	124.432	114.343	27.3417	25.5745	26.0114	26.3092
GFT-HS_contig_5549	2.61904	2.12974e-24	72.1342	49.7806	62.0544	61.3231	250.981	190.705	200.881	214.189
GFT-HS_contig_5572	3.14709	5.22645e-06	4.99945	8.60538	7.62422	7.07635	24.298	39.1049	26.4529	29.952
GFT-HS_contig_5576	3.3248	3.43388e-05	6.87645	3.79771	5.75738	5.47718	26.4218	23.2979	23.9935	24.5711
GFT-HS_contig_5577	-3.12223	7.1687e-05	17.1706	16.8886	18.2882	17.4491	7.15297	5.66874	9.22186	7.34786
GFT-HS_contig_5578	-9.50228	1.53666e-22	29.5459	49.9316	36.0462	38.5079	8.61582	4.72711	2.4684	5.27044
GFT-HS_contig_5584	2.34803	3.56647e-09	25.6883	21.5522	23.6161	23.6189	82.2406	67.0413	72.8311	74.0377
GFT-HS_contig_5593	2.15528	7.93282e-10	34.5795	35.3994	28.8026	32.9272	100.594	88.2083	95.1958	94.6659
GFT-HS_contig_5632	2.42501	0.006795	4.98587	7.28169	5.069	5.77885	18.7394	16.5449	21.29	18.8581
GFT-HS_contig_5633	2.06232	0.00200498	13.9908	12.0633	8.99894	11.6844	31.6396	37.1548	27.9096	32.2347
GFT-HS_contig_5635	4.13501	1.60297e-17	9.41889	17.0967	14.0447	13.5201	73.4874	74.3428	76.7663	74.8655
GFT-HS_contig_5636	6.73637	2.65049e-08	2.09863	3.09625	1.82882	2.34123	22.0312	22.0645	21.29	21.7952
GFT-HS_contig_5638	-2.59936	1.82404e-10	45.9559	45.9693	54.5819	48.8357	27.5537	24.2796	22.9645	24.9326
GFT-HS_contig_5646	2.85206	3.07264e-11	17.0481	16.0059	18.4156	17.1565	71.6704	61.3701	63.2023	65.4143
GFT-HS_contig_5647	-2.99263	2.62354e-08	46.8989	22.9146	41.3559	37.0565	15.6298	14.8027	18.7912	16.4079
GFT-HS_contig_5671	-2.34231	2.0305e-20	188.685	156.87	144.204	163.253	91.3746	96.8796	90.2333	92.8292
GFT-HS_contig_5684	2.26126	0.000116535	13.6518	14.3553	10.5484	12.8518	41.4021	35.5293	39.6906	38.874
GFT-HS_contig_5720	-4.95121	1.17227e-18	40.2031	37.3439	50.4395	42.6622	14.4673	11.4046	8.21823	11.3634
GFT-HS_contig_575	3.22521	3.0096e-14	16.2531	16.9551	16.5241	16.5775	77.2371	74.1589	63.1156	71.5038
GFT-HS_contig_5762	-3.74195	5.81116e-37	120.919	114.588	111.216	115.574	42.7085	38.0894	42.2967	41.0315
GFT-HS_contig_5766	2.80684	3.75063e-09	9.7317	13.0024	19.4074	14.0472	48.4616	57.8883	51.909	52.753
GFT-HS_contig_5792	3.16723	1.0219e-08	11.3455	8.42246	11.2664	10.3448	44.0098	46.9978	40.7798	43.9291
GFT-HS_contig_5798	-3.22635	2.19583e-34	185.532	235.081	263.325	227.979	76.6056	97.6323	107.336	93.8579
GFT-HS_contig_583	-2.22765	6.07689e-61	636.956	651.226	620.671	636.284	363.16	383.069	394.738	380.322
GFT-HS_contig_5864	-2.84431	0.000811408	17.5276	15.4057	12.1326	15.022	5.65492	6.76207	8.41214	6.94304
GFT-HS_contig_587	2.03666	8.27353e-06	25.1165	21.8794	20.5335	22.5098	59.1974	61.8647	62.5179	61.1934
GFT-HS_contig_5873	3.14176	0.00405925	4.06307	2.40929	4.13082	3.53439	17.4606	15.2821	12.506	15.0829
GFT-HS_contig_5876	4.06184	2.40472e-21	13.4562	15.854	17.4361	15.5821	84.4804	88.5079	81.1187	84.7023
GFT-HS_contig_5881	-2.01652	0.0034309	26.6713	19.4283	21.9733	22.6909	16.0915	15.2049	13.4463	14.9142
GFT-HS_contig_5893	2.61019	0.000866026	6.00786	6.69822	7.10059	6.60222	22.162	23.069	24.2806	23.1706
GFT-HS_contig_5908	2.21299	0.000155292	14.2995	12.4464	12.2663	13.0041	44.3045	34.9525	36.2127	38.4899
GFT-HS_contig_5933	-3.36264	3.13342e-08	25.3441	27.0633	28.0319	26.8131	9.58333	10.6941	11.2849	10.5208
GFT-HS_contig_5934	-2.25027	4.91155e-12	77.5473	65.2515	75.1215	72.6401	46.0802	42.9172	39.7277	42.9084
GFT-HS_contig_594	-2.85233	1.02613e-35	166.098	153.887	152.01	157.332	64.3585	74.7072	81.0466	73.3707
GFT-HS_contig_5950	13.6644	4.03783e-12	1.85784	1.39542	0.377763	1.21034	29.4717	19.816	22.0402	23.776
GFT-HS_contig_5965	-3.57506	2.29945e-25	83.9451	68.4928	80.2647	77.5675	32.6387	24.5161	29.2215	28.7921
GFT-HS_contig_5988	-2.55172	4.68792e-21	99.0827	108.253	119.623	108.986	60.1944	54.7287	55.432	56.785
GFT-HS_contig_5996	-2.48045	4.20216e-05	17.436	25.1848	34.0898	25.5702	14.8623	14.3057	11.7655	13.6445
GFT-HS_contig_6	15.5471	7.93873e-10	0.994471	1.40052	0	0.79833	16.8198	18.0322	20.7707	18.5409
GFT-HS_contig_60	-2.96441	1.41171e-35	469.651	504.988	467.453	480.697	214.524	219.171	213.854	215.85
GFT-HS_contig_6002	-2.21155	0.000130637	25.6278	29.3077	30.5609	28.4988	17.3066	16.2366	17.7081	17.0838
GFT-HS_contig_6014	3.7857	4.12885e-17	13.4988	15.3546	13.9878	14.2804	77.2132	71.1595	68.7497	72.3741
GFT-HS_contig_6062	-2.82667	2.74999e-14	140.078	97.8089	90.9232	109.603	57.2058	46.1562	51.6851	51.6824
GFT-HS_contig_607	-3.62712	0	2693.08	2355.65	2358.22	2468.99	961.995	890.92	870.82	907.912
GFT-HS_contig_6087	2.20012	0.00172583	8.35012	10.1045	11.1305	9.86169	32.4662	30.6775	24.0287	29.0575
GFT-HS_contig_6094	-2.10241	3.63758e-35	284.525	280.368	280.408	281.767	180.59	176.892	177.744	178.409
GFT-HS_contig_6098	2.52046	0.000637631	8.17748	8.57035	6.76708	7.8383	23.2916	29.4122	26.8508	26.5182
GFT-HS_contig_6104	-2.53092	2.13352e-05	23.4171	31.0386	24.5078	26.3211	12.8539	11.7539	16.6867	13.7648
GFT-HS_contig_6116	2.20975	6.77612e-15	45.8474	46.6495	47.5303	46.6757	142.783	138.996	130.759	137.513
GFT-HS_contig_6118	3.69243	9.55624e-07	4.30704	9.09845	5.47357	6.29302	37.679	22.9698	33.2843	31.311
GFT-HS_contig_6151	2.80329	9.75663e-26	49.4882	51.2847	49.3641	50.0457	193.323	185.743	182.151	187.072
GFT-HS_contig_6167	-4.43265	0	1256.13	1425.6	1409.81	1363.84	432.149	426.531	369.463	409.381
GFT-HS_contig_6183	8.59903	6.39583e-18	4.08277	4.21652	2.9056	3.73496	44.2892	41.8056	45.3656	43.8201
GFT-HS_contig_619	3.02403	6.20454e-08	10.8212	9.03088	11.6129	10.4883	41.8403	49.3745	36.3297	42.5148
GFT-HS_contig_6199	-5.09278	3.26595e-06	18.4171	12.6082	10.9224	13.9826	4.47547	3.27398	2.88497	3.54481
GFT-HS_contig_623	-3.95526	0	3577.3	3090.86	2965.37	3211.17	1145.92	1055.27	1048.96	1083.39
GFT-HS_contig_6230	-2.16019	9.24329e-14	106.311	101.28	93.4604	100.35	68.2024	57.3633	59.8209	61.7956
GFT-HS_contig_6241	-2.61284	0.00879411	12.5692	12.3765	10.9087	11.9515	5.54263	5.5588	6.91524	6.00556
GFT-HS_contig_6248	4.17062	3.70581e-43	31.1764	23.9256	27.2863	27.4628	168.545	141.109	149.256	152.97
GFT-HS_contig_6293	-3.4962	3.00928e-05	13.6186	15.1109	18.8805	15.87	5.77643	7.92317	4.13732	5.94564
GFT-HS_contig_6300	-2.60593	0.00292147	18.1585	10.1303	14.9831	14.424	8.90202	7.01744	5.93628	7.28525
GFT-HS_contig_6318	2.552	1.08266e-10	28.3148	25.0649	12.3373	21.9056	79.2655	69.0308	75.6977	74.6647
GFT-HS_contig_6339	-4.34939	3.59108e-06	15.3926	15.8968	15.6493	15.6462	5.38633	4.37813	4.28657	4.68368
GFT-HS_contig_6344	-3.19558	9.90568e-38	211.024	192.563	178.409	193.999	99.3218	69.4988	73.6128	80.8111
GFT-HS_contig_6351	2.79916	2.68864e-07	10.8688	11.934	11.4246	11.4091	47.0579	42.638	38.6298	42.7752
GFT-HS_contig_6353	2.10033	1.19434e-09	35.6873	31.4995	35.1961	34.1276	97.4617	100.974	88.3735	95.603
GFT-HS_contig_6382	20.4335	3.01941e-23	0	1.35428	2.93301	1.42909	43.7456	40.0021	40.9732	41.5736
GFT-HS_contig_6388	-5.71226	2.54351e-24	52.0648	47.0627	50.5687	49.8987	9.49378	12.5397	12.5203	11.5179
GFT-HS_contig_639	8.81457	1.28128e-45	74.5853	72.2668	74.919	73.9237	924.101	868.887	813.423	868.803
GFT-HS_contig_6393	-2.73663	3.94991e-06	32.916	25.9194	19.4312	26.0888	7.43114	21.5182	8.87083	12.6067
GFT-HS_contig_6409	2.19131	2.12969e-09	25.8274	31.7305	31.3339	29.6306	87.1299	90.1194	82.6198	86.623
GFT-HS_contig_6411	-2.01908	1.22089e-14	124.156	121.782	113.456	119.798	78.0446	80.8986	77.8951	78.9461
GFT-HS_contig_6422	-2.98538	1.19654e-16	67.0286	64.0116	58.4946	63.1782	25.5022	31.6045	27.1582	28.0883
GFT-HS_contig_6440	6.56471	3.88749e-05	1.49171	1.40052	1.51658	1.4696	15.6598	12.7286	12.4624	13.6169
GFT-HS_contig_646	-2.3138	1.5804e-12	75.7965	71.5722	67.0957	71.4881	42.6814	36.4735	44.0357	41.0635
GFT-HS_contig_6469	-2.74648	0.00054404	17.7275	14.5634	18.0231	16.7713	12.9237	4.72711	6.47956	8.04347
GFT-HS_contig_6470	-2.14845	0.00763502	16.9115	16.7183	16.6878	16.7725	9.86306	9.54956	11.5523	10.3216
GFT-HS_contig_6471	2.2535	3.2637e-12	34.0483	33.7539	36.981	34.9277	99.9042	106.919	108.128	104.984
GFT-HS_contig_6472	-4.28872	0.00611458	9.94471	4.6684	11.3743	8.66249	4.34994	1.3259	2.07707	2.5843
GFT-HS_contig_649	-3.67178	2.17305e-05	22.7454	15.4231	14.1318	17.4334	5.89578	5.39125	7.38991	6.22565
GFT-HS_contig_6491	2.04402	1.65862e-05	18.5273	20.2003	21.4692	20.0656	55.7699	51.4223	57.0877	54.76
GFT-HS_contig_652	-3.61309	1.19598e-05	17.8546	14.6296	19.1424	17.2089	3.78657	7.61757	7.32267	6.24227
GFT-HS_contig_6540	-3.49698	3.56989e-23	80.7832	65.3836	71.4312	72.5327	27.4381	30.042	25.0825	27.5209
GFT-HS_contig_655	3.97094	0.00343921	1.78681	1.43793	2.85466	2.02647	9.82548	12.2518	11.3025	11.1266
GFT-HS_contig_657	-6.11751	4.89273e-189	1677.82	1378.22	1392.04	1482.69	333.068	324.37	312.593	323.344
GFT-HS_contig_6581	-2.76563	5.90156e-06	20.1958	25.8291	27.8079	24.611	8.71797	14.0781	12.4884	11.7615
GFT-HS_contig_6594	-2.95829	1.27531e-35	175.236	150.138	159.289	161.554	75.2659	76.8814	65.8081	72.6518
GFT-HS_contig_660	-2.20844	1.26653e-74	481.798	512.01	519.157	504.322	296.501	304.298	311.207	304.002
GFT-HS_contig_6604	-4.6837	9.59937e-13	30.4416	31.179	30.9492	30.8566	9.68402	5.90354	10.4042	8.66391
GFT-HS_contig_6612	-2.51489	8.7155e-30	203.496	176.092	175.234	184.941	92.0921	102.793	98.7855	97.8903
GFT-HS_contig_6618	2.43849	0.00502597	6.15291	7.50983	5.00441	6.22238	27.2724	19.0321	14.9073	20.4039
GFT-HS_contig_6621	2.39894	0.00182679	10.425	6.22855	7.38706	8.01354	27.6365	24.9345	24.809	25.7933
GFT-HS_contig_6623	2.72763	0.00116233	5.26485	6.59068	5.79869	5.88474	16.3762	25.738	22.7256	21.6133
GFT-HS_contig_6625	2.67549	3.56809e-12	19.2217	21.8748	24.5758	21.8908	81.5302	73.932	79.1987	78.2203
GFT-HS_contig_6628	2.46477	0.000616768	9.85712	6.88712	6.99173	7.91199	27.5409	26.6511	24.3223	26.1714
GFT-HS_contig_6641	3.16462	0.000433828	4.0572	3.18909	5.94746	4.39792	19.37	20.7316	16.3961	18.8326
GFT-HS_contig_6644	-3.7635	7.9794e-21	62.9965	66.1629	60.5732	63.2442	23.6634	23.0051	20.1601	22.2762
GFT-HS_contig_6650	2.25292	2.77044e-05	11.4415	13.6717	19.0346	14.716	44.2835	38.2751	50.4008	44.3198
GFT-HS_contig_6652	3.84227	5.35698e-116	59.6051	68.127	57.9642	61.8987	335.535	313.732	302.029	317.099
GFT-HS_contig_6658	3.07892	4.74629e-20	25.3111	19.3991	34.661	26.4571	116.287	104.683	105.299	108.757
GFT-HS_contig_666	-2.93419	4.13292e-39	205.999	177.59	179.948	187.846	85.0695	86.4329	84.091	85.1978
GFT-HS_contig_6699	2.40898	7.68087e-09	18.6796	21.4788	21.5517	20.57	70.9962	61.7866	65.7549	66.1793
GFT-HS_contig_6712	9.54268	1.24384e-29	5.93786	5.0174	4.02458	4.99328	64.6437	64.6008	64.6554	64.6333
GFT-HS_contig_6722	-2.92048	0.000337843	10.2477	15.9625	22.4946	16.2349	5.70494	8.44615	7.78309	7.31139
GFT-HS_contig_6743	2.21538	0.00310786	11.2111	6.71856	9.45792	9.12918	28.658	27.7321	24.9103	27.1001
GFT-HS_contig_6746	-2.70405	5.76243e-16	60.5963	78.0613	73.0684	70.5753	31.2313	31.5649	41.2064	34.6676
GFT-HS_contig_6751	-2.29996	0.00123168	18.6411	19.9064	22.4241	20.3239	12.2827	10.7762	12.0072	11.6887
GFT-HS_contig_6759	2.3232	7.93611e-19	69.7883	54.8004	58.0516	60.8801	203.755	176.845	185.161	188.587
GFT-HS_contig_6767	-5.82787	4.70384e-08	16.5297	13.8857	16.3631	15.5928	5.58128	1.85588	2.90731	3.44816
GFT-HS_contig_6787	3.08221	8.65002e-13	16.4188	15.8433	16.4607	16.2409	64.636	67.6178	68.5852	66.9463
GFT-HS_contig_6792	-2.16179	3.59419e-08	49.8114	55.4801	54.3446	53.212	31.7915	30.1987	36.1185	32.7029
GFT-HS_contig_6797	3.22109	6.69649e-06	9.28831	6.7081	3.632	6.5428	27.5022	28.9591	28.6519	28.3711
GFT-HS_contig_6800	-4.09538	6.2075e-14	36.0496	36.1801	39.1783	37.136	7.24989	17.2367	11.4239	11.9701
GFT-HS_contig_6839	-2.91918	1.88206e-14	56.6957	60.2156	57.6411	58.1841	27.7719	24.6017	26.9777	26.4504
GFT-HS_contig_6844	2.52385	0.00226045	4.48763	6.01901	7.82135	6.10933	22.4336	20.5139	19.2815	20.743
GFT-HS_contig_6864	2.74867	0.00253172	4.83141	3.73559	6.93455	5.16718	21.216	16.066	20.182	19.1547
GFT-HS_contig_6872	-3.45254	3.28199e-12	38.1753	43.682	39.2161	40.3578	16.6983	14.4211	15.2823	15.4672
GFT-HS_contig_6886	-2.43974	4.43632e-16	97.6504	90.8769	88.8282	92.4518	61.947	48.4231	40.7909	50.387
GFT-HS_contig_6901	-3.26223	2.38432e-08	25.4219	28.7107	32.2136	28.7821	9.45456	12.5753	12.9279	11.6526
GFT-HS_contig_6913	-3.13366	1.03041e-16	64.5047	56.2624	60.52	60.429	25.7768	25.6944	25.2819	25.5844
GFT-HS_contig_6916	-2.53616	2.70805e-37	189.753	202.529	204.963	199.081	107.11	103.148	103.065	104.441
GFT-HS_contig_6923	-2.07608	6.22314e-07	52.7804	49.554	45.3625	49.2323	31.7344	29.5991	33.1851	31.5062
GFT-HS_contig_6929	-3.00974	7.51751e-15	49.7044	58.8434	60.8877	56.4785	22.4394	24.9758	27.2715	24.8956
GFT-HS_contig_693	3.79208	0.00196086	1.87946	2.90636	2.6976	2.49448	12.2509	14.5043	12.1921	12.9824
GFT-HS_contig_6930	-2.95041	1.13323e-09	33.8244	42.7744	35.0902	37.2296	16.5062	15.4618	18.1662	16.7114
GFT-HS_contig_6941	-2.62812	0.000185145	20.7155	16.6707	24.0696	20.4853	5.75314	9.46947	15.6584	10.2937
GFT-HS_contig_6957	2.22617	8.15207e-09	25.7642	29.6149	23.7458	26.375	88.7524	75.5072	70.8101	78.3566
GFT-HS_contig_6974	-2.83445	7.18475e-14	55.1131	57.908	56.3833	56.4681	26.1979	25.9831	27.1357	26.4389
GFT-HS_contig_700	2.49197	1.31097e-09	19.7539	20.4114	21.8785	20.6813	73.2441	66.5054	66.7511	68.8335
GFT-HS_contig_7006	4.37562	4.49018e-25	18.8465	18.836	7.41707	15.0332	97.8606	85.5955	80.758	88.0714
GFT-HS_contig_7007	-9.92205	2.9588e-05	9.14076	6.24145	8.44834	7.94351	1.93856	0.886333	0	0.941631
GFT-HS_contig_701	5.0145	1.83427e-05	1.3181	3.71259	5.36032	3.46367	16.9123	30.93	23.1253	23.6559
GFT-HS_contig_7048	2.16829	2.75131e-27	109.914	99.108	87.9589	98.9936	270.377	286.125	301.621	286.041
GFT-HS_contig_7086	-3.17754	1.67937e-13	53.309	41.8602	46.0682	47.0791	19.2197	19.6426	20.0416	19.6346
GFT-HS_contig_7095	-2.30763	4.16627e-14	89.0768	97.4266	76.5577	87.687	51.4155	47.9951	52.17	50.5269
GFT-HS_contig_7111	11.0541	1.85807e-18	2.49633	4.68746	1.26897	2.81759	49.5005	42.6019	36.4971	42.8665
GFT-HS_contig_7158	-2.39323	0.00428795	19.6761	13.0853	15.0032	15.9215	6.21586	12.2423	7.87672	8.7783
GFT-HS_contig_716	-2.19441	1.35371e-15	167.25	132.019	127.844	142.371	90.5586	85.8923	82.8024	86.4178
GFT-HS_contig_7165	-6.54832	4.90174e-110	161.217	159.771	166.073	162.353	33.8288	26.3848	38.4823	32.8986
GFT-HS_contig_7167	-2.41452	1.92344e-26	153.362	148.324	156.232	152.639	80.8221	89.6723	81.8153	84.1032
GFT-HS_contig_717	2.37189	5.59608e-08	19.7924	18.4406	19.6616	19.2982	56.3944	64.2994	62.7339	61.1426
GFT-HS_contig_7174	2.70761	7.36928e-05	4.67465	12.0695	6.73284	7.82565	28.6265	31.9938	24.7343	28.4515
GFT-HS_contig_7177	-4.03138	1.29638e-28	82.304	76.6198	73.0695	77.3311	25.4203	25.7178	25.18	25.4393
GFT-HS_contig_7184	-2.09054	4.44104e-10	70.3406	75.9623	73.1922	73.165	45.8388	48.7847	44.9711	46.5315
GFT-HS_contig_7189	-2.0881	2.21588e-11	77.7115	114.653	114.236	102.2	54.9365	72.4824	67.7345	65.0511
GFT-HS_contig_7195	2.29439	3.82517e-05	14.0367	12.8364	14.0854	13.6528	40.4006	43.1654	42.1104	41.8921
GFT-HS_contig_7197	-2.8674	2.46208e-24	108.371	104.265	104.178	105.605	51.9398	49.2117	45.7174	48.9563
GFT-HS_contig_7198	-3.41044	9.31864e-20	58.9921	67.1286	66.9693	64.3633	24.5577	24.6796	25.8615	25.0329
GFT-HS_contig_7238	-2.02431	1.89993e-08	69.3775	59.445	63.6863	64.1696	47.926	40.2325	38.2657	42.1414
GFT-HS_contig_7247	-2.42967	0.00263609	16.3221	14.6483	16.3502	15.7736	11.7592	6.91256	7.01868	8.56347
GFT-HS_contig_7248	2.15064	0.000785331	9.02204	10.9225	14.4829	11.4758	35.4479	30.895	32.7284	33.0238
GFT-HS_contig_7249	-3.23505	3.04042e-24	95.6264	89.3007	81.6239	88.8503	37.3794	36.1806	35.8868	36.4823
GFT-HS_contig_7251	-2.55754	1.37676e-20	93.0103	109.901	110.552	104.488	53.9805	56.7814	52.1826	54.3148
GFT-HS_contig_7253	2.46382	2.40834e-11	27.682	21.3198	29.4628	26.1549	86.525	86.9635	84.5577	86.0154
GFT-HS_contig_7258	-4.05663	1.69097e-12	28.2498	35.5137	36.5095	33.4243	10.6115	12.2569	9.73383	10.8674
GFT-HS_contig_7280	3.52746	2.08005e-08	9.63149	9.04273	7.34407	8.67276	53.9255	26.71	42.647	41.0942
GFT-HS_contig_7286	2.02797	1.18127e-07	29.0282	30.268	31.8243	30.3735	83.7905	79.3311	83.3718	82.1645
GFT-HS_contig_730	-2.02374	9.22921e-14	99.6857	133.933	125.139	119.586	71.2464	83.9047	80.6313	78.5941
GFT-HS_contig_7307	2.22874	0.00136597	7.29318	9.7406	11.6966	9.57678	27.1984	31.116	27.4617	28.5921
GFT-HS_contig_7315	-2.69017	0.00446015	8.25883	15.0888	14.7507	12.6994	3.3847	7.3805	7.83223	6.19914
GFT-HS_contig_732	-2.40576	0	1184.24	977.013	893.546	1018.27	589.207	566.329	539.725	565.087
GFT-HS_contig_7321	10.3249	2.23326e-20	2.66049	3.67332	3.18218	3.172	48.5572	44.5689	41.5776	44.9012
GFT-HS_contig_7334	-2.49159	6.2095e-11	44.3456	58.9826	62.9312	55.4198	28.5571	29.5623	30.4878	29.5357
GFT-HS_contig_7365	2.20104	0.000124521	13.8128	12.6082	14.6282	13.6831	38.7128	40.1063	41.9923	40.2705
GFT-HS_contig_7390	2.40597	2.65356e-05	15.5623	5.84441	15.0307	12.1458	39.0277	37.3478	40.9548	39.1101
GFT-HS_contig_7399	-2.51167	0.00567115	15.9029	14.6197	10.7787	13.7671	6.56968	9.54129	5.53586	7.21561
GFT-HS_contig_7409	-2.03807	2.27846e-05	40.1338	40.0699	38.0164	39.4067	28.5447	22.9698	25.5153	25.6766
GFT-HS_contig_741	5.89301	7.56723e-14	5.47082	4.07369	5.37024	4.97158	46.2097	38.0298	34.831	39.6901
GFT-HS_contig_7452	4.65681	9.81306e-41	24.1421	28.7107	14.7268	22.5265	133.291	140.768	146.565	140.208
GFT-HS_contig_7459	-4.63994	1.8591e-32	117.268	92.3145	84.3737	97.9855	31.5659	26.9403	25.6233	28.0432
GFT-HS_contig_7463	2.06281	5.78244e-05	17.4743	18.6847	18.7526	18.3039	50.3902	53.844	47.0407	50.425
GFT-HS_contig_7472	-2.09344	3.84899e-25	193.611	214.746	191.784	200.047	131.223	122.314	128	127.179
GFT-HS_contig_7492	3.47218	0.00439521	0.79018	1.48376	5.62349	2.63248	12.9037	10.1138	14.5234	12.5136
GFT-HS_contig_7496	-2.05066	9.99116e-10	81.1546	67.9118	67.5607	72.209	45.2728	47.0438	48.1481	46.8216
GFT-HS_contig_7525	13.9809	1.84261e-21	1.69324	2.54358	2.41007	2.21563	41.8712	39.7329	47.5311	43.045
GFT-HS_contig_7562	2.78285	1.05158e-16	30.1084	26.9056	26.9224	27.9788	105.781	101.759	104.253	103.931
GFT-HS_contig_7588	-3.67305	0.00138285	8.53395	10.683	11.5683	10.2618	6.63618	3.03415	1.18828	3.61954
GFT-HS_contig_7591	-2.0671	0.00054404	24.0579	28.0709	30.9626	27.6972	16.383	18.6892	18.2403	17.7708
GFT-HS_contig_76	-2.78403	0	8777.47	8119.27	8076.07	8324.27	4147.1	3908.48	3904.18	3986.59
GFT-HS_contig_7615	6.1351	0.009214	1.22811	0	1.24859	0.825567	5.73004	10.4794	6.15614	7.45518
GFT-HS_contig_7634	-2.00993	6.50909e-07	50.1019	53.1284	56.3772	53.2025	36.1234	33.378	36.0327	35.178
GFT-HS_contig_7640	-2.85258	0.00275626	6.03552	21.4071	19.7721	15.7382	6.2578	9.29872	6.16289	7.23981
GFT-HS_contig_7648	-11.8242	5.08068e-08	9.35688	15.5732	10.8101	11.9134	2.48049	0.453645	0.710653	1.21493
GFT-HS_contig_766	-7.45563	0	4533.87	3677.64	3556.89	3922.8	732.282	731.12	644.112	702.505
GFT-HS_contig_7668	5.10529	0.00235627	1.7212	2.15465	0	1.29195	9.36909	11.0151	7.66919	9.35114
GFT-HS_contig_7671	-2.31521	1.75869e-11	63.148	63.8625	69.1547	65.3884	40.921	36.1719	35.4969	37.5299
GFT-HS_contig_7693	-3.63097	0.0031953	11.1443	9.62603	8.15769	9.64268	1.55989	4.27921	4.46903	3.43604
GFT-HS_contig_7710	-2.86838	0.00943543	9.26666	14.9146	8.07529	10.7522	4.6324	5.64798	4.42389	4.90142
GFT-HS_contig_7741	-2.63826	1.94098e-13	54.9679	63.1329	65.9348	61.3452	33.3253	29.0831	30.2219	30.8768
GFT-HS_contig_7760	-2.27292	3.46929e-06	40.7519	37.357	30.992	36.367	20.5857	19.5086	23.591	21.2285
GFT-HS_contig_7761	2.06258	0.00024206	11.8284	16.0048	17.6848	15.1727	45.855	40.0756	39.5282	41.8196
GFT-HS_contig_7777	13.109	0.00322626	0.184439	0.346329	0.187514	0.239427	5.80866	5.90176	5.85539	5.85527
GFT-HS_contig_7786	2.57647	6.16202e-06	11.0322	12.6236	9.46366	11.0398	36.9965	38.9787	38.3076	38.0943
GFT-HS_contig_779	-3.52604	8.51105e-64	545.463	467.24	411.425	474.709	184.076	164.831	189.832	179.58
GFT-HS_contig_7791	-2.22993	1.67258e-05	35.0033	34.6621	30.2755	33.3136	17.6722	20.2464	21.5325	19.817
GFT-HS_contig_7800	-2.18249	3.50053e-18	122.772	126.051	126.542	125.122	73.7989	79.3334	75.6686	76.267
GFT-HS_contig_781	-2.16172	4.69786e-07	48.4501	44.2422	44.7033	45.7985	27.8698	27.4316	29.1106	28.1373
GFT-HS_contig_7811	-2.28702	1.87668e-15	100.171	104.804	87.8043	97.5929	56.5366	57.025	56.6915	56.7511
GFT-HS_contig_7828	-5.2649	3.0559e-16	29.2929	36.2529	41.5133	35.6864	6.21239	10.8881	9.64075	8.91376
GFT-HS_contig_7829	-4.43159	1.18528e-22	45.901	57.6543	65.9005	56.4852	13.7469	18.1941	18.6557	16.8656
GFT-HS_contig_785	-3.97586	7.69433e-88	286.256	289.67	304.763	293.563	98.2252	99.7825	96.6453	98.2176
GFT-HS_contig_788	-2.00086	0	753.414	720.279	726.726	733.473	492.239	470.501	502.018	488.253
GFT-HS_contig_789	-2.60003	1.2662e-63	319.284	361.415	361.801	347.5	165.354	182.596	185.634	177.861
GFT-HS_contig_7890	-2.54484	7.57677e-11	57.473	51.16	48.7846	52.4725	31.3057	25.4459	25.3668	27.3728
GFT-HS_contig_7893	3.88158	1.30991e-71	93.0898	78.2224	79.9724	83.7615	483.194	423.476	394.302	433.657
GFT-HS_contig_7899	6.01305	1.50506e-33	9.91371	8.59172	14.7309	11.0788	91.6199	88.6598	87.9207	89.4001
GFT-HS_contig_7914	-2.32329	0.0023109	10.1258	23.4502	20.5893	18.0551	9.44887	10.0803	11.2795	10.2696
GFT-HS_contig_7920	-4.08715	3.64271e-05	14.4391	12.104	14.1556	13.5662	2.70679	5.50035	4.73909	4.31541
GFT-HS_contig_7947	-2.42107	1.35058e-11	68.0368	54.9486	59.5022	60.8292	41.8135	26.5306	31.7822	33.3754
GFT-HS_contig_7956	-3.2838	1.37825e-08	53.4407	39.0242	33.2028	41.8892	15.0066	20.0558	15.7091	16.9238
GFT-HS_contig_7977	3.16252	5.69271e-05	3.48961	6.72502	6.16196	5.45886	25.922	22.9201	21.0215	23.2878
GFT-HS_contig_7983	-2.5118	4.18137e-06	22.3554	31.6128	34.2325	29.4003	14.4867	17.957	14.0652	15.503
GFT-HS_contig_7990	4.26821	9.09008e-16	12.1482	9.83242	9.36955	10.4501	68.8958	48.7022	61.9451	59.8477
GFT-HS_contig_7991	-2.124	8.88335e-05	29.9804	26.0366	37.3383	31.1184	17.485	20.7854	20.0376	19.436
GFT-HS_contig_8008	-19.5411	0.000449714	6.48981	4.63075	3.16705	4.76254	0.302797	0.276885	0	0.193227
GFT-HS_contig_8013	2.65342	7.43288e-25	52.3578	51.6507	48.9878	50.9988	178.79	180.891	181.625	180.435
GFT-HS_contig_8021	-2.08936	2.13663e-07	45.7795	53.1742	55.3731	51.4423	35.2474	32.8101	30.0831	32.7135
GFT-HS_contig_8027	-4.69616	8.88944e-05	10.4281	10.2992	11.5658	10.7644	3.79126	2.88902	2.14974	2.94334
GFT-HS_contig_803	-7.93267	0.000903218	4.43188	8.78426	5.00642	6.07419	0	1.05047	1.6456	0.89869
GFT-HS_contig_8030	-2.74084	8.67128e-09	35.7779	39.7175	38.4334	37.9763	14.4358	20.1607	20.491	18.3625
GFT-HS_contig_8036	2.00735	9.79729e-06	24.4368	24.5363	21.0486	23.3406	63.7379	65.1617	58.6951	62.5316
GFT-HS_contig_8071	-2.12012	0.000201714	24.5395	35.4453	29.5546	29.8464	22.0182	15.7045	18.2936	18.6721
GFT-HS_contig_8074	7.53284	1.03875e-21	5.63686	2.64614	7.16357	5.14886	62.4627	48.0989	47.093	52.5515
GFT-HS_contig_8088	4.50754	1.33646e-06	4.20343	3.45317	3.73933	3.79865	25.128	24.0985	20.6315	23.286
GFT-HS_contig_8097	-2.59034	6.10638e-19	110.15	90.2335	93.9041	98.096	49.1365	46.9286	55.0064	50.3572
GFT-HS_contig_8107	4.35478	8.20648e-06	3.7169	3.17245	3.77888	3.55608	22.4659	20.1829	20.6078	21.0855
GFT-HS_contig_8126	7.12673	4.39086e-07	1.97715	3.09382	0.67004	1.91367	16.9123	22.4945	17.6193	19.0087
GFT-HS_contig_813	-2.11462	2.09867e-17	130.44	127.981	133.318	130.58	71.742	93.6128	81.1184	82.1578
GFT-HS_contig_8162	-2.85095	3.63513e-48	391.467	363.21	326.609	360.429	182.458	157.302	165.564	168.441
GFT-HS_contig_817	-3.83405	0	2592.24	2176.91	2053.4	2274.19	855.223	765.825	754.346	791.798
GFT-HS_contig_8191	-2.51316	0.00567115	15.6635	11.8779	13.5972	13.7129	5.76221	8.73901	7.04633	7.18252
GFT-HS_contig_820	-2.89967	3.279e-11	38.4558	46.2022	49.4787	44.7123	18.5	23.4055	19.4219	20.4425
GFT-HS_contig_8247	-2.46643	1.04459e-28	143.975	170.897	176.463	163.778	87.119	88.1813	89.673	88.3244
GFT-HS_contig_8288	-2.89592	3.193e-36	143.591	168.567	162.085	158.081	81.1237	67.1058	69.5463	72.5919
GFT-HS_contig_8298	-2.10972	0.000955713	26.4701	21.5821	24.7869	24.2797	13.4065	16.3457	16.0039	15.252
GFT-HS_contig_83	-2.67301	0	4899.07	5116.71	4942.69	4986.16	2361.86	2493.82	2597.51	2484.39
GFT-HS_contig_8316	-4.31739	8.74066e-16	42.1973	39.2917	41.665	41.0513	11.748	13.1505	12.7667	12.5551
GFT-HS_contig_8335	-2.90497	1.8389e-05	14.2012	24.8885	23.1008	20.7302	6.62591	12.1178	9.49151	9.41174
GFT-HS_contig_8352	3.29542	2.65516e-09	9.29797	10.4755	10.0832	9.95223	45.7919	43.1956	42.9827	43.9901
GFT-HS_contig_8356	-6.59112	7.78528e-10	20.2128	19.5894	16.5724	18.7915	2.78866	3.70912	4.53944	3.67907
GFT-HS_contig_8397	-4.98811	1.70317e-08	20.4119	20.5837	15.7563	18.9173	3.08636	6.04766	5.68435	4.93946
GFT-HS_contig_8403	3.14522	2.52592e-37	46.9367	47.0721	49.5269	47.8453	214.017	201.771	186.263	200.683
GFT-HS_contig_8415	-2.4086	1.29587e-43	249.24	267.433	263.095	259.923	137.313	138.827	154.711	143.617
GFT-HS_contig_8435	-2.49942	1.45298e-18	106.548	98.4591	94.677	99.8945	59.6938	47.8742	51.867	53.145
GFT-HS_contig_8438	-2.05065	0.00140797	25.6408	18.2451	30.4588	24.7815	14.167	16.9851	16.9117	16.0213
GFT-HS_contig_8504	-2.01702	1.96285e-43	477.375	467.096	439.945	461.472	298.834	312.476	302.773	304.694
GFT-HS_contig_851	-2.31773	2.7359e-13	75.6117	81.0636	82.3268	79.6674	44.5869	47.3877	45.1011	45.6919
GFT-HS_contig_8532	-4.28186	5.73988e-06	14.3344	13.4581	18.2167	15.3364	4.18002	3.82231	5.98781	4.66338
GFT-HS_contig_854	-2.49882	3.65302e-30	148.783	172.569	182.271	167.874	85.4877	87.9436	94.6544	89.3619
GFT-HS_contig_8548	-11.8784	0.000275108	7.45853	8.40312	3.03316	6.29827	1.73997	0	0	0.579992
GFT-HS_contig_856	-5.0999	0	1851.23	1960.78	2044.09	1952.03	535.876	518.977	473.354	509.402
GFT-HS_contig_8563	-2.52514	2.73458e-07	34.5033	39.9703	32.8155	35.763	14.6053	21.9624	19.7596	18.7758
GFT-HS_contig_8579	-2.96257	1.79445e-41	207.725	188.735	180.532	192.331	90.2395	86.7406	82.1912	86.3904
GFT-HS_contig_8623	-3.10073	1.81283e-52	252.525	223.833	230.466	235.608	107.195	99.1581	97.0289	101.127
GFT-HS_contig_8632	-2.74773	3.13836e-06	31.9185	23.845	21.9827	25.9154	13.2109	12.4465	11.7561	12.4712
GFT-HS_contig_8664	7.08314	0.00325485	0.562132	1.05554	0.571505	0.729725	11.8024	4.79663	6.57485	7.72463
GFT-HS_contig_8668	-2.98569	7.29883e-41	178.018	170.268	166.152	171.479	80.7244	75.1504	73.3176	76.3975
GFT-HS_contig_87	-2.65393	0.00089203	16.1577	16.5747	14.9061	15.8795	8.02738	8.61703	6.99945	7.88129
GFT-HS_contig_871	-2.1461	1.73377e-05	34.633	35.4353	39.4619	36.5101	19.5107	24.1311	24.0968	22.5795
GFT-HS_contig_873	2.5026	1.99113e-13	26.0289	29.6852	30.3593	28.6911	102.631	95.0408	89.7848	95.819
GFT-HS_contig_8730	-2.01494	4.91014e-08	62.2813	62.3155	59.7764	61.4577	38.5329	43.4786	39.626	40.5458
GFT-HS_contig_8740	3.12243	0.000119633	6.10074	5.01184	5.42716	5.51325	23.1273	23.5884	22.9358	23.2172
GFT-HS_contig_8747	-4.71376	0.009214	7.55061	4.72604	5.75738	6.01134	1.46788	0.671133	2.62839	1.58914
GFT-HS_contig_877	-3.01419	7.14638e-42	159.032	186.638	193.658	179.776	70.8314	78.6945	88.4099	79.3119
GFT-HS_contig_8794	-16.6967	3.75932e-07	9.15319	11.328	7.19086	9.22402	0.485299	1.33131	0	0.605536
GFT-HS_contig_8854	-2.37066	9.5511e-16	95.0806	91.6811	88.2476	91.6698	53.2877	45.3776	55.5806	51.4153
GFT-HS_contig_8874	7.14832	2.34049e-31	7.34175	5.99388	10.7095	8.01503	87.8705	74.2225	69.3369	77.1433
GFT-HS_contig_8877	-2.92502	6.88904e-08	35.9623	29.9117	24.5382	30.1374	12.6687	13.9015	14.3165	13.6289
GFT-HS_contig_8884	-2.13999	2.97352e-29	331.314	293.951	286.812	304.026	194.29	195.936	177.526	189.251
GFT-HS_contig_89	-2.65281	0	3991.75	3796.87	3527.29	3771.97	2039.46	1846.44	1802.29	1896.06
GFT-HS_contig_8907	2.1217	0.00422989	12.5615	9.66689	6.28078	9.50305	23.2993	30.5304	27.1824	27.004
GFT-HS_contig_8917	3.86819	4.97353e-11	9.33401	4.59037	11.7491	8.55782	46.1422	41.2454	46.0458	44.4778
GFT-HS_contig_8923	-2.61593	8.2085e-14	58.4935	66.6457	69.4821	64.8738	32.0829	32.4121	34.3182	32.9377
GFT-HS_contig_8925	3.12237	0.00461486	5.47701	1.71407	2.78417	3.32508	15.9714	12.6574	13.7273	14.1187
GFT-HS_contig_8936	-11.9239	4.25333e-14	17.9882	21.1108	19.8122	19.6371	1.7485	3.19775	1.25235	2.0662
GFT-HS_contig_894	-2.11226	7.37639e-22	166.094	160.938	163.678	163.57	99.0675	101.707	108.38	103.051
GFT-HS_contig_895	-4.0736	3.73067e-21	102.924	73.6082	70.2639	82.2654	31.2054	19.816	29.4904	26.8372
GFT-HS_contig_8956	2.4081	0.00876452	6.95	4.5001	5.36032	5.60347	13.9771	22.4945	18.0197	18.1638
GFT-HS_contig_8970	2.0125	0.000819334	11.812	17.251	14.6776	14.5802	42.8646	36.3967	38.3768	39.2127
GFT-HS_contig_8990	3.15492	1.02851e-11	11.6274	14.9194	15.7617	14.1028	58.3189	59.1158	61.1986	59.5444
GFT-HS_contig_9007	3.5016	0.00170675	3.01776	3.1481	3.06808	3.07798	12.5156	16.4516	15.1271	14.6981
GFT-HS_contig_9022	-2.08728	5.48873e-07	44.7858	51.5612	50.2712	48.8728	28.129	32.8548	32.3371	31.107
GFT-HS_contig_9027	-2.8608	9.64397e-19	82.4791	83.7772	75.0276	80.428	32.0688	38.0704	41.9084	37.3492
GFT-HS_contig_9031	-2.0904	0.000567849	24.6786	28.7107	27.2718	26.887	16.2703	18.3113	16.5838	17.0551
GFT-HS_contig_9038	2.65228	0.00912303	5.35637	4.57176	3.96049	4.62954	14.7676	18.6977	16.2726	16.5793
GFT-HS_contig_9059	4.45517	3.78864e-12	9.69255	5.46003	7.88333	7.67864	46.3534	46.005	45.7515	46.0366
GFT-HS_contig_9061	4.51494	9.01469e-05	3.28817	1.7641	2.86543	2.63923	16.4375	16.534	16.0901	16.3539
GFT-HS_contig_9074	-2.25425	1.38701e-05	63.5821	46.9036	58.4859	56.3239	28.2531	43.5971	27.8245	33.2249
GFT-HS_contig_9076	-2.37641	2.48651e-09	45.5408	54.4335	53.366	51.1134	25.3868	30.042	30.2542	28.561
GFT-HS_contig_9098	2.73912	5.26726e-08	16.0947	12.8603	10.7927	13.2492	54.3231	46.7523	44.6303	48.5686
GFT-HS_contig_910	21.0854	4.0424e-10	0.414363	0.778067	0.421272	0.537901	22.233	12.375	19.0398	17.8826
GFT-HS_contig_9121	143.362	1.43545e-13	0	0	0	0	19.8745	21.9998	17.2318	19.702
GFT-HS_contig_9142	-2.06459	0.00306659	22.5912	21.5176	22.9679	22.3589	13.3665	13.2703	16.412	14.3496
GFT-HS_contig_9148	-2.10603	3.00539e-16	138.268	137.372	123.467	133.036	93.8671	70.6183	87.7066	84.064
GFT-HS_contig_9149	-3.29727	7.56888e-07	27.403	21.6284	20.2061	23.0792	9.13251	8.351	10.189	9.22417
GFT-HS_contig_916	-3.24244	0	1181.46	928.387	916.784	1008.88	421.761	422.053	402.33	415.381
GFT-HS_contig_918	-23.5116	0	2902.85	2511.48	2369.84	2594.72	160.862	139.102	141.516	147.16
GFT-HS_contig_9205	6.49033	0.000905021	0	2.39256	0.863608	1.08539	13.8715	10.8724	5.67733	10.1404
GFT-HS_contig_9212	-3.18294	3.75267e-07	29.3387	22.2481	23.7094	25.0987	11.846	9.62865	9.74154	10.4054
GFT-HS_contig_9213	8.5861	4.25333e-14	4.01312	3.39102	1.22401	2.87605	35.1078	30.8193	35.8745	33.9338
GFT-HS_contig_9215	-2.75897	1.61405e-05	20.9589	24.1754	22.9318	22.6887	9.77884	12.1356	10.6728	10.8624
GFT-HS_contig_9217	3.41302	6.77691e-45	211.119	191.783	195.387	199.429	920.169	870.218	930.364	906.917
GFT-HS_contig_923	-2.90314	0.000157537	13.181	20.6255	16.081	16.6292	4.09994	7.49818	11.0121	7.53673
GFT-HS_contig_9232	-2.75323	1.44723e-07	38.225	27.6064	31.8871	32.5728	16.5772	15.6813	14.7392	15.6659
GFT-HS_contig_9237	2.98957	1.84936e-05	7.42233	8.20747	6.03687	7.22222	26.7425	30.4356	29.9024	29.0268
GFT-HS_contig_9240	-4.69313	5.31842e-06	16.4212	13.3618	11.13	13.6377	4.2565	4.28148	2.74382	3.7606
GFT-HS_contig_9243	2.51514	3.32944e-10	35.2409	48.029	24.2709	35.8469	110.058	110.34	140.561	120.32
GFT-HS_contig_9248	7.13773	3.19944e-119	41.3243	32.0967	27.1177	33.5129	344.863	308.94	304.442	319.415
GFT-HS_contig_9253	3.08533	0.0005599	3.94157	4.62578	5.34305	4.6368	18.7734	16.4662	22.7764	19.3387
GFT-HS_contig_926	-2.24515	5.04821e-59	418.737	471.895	492.496	461.043	265.312	277.094	277.486	273.298
GFT-HS_contig_9260	-7.7378	5.55267e-05	7.11162	6.6769	11.3617	8.38342	1.18503	1.08362	1.69754	1.32207
GFT-HS_contig_9275	-4.66738	2.36496e-75	137.314	152.333	146.576	145.408	42.9052	38.9011	42.3195	41.3753
GFT-HS_contig_9296	-2.44429	5.99998e-11	56.0149	57.6551	62.011	58.5603	34.1207	30.3157	31.025	31.8205
GFT-HS_contig_9306	3.52968	7.24789e-13	12.5629	15.8225	8.09957	12.1617	58.9726	59.8088	53.7583	57.5132
GFT-HS_contig_9320	-2.95795	2.48839e-08	31.4088	37.6802	26.6105	31.8998	14.2474	10.7017	17.8581	14.2691
GFT-HS_contig_9335	2.0643	0.00356211	10.9484	10.1019	11.5148	10.855	31.0457	28.7916	30.1214	29.9862
GFT-HS_contig_9353	-2.51159	9.8678e-51	299.551	283.195	285.485	289.41	153.077	157.753	149.32	153.383
GFT-HS_contig_9415	4.66412	1.43451e-14	5.93262	10.6336	7.67651	8.08091	49.0691	51.1979	51.8169	50.6946
GFT-HS_contig_9434	2.75505	0.00655858	4.64741	5.23599	3.77992	4.55444	17.3469	14.871	18.6368	16.9516
GFT-HS_contig_9445	-2.67343	2.79459e-14	89.0958	66.9196	70.7119	75.5758	46.2631	38.6255	27.8531	37.5805
GFT-HS_contig_9455	6.05059	4.96079e-135	44.2211	41.987	36.3223	40.8435	339.21	340.294	309.957	329.82
GFT-HS_contig_9475	-4.50329	3.1816e-08	20.9376	21.2097	17.3655	19.8376	3.85616	8.81542	4.60324	5.75827
GFT-HS_contig_9478	-7.38616	0.00116945	7.794	6.45667	6.0595	6.77006	1.06955	1.46703	0.766056	1.10088
GFT-HS_contig_9496	-2.24345	9.53377e-07	44.7963	43.1008	35.3807	41.0926	20.728	26.8518	25.3624	24.3141
GFT-HS_contig_9497	-3.04218	6.56564e-08	30.9155	24.9756	30.4564	28.7825	14.2566	11.2473	12.0132	12.5057
GFT-HS_contig_9503	6.13918	2.38001e-06	0.808994	3.79771	1.64497	2.08389	16.9855	20.7092	15.5451	17.7466
GFT-HS_contig_9518	-4.82978	0.000590823	7.78117	8.03606	11.0753	8.96417	1.81524	3.3198	1.95023	2.36176
GFT-HS_contig_9519	-2.86821	0.000632638	14.1683	14.4108	15.605	14.728	5.5088	8.81542	5.91845	6.74756
GFT-HS_contig_957	-2.39917	0	772.777	735.9	780.286	762.987	443.053	413.476	413.954	423.494
GFT-HS_contig_9591	2.23714	3.23692e-18	52.7525	54.3258	56.8165	54.6316	157.484	169.855	161.414	162.918
GFT-HS_contig_9595	3.69537	6.61284e-09	6.2281	9.35582	7.59834	7.72742	44.3144	36.5364	34.3415	38.3974
GFT-HS_contig_96	-5.3899	0	2361.63	1994.55	1946.18	2100.79	539.334	509.19	511.697	520.074
GFT-HS_contig_961	3.69239	1.84936e-05	4.26142	4.64108	4.15918	4.35389	19.8827	21.8174	23.6397	21.7799
GFT-HS_contig_9612	3.02146	0.00214521	4.85397	2.73435	4.9349	4.17441	19.2502	16.5674	15.4099	17.0758
GFT-HS_contig_9617	-3.59581	2.90271e-58	217.345	183.594	184.355	195.098	76.2767	65.3689	74.9548	72.2001
GFT-HS_contig_9627	3.10666	6.07091e-12	16.3982	13.5348	14.8396	14.9242	65.5797	64.965	55.5522	62.0323
GFT-HS_contig_963	-2.70313	2.51253e-47	255.072	251.578	231.874	246.175	123.829	124.796	115.009	121.211
GFT-HS_contig_9639	-7.36071	0.000520375	8.49444	6.64599	4.31804	6.48616	1.65136	1.51005	0	1.0538
GFT-HS_contig_967	-2.50454	1.3088e-35	184.075	204.103	193.072	193.75	97.1542	106.354	105.274	102.927
GFT-HS_contig_9679	-2.60119	3.96028e-06	26.4656	34.244	24.6458	28.4518	12.9707	15.419	15.0501	14.4799
GFT-HS_contig_9682	-2.41843	1.49201e-43	338.62	308.627	305.602	317.617	172.575	186.701	165.387	174.888
GFT-HS_contig_969	-2.94058	0	3469.14	3217.91	3140.84	3275.96	1490.58	1482.14	1483.11	1485.28
GFT-HS_contig_9693	-2.97889	5.50668e-18	60.7481	83.1353	75.3694	73.0843	31.2258	32.9465	33.5479	32.5734
GFT-HS_contig_9698	2.71884	0.00134452	5.22735	4.90781	7.08601	5.74039	22.8651	20.9084	19.2884	21.0206
GFT-HS_contig_97	-2.75986	0	10341.1	8982.8	8829.8	9384.57	4772.86	4494.89	4344.05	4537.26
GFT-HS_contig_971	-2.3601	2.1961e-08	960.263	934.598	933.997	942.953	549.22	520.645	526.459	532.108
GFT-HS_contig_9714	-2.9714	0.00171142	14.2897	12.969	11.6224	12.9604	3.8892	6.09665	7.16298	5.71628
GFT-HS_contig_9719	-4.01851	0.0098061	4.07733	9.95303	5.80344	6.61127	2.85356	0	3.4064	2.08665
GFT-HS_contig_9732	-2.26031	8.78247e-08	48.6114	50.9468	39.0778	46.212	30.3289	22.3074	28.8064	27.1476
GFT-HS_contig_9737	-2.53392	9.76566e-14	177.59	141.214	113.766	144.19	88.2489	70.5495	68.8849	75.8945
GFT-HS_contig_974	-2.03369	0.000281126	27.6044	30.1243	32.2562	29.995	18.6083	19.8838	20.2167	19.5696
GFT-HS_contig_9745	2.70705	0.00474502	8.83176	3.10946	2.24476	4.72866	20.6033	16.4852	14.757	17.2818
GFT-HS_contig_9757	-2.11759	0.00333923	24.7411	19.5121	17.1045	20.4526	12.6979	11.6113	14.0555	12.7882
GFT-HS_contig_9775	2.71851	3.8782e-13	26.5573	23.8339	19.456	23.2824	90.1987	85.3959	77.9817	84.5254
GFT-HS_contig_9789	-2.50955	0.00879411	10.2963	13.5336	12.0382	11.956	7.20596	5.12502	6.45151	6.26083
GFT-HS_contig_983	-2.16893	7.36368e-11	90.5719	81.26	67.1635	79.6651	44.0006	52.4896	50.0721	48.8541
GFT-HS_contig_9840	2.05048	0.0084408	10.6674	10.0153	7.2302	9.30433	29.0333	27.813	19.8046	25.5503
GFT-HS_contig_9853	2.56754	0.00172449	4.69018	7.92626	5.72206	6.11283	19.6948	17.0089	26.6451	21.1163
GFT-HS_contig_9854	-5.14128	0.00205082	10.0445	5.23917	14.7507	10.0115	6.50903	0	0.932408	2.48048
GFT-HS_contig_9885	30.0774	5.57839e-65	5.13087	0	3.12985	2.75357	90.9691	130.249	121.739	114.319
GFT-HS_contig_9898	-4.19274	1.41084e-21	62.8193	50.0767	56.6366	56.5109	23.5031	15.1707	14.8535	17.8424
GFT-HS_contig_9899	3.93172	2.18469e-11	8.62758	8.28019	8.77144	8.55974	48.3048	43.1486	44.2084	45.2206
GFT-HS_contig_9917	2.16574	5.75879e-12	37.2092	38.9501	40.656	38.9384	112.247	113.818	111.303	112.456
GFT-HS_contig_993	2.01003	5.81497e-12	57.8087	54.275	48.5513	53.545	165.155	142.085	123.19	143.477
GFT-HS_contig_9935	2.23381	3.36433e-11	75.5244	68.8222	50.4364	64.9277	211.599	210.076	158.979	193.551
GFT-HS_contig_994	2.36581	7.78612e-16	59.6882	39.9186	57.3583	52.3217	174.532	162.213	158.479	165.075
GFT-HS_contig_9942	-2.00611	1.06819e-05	51.5627	35.5385	43.3319	43.4777	29.2031	24.7966	32.3707	28.7901
GFT-HS_contig_9967	2.05046	0.00155066	12.7064	9.54371	15.5019	12.584	35.5707	42.4654	25.4772	34.5044

## Sheet: Fungus (C) vs Mock (A)
Gene ID	Fold change	FDR p-value correction	Sample#A01_RPKM	Sample#A02_RPKM	Sample#A03_RPKM	Sample#A Means	Sample#C01_RPKM	Sample #C02_RPKM	Sample#C03_RPKM	Sample#C Means
GFT-HS_contig_10	-3.80497	0	7479.8	8227.54	8253.84	7987.06	2469.5	2472.52	2626.78	2522.93
GFT-HS_contig_100	-2.73957	1.07074e-16	76.2112	76.0357	75.5401	75.929	31.0598	34.9493	33.7247	33.2446
GFT-HS_contig_10000	119.513	1.84945e-273	5.58099	4.87846	7.63062	6.03002	862.651	834.638	947.25	881.513
GFT-HS_contig_10001	-4.44071	1.86431e-16	42.8994	39.6691	41.8043	41.4576	11.1315	10.05	12.2021	11.1278
GFT-HS_contig_10013	-2.05767	1.38607e-07	51.8022	58.0489	58.3289	56.06	37.5247	30.6366	29.9071	32.6895
GFT-HS_contig_10015	-2.03987	0.00126377	19.9773	23.9526	24.5308	22.8202	11.5718	15.7299	12.8586	13.3868
GFT-HS_contig_10017	58.3488	7.33907e-94	2.49023	1.4028	1.51905	1.80403	136.523	125.304	139.362	133.73
GFT-HS_contig_1002	2.01332	0.00241928	9.43121	12.6112	10.7507	10.931	26.5563	27.2361	25.9682	26.5869
GFT-HS_contig_10020	2.31485	0.00027058	8.61408	8.34025	12.3155	9.75662	24.7633	25.5072	31.6862	27.3189
GFT-HS_contig_10022	-4.83628	7.05889e-05	10.2667	10.6718	9.69229	10.2103	3.40711	2.39611	1.51439	2.4392
GFT-HS_contig_10023	-2.09964	1.76613e-06	39.2153	44.2561	45.9099	43.1271	22.4525	25.6697	25.7672	24.6298
GFT-HS_contig_1003	-5.95708	0	2019.79	1939.84	1986.44	1982.02	399.291	390.716	410.255	400.087
GFT-HS_contig_10035	-5.80745	5.71659e-56	99.4094	96.5431	105.537	100.496	23.6037	17.8234	20.6801	20.7024
GFT-HS_contig_10036	-4.68217	1.50118e-29	83.5712	69.4007	64.8603	72.6107	19.031	16.9222	19.6888	18.5473
GFT-HS_contig_10037	-2.96667	8.12223e-10	32.1249	40.0614	38.6442	36.9435	15.0394	14.6898	14.9392	14.8895
GFT-HS_contig_10038	-2.04609	0.000412904	25.9349	24.713	27.1544	25.9341	14.0278	13.9126	17.5861	15.1755
GFT-HS_contig_10039	-4.63899	7.08485e-93	339.586	299.083	268.488	302.386	78.1661	69.4655	87.5699	78.4005
GFT-HS_contig_10041	-3.69421	3.37046e-14	42.4603	42.6835	42.2962	42.48	14.3471	14.0137	12.8426	13.7345
GFT-HS_contig_10042	8.1957	2.02941e-07	0.398177	2.61686	1.21445	1.40983	17.0196	12.1428	15.2119	14.7914
GFT-HS_contig_10043	2.0734	1.56264e-11	37.2741	44.5182	45.6294	42.4739	103.671	104.668	109.701	106.013
GFT-HS_contig_10045	-3.62379	4.3892e-07	25.9369	21.6457	13.673	20.4186	7.43856	7.32381	5.29005	6.68414
GFT-HS_contig_10047	-4.67063	2.96442e-10	31.1398	20.3668	20.9874	24.1647	7.15259	7.24041	3.97397	6.12232
GFT-HS_contig_10053	-3.55198	4.82763e-05	11.0797	15.9504	17.2722	14.7674	5.49088	1.60898	7.62681	4.90889
GFT-HS_contig_10058	2.46385	2.20471e-13	29.9953	27.6844	32.0461	29.9086	94.9538	85.5488	85.8273	88.7766
GFT-HS_contig_10062	4.69717	3.78253e-123	44.1453	45.9773	47.9704	46.031	256.252	249.162	275.889	260.434
GFT-HS_contig_10065	-3.34884	1.33048e-22	79.9101	77.9675	79.6496	79.1757	26.6924	27.589	30.7391	28.3402
GFT-HS_contig_10067	3.56793	1.94925e-09	8.21929	7.12325	9.42767	8.25674	37.2082	28.2331	41.7808	35.7407
GFT-HS_contig_10068	-5.27633	7.67736e-09	17.6909	18.455	21.6973	19.281	3.39209	3.97591	5.50895	4.29232
GFT-HS_contig_10069	42.6476	1.04862e-35	0	1.87651	0.677339	0.851285	46.4302	47.1652	52.9689	48.8548
GFT-HS_contig_10070	2.33315	1.0498e-05	15.6518	12.6155	11.7094	13.3255	38.9664	32.9682	40.7075	37.5474
GFT-HS_contig_10071	2.11537	2.49441e-10	34.8849	32.9847	37.7304	35.2	94.2578	83.5342	91.1996	89.6639
GFT-HS_contig_10081	2.40543	1.58004e-13	31.1151	33.6787	30.425	31.7396	92.8147	93.2479	89.8342	91.9656
GFT-HS_contig_10083	-2.2125	9.01434e-06	40.2992	33.3845	32.5359	35.4065	18.7232	16.782	22.0291	19.1781
GFT-HS_contig_10084	4.31823	8.06327e-08	6.88738	1.29327	5.60178	4.59415	23.0394	27.0048	22.7567	24.267
GFT-HS_contig_1009	-4.26921	5.63182e-08	19.9936	19.8544	19.6755	19.8412	6.31186	4.60643	5.55804	5.49211
GFT-HS_contig_10090	3.84567	6.64398e-10	8.38902	6.75104	7.71663	7.6189	32.8511	36.9824	36.9165	35.5833
GFT-HS_contig_10094	2.34407	4.27391e-06	16.1753	16.4178	10.667	14.42	37.7787	39.5195	45.1394	40.8125
GFT-HS_contig_10098	-7.32778	1.60849e-15	29.6841	26.2376	27.3243	27.7487	4.96988	4.22331	4.14189	4.44503
GFT-HS_contig_1010	-3.46092	0.00013553	14.7142	13.8148	10.4067	12.9785	7.13354	3.48388	2.64226	4.41989
GFT-HS_contig_10100	-2.51585	0.000230402	18.4599	15.2307	22.18	18.6235	8.48993	8.93573	9.04893	8.82486
GFT-HS_contig_10116	-3.30837	1.7595e-09	30.2174	30.6398	33.1789	31.3454	12.3545	6.58219	14.9763	11.3043
GFT-HS_contig_10122	19.0259	1.48723e-168	10.425	12.5842	11.1035	11.3709	261.088	249.253	276.794	262.379
GFT-HS_contig_10123	-6.91371	8.13293e-37	73.6241	72.8522	69.8823	72.1196	13.3418	11.9781	11.9865	12.4355
GFT-HS_contig_10124	-5.51974	6.88416e-38	87.2096	88.6841	81.2943	85.7293	19.9959	16.7763	18.945	18.5724
GFT-HS_contig_1013	-2.12151	4.49682e-08	60.9951	49.1409	58.2411	56.1257	34.8489	27.8297	32.5537	31.7441
GFT-HS_contig_10130	5.1485	1.5884e-06	2.4917	2.9774	2.53325	2.66745	17.8911	17.7631	15.4367	17.0303
GFT-HS_contig_10132	3.34407	0.000369515	4.74844	3.56654	2.89657	3.73719	16.7668	14.4808	14.7088	15.3188
GFT-HS_contig_10135	-5.03468	2.71239e-15	40.6443	27.257	35.4188	34.44	9.8914	9.48585	4.99604	8.12443
GFT-HS_contig_1014	-5.56454	3.67908e-40	860.1	793.715	806.53	820.115	179.66	167.864	184.135	177.22
GFT-HS_contig_10146	5.79531	2.82159e-98	33.9778	22.113	26.6933	27.5947	193.382	187.135	198.141	192.886
GFT-HS_contig_10147	4.32111	2.81642e-21	12.701	15.5937	13.906	14.0669	78.0739	79.8064	62.5447	73.475
GFT-HS_contig_10151	9.00638	2.58321e-66	12.5135	11.7486	11.5295	11.9306	152.614	121.383	116.286	130.095
GFT-HS_contig_10153	2.9077	0.00286111	2.95349	3.41286	4.6196	3.66198	14.3554	11.6298	13.1367	13.0407
GFT-HS_contig_10154	-4.78532	3.25061e-14	29.2835	31.6909	38.1806	33.0516	8.51628	7.79085	8.30921	8.20544
GFT-HS_contig_10158	2.6256	1.2209e-36	76.0729	74.7264	80.2374	77.0123	262.043	234.875	232.876	243.265
GFT-HS_contig_10159	-7.55151	2.15249e-23	45.3298	37.487	44.1753	42.3307	5.45608	7.16256	7.27534	6.63133
GFT-HS_contig_1016	-7.26249	2.82725e-34	382.187	401.332	406.303	396.607	68.6291	66.1159	61.8964	65.5471
GFT-HS_contig_10166	-4.51651	2.37095e-07	13.0746	18.413	19.9389	17.1422	2.02484	2.37334	9	4.46606
GFT-HS_contig_10167	-4.07983	0.00113521	7.6061	10.3871	9.31466	9.10263	3.37321	2.07103	2.32038	2.58821
GFT-HS_contig_10183	-3.28755	2.4379e-22	80.53	76.1096	84.5928	80.4108	28.8379	26.8079	32.3209	29.3222
GFT-HS_contig_10185	-7.11354	8.51374e-08	15.2356	13.7934	12.908	13.979	2.02244	1.18526	3.55827	2.25533
GFT-HS_contig_10186	-2.75347	7.50013e-10	47.1805	41.9996	34.4653	41.2152	16.2373	20.5545	16.9603	17.9174
GFT-HS_contig_1019	2.09548	6.20959e-34	152.186	130.016	133.242	138.481	363.482	329.638	354.076	349.065
GFT-HS_contig_10197	-2.82654	9.73201e-06	21.5184	23.3457	21.8772	22.2471	8.66455	9.1142	10.3686	9.38246
GFT-HS_contig_10198	-2.81298	0.000191885	15.5062	16.2381	16.9774	16.2406	4.98757	6.82032	8.77511	6.861
GFT-HS_contig_102	2.10793	0.00202875	19.936	21.8503	18.3547	20.047	59.0726	69.5193	23.4118	50.6679
GFT-HS_contig_10200	-3.31899	2.32197e-08	19.9812	33.8492	27.8219	27.2175	9.68703	6.62333	13.0067	9.77237
GFT-HS_contig_10203	-2.92155	0.000286853	19.5886	11.2391	12.1704	14.3327	8.08976	7.11158	2.24733	5.81622
GFT-HS_contig_10204	-2.69102	4.16934e-05	20.6401	18.3585	24.2976	21.0987	6.05654	13.0147	8.97335	9.34821
GFT-HS_contig_10208	8.69708	5.71225e-10	2.37054	1.97834	1.33893	1.89594	20.3141	24.0973	17.9496	20.787
GFT-HS_contig_1021	-2.69811	3.33431e-08	29.2742	40.2384	36.9353	35.4826	15.4601	14.4509	17.288	15.733
GFT-HS_contig_10213	13.9727	8.12591e-52	9.95207	1.69886	5.51891	5.72328	80.7061	118.246	94.3513	97.7677
GFT-HS_contig_10214	-9.30612	5.10878e-09	15.2238	13.0503	13.4588	13.911	3.6903	0	1.36688	1.68573
GFT-HS_contig_10217	25.706	1.58881e-10	1.26888	0	0	0.42296	18.8649	15.2019	14.4118	16.1595
GFT-HS_contig_10218	-3.46298	2.41549e-06	17.7202	19.9644	20.5893	19.4246	6.11587	4.9628	8.887	6.65522
GFT-HS_contig_10220	-5.25004	4.35297e-33	69.6484	82.7603	82.9801	78.4629	19.2132	13.0379	21.3496	17.8669
GFT-HS_contig_10224	5.96107	1.3668e-07	2.66428	3.05728	1.8058	2.50912	18.43	19.3451	18.0341	18.6031
GFT-HS_contig_10227	-3.17831	0.000784993	15.349	8.86816	9.60305	11.2734	1.09712	9.00159	2.43822	4.17898
GFT-HS_contig_10228	-2.46915	3.37337e-05	20.203	32.7629	21.4735	24.8131	12.7997	9.00159	14.223	12.0081
GFT-HS_contig_10229	-3.59942	6.3776e-07	27.5	18.5896	17.8935	21.3277	8.17706	8.38637	4.54316	7.03553
GFT-HS_contig_1023	-7.86687	5.23551e-142	726.901	645.99	586.121	653.004	109.469	95.5497	94.4661	99.8282
GFT-HS_contig_10230	4.03345	3.3822e-19	9.83279	15.6939	18.9938	14.8402	84.5149	66.9331	65.4851	72.311
GFT-HS_contig_10236	-2.02548	5.79202e-06	47.3124	38.1364	43.8778	43.1089	24.8768	22.8742	28.8345	25.5285
GFT-HS_contig_10241	4.19917	1.02949e-09	4.49155	7.02832	6.84967	6.12318	33.7366	28.1286	32.0774	31.3142
GFT-HS_contig_10247	-10.3347	4.91323e-13	24.917	23.3939	14.9692	21.0934	1.05242	2.4671	3.50833	2.34262
GFT-HS_contig_10254	-11.6817	5.27132e-40	96.079	68.8668	72.473	79.1396	9.59976	12.3772	2.13344	8.0368
GFT-HS_contig_10256	-3.07225	1.23111e-12	46.235	48.5873	45.6865	46.8362	16.8834	19.2591	18.5932	18.2452
GFT-HS_contig_1026	7.27707	9.09403e-88	19.2696	22.0246	15.6159	18.97	183.207	166.073	150.81	166.697
GFT-HS_contig_10266	-3.4658	0.0026957	9.84686	7.19051	7.78637	8.27458	2.54162	2.97906	2.82424	2.78164
GFT-HS_contig_10270	-2.81797	0.000132135	15.5623	16.8027	16.6129	16.326	10.1225	1.69496	8.83778	6.88508
GFT-HS_contig_10277	4.28301	6.90171e-05	2.76325	2.59434	2.34111	2.56623	14.1221	11.5367	15.2169	13.6252
GFT-HS_contig_10278	6.31515	8.40288e-31	10.0635	9.75309	11.2214	10.346	79.0319	78.8452	79.7754	79.2175
GFT-HS_contig_1029	36.1161	3.36447e-45	9.49896	10.4829	11.3516	10.4445	469.975	441.598	462.01	457.861
GFT-HS_contig_10291	3.08916	0.000171881	4.3183	4.35465	5.36593	4.67963	18.7256	16.2	18.0004	17.642
GFT-HS_contig_10295	-5.43159	3.51276e-23	52.9269	49.6915	46.9765	49.865	7.8064	13.725	11.2768	10.936
GFT-HS_contig_10296	-6.1597	2.55508e-31	69.2667	64.5508	66.7702	66.8626	14.303	13.4118	11.1254	12.9467
GFT-HS_contig_10297	-4.99146	0.00321373	7.07052	9.12767	4.04348	6.74722	1.23188	2.88779	0.456286	1.52532
GFT-HS_contig_10298	3.32168	0.000148676	3.34207	5.09889	3.82253	4.08783	16.692	15.4699	17.6854	16.6158
GFT-HS_contig_103	-2.07404	7.17998e-06	50.4518	47.3678	54.4335	50.751	17.2214	34.7637	36.1464	29.3772
GFT-HS_contig_1030	-2.77763	0.000240985	15.6708	16.9321	16.5552	16.386	7.48413	6.86523	6.68923	7.01286
GFT-HS_contig_10301	-3.90441	1.54128e-05	17.4743	13.6717	11.8438	14.3299	3.60829	6.34398	3.00714	4.3198
GFT-HS_contig_10302	-8.5989	9.12168e-17	31.102	23.2789	29.1882	27.8564	4.2441	2.84261	4.26689	3.78453
GFT-HS_contig_10304	-10.5048	1.61346e-57	84.226	90.5616	75.3263	83.3713	12.0156	7.61277	8.66057	9.42965
GFT-HS_contig_10307	-4.14267	1.48575e-12	32.7643	36.2827	31.6023	33.5498	9.36768	9.14997	10.4093	9.64233
GFT-HS_contig_10310	-5.70832	4.86565e-30	55.8206	74.0553	60.4525	63.4428	9.02072	13.2166	17.5417	13.2597
GFT-HS_contig_10313	2.32072	0.00842089	1.48447	8.36233	6.03687	5.29455	16.5526	12.9343	15.3277	14.9382
GFT-HS_contig_10315	3.53034	5.87214e-77	71.8546	65.5011	70.5044	69.2867	299.292	305.304	278.222	294.273
GFT-HS_contig_10316	2.28623	7.04489e-10	25.8953	26.7436	26.3271	26.322	82.4678	68.2014	66.8447	72.5046
GFT-HS_contig_10318	24.1813	4.06499e-17	1.21995	0.381791	0.826858	0.809532	21.5382	28.7883	28.9717	26.4327
GFT-HS_contig_10319	-3.30071	0.000467423	13.219	15.7205	7.61568	12.1851	3.27554	4.31921	5.45965	4.35147
GFT-HS_contig_10321	-2.80316	3.38626e-07	30.6937	24.5482	30.0497	28.4305	11.6196	12.6909	12.0314	12.114
GFT-HS_contig_10322	-2.62583	9.68367e-06	27.8	22.7544	22.4659	24.3401	10.5978	10.0927	12.5122	11.0676
GFT-HS_contig_10325	-4.65424	1.98393e-09	24.0309	22.5619	18.2566	21.6165	4.66227	6.61516	5.1807	5.48604
GFT-HS_contig_10326	-2.56937	0.000605056	15.1228	16.2462	17.149	16.1726	7.43148	6.33493	8.70827	7.49156
GFT-HS_contig_1033	2.27416	2.64214e-15	49.1992	42.764	39.9449	43.9694	113.403	128.566	119.192	120.387
GFT-HS_contig_10330	3.35484	4.2229e-06	4.19862	4.59896	8.53727	5.77828	20.8075	30.4859	19.5086	23.6007
GFT-HS_contig_10335	-2.27108	3.64822e-15	105.07	97.1746	90.3467	97.5303	50.5161	52.3785	51.8154	51.57
GFT-HS_contig_10338	4.78708	1.448e-19	9.84583	10.8753	9.42117	10.0474	61.8893	57.4022	55.615	58.3022
GFT-HS_contig_10347	-6.46249	6.09309e-05	9.97333	8.81287	8.6485	9.1449	1.49913	2.07663	1.21151	1.59575
GFT-HS_contig_10350	3.31014	2.52368e-13	11.253	15.0553	15.5878	13.9654	52.0206	58.2164	57.3695	55.8688
GFT-HS_contig_10352	-2.07708	2.54861e-08	57.8919	60.928	60.1229	59.6476	34.2719	31.3567	37.7614	34.4633
GFT-HS_contig_10353	10.1017	4.04659e-52	74.2279	65.8564	61.789	67.2911	819.199	823.621	812.07	818.297
GFT-HS_contig_10354	-4.38328	0.000297774	8.73714	11.0041	8.44951	9.39691	2.97024	1.39258	3.08049	2.4811
GFT-HS_contig_10359	2.1107	0.000263253	11.7268	13.5508	11.6931	12.3236	29.1278	34.141	30.9696	31.4128
GFT-HS_contig_1036	-6.52606	7.48197e-40	892.869	807.322	785.42	828.537	148.006	154.886	155.222	152.705
GFT-HS_contig_10362	2.6773	0.000605056	6.42822	3.44873	7.46904	5.782	13.653	21.0037	21.8085	18.8218
GFT-HS_contig_10374	-2.4368	2.44242e-09	43.8455	45.1558	55.2658	48.089	19.9551	21.4405	29.5655	23.6537
GFT-HS_contig_10376	14.5356	1.19747e-144	18.7519	18.9599	14.1762	17.296	325.257	289.594	296.884	303.912
GFT-HS_contig_10377	6.44117	2.3984e-29	12.2795	8.36775	8.45709	9.70145	78.5837	74.2048	74.6429	75.8105
GFT-HS_contig_10384	-4.42035	7.1833e-11	26.9769	26.3687	28.1781	27.1746	8.75637	6.64105	6.4867	7.29471
GFT-HS_contig_10385	5.40282	5.65369e-08	2.79908	2.62798	4.26863	3.2319	14.9554	24.3888	25.2889	21.5444
GFT-HS_contig_10386	-2.86183	5.83521e-28	140.616	120.378	123.218	128.071	56.5262	52.4944	52.1821	53.7342
GFT-HS_contig_10394	-6.81676	9.67413e-34	62.4506	66.8417	63.2803	64.1909	12.7666	8.84227	12.0368	11.2152
GFT-HS_contig_10397	2.73886	6.98857e-07	8.22293	12.0902	11.5148	10.6093	33.5909	32.7821	39.0883	35.1537
GFT-HS_contig_10406	3.3271	0.000701749	4.05929	3.49355	2.4074	3.32008	13.8304	13.2634	13.622	13.5719
GFT-HS_contig_10408	-3.77308	0.00161377	7.73003	10.3056	9.74506	9.26024	3.16045	2.86249	2.55409	2.85901
GFT-HS_contig_1041	4.06127	4.36473e-119	65.3896	56.1433	50.1689	57.2339	292.962	273.225	273.332	279.84
GFT-HS_contig_10411	5.31523	7.17621e-05	1.1368	3.20193	1.15576	1.8315	12.676	11.1432	12.9117	12.2436
GFT-HS_contig_10414	-3.22771	0.00117846	10.9037	10.2372	11.5894	10.9101	4.14485	2.15921	5.62925	3.97777
GFT-HS_contig_10416	-6.62369	2.8202e-127	271.112	249.826	260.32	260.419	48.3484	42.7508	50.4257	47.175
GFT-HS_contig_10417	-2.95406	7.40481e-25	117.957	104.15	98.8711	106.993	46.0417	43.8977	40.471	43.4701
GFT-HS_contig_1042	3.95132	6.67025e-18	20.6447	12.1142	9.18266	13.9805	71.9374	61.8337	66.6139	66.795
GFT-HS_contig_10420	2.12816	0.00636898	4.28691	8.94413	8.71679	7.31594	18.5894	21.2701	16.722	18.8605
GFT-HS_contig_10425	-4.22678	2.17346e-08	21.3934	24.2209	17.2722	20.9622	2.33871	6.16776	9.09567	5.86738
GFT-HS_contig_10427	-3.52905	1.13244e-05	16.6921	19.1195	14.5946	16.8021	6.20421	6.90843	3.79176	5.6348
GFT-HS_contig_10428	4.56564	9.54506e-25	13.9294	14.2945	14.8204	14.3481	83.6806	72.3274	81.6133	79.2071
GFT-HS_contig_10429	-2.93795	0.000615057	11.3654	15.339	14.8047	13.8364	6.2705	3.86828	6.60104	5.57994
GFT-HS_contig_10434	-2.58266	3.20348e-08	37.7309	44.1962	30.688	37.5384	18.0308	14.8722	19.2938	17.3989
GFT-HS_contig_10439	-4.84077	1.68077e-05	10.0599	13.812	10.9975	11.6231	2.61336	3.18097	2.56889	2.78774
GFT-HS_contig_10441	2.06991	6.17789e-05	14.0853	16.7044	15.8276	15.5391	41.1017	35.2571	40.0588	38.8059
GFT-HS_contig_10443	8.47996	5.43705e-47	78.4662	70.3569	69.8668	72.8966	752.068	724.312	756.065	744.148
GFT-HS_contig_10449	-3.85958	3.97223e-05	11.9687	15.17	12.4725	13.2037	2.78036	6.1919	3.08953	4.0206
GFT-HS_contig_10452	40.7181	2.41548e-21	1.06736	0.501059	0	0.522808	35.2092	26.1565	30.3076	30.5577
GFT-HS_contig_10455	4.55619	1.19636e-15	8.18247	8.43545	9.2976	8.63851	46.2158	44.734	52.3489	47.7662
GFT-HS_contig_10457	3.59536	3.38998e-15	17.6052	10.4155	12.2594	13.4267	64.7635	53.0583	57.2732	58.365
GFT-HS_contig_10459	-2.1969	0.00300904	19.3064	17.4789	14.3707	17.052	12.1734	6.00783	9.61133	9.26418
GFT-HS_contig_1046	-3.12469	8.32885e-42	175.183	166.7	176.176	172.686	73.5714	64.8045	60.7023	66.3594
GFT-HS_contig_10460	2.14554	0.00147685	8.93728	9.29808	9.0863	9.10722	22.4449	25.5187	22.9455	23.6364
GFT-HS_contig_10466	-2.20017	1.9332e-06	38.4434	39.6481	38.1961	38.7625	19.7554	22.8383	20.7493	21.1143
GFT-HS_contig_10469	3.67984	5.04712e-11	8.06062	8.51387	10.5852	9.05324	38.0743	40.7865	42.3081	40.3896
GFT-HS_contig_10477	-2.67129	6.75281e-18	92.2043	82.8312	84.3001	86.4452	41.2977	36.846	38.3557	38.8331
GFT-HS_contig_10479	8.08435	1.14067e-35	64.3789	57.5652	54.2839	58.7427	574.24	562.054	579.27	571.855
GFT-HS_contig_10486	7.73808	3.12767e-23	5.52384	5.39362	5.39131	5.43626	51.1229	52.9429	50.1915	51.4191
GFT-HS_contig_10487	-6.97807	9.58286e-09	15.9895	14.3866	14.9015	15.0925	2.47628	3.62809	1.37582	2.4934
GFT-HS_contig_1049	-5.02424	1.5073e-106	264.746	243.707	235.968	248.14	63.6791	58.7958	55.4064	59.2938
GFT-HS_contig_10491	-2.08737	4.96887e-11	86.2512	86.9772	70.5649	81.2644	45.0651	43.0162	52.1752	46.7521
GFT-HS_contig_10492	-2.86896	7.63285e-12	42.7579	48.2746	51.7248	47.5857	16.5965	20.632	22.354	19.8608
GFT-HS_contig_10497	3.02967	2.03231e-08	9.57576	10.3585	11.0053	10.3132	37.1391	41.7174	34.6057	37.8207
GFT-HS_contig_1050	3.30754	2.74246e-23	29.3878	26.2899	22.8312	26.1696	101.244	104.779	107.063	104.362
GFT-HS_contig_10503	3.1453	0.00433582	3.04189	2.51995	2.9107	2.82418	11.3063	9.15961	12.3787	10.9482
GFT-HS_contig_10507	6.50653	1.63297e-08	2.89172	1.35748	2.93994	2.39638	21.1603	18.1096	19.0346	19.4348
GFT-HS_contig_10508	3.42787	3.98484e-06	5.3515	7.89543	3.88623	5.71106	22.7322	27.4774	21.3131	23.8409
GFT-HS_contig_10512	5.3576	0.0034693	0.986451	0	3.0087	1.33172	2.74987	6.4463	18.3339	9.17668
GFT-HS_contig_10513	6.71383	2.28358e-14	5.42439	3.8196	3.44677	4.23025	33.3927	36.186	35.0055	34.8614
GFT-HS_contig_10514	-2.03847	0.00948055	17.4278	16.5806	13.9385	15.9823	8.42094	9.11103	10.557	9.36299
GFT-HS_contig_1052	-3.0748	2.83481e-13	46.7694	53.0785	50.4231	50.0903	22.4457	14.8337	21.2269	19.5021
GFT-HS_contig_10522	-5.09467	1.47681e-06	13.1636	14.5772	13.3831	13.7079	4.39088	2.5733	2.43957	3.13458
GFT-HS_contig_10529	40.9784	1.86325e-147	10.851	6.94613	8.02319	8.60676	462.894	430.291	392.65	428.612
GFT-HS_contig_10530	-2.92267	1.14321e-05	21.684	19.3144	19.2192	20.0725	10.8495	9.08342	4.59273	8.17521
GFT-HS_contig_10531	21.1586	1.30358e-103	5.41607	8.80095	7.20065	7.13923	147.69	201.923	203.044	184.219
GFT-HS_contig_10533	-5.95712	7.33948e-06	20.2993	15.3697	7.3231	14.3307	4.25925	1.42638	2.7045	2.79671
GFT-HS_contig_10546	2.32345	8.68453e-05	8.99411	12.5995	11.4664	11.02	30.3786	30.6315	31.8403	30.9501
GFT-HS_contig_10559	9.71232	0.000494933	0.698173	0	0.709815	0.469329	7.13626	6.08327	6.48801	6.56918
GFT-HS_contig_10560	125.792	3.16703e-160	3.01918	2.42968	2.19252	2.54712	423.223	396.007	382.552	400.594
GFT-HS_contig_10567	-3.42937	3.61287e-08	26.4634	41.4096	70.2512	46.0414	13.6612	17.6137	16.6983	15.9911
GFT-HS_contig_10569	-4.83429	2.05077e-19	48.6616	42.8015	45.3069	45.59	12.6131	9.20515	11.9001	11.2395
GFT-HS_contig_1057	3.58229	0.00016694	3.23123	3.8764	3.83262	3.64675	16.3469	15.1524	16.5891	16.0295
GFT-HS_contig_10576	14.0661	1.42896e-45	2.81713	4.76087	4.43937	4.00579	72.5107	65.814	69.8111	69.3786
GFT-HS_contig_10577	4.59508	2.43509e-12	4.19383	7.21868	8.88282	6.76511	30.5261	40.7283	42.2203	37.8249
GFT-HS_contig_10590	-4.34317	0.000184515	11.7423	9.14801	9.14408	10.0115	1.39291	3.53739	3.09559	2.67529
GFT-HS_contig_10592	-3.33298	0.000873309	11.1081	13.4965	7.30745	10.6373	3.64298	3.55832	4.04808	3.74979
GFT-HS_contig_10593	2.41864	0.000635081	4.09616	9.28289	8.90334	7.42747	13.2561	25.3832	26.6892	21.7762
GFT-HS_contig_10594	-15.104	1.33814e-11	18.8059	14.5856	12.4692	15.2869	1.51953	1.78106	0	1.1002
GFT-HS_contig_10596	4.87103	1.28387e-47	24.7402	22.6876	19.8882	22.4387	128.31	127.208	140.201	131.906
GFT-HS_contig_10598	-7.22268	0.00181146	5.18305	8.51588	3.9521	5.88368	1.20404	1.41127	0	0.871768
GFT-HS_contig_106	3.99664	2.00928e-21	14.9831	17.1179	15.9671	16.0227	73.8059	72.9427	85.368	77.3722
GFT-HS_contig_10602	-2.69084	3.4015e-21	97.129	98.84	115.313	103.761	45.4179	42.3149	51.1152	46.2827
GFT-HS_contig_10604	3.56256	6.56349e-15	11.3201	14.2699	15.8548	13.8149	57.522	59.4902	61.4662	59.4928
GFT-HS_contig_10615	-2.43467	7.89192e-06	29.4038	26.6321	31.3009	29.1123	14.1434	10.5494	18.2163	14.303
GFT-HS_contig_1062	-3.39705	1.75077e-14	45.5251	47.9231	47.6867	47.045	15.1691	15.5261	18.9925	16.5625
GFT-HS_contig_10623	3.6124	0.00221048	3.67327	0.862182	2.80089	2.44545	15.3596	8.00141	9.48198	10.9477
GFT-HS_contig_10629	5.03312	5.96806e-76	54.6959	44.5832	47.5195	48.9329	306.562	291.359	291.876	296.599
GFT-HS_contig_10631	-2.78597	1.44393e-13	53.7495	61.6615	62.5678	59.3263	25.5634	24.0745	26.9282	25.522
GFT-HS_contig_10633	8.36477	5.60264e-99	11.2911	17.6681	24.8719	17.9437	160.874	179.339	204.023	181.412
GFT-HS_contig_10634	10.1759	3.4364e-34	42.7868	37.8083	35.641	38.7453	465.403	488.917	471.119	475.146
GFT-HS_contig_10637	-4.19038	8.37911e-09	21.8428	20.7281	23.1622	21.9111	5.45608	5.11611	8.00288	6.19169
GFT-HS_contig_10638	3.74706	3.9757e-10	7.3595	9.53051	7.2242	8.03807	31.3629	39.5248	38.7809	36.5562
GFT-HS_contig_1064	-2.19288	1.66136e-10	58.8077	79.3684	74.7353	70.9705	30.7377	44.0342	41.7458	38.8392
GFT-HS_contig_10642	-3.45675	1.24911e-24	94.1958	83.3841	77.9812	85.187	27.1961	32.6097	28.8308	29.5456
GFT-HS_contig_1065	2.25857	0.000134962	13.2026	10.0504	10.7019	11.3183	32.162	30.1191	30.396	30.8924
GFT-HS_contig_10659	10.94	2.33294e-13	0.748134	1.9316	2.85228	1.84401	19.4649	27.0929	29.9335	25.4971
GFT-HS_contig_1066	-2.47621	2.0593e-05	27.9209	18.7243	29.7381	25.4611	11.119	11.102	14.6435	12.2882
GFT-HS_contig_10660	5.05287	8.36775e-15	11.5293	3.60816	5.58167	6.90636	33.6698	47.2382	46.4838	42.4639
GFT-HS_contig_10661	-4.00354	2.65946e-10	28.634	32.6258	22.6108	27.9569	9.29955	7.56952	8.03727	8.30211
GFT-HS_contig_10662	4.59565	1.30315e-08	4.8123	4.51813	4.44777	4.59273	22.7647	27.1593	27.5547	25.8263
GFT-HS_contig_10665	-3.23104	0.00491522	11.348	5.60755	9.71559	8.89039	3.32992	3.25253	3.08349	3.22198
GFT-HS_contig_10676	-3.2023	3.67106e-44	175.124	165.879	178.27	173.091	62.7779	66.0793	65.8577	64.905
GFT-HS_contig_10679	-2.81958	0.00102826	13.5567	11.2733	13.9796	12.9365	4.67889	4.42954	7.19886	5.43576
GFT-HS_contig_10683	5.00198	0.00011549	2.36139	2.21704	1.20038	1.92627	7.67981	10.2875	18.2867	12.0847
GFT-HS_contig_10694	4.16476	0.00113521	1.47729	0	4.50578	1.99436	10.9818	6.43592	13.7283	10.382
GFT-HS_contig_10696	-5.62303	9.25547e-37	77.6261	84.4331	81.6799	81.2464	16.4775	18.3281	17.0019	17.2692
GFT-HS_contig_10700	-5.9307	1.94245e-20	40.557	38.4586	44.5319	41.1825	6.40663	6.18412	12.1442	8.24499
GFT-HS_contig_10701	-2.46715	0.00142876	14.2012	16.8886	16.3631	15.8177	7.91757	6.18685	8.79798	7.63414
GFT-HS_contig_10706	-4.50547	1.1489e-16	40.4548	43.3651	39.5101	41.11	12.7277	9.36728	10.525	10.8733
GFT-HS_contig_10711	-2.90582	3.11625e-12	46.6779	50.2858	48.9772	48.647	23.077	17.598	19.464	20.0463
GFT-HS_contig_10713	7.49447	0.000429873	0.539567	1.13981	0.822846	0.834076	10.1528	6.61123	8.21757	8.3272
GFT-HS_contig_10718	2.33424	4.64158e-05	10.6782	11.3332	11.4856	11.1657	29.3356	30.3394	34.8348	31.5032
GFT-HS_contig_10719	3.05318	2.03231e-08	11.3259	6.76682	12.5616	10.2181	32.5293	40.3708	40.399	37.7663
GFT-HS_contig_1072	-4.56741	6.33839e-39	95.3063	98.7419	111.708	101.919	25.9475	24.6282	29.6162	26.7306
GFT-HS_contig_10722	3.14889	0.000171881	4.56986	5.0056	4.25889	4.61145	19.4625	13.2726	20.4471	17.7274
GFT-HS_contig_10724	10.3267	4.95779e-107	13.4912	15.3533	14.5474	14.464	179.305	162.522	200.51	180.779
GFT-HS_contig_10725	-4.26618	2.5436e-12	27.4305	29.2512	38.5611	31.7476	5.3495	11.0651	10.1404	8.85165
GFT-HS_contig_10726	16.4147	8.65026e-07	0	1.3607	0	0.453565	9.42687	14.2063	8.97867	10.8706
GFT-HS_contig_10729	-4.73051	1.3276e-35	143.385	105.047	108.748	119.06	29.5738	33.2344	27.7806	30.1963
GFT-HS_contig_10731	-3.37441	0.00815825	6.89774	11.8728	9.35034	9.37364	0	5.0084	4.74812	3.25217
GFT-HS_contig_10749	-2.70097	2.44595e-06	23.8769	26.942	28.2838	26.3676	12.4164	11.929	10.6305	11.6587
GFT-HS_contig_1075	26.909	6.81227e-235	35.4625	31.3646	39.1889	35.3387	1201.08	1139.68	1095.31	1145.36
GFT-HS_contig_10752	-2.95055	1.30294e-05	20.9793	20.6984	16.991	19.5562	8.59067	7.35828	7.71017	7.88637
GFT-HS_contig_10755	-4.2671	2.28262e-90	233.668	216.522	210.709	220.3	66.0821	47.5798	72.3812	62.0144
GFT-HS_contig_10763	306.696	6.38635e-68	0	0	0.427059	0.142353	99.9219	90.1272	81.9735	90.6742
GFT-HS_contig_10776	9.136	5.9906e-45	8.23703	6.76682	7.53694	7.5136	87.4464	79.8444	83.3495	83.5467
GFT-HS_contig_10777	2.78976	1.1228e-05	9.39189	7.75964	7.63879	8.26344	25.483	25.3681	32.9714	27.9408
GFT-HS_contig_10780	-5.67336	4.48989e-24	46.7354	54.4419	52.7941	51.3238	11.527	10.3688	10.4257	10.7738
GFT-HS_contig_10782	-6.7335	5.10663e-06	11.1983	9.70501	12.6987	11.2007	2.00108	2.34549	1.33415	1.89357
GFT-HS_contig_10783	-7.90364	0.00141013	9.53333	7.57356	0.745561	5.95082	0	2.39611	0	0.798702
GFT-HS_contig_10785	3.66558	3.42987e-16	9.45773	13.8127	18.1625	13.811	56.6353	62.9493	64.018	61.2009
GFT-HS_contig_10787	2.08193	0.000486718	8.52229	12.2373	14.7804	11.8467	22.3596	34.3979	32.6102	29.7892
GFT-HS_contig_10788	2.19882	0.000253848	10.2122	12.2513	10.3825	10.9487	27.9408	25.9526	33.391	29.0948
GFT-HS_contig_10791	55.1371	1.34281e-32	0.567347	0.532665	0.576807	0.55894	37.9573	51.9053	41.5923	43.8183
GFT-HS_contig_10792	-2.45076	2.99936e-16	112.432	93.1807	85.2645	96.959	52.7469	46.6681	43.1084	47.5078
GFT-HS_contig_10796	-2.1829	0.000493333	22.2072	23.1038	22.5775	22.6295	12.5485	15.035	9.60574	12.3964
GFT-HS_contig_10798	-3.46359	6.85294e-17	62.0669	57.4746	51.2882	56.9432	21.5946	16.6684	20.7769	19.6799
GFT-HS_contig_1080	20.3439	1.21863e-62	2.59979	4.57662	3.9647	3.7137	97.234	89.9011	92.611	93.2487
GFT-HS_contig_10803	4.87506	1.15288e-100	31.1584	38.8882	36.4201	35.4889	203.883	195.487	226.169	208.513
GFT-HS_contig_10804	2.77111	4.83898e-05	7.93349	6.77138	6.59927	7.10138	24.1262	25.922	21.5961	23.8814
GFT-HS_contig_10805	-2.03715	0.0048471	21.4765	15.0475	18.2498	18.258	10.7227	10.8227	10.5912	10.7122
GFT-HS_contig_10808	7.7802	1.77244e-72	37.4073	34.9288	38.2389	36.8583	357.09	331.278	348.465	345.611
GFT-HS_contig_10810	2.16384	0.00206049	10.4014	7.81243	7.40235	8.53871	17.3971	26.0556	23.6275	22.3601
GFT-HS_contig_10811	-4.72373	0.000763575	6.66161	6.70114	8.869	7.41059	1.17906	1.72748	2.45656	1.7877
GFT-HS_contig_10812	-2.35146	0.0061544	12.7059	12.7352	14.3143	13.2518	6.70096	5.6102	7.80067	6.70395
GFT-HS_contig_10817	-4.69267	5.2417e-20	44.3941	46.1144	53.7771	48.0952	13.1654	11.3163	12.1911	12.2243
GFT-HS_contig_10820	-3.69978	1.8897e-30	103.257	90.4821	100.941	98.2268	31.2445	31.7199	32.5318	31.8321
GFT-HS_contig_10825	-3.83158	1.92334e-31	99.7828	103.173	89.8589	97.6048	29.5743	27.4036	34.6392	30.539
GFT-HS_contig_10826	-3.87292	2.14994e-11	34.2296	30.4346	32.9567	32.5403	10.3213	9.87573	9.83061	10.0092
GFT-HS_contig_10828	7.36458	3.51872e-23	2.23212	4.71526	9.64467	5.53068	49.7786	41.3285	58.1948	49.7673
GFT-HS_contig_1083	-3.37193	0	3332.79	2833.31	2709.23	2958.44	1095.9	1012.15	1062.55	1056.87
GFT-HS_contig_10831	-5.75955	4.27721e-30	57.8667	64.0469	66.4845	62.7994	9.18032	13.3224	16.5161	13.0063
GFT-HS_contig_10832	-2.35591	1.07836e-11	74.3713	57.6816	70.4453	67.4994	41.2065	26.1617	35.7723	34.3801
GFT-HS_contig_10835	2.66674	3.71048e-06	7.32264	11.0598	10.8434	9.74196	31.6547	29.4742	33.2022	31.4437
GFT-HS_contig_10836	5.52828	6.95282e-126	85.0569	60.21	59.709	68.3253	403.334	449.225	513.703	455.421
GFT-HS_contig_10837	-2.9285	2.35605e-13	54.3971	60.7341	43.3465	52.8259	22.541	24.8193	17.4573	21.6059
GFT-HS_contig_10839	4.42365	2.71632e-46	27.4767	25.3419	23.9911	25.6032	142.677	130.442	136.68	136.6
GFT-HS_contig_1085	-2.41608	1.21786e-25	152.156	154.023	144.112	150.097	72.0744	79.8909	71.9009	74.6221
GFT-HS_contig_10850	-5.7536	1.53946e-09	31.3641	24.8458	15.9435	24.0511	5.46448	4.26999	5.06009	4.93152
GFT-HS_contig_10854	-5.38586	1.04649e-62	115.006	110.686	124.751	116.814	27.4987	23.8461	26.5816	25.9755
GFT-HS_contig_1086	-3.16345	6.96313e-47	205.103	193.101	178.941	192.381	72.0985	69.5944	77.4647	73.0525
GFT-HS_contig_10870	-4.49152	8.44755e-09	22.6424	20.064	20.1748	20.9604	5.6736	6.92718	3.94031	5.5137
GFT-HS_contig_10871	4.02686	2.65516e-17	13.1656	8.98964	14.6019	12.2524	62.8361	61.2672	54.9936	59.699
GFT-HS_contig_10875	-4.0502	1.0514e-29	84.3798	86.7392	87.8219	86.3136	27.0417	26.3294	23.2122	25.5278
GFT-HS_contig_10879	-2.57798	0.00164836	14.5958	13.0351	15.2011	14.2773	6.94669	5.81593	6.98399	6.5822
GFT-HS_contig_1088	2.91785	1.56374e-79	227.387	281.89	280.948	263.408	879.751	913.486	979.398	924.212
GFT-HS_contig_10882	-3.86566	1.9172e-17	40.5401	53.1321	58.5812	50.7511	11.6644	19.0511	16.3612	15.6923
GFT-HS_contig_10886	64.9712	1.08756e-22	0	0.873993	0	0.291331	28.545	32.951	30.758	30.7513
GFT-HS_contig_10889	2.70103	5.51123e-16	29.0355	26.9706	28.5776	28.1946	91.8474	93.5256	89.9409	91.7713
GFT-HS_contig_1089	-3.23466	2.85843e-19	725.862	718.337	702.656	715.618	275.278	250.409	272.18	265.956
GFT-HS_contig_10892	2.2006	4.19772e-11	31.3871	32.4153	36.697	33.4998	87.9124	83.9973	94.4472	88.7856
GFT-HS_contig_109	49.0116	8.84558e-62	0	2.24741	1.82524	1.35755	95.6444	79.517	82.7994	85.9869
GFT-HS_contig_10903	10.8223	3.37127e-23	2.73036	3.84518	3.46985	3.34846	50.7416	36.4283	47.2215	44.7971
GFT-HS_contig_1091	-2.3961	3.45117e-56	335.015	340.555	361.559	345.709	171.507	164.745	183.952	173.401
GFT-HS_contig_10911	-5.44682	9.42772e-38	92.2608	81.0325	86.2347	86.5093	15.9015	21.8798	19.2062	18.9958
GFT-HS_contig_10916	-4.63227	6.52984e-06	14.1396	13.2753	10.477	12.6307	2.44959	3.13222	3.95925	3.18035
GFT-HS_contig_10921	-3.04127	1.00737e-18	86.412	68.5189	71.0106	75.3138	32.8669	23.4068	32.8232	29.6989
GFT-HS_contig_10923	-6.76723	3.8164e-12	20.0909	23.5173	23.2113	22.2732	3.03064	3.26807	5.25352	3.85074
GFT-HS_contig_10929	-2.99391	0.00433582	11.7053	10.3029	6.69399	9.56737	2.71917	4.78075	3.77691	3.75894
GFT-HS_contig_10931	-2.49515	0.00610131	12.3764	11.8619	10.2235	11.4873	5.75014	4.77403	5.85708	5.46042
GFT-HS_contig_10932	-5.2689	1.22529e-17	44.0109	31.5841	40.8874	38.8275	8.69616	6.61159	10.969	8.75891
GFT-HS_contig_10939	2.27095	9.15039e-08	22.217	17.4672	19.282	19.6554	52.366	46.821	62.2921	53.8264
GFT-HS_contig_1094	3.01292	2.9221e-11	14.4046	14.0203	16.257	14.894	68.6437	43.4675	50.4872	54.1995
GFT-HS_contig_10940	-2.18516	0.000816723	18.9371	19.316	24.2444	20.8325	10.4276	11.2038	12.5527	11.3947
GFT-HS_contig_10941	10.7147	1.01427e-05	1.1305	1.06139	0	0.73063	11.5552	9.23453	11.0892	10.6263
GFT-HS_contig_10942	-3.18254	2.25702e-13	55.9461	46.2011	42.8826	48.3433	18.7802	18.8223	16.9368	18.1798
GFT-HS_contig_10943	3.3215	2.90566e-15	15.29	17.4315	16.3777	16.3664	61.3973	64.2328	71.3256	65.6519
GFT-HS_contig_10945	-5.81386	0.0027863	8.77295	7.06	5.0967	6.97655	0	2.72999	1.29406	1.34135
GFT-HS_contig_10946	3.56578	4.37262e-05	3.75983	4.70667	3.82253	4.09634	13.9747	16.3799	23.293	17.8826
GFT-HS_contig_10948	-3.88534	7.38438e-51	131.855	137.908	141.913	137.225	40.1087	48.4152	38.5818	42.3685
GFT-HS_contig_10950	-3.74069	2.02946e-16	79.7739	151.263	151.871	127.636	32.703	46.8497	42.7999	40.7842
GFT-HS_contig_10951	16.9033	2.82695e-15	0.976996	1.83455	1.98657	1.59937	38.1291	19.1535	46.4041	34.5623
GFT-HS_contig_10952	3.48649	3.75416e-07	7.3392	3.44528	8.70517	6.49655	22.7322	34.6381	25.26	27.5434
GFT-HS_contig_10953	-5.18526	2.81387e-09	21.1773	23.064	14.6407	19.6273	7.08414	2.7678	3.49861	4.45019
GFT-HS_contig_10956	2.01217	9.07008e-05	22.753	17.0897	15.73	18.5242	30.4449	40.6411	63.9018	44.9959
GFT-HS_contig_10957	-4.0473	6.49529e-103	287.535	262.61	259.436	269.86	84.373	76.1602	79.7457	80.093
GFT-HS_contig_10960	3.38311	0.000369515	4.96966	2.17741	4.04202	3.7297	14.4693	15.5163	16.4204	15.4687
GFT-HS_contig_10963	46.6311	2.5004e-111	7.66711	7.47529	4.7969	6.64643	373.481	366.14	395.525	378.382
GFT-HS_contig_10969	10.4688	1.40678e-93	277.821	231.609	237.581	249.004	3198.55	3057.62	3153.43	3136.53
GFT-HS_contig_1097	6.10689	1.27841e-26	81.5168	73.7355	71.0582	75.4368	573.983	534.16	555.332	554.492
GFT-HS_contig_10976	3.76628	9.48241e-08	6.71699	4.3149	6.46957	5.83382	23.3235	28.4929	28.4722	26.7629
GFT-HS_contig_10977	4.61795	1.43267e-07	3.52	4.13103	4.02603	3.89235	20.8515	24.4403	20.8986	22.0634
GFT-HS_contig_10983	13.7485	1.09488e-116	11.7474	11.0293	11.1968	11.3245	185.569	193.118	187.63	188.773
GFT-HS_contig_10986	5.88693	1.09746e-08	5.11086	4.79844	1.73203	3.88044	19.7878	25.9767	38.6991	28.1546
GFT-HS_contig_10987	-2.15613	1.09549e-05	31.2972	36.322	37.3432	34.9875	17.9741	20.831	19.524	19.443
GFT-HS_contig_10988	-3.87906	1.05944e-14	33.4441	39.4166	52.8112	41.8906	13.0588	12.2063	13.4088	12.8913
GFT-HS_contig_10992	-2.45411	0.00233276	15.3475	15.9704	13.653	14.9903	6.89287	7.52203	7.39523	7.27005
GFT-HS_contig_10993	3.94994	2.89545e-06	2.87136	5.39167	4.8654	4.37614	20.0108	18.2427	25.2007	21.1514
GFT-HS_contig_10995	6.15252	1.55706e-93	45.175	47.3073	46.2815	46.2546	337.593	345.927	344.813	342.778
GFT-HS_contig_10997	-3.31665	2.72506e-10	36.729	32.5465	31.8871	33.7209	14.1885	9.43892	12.7834	12.1369
GFT-HS_contig_1100	16.3274	1.14232e-18	1.44866	1.36011	1.8745	1.56109	31.6949	34.7116	31.2758	32.5608
GFT-HS_contig_11000	-4.97764	1.55313e-06	13.8629	17.354	11.0542	14.0904	3.53612	3.84868	2.526	3.3036
GFT-HS_contig_11005	3.25067	0.00153969	3.8225	2.87107	3.10899	3.26752	12.7869	13.7387	12.63	13.0519
GFT-HS_contig_11006	15.0885	2.36083e-119	13.7267	12.1716	8.5284	11.4756	232.424	178.573	218.899	209.965
GFT-HS_contig_1101	-2.62398	5.95212e-05	22.7797	17.1746	22.1068	20.687	8.01786	11.2774	8.90942	9.40156
GFT-HS_contig_11011	-5.63774	1.15667e-07	18.0185	12.3253	14.9169	15.0869	3.58779	3.36423	2.39204	3.11469
GFT-HS_contig_11021	9.73914	9.54127e-52	5.51985	7.2554	8.97903	7.25143	75.9109	82.9641	99.1705	86.0152
GFT-HS_contig_11022	14.7506	3.44445e-141	17.7857	14.8132	15.4574	16.0188	292.683	276.508	288.203	285.798
GFT-HS_contig_11024	-4.00438	8.06327e-08	22.1152	20.0473	20.9333	21.032	6.37749	9.13628	3.14962	6.22113
GFT-HS_contig_11026	3.08864	0.0077458	4.51921	1.41432	3.06304	2.99886	18.197	8.20342	7.77709	11.3925
GFT-HS_contig_11031	-14.0034	0.000495953	2.16879	10.1811	5.51239	5.95409	0	1.18106	0	0.393687
GFT-HS_contig_11035	-3.23481	5.02717e-10	38.3018	36.7297	28.3203	34.4506	11.8001	14.7233	11.6318	12.7184
GFT-HS_contig_11039	-2.22246	2.34632e-05	30.1493	30.1597	29.9222	30.077	17.3427	13.2911	17.974	16.2026
GFT-HS_contig_1104	-2.19227	0.00300904	18.2125	16.7015	16.7937	17.2359	8.26483	12.4551	7.43455	9.38483
GFT-HS_contig_11041	-3.21199	3.50862e-08	27.2981	28.2211	24.6349	26.718	9.97527	8.68559	11.0845	9.91512
GFT-HS_contig_11043	-4.68144	6.32008e-20	64.8296	43.6402	52.231	53.5669	16.4809	9.99177	14.5245	13.6657
GFT-HS_contig_11044	-2.30833	1.17733e-08	52.8543	43.7158	48.8312	48.4671	26.8951	23.072	25.5545	25.1739
GFT-HS_contig_11049	-2.18865	0.000309337	25.0419	22.1547	23.0114	23.4027	20.1368	6.29403	11.9339	12.7882
GFT-HS_contig_11056	28.5245	1.70448e-33	1.16274	0.727774	1.97021	1.28691	41.7766	48.1226	52.8251	47.5747
GFT-HS_contig_1106	-5.0183	0	6499.23	7107.93	7115.32	6907.5	1625.62	1637.75	1699.5	1654.29
GFT-HS_contig_11066	20.3764	1.40725e-137	7.93141	8.68767	8.95962	8.52623	224.374	193.405	216.111	211.297
GFT-HS_contig_11067	2.58711	3.59552e-35	120.252	104.728	111.193	112.058	367.578	320.021	359.011	348.87
GFT-HS_contig_11070	56.2301	1.74066e-50	0	2.70006	0	0.900021	62.3533	63.6884	77.2053	67.749
GFT-HS_contig_11078	-3.18765	6.74482e-10	28.6182	38.5698	37.0732	34.7538	11.3661	10.306	17.396	13.0227
GFT-HS_contig_11085	-13.0231	1.24309e-07	8.81268	12.411	11.6475	10.957	0.818884	0.959824	0.909942	0.896217
GFT-HS_contig_11086	-3.96053	2.96575e-19	51.8177	54.3319	58.4497	54.8664	15.2884	15.654	18.7458	16.5627
GFT-HS_contig_11092	-5.36932	3.69997e-11	22.9064	22.5814	26.4904	23.9927	6.65152	5.61335	3.54775	5.27087
GFT-HS_contig_11094	-4.92253	1.25687e-13	36.6454	24.9142	32.1176	31.2258	9.39348	2.75255	10.438	7.52802
GFT-HS_contig_11096	4.31073	1.96929e-102	43.269	45.4167	40.7777	43.1545	220.907	214.185	237.189	224.094
GFT-HS_contig_1110	-3.10255	8.45568e-16	53.1659	60.5097	65.9129	59.8628	25.5897	21.0375	22.7087	23.112
GFT-HS_contig_11104	30.4666	5.35709e-162	8.82721	8.28762	10.8975	9.33744	370.277	341.3	324.864	345.48
GFT-HS_contig_11107	-2.23798	0.00367225	15.7115	14.3913	17.2722	15.7917	8.90203	7.37348	8.96867	8.41473
GFT-HS_contig_11108	5.11583	2.34099e-13	4.7931	4.5001	8.77144	6.02155	36.5212	36.5425	39.5925	37.5521
GFT-HS_contig_1111	-5.48529	4.48593e-44	107.83	94.384	100.778	100.997	22.7009	20.7971	22.6157	22.0379
GFT-HS_contig_11117	-2.72409	2.96592e-16	77.8834	71.7767	74.3242	74.6614	29.7472	34.3467	34.5351	32.8764
GFT-HS_contig_11122	-3.47514	0.000205835	7.88769	15.9504	14.1878	12.6753	3.94657	3.30416	5.63839	4.29637
GFT-HS_contig_11125	2.6766	9.8643e-13	22.9909	24.6419	19.8578	22.4969	78.0806	73.1267	66.5953	72.6009
GFT-HS_contig_11127	-4.89387	0.00124186	8.004	7.51472	6.22276	7.24716	1.74998	2.56396	0.729214	1.68105
GFT-HS_contig_11130	-11.6313	8.55294e-11	20.361	14.4275	13.6702	16.1529	1.4279	1.25525	1.98335	1.5555
GFT-HS_contig_11131	5.1184	2.8202e-16	5.41239	11.4335	6.87829	7.90804	46.5206	60.4222	40.5166	49.1531
GFT-HS_contig_11134	4.75224	2.59814e-21	11.6127	17.2627	8.85471	12.5767	57.5499	87.4807	71.943	72.3245
GFT-HS_contig_11138	-4.14144	3.25124e-08	19.133	22.3773	24.1205	21.8769	5.28278	5.35847	8.12799	6.25642
GFT-HS_contig_11139	2.49105	2.94982e-06	7.34454	16.2986	12.2187	11.954	35.9844	31.9969	39.9858	35.989
GFT-HS_contig_11140	5.87835	1.70677e-06	2.73036	2.56345	1.38794	2.22725	10.1483	16.3556	22.5536	16.3525
GFT-HS_contig_11141	4.44061	5.3324e-08	0.970793	5.4687	6.90886	4.44945	23.4539	19.0319	30.0714	24.1857
GFT-HS_contig_11142	42.379	3.97765e-72	2.50314	1.56675	1.69658	1.92216	94.5884	111.777	102.953	103.106
GFT-HS_contig_11144	4.19903	1.29532e-51	31.9575	31.5559	30.8098	31.441	165.372	152.427	159.582	159.127
GFT-HS_contig_1115	-2.28837	0.00714605	17.5859	10.5486	12.4161	13.5169	4.53918	7.98064	8.57468	7.0315
GFT-HS_contig_11150	-6.51125	1.78319e-43	81.1124	77.5438	87.5814	82.0792	14.579	17.733	12.8378	15.05
GFT-HS_contig_11157	5.95932	3.62718e-16	6.89774	5.39674	4.67517	5.65655	39.525	38.8151	45.1071	41.1491
GFT-HS_contig_11158	-2.35906	0.000635081	17.2282	13.1422	25.9082	18.7595	8.33782	9.38194	10.7474	9.48904
GFT-HS_contig_1116	3.18265	1.50229e-33	46.6585	36.6324	42.6432	41.978	151.971	157.234	173.57	160.925
GFT-HS_contig_11161	-2.57414	1.94591e-05	26.1119	27.2397	18.2882	23.8799	12.4014	8.84786	11.9829	11.0774
GFT-HS_contig_11165	22.5705	2.18638e-49	3.80664	2.38263	1.29004	2.4931	71.9225	55.2795	83.8506	70.3509
GFT-HS_contig_11166	5.21941	8.92848e-14	5.64478	6.79747	5.61414	6.0188	32.4974	37.2887	45.1071	38.2977
GFT-HS_contig_11171	-5.16414	1.75193e-22	53.3889	51.2392	52.1683	52.2655	12.9536	11.3066	11.944	12.0681
GFT-HS_contig_11173	-2.81812	0.00286111	10.5854	8.83405	14.3492	11.2562	5.46448	3.84299	4.85769	4.72172
GFT-HS_contig_11175	2.80026	1.31297e-16	28.3108	24.957	27.2448	26.8375	85.9487	92.974	92.8282	90.5837
GFT-HS_contig_11179	-6.31287	1.65528e-10	21.7496	17.1529	21.67	20.1909	5.6588	3.31638	2.24573	3.7403
GFT-HS_contig_11184	-3.79547	3.85774e-63	168.744	168.099	173.169	170.004	53.3707	53.9279	53.9883	53.7623
GFT-HS_contig_11190	2.3759	0.000280492	10.4966	8.54093	7.11439	8.71729	17.5564	25.1509	32.5143	25.0738
GFT-HS_contig_11197	-2.43855	0.00854628	13.434	11.9489	10.7826	12.0552	6.73426	5.58307	5.29292	5.87008
GFT-HS_contig_11198	2.38495	0.0014161	7.11162	8.709	5.34406	7.0549	24.1343	19.1955	17.8787	20.4028
GFT-HS_contig_1120	3.82414	1.73362e-21	20.2368	14.7775	18.2882	17.7675	83.9226	83.2647	78.9375	82.0416
GFT-HS_contig_11205	-2.1222	0.000147665	28.9213	26.754	26.8091	27.4948	15.413	15.7497	15.3703	15.511
GFT-HS_contig_11207	-5.08717	6.52984e-06	11.9879	13.0968	12.8526	12.6457	2.22786	2.6113	3.82591	2.88835
GFT-HS_contig_11213	4.26128	1.19244e-07	3.91048	6.60859	3.18055	4.56654	15.9881	25.5544	29.8791	23.8072
GFT-HS_contig_11214	5.785	1.45335e-11	4.40352	3.90465	3.9795	4.09589	30.2339	27.9769	29.049	29.0866
GFT-HS_contig_11220	2.39888	0.000532602	7.45285	7.65326	8.99783	8.03465	22.0743	25.3663	22.6051	23.3486
GFT-HS_contig_11222	2.13934	0.00948055	7.73751	6.31698	7.86653	7.307	18.1308	15.7553	22.9257	18.9373
GFT-HS_contig_11225	17.4006	6.85837e-08	0.75382	0	0.76639	0.506737	14.9431	13.4099	9.59963	12.6509
GFT-HS_contig_11226	78.8837	3.52861e-07	0	0	0	0	8.91072	9.28387	11.0017	9.73211
GFT-HS_contig_11228	-3.24117	3.93884e-05	14.0436	16.1518	17.7283	15.9746	6.08977	5.99073	5.43771	5.8394
GFT-HS_contig_11234	-3.25027	8.40292e-30	130.492	114.678	114.354	119.841	48.9919	40.6753	43.098	44.2551
GFT-HS_contig_11238	5.46728	4.10679e-06	2.01184	2.83329	2.04539	2.29684	14.9554	16.4338	15.5798	15.6563
GFT-HS_contig_11244	34.075	1.48208e-36	1.26364	0.790927	1.28471	1.11309	46.576	50.0047	52.625	49.7352
GFT-HS_contig_11245	4.00787	1.71083e-07	4.84883	5.05826	5.47743	5.12817	25.1312	22.6499	27.4807	25.0873
GFT-HS_contig_11248	22.7326	3.21195e-59	12.8464	13.8965	10.7892	12.5107	347.211	321.501	365.347	344.686
GFT-HS_contig_11253	-2.86668	3.05677e-07	26.95	26.3353	29.9156	27.7336	13.0322	11.681	9.93817	11.5505
GFT-HS_contig_11254	32.8137	5.40072e-141	6.50638	3.05433	5.95338	5.17136	218.858	205.504	199.527	207.963
GFT-HS_contig_11257	3.4909	4.03896e-27	29.3568	34.4528	26.1155	29.975	129.574	141.217	107.355	126.049
GFT-HS_contig_1126	-2.51243	2.55931e-10	55.7792	48.4021	47.2578	50.4797	24.6065	23.9324	23.7067	24.0819
GFT-HS_contig_11261	3.64751	1.06918e-15	15.602	15.1366	11.1035	13.9474	62.8229	57.7755	63.9018	61.5001
GFT-HS_contig_11263	-8.61082	5.10878e-09	15.86	13.0292	13.1011	13.9967	1.38162	1.07961	3.0705	1.84391
GFT-HS_contig_11266	2.75727	6.5989e-07	11.2405	9.2004	10.2559	10.2323	36.9586	34.2162	31.2476	34.1408
GFT-HS_contig_11271	-5.61617	2.23702e-22	41.1679	50.1458	51.7025	47.6721	9.62594	10.4035	10.2796	10.103
GFT-HS_contig_11275	-28.5647	1.17606e-13	15.8172	12.1849	21.029	16.3437	0.376861	1.32517	0	0.567343
GFT-HS_contig_11277	-4.31875	5.15263e-09	18.7557	27.5622	22.3847	22.9009	6.81967	4.44079	7.578	6.27948
GFT-HS_contig_11282	107.772	4.71783e-144	3.06413	1.15073	1.24609	1.82031	251.125	228.936	267.66	249.24
GFT-HS_contig_11285	-6.31572	7.31557e-37	69.9677	67.0431	71.9712	69.6606	16.4449	9.63764	13.3864	13.1563
GFT-HS_contig_11287	-7.8804	1.5348e-33	63.5236	51.3186	54.57	56.4707	10.5242	4.82694	10.1691	8.50673
GFT-HS_contig_11288	-4.95344	0.000297774	6.6358	9.86442	11.8063	9.4355	3.08303	1.20455	2.2839	2.1905
GFT-HS_contig_11291	7.7577	6.49529e-103	20.4147	17.1908	20.9691	19.5249	186.371	176.042	186.451	182.955
GFT-HS_contig_11293	-10.8881	5.37803e-21	61.6415	43.8572	31.8243	45.7744	5.8173	2.09801	6.96141	4.95891
GFT-HS_contig_11297	-2.00444	7.26089e-09	71.5367	67.1638	69.7324	69.4776	41.2716	34.6758	48.9047	41.6174
GFT-HS_contig_11298	-3.73928	1.48274e-14	33.7237	49.9083	44.1651	42.599	11.1537	14.3184	15.3449	13.6056
GFT-HS_contig_113	-3.74442	0	3774.03	3761.08	3783.01	3772.71	1237.83	1160.91	1236.09	1211.61
GFT-HS_contig_1130	21.4226	6.54237e-108	8.83176	3.10946	10.1014	7.34754	202.087	199.595	173.263	191.648
GFT-HS_contig_11300	-3.59352	1.25486e-25	79.786	84.044	87.3343	83.7214	27.1237	23.9197	32.7232	27.9222
GFT-HS_contig_11303	-4.86124	1.25728e-14	34.2266	30.6327	38.3745	34.4113	8.32247	7.66454	9.2479	8.41164
GFT-HS_contig_11310	-5.12188	9.72526e-21	56.3315	45.5932	38.3686	46.7644	12.119	8.76471	11.7475	10.8771
GFT-HS_contig_11317	49.8349	3.36029e-48	0	1.91404	1.03633	0.983458	71.9854	59.9506	63.15	65.0287
GFT-HS_contig_11320	2.5593	0.000387032	8.99411	7.38877	4.57204	6.98498	21.9383	25.7141	17.4127	21.6884
GFT-HS_contig_1133	-4.59586	2.13473e-70	129.678	146.273	159.841	145.264	34.8463	35.3093	43.5481	37.9012
GFT-HS_contig_11336	2.41121	1.15667e-07	14.9353	16.3009	18.411	16.5491	40.4198	47.1732	56.8658	48.1529
GFT-HS_contig_11337	-2.35991	2.16925e-15	119.618	90.8595	88.6499	99.7091	53.1788	47.6181	51.4837	50.7602
GFT-HS_contig_11339	4.00313	0.0001477	2.77684	2.93299	2.99959	2.90314	14.3528	14.1767	14.5152	14.3482
GFT-HS_contig_11342	2.08611	0.00801038	9.52917	7.72667	5.72476	7.6602	21.7341	18.8702	17.4423	19.3488
GFT-HS_contig_11345	12.8889	3.66149e-13	3.20769	6.02322	3.26118	4.16403	70.5414	102.48	23.1844	65.4018
GFT-HS_contig_11347	-5.03815	1.95602e-19	46.3535	47.2771	41.3628	44.9978	12.085	10.5329	9.29689	10.6383
GFT-HS_contig_11351	33.4344	2.08008e-12	0.529982	0	0.538819	0.356267	18.7137	16.1623	20.2474	18.3745
GFT-HS_contig_11352	-2.51723	0.000378823	16.6726	19.4713	17.364	17.836	9.82443	7.52926	7.97772	8.4438
GFT-HS_contig_11356	-3.06166	1.25649e-06	19.8993	23.6396	25.1857	22.9082	5.66041	10.1731	10.9024	8.91197
GFT-HS_contig_11361	-3.31306	0.00245641	11.5053	5.68528	9.23462	8.80841	1.68804	2.63809	5.00198	3.10937
GFT-HS_contig_11364	-2.78755	5.66618e-07	22.2979	31.9007	29.1468	27.7818	14.3063	10.9863	10.4154	11.9027
GFT-HS_contig_11366	17.0686	6.08866e-85	9.91783	5.43175	3.36107	6.23688	135.165	125.122	129.713	130
GFT-HS_contig_1137	-6.0496	7.74799e-98	168.039	144.521	154.724	155.761	30.7869	29.87	31.9187	30.8585
GFT-HS_contig_1138	-3.79214	2.57544e-26	655.824	658.24	664.629	659.564	204.107	198.831	224.206	209.048
GFT-HS_contig_11383	-17.1384	1.16271e-16	24.8791	18.9536	21.3915	21.7414	1.32103	2.16775	0.733961	1.40758
GFT-HS_contig_11385	-2.49636	0.000102469	23.2547	19.6499	19.2095	20.7047	8.91354	9.97277	10.8051	9.89715
GFT-HS_contig_11389	13.5749	1.03133e-136	10.6262	15.7964	14.7047	13.7091	225.457	227.612	222.793	225.287
GFT-HS_contig_1139	10.2107	1.75123e-05	0.824703	1.08401	0.335382	0.74803	11.1883	10.9582	8.85598	10.3342
GFT-HS_contig_11390	3.44187	2.20506e-14	16.3597	16.5411	8.95593	13.9522	51.4515	60.307	62.3703	58.0429
GFT-HS_contig_11398	32.3419	0.00237416	0	0	0	0	6.6947	1.74376	3.30628	3.91492
GFT-HS_contig_11399	2.85736	0.00477692	4.39368	3.02507	2.97796	3.46557	13.3367	13.3989	9.67816	12.1379
GFT-HS_contig_11400	-9.8053	4.66428e-37	48.4697	57.7109	64.0613	56.7473	7.57468	4.31921	8.64445	6.84611
GFT-HS_contig_11406	17.167	2.91843e-34	2.14939	2.38491	2.58255	2.37228	45.9365	52.1402	54.8779	50.9849
GFT-HS_contig_11409	5.43761	1.00089e-27	10.7961	13.4304	12.3481	12.1916	89.0329	77.018	74.6875	80.2461
GFT-HS_contig_11410	-8.80394	2.31498e-05	9.40923	6.02322	8.69647	8.04297	1.58967	0.931633	0.441608	0.987636
GFT-HS_contig_11416	2.94145	1.52887e-07	7.98327	10.5442	11.418	9.98181	29.2954	36.4007	40.9357	35.5439
GFT-HS_contig_11418	-4.2104	0.00120001	8.16106	9.91577	6.83294	8.30326	2.2304	2.61428	1.98273	2.2758
GFT-HS_contig_11422	4.36757	1.80039e-17	11.8607	11.8619	9.17492	10.9658	61.3348	52.5143	60.1682	58.0058
GFT-HS_contig_11426	-4.28594	4.08094e-06	16.6563	13.6834	13.7589	14.6995	4.35298	3.96836	3.76213	4.02782
GFT-HS_contig_1143	-2.07116	0.000412904	25.7096	27.1978	25.402	26.1032	12.9543	13.8035	18.5075	15.0884
GFT-HS_contig_11430	2.02599	0.000346047	13.7595	14.1353	13.0766	13.6571	30.2034	33.2299	36.7534	33.3956
GFT-HS_contig_11434	-2.7339	3.85785e-13	64.8053	57.8016	53.944	58.8503	24.0871	28.2328	25.0927	25.8042
GFT-HS_contig_11435	-2.49977	0.00322136	12.9146	13.8573	14.5367	13.7696	9.85749	5.02351	4.76244	6.54781
GFT-HS_contig_11436	-3.47567	1.32705e-07	21.4799	20.8174	28.1781	23.4918	5.79466	8.30132	10.0162	8.0374
GFT-HS_contig_11439	-7.5073	8.68078e-23	46.4506	38.6553	37.5654	40.8905	5.5588	6.13227	7.63032	6.44046
GFT-HS_contig_1144	-4.36387	0	1174.98	1306.34	1204.13	1228.48	342.076	329.216	343.682	338.325
GFT-HS_contig_11440	-6.97112	2.2062e-81	203.328	176.634	142.304	174.089	32.1399	26.4053	31.3747	29.9733
GFT-HS_contig_11442	-3.55968	0.000343834	10.2167	11.9573	13.0905	11.7548	3.51127	3.50588	4.62425	3.88047
GFT-HS_contig_11444	2.58722	2.82082e-05	7.61429	11.2998	8.24069	9.05159	24.8776	25.9492	34.2379	28.3549
GFT-HS_contig_1145	-2.84306	1.56449e-33	165.132	146.576	166.904	159.537	70.5895	69.4165	62.1529	67.3863
GFT-HS_contig_11452	-6.10744	0.00761587	4.52913	3.77979	4.4341	4.24767	0.935226	0.913491	0.346407	0.731708
GFT-HS_contig_11456	-4.95479	0.00139267	5.90601	4.92887	11.3418	7.39223	3.04885	0	2.03272	1.69386
GFT-HS_contig_11457	-2.25184	3.78932e-07	46.9137	41.6214	39.382	42.639	25.3958	22.032	20.6648	22.6976
GFT-HS_contig_1146	-2.88416	1.69269e-18	74.9938	76.1061	85.127	78.7423	33.1512	32.2486	32.828	32.7426
GFT-HS_contig_11461	-2.21902	0.00222624	17.5698	17.3004	17.9499	17.6067	9.07887	9.33461	9.99993	9.47114
GFT-HS_contig_11462	8.02574	9.42623e-50	7.77457	9.73243	12.2954	9.93414	94.3163	96.4365	99.4523	96.735
GFT-HS_contig_11464	-3.11162	2.31874e-18	69.6334	70.4967	70.7945	70.3082	28.844	24.8995	27.5036	27.0824
GFT-HS_contig_11467	-2.35534	0.00276719	22.6026	21.2209	12.1656	18.663	11.119	14.4808	2.74565	9.4485
GFT-HS_contig_11469	-2.47816	8.97351e-06	31.1766	23.8503	24.8484	26.6251	10.9083	15.301	12.32	12.8431
GFT-HS_contig_11470	4.41051	4.43928e-08	4.56418	10.7129	3.48021	6.25244	26.5068	27.3407	47.1268	33.6581
GFT-HS_contig_11472	9.44026	1.43355e-121	21.1793	20.9312	13.5995	18.57	222.696	198.702	214.081	211.826
GFT-HS_contig_11473	-4.52016	7.47331e-22	52.5932	63.6318	53.4702	56.5651	15.6183	12.9917	16.2354	14.9485
GFT-HS_contig_11474	5.46134	1.94902e-26	12.2527	10.2075	11.7552	11.4051	71.1986	71.2355	83.9267	75.4536
GFT-HS_contig_11475	-4.15456	6.72778e-11	27.6782	25.9863	33.5861	29.0836	8.50384	6.32083	10.1409	8.32185
GFT-HS_contig_11478	6.48939	0.0019655	1.03137	0.48416	1.04856	0.854696	9.58357	4.49321	7.98693	7.35457
GFT-HS_contig_11481	4.09181	1.4199e-15	9.46749	9.77763	12.2723	10.5058	51.4642	54.6505	50.0996	52.0715
GFT-HS_contig_11482	5.88173	9.47509e-07	2.07063	2.96725	1.77277	2.27022	19.2406	15.7865	14.966	16.6644
GFT-HS_contig_11483	5.69259	0.000181757	2.96893	1.39372	0	1.45422	9.65568	9.70074	12.2621	10.5395
GFT-HS_contig_11486	-4.70607	2.96442e-10	23.1441	24.9564	24.3454	24.1486	5.32321	6.73855	6.15174	6.07116
GFT-HS_contig_11488	-4.04006	2.41424e-06	15.9655	17.2956	15.6074	16.2895	5.70588	6.01914	2.53614	4.75372
GFT-HS_contig_11501	-2.70666	2.90113e-05	21.4421	18.6262	24.0407	21.3696	10.6138	8.73025	8.89728	9.41379
GFT-HS_contig_11502	-3.24335	5.28415e-08	25.3152	27.9012	26.8563	26.6909	10.057	8.19161	11.1753	9.80797
GFT-HS_contig_11508	27.2418	9.65179e-57	2.63621	2.12148	2.29728	2.35165	84.6859	73.0104	83.2149	80.3038
GFT-HS_contig_1151	-4.37343	4.63593e-40	779.78	803.204	830.581	804.522	213.793	213.7	235.757	221.084
GFT-HS_contig_11511	-3.96046	2.18654e-07	17.1376	19.1069	22.3237	19.5228	9.45517	5.83291	2.21191	5.83333
GFT-HS_contig_11515	2.26895	3.1824e-05	13.6247	11.3706	13.3389	12.7781	30.4784	31.3273	43.2463	35.0173
GFT-HS_contig_11521	2.64175	1.01427e-05	10.425	4.89386	12.3653	9.22805	37.1336	22.7086	28.7045	29.5156
GFT-HS_contig_11522	-6.07759	8.90757e-05	6.37083	8.54484	9.25294	8.0562	2.53708	0.991247	0.939732	1.48935
GFT-HS_contig_11526	-5.11969	3.04112e-19	45.2905	43.1916	44.2328	44.2383	10.2726	10.0986	10.4943	10.2885
GFT-HS_contig_11533	-2.4423	0.00121675	22.0113	14.0232	12.7876	16.274	8.03517	6.84954	8.92866	7.93779
GFT-HS_contig_11537	6.60625	2.104e-27	2.91238	12.3046	8.88282	8.03326	58.8602	73.7488	60.8946	64.5012
GFT-HS_contig_11540	-2.47328	4.64585e-05	26.6037	22.0231	21.5215	23.3828	13.2906	9.6584	10.9287	11.2926
GFT-HS_contig_11541	-4.81514	2.51827e-125	225.674	223.612	230.932	226.739	59.4262	45.6355	64.5162	56.526
GFT-HS_contig_11543	5.56503	6.30899e-12	5.37164	4.68304	3.90086	4.65185	32.8006	32.1776	30.1091	31.6958
GFT-HS_contig_11544	2.27048	0.000164368	10.3224	9.38851	12.1342	10.615	26.9765	28.4576	31.9747	29.1363
GFT-HS_contig_11548	-3.87674	1.05355e-16	43.513	53.336	51.6117	49.4869	12.3545	18.4301	14.9763	15.2536
GFT-HS_contig_11549	-2.82747	0.000240985	12.9426	16.9167	19.3505	16.4033	6.1311	7.73913	6.81286	6.89436
GFT-HS_contig_11554	-2.86046	8.2259e-19	80.6911	74.125	89.3336	81.3833	34.357	29.8474	38.1774	34.1273
GFT-HS_contig_11555	21.9877	1.95012e-08	0.75693	0.35533	0	0.370753	10.9019	11.1294	15.2404	12.4239
GFT-HS_contig_11556	68.4052	6.12677e-06	0	0	0	0	3.61211	7.05633	14.7172	8.46187
GFT-HS_contig_11559	-3.47804	0.00932826	10.2503	4.81184	7.81589	7.626	3.96861	2.791	0.881983	2.5472
GFT-HS_contig_11562	-2.83573	7.02077e-05	12.3417	29.6119	25.095	22.3495	6.37114	10.4548	11.3273	9.38442
GFT-HS_contig_11570	-6.56085	4.93313e-09	11.3625	17.1615	22.0994	16.8745	2.75431	1.61418	4.59087	2.98645
GFT-HS_contig_11575	-2.17275	1.93109e-05	29.0887	31.459	33.6916	31.4131	12.8305	17.445	21.671	17.3155
GFT-HS_contig_11578	-12.8681	0.000322017	4.81575	5.39086	5.27266	5.15976	0.516329	0.201732	0.382495	0.366852
GFT-HS_contig_1158	3.54521	7.71244e-14	15.86	10.2372	12.0933	12.7302	43.7512	63.6968	56.2925	54.5802
GFT-HS_contig_11588	-4.75554	3.49278e-08	20.5478	14.3742	21.3	18.7407	4.49253	5.26575	4.16008	4.63946
GFT-HS_contig_11590	2.21654	4.60049e-09	21.2076	26.3342	33.3851	26.9756	71.1971	57.3726	87.5906	72.0534
GFT-HS_contig_11609	2.04913	0.000461873	9.96681	16.163	11.0542	12.3947	31.9935	29.6052	30.4055	30.6681
GFT-HS_contig_1161	-4.08848	9.66254e-48	172.282	148.608	139.029	153.306	44.0237	44.0951	46.9178	45.0122
GFT-HS_contig_11626	-2.80044	9.44944e-07	31.6345	22.9941	25.9371	26.8552	12.327	11.4848	10.5367	11.4495
GFT-HS_contig_11629	-3.03832	0.000918286	14.421	11.1093	10.9021	12.1442	5.15392	4.43005	4.58162	4.72186
GFT-HS_contig_11630	4.19372	6.62993e-19	10.2555	14.0052	13.2701	12.5103	59.7761	69.0488	61.6097	63.4782
GFT-HS_contig_11631	4.66815	2.96937e-30	16.0947	19.7881	15.9735	17.2854	85.1034	99.3334	108.02	97.4855
GFT-HS_contig_11634	6.43157	4.67395e-25	8.90679	8.36233	6.70763	7.99225	59.7732	57.8452	69.826	62.4815
GFT-HS_contig_11640	-2.06986	1.88544e-06	57.941	37.2735	43.6349	46.2831	24.9257	24.5412	31.021	26.8293
GFT-HS_contig_11646	4.30448	2.11146e-70	41.2474	37.3906	42.6582	40.4321	217.08	202.546	209.276	209.634
GFT-HS_contig_11647	-2.44318	2.51052e-09	44.0023	49.04	54.5521	49.1981	22.7969	23.7899	25.8222	24.1364
GFT-HS_contig_11648	3.55926	3.33152e-15	14.3024	12.7887	14.8871	13.9928	62.02	62.3095	56.2583	60.1959
GFT-HS_contig_1165	-4.27341	1.2359e-26	578.106	552.83	569.016	566.651	163.707	159.051	155.281	159.346
GFT-HS_contig_11650	21.6872	2.76867e-105	4.8141	7.0745	5.95836	5.94899	152.482	156.385	164.25	157.706
GFT-HS_contig_11654	-6.38854	5.19606e-05	6.30515	9.47156	9.61543	8.46405	1.17176	0.686719	2.60412	1.48754
GFT-HS_contig_11660	-3.92968	0.000272985	12.5671	8.84918	15.9708	12.4624	7.78501	2.28123	1.08134	3.71586
GFT-HS_contig_11663	6.56038	6.10624e-10	2.83523	3.04219	2.88251	2.91998	25.2162	23.3803	22.5834	23.7266
GFT-HS_contig_11665	2.23703	0.000965649	11.6254	8.06746	6.68047	8.79113	28.1804	18.1668	25.0512	23.7995
GFT-HS_contig_11669	-19.2086	3.11984e-11	20.558	9.65064	15.6756	15.2947	1.19392	0	1.32668	0.8402
GFT-HS_contig_11670	-5.85762	1.94232e-82	183.913	169.623	152.15	168.562	42.2208	26.3148	35.0006	34.5121
GFT-HS_contig_11677	2.83201	0.000462811	3.38274	8.25749	3.43915	5.02646	22.003	13.2634	16.7655	17.344
GFT-HS_contig_11679	-3.91095	1.00943e-42	289.44	216.216	257.163	254.273	78.3467	79.4955	76.6635	78.1686
GFT-HS_contig_11683	-3.15724	4.23074e-08	27.7353	31.7153	23.8597	27.7701	11.8948	9.29467	10.2802	10.4899
GFT-HS_contig_11688	-4.64924	0.00558812	5.49848	3.57394	9.89028	6.3209	1.9651	0.460662	2.18361	1.53646
GFT-HS_contig_11697	-8.69592	0.00448934	5.91177	3.02749	4.91756	4.61894	0.99878	0.585341	0	0.52804
GFT-HS_contig_11700	9.50555	1.44128e-36	6.56564	5.51051	6.57398	6.21671	68.2189	71.2924	76.8318	72.1143
GFT-HS_contig_11701	6.2031	0.00761587	0	0.318653	1.38024	0.566297	3.46912	5.54482	5.6071	4.87368
GFT-HS_contig_11707	4.75345	1.84676e-16	8.60155	8.77193	8.14187	8.50512	51.2633	49.2643	46.704	49.0772
GFT-HS_contig_11709	6.12157	1.57127e-10	2.5148	3.3055	4.60212	3.47414	28.0414	24.1029	26.4856	26.21
GFT-HS_contig_11714	4.85004	4.1313e-06	0.842424	3.95464	3.42588	2.74098	17.2214	16.5153	15.657	16.4646
GFT-HS_contig_11716	3.46615	3.75416e-07	5.03144	7.61069	6.82045	6.48753	25.1945	27.3997	29.4392	27.3445
GFT-HS_contig_11720	-3.16254	9.45916e-07	24.0517	23.6567	19.9891	22.5658	8.51394	7.90027	9.06648	8.49356
GFT-HS_contig_11723	26.8327	9.62865e-05	0	0.328497	0	0.109499	6.17724	7.24041	6.86413	6.76059
GFT-HS_contig_1173	-3.28894	0	1030.34	1101.79	1193.09	1108.41	401.851	386.193	426.99	405.012
GFT-HS_contig_11736	-4.13746	6.55137e-31	90.8833	83.5792	90.5052	88.3226	23.5352	24.3405	28.8444	25.5734
GFT-HS_contig_11737	-2.84585	0.00148691	12.2041	14.0771	11.3441	12.5417	4.53608	6.07633	5.04048	5.21763
GFT-HS_contig_11743	-5.16218	8.93733e-07	18.3725	12.2662	10.7922	13.8103	4.17314	2.22336	2.95093	3.11581
GFT-HS_contig_11745	-2.0428	0.00166734	22.8958	20.3183	24.8719	22.6953	16.3206	10.9312	12.63	13.2939
GFT-HS_contig_11747	3.40544	8.87938e-05	3.85978	3.45912	5.3511	4.22333	15.9765	17.9619	18.8399	17.5928
GFT-HS_contig_11755	2.83305	5.16263e-08	13.8589	12.446	7.96391	11.4229	41.4331	37.4076	38.5744	39.1384
GFT-HS_contig_11759	2.26128	2.22074e-07	18.0984	20.0682	20.145	19.4372	50.1617	54.7168	54.1285	53.0023
GFT-HS_contig_11765	15.8099	3.61823e-05	0	0	1.28737	0.429122	12.3545	11.033	6.53726	9.97491
GFT-HS_contig_11767	-8.14657	5.9463e-14	23.7458	21.2067	25.9082	23.6203	2.69084	5.04635	2.39204	3.37641
GFT-HS_contig_11768	-2.39922	4.23104e-07	37.1894	35.6074	37.6223	36.8064	17.2784	18.4476	19.3898	18.3719
GFT-HS_contig_11773	35.9885	5.86186e-20	0	0.813333	0.880733	0.564689	29.7837	22.6442	33.9901	28.806
GFT-HS_contig_11776	5.04462	0.00618304	2.09452	0.983242	0	1.02592	5.83876	5.70306	8.65068	6.73083
GFT-HS_contig_11778	4.12648	5.56148e-11	7.95762	7.68464	6.00994	7.2174	37.6054	33.4297	37.5613	36.1988
GFT-HS_contig_11779	-2.12328	0.00935504	11.9199	12.8191	17.4068	14.0486	6.2429	8.02552	9.39865	7.88902
GFT-HS_contig_1178	-3.00111	1.02325e-16	59.9349	65.8266	74.2516	66.671	24.8688	28.6359	26.3692	26.6247
GFT-HS_contig_11780	-5.76354	1.36979e-05	12.1711	8.57035	20.1079	13.6165	0	6.62804	1.57089	2.73298
GFT-HS_contig_11781	-36.6073	0.000953515	1.42232	5.34152	4.33812	3.70066	0	0	0	0
GFT-HS_contig_11785	-5.04692	2.46812e-49	125.221	105.059	107.445	112.575	28.3328	27.0832	24.7587	26.7249
GFT-HS_contig_11790	-2.31554	9.52245e-07	36.0928	34.9309	38.3283	36.4507	19.9849	16.2895	20.2927	18.8557
GFT-HS_contig_11793	9.47707	1.2039e-11	0.50462	3.79019	1.5391	1.94464	25.3205	20.8849	23.4468	23.2174
GFT-HS_contig_11796	6.09356	1.91866e-34	14.1326	10.7522	8.91821	11.2677	84.227	83.0657	82.2711	83.1879
GFT-HS_contig_11797	2.3759	0.00228446	7.49077	6.61917	6.27173	6.79389	15.5588	25.4353	17.7439	19.5793
GFT-HS_contig_11803	10.0112	7.63193e-64	9.26666	9.49113	7.70823	8.82201	121.724	94.5043	105.685	107.304
GFT-HS_contig_11805	-4.77657	5.89769e-05	10.2963	17.4004	6.28078	11.3258	3.82697	3.36423	1.06313	2.75145
GFT-HS_contig_11807	-2.78879	6.41627e-14	58.0783	65.1616	58.1094	60.4498	28.1461	21.5154	28.2842	25.9819
GFT-HS_contig_1181	-3.86473	6.18899e-05	8.96482	13.0928	17.2159	13.0912	4.6279	2.16976	5.14251	3.98006
GFT-HS_contig_11811	-2.80036	0.00477692	11.6619	7.29932	11.8563	10.2725	4.81615	2.82253	5.35169	4.33013
GFT-HS_contig_11819	-5.83997	1.63959e-08	25.347	21.4946	12.4692	19.7703	7.59767	1.78106	2.53275	3.9705
GFT-HS_contig_11820	-5.14337	0.00303372	8.04736	4.85707	3.50638	5.47027	0.534122	0.626051	2.37406	1.17808
GFT-HS_contig_11826	2.33764	0.00820627	6.58752	4.55725	5.99238	5.71238	13.8533	15.4823	19.3316	16.2224
GFT-HS_contig_11828	-3.38604	4.82355e-16	53.3275	57.4996	51.6753	54.1674	15.6787	17.2428	24.5201	19.1472
GFT-HS_contig_1183	9.85677	5.35868e-56	35.4151	33.2502	31.478	33.3811	410.662	377.174	402.242	396.693
GFT-HS_contig_11838	4.19722	1.1404e-10	8.10066	7.60547	7.20626	7.63747	23.5226	46.3194	47.0488	38.9636
GFT-HS_contig_11843	-3.51281	0.00525983	4.51365	15.8915	10.3251	10.2434	4.19414	3.687	2.33026	3.4038
GFT-HS_contig_11846	4.31513	6.49187e-14	9.93573	5.18243	13.4685	9.5289	38.9813	64.9284	45.5956	49.8351
GFT-HS_contig_1185	2.17375	0.00755312	5.65988	7.50197	7.61592	6.92592	17.3245	18.8558	18.5634	18.2479
GFT-HS_contig_11857	-3.14618	0.0033075	8.92846	11.5262	6.808	9.08755	4.14822	4.86217	1.15237	3.38759
GFT-HS_contig_11863	3.71867	0.00245641	2.2753	2.99069	1.38794	2.21798	10.5712	8.92122	11.2768	10.2564
GFT-HS_contig_11864	-4.45212	6.15289e-32	114.009	91.0338	99.6609	101.568	35.6429	24.3702	22.0035	27.3388
GFT-HS_contig_11866	18.5779	1.3299e-41	6.46056	0	2.18943	2.88333	73.0393	64.5008	62.2605	66.6002
GFT-HS_contig_11869	-3.50649	0.00450892	8.92345	4.51122	8.72331	7.38599	2.2324	2.61662	2.48064	2.44322
GFT-HS_contig_1187	4.17327	3.07463e-46	263.03	302.41	298.859	288.1	1443.94	1390.96	1502.94	1445.94
GFT-HS_contig_11877	-2.80648	0.00052854	21.8428	15.6823	13.063	16.8627	11.9392	4.19822	5.30672	7.14805
GFT-HS_contig_11886	7.11968	0.000151241	0.370666	0.696016	1.88423	0.983639	7.23298	8.07415	12.2473	9.1848
GFT-HS_contig_11889	7.50913	5.10663e-06	1.77019	0.830989	1.34978	1.31698	15.6263	10.6039	11.8806	12.7036
GFT-HS_contig_11891	4.65934	2.44432e-59	24.9068	33.7773	23.9153	27.5331	160.72	146.184	157.161	154.688
GFT-HS_contig_11892	-6.29216	1.25495e-05	11.2092	9.20846	8.90317	9.7736	1.95294	1.52604	1.80842	1.76247
GFT-HS_contig_11895	-2.31998	0.00167259	16.0357	17.1611	17.2152	16.804	8.54438	8.91577	8.45242	8.63752
GFT-HS_contig_11897	6.33177	7.19209e-25	11.7928	6.49044	4.54772	7.61033	64.9924	47.8329	62.982	58.6024
GFT-HS_contig_11901	-2.99795	2.17633e-05	21.0195	17.8248	17.2339	18.6927	6.30051	10.3389	5.60088	7.41342
GFT-HS_contig_11902	9.39962	1.53451e-23	4.38423	2.05811	5.57166	4.00467	46.8496	51.3317	40.7419	46.3077
GFT-HS_contig_11905	3.64112	1.29514e-10	8.23064	9.1145	9.22612	8.85708	44.9075	34.708	37.6982	39.1046
GFT-HS_contig_11906	-5.72622	0.00761587	3.65498	4.57541	4.95456	4.39498	1.13208	1.32693	0	0.81967
GFT-HS_contig_11908	-5.97238	8.96774e-23	43.571	44.4893	50.4215	46.1606	8.39585	9.84087	9.32944	9.18872
GFT-HS_contig_11911	15.2735	4.02373e-78	5.31056	7.89439	6.29896	6.50131	108.151	122.427	132.971	121.183
GFT-HS_contig_11913	-3.05814	3.53214e-11	35.4208	40.7935	45.6145	40.6096	16.6762	14.1454	16.8237	15.8817
GFT-HS_contig_11915	-4.57211	2.40899e-12	44.3188	30.5138	46.5597	40.4641	9.60903	12.8718	9.15217	10.5443
GFT-HS_contig_11917	-2.80941	7.517e-05	15.7211	17.2994	23.5451	18.8552	6.44017	8.10093	9.42537	7.98882
GFT-HS_contig_11922	5.19226	6.65231e-06	1.46316	2.74743	2.97511	2.39523	15.6352	11.1551	19.6399	15.4767
GFT-HS_contig_11933	-2.2787	0.00138766	21.206	18.326	15.4347	18.3222	11.6438	9.18602	7.96217	9.59732
GFT-HS_contig_11935	-2.60366	0.00588139	8.75799	11.6487	11.13	10.5122	4.74718	3.17956	6.40543	4.77739
GFT-HS_contig_11941	2.01404	6.43214e-07	31.136	46.9811	23.7414	33.9528	84.7292	92.0454	70.0391	82.2712
GFT-HS_contig_11945	-7.53	4.84841e-15	29.7698	24.0582	27.7759	27.2013	5.07728	4.51466	3.11275	4.2349
GFT-HS_contig_11947	-2.35612	0.00354791	20.6821	9.01543	12.7664	14.1546	8.92267	6.43592	6.10145	7.15335
GFT-HS_contig_11949	-9.51398	2.29873e-99	146.755	133.033	133.767	137.852	17.4657	16.9285	17.5417	17.3119
GFT-HS_contig_11951	-8.05962	9.40155e-07	14.5088	8.38268	9.07734	10.6563	2.07411	1.21554	1.15237	1.48067
GFT-HS_contig_11955	2.42694	0.000744123	10.4209	6.57883	5.48	7.49325	19.3665	25.2436	21.52	22.0433
GFT-HS_contig_11956	4.9038	1.62228e-30	18.3349	13.9352	15.7558	16.0086	95.5289	91.2881	97.8126	94.8765
GFT-HS_contig_11960	2.41957	1.08655e-11	28.2322	25.1114	28.4009	27.2482	76.7682	79.9471	81.6224	79.4459
GFT-HS_contig_11965	3.23678	0.000918286	3.28817	6.17434	1.11433	3.52561	16.2955	15.5189	10.1855	14
GFT-HS_contig_11970	-3.16414	7.11421e-08	22.6314	30.0581	27.4983	26.7293	8.71949	7.81546	13.6787	10.0712
GFT-HS_contig_11975	-2.24941	0.000325175	23.0366	19.9321	22.043	21.6706	9.23392	11.3151	13.9919	11.5136
GFT-HS_contig_11978	-2.93067	7.88063e-05	17.5337	18.136	16.0133	17.2277	7.73205	6.47345	6.75073	6.98541
GFT-HS_contig_11979	-5.49688	1.66787e-25	59.9558	54.6421	49.9886	54.8622	12.8207	11.4754	11.397	11.8977
GFT-HS_contig_11988	-4.28217	4.3564e-05	11.361	15.1109	9.62535	12.0324	1.75946	5.15571	2.93266	3.28261
GFT-HS_contig_1199	-4.01716	1.58041e-11	32.6809	34.3359	25.7105	30.9091	9.39946	7.6273	10.4447	9.15714
GFT-HS_contig_11990	-12.2944	1.66195e-43	58.0453	53.1679	71.9673	61.0602	2.63104	6.16776	8.77083	5.85654
GFT-HS_contig_11996	-2.63068	9.11408e-06	63.2332	31.1438	32.6707	42.3492	26.9704	19.1932	11.7737	19.3125
GFT-HS_contig_11998	-3.4297	3.86708e-12	39.7926	38.2658	40.2109	39.4231	15.0144	10.2439	15.9369	13.7317
GFT-HS_contig_11999	4.71625	3.39193e-75	49.7702	37.7417	41.8424	43.1181	260.14	241.324	233.23	244.898
GFT-HS_contig_12	6.50949	2.99007e-89	27.6959	22.9943	14.6606	21.7836	181.849	161.294	170.401	171.181
GFT-HS_contig_12008	-3.3953	1.35458e-22	78.4618	77.1734	79.1857	78.2736	29.3767	24.729	28.7855	27.6304
GFT-HS_contig_12013	2.86139	1.56982e-23	36.6168	35.8651	38.636	37.0393	127.639	127.188	128.139	127.655
GFT-HS_contig_1202	3.9117	1.24218e-29	26.3014	21.5634	23.3504	23.7384	112.56	105.102	118.382	112.015
GFT-HS_contig_12023	-5.34212	5.31097e-12	27.5897	24.0419	26.2022	25.9446	5.98701	5.93784	5.28809	5.73765
GFT-HS_contig_12024	18.6894	2.52182e-09	0.929483	0.872665	0	0.600716	21.5922	11.1357	14.3959	15.7079
GFT-HS_contig_12027	22.3245	4.76438e-148	9.14656	7.1562	8.67913	8.32729	234.858	219.161	224.456	226.159
GFT-HS_contig_12031	3.73927	0.00620425	0.973885	2.74306	1.98025	1.89906	9.04945	9.54627	8.04458	8.8801
GFT-HS_contig_12035	-4.93655	3.13784e-09	24.6834	21.8871	16.2653	20.9452	7.22062	4.48061	3.30381	5.00168
GFT-HS_contig_12037	19.854	5.53193e-48	2.79269	1.96648	3.54907	2.76942	70.7138	66.9159	67.7637	68.4645
GFT-HS_contig_1204	-3.17297	5.78653e-51	488.172	431.031	455.288	458.164	185.453	161.574	173.805	173.611
GFT-HS_contig_12040	-5.84879	2.153e-13	29.6992	24.23	27.4874	27.1389	5.13873	5.57701	5.71014	5.47529
GFT-HS_contig_12042	2.02387	0.00398928	11.354	7.1066	11.5433	10.0013	27.4306	27.2053	18.7574	24.4644
GFT-HS_contig_12047	-2.9957	2.15317e-24	86.102	108.744	120.87	105.239	36.4445	45.0531	44.9263	42.1413
GFT-HS_contig_12053	-4.61336	9.79328e-07	14.4792	17.4004	12.9541	14.9446	2.69084	6.30793	2.39204	3.79694
GFT-HS_contig_12054	2.37513	9.17621e-08	16.7562	15.7319	20.8212	17.7698	48.8726	47.6523	56.2294	50.9181
GFT-HS_contig_12056	-2.85775	2.79974e-05	18.3889	17.4779	21.0036	18.9568	7.38333	6.92327	9.37639	7.89433
GFT-HS_contig_12062	5.77272	4.07054e-55	22.1016	17.3489	17.3131	18.9212	140.393	114.045	141.414	131.951
GFT-HS_contig_12065	-3.22637	2.48149e-22	79.2211	84.4791	84.8508	82.8504	31.2023	33.5544	27.6029	30.7865
GFT-HS_contig_12068	-2.21655	1.27216e-07	44.0391	42.2762	48.295	44.8701	22.5299	23.7129	26.5679	24.2703
GFT-HS_contig_1207	2.31784	5.22637e-33	127.868	102.266	105.238	111.79	319.358	299.9	316.099	311.786
GFT-HS_contig_12072	2.20429	2.86424e-05	13.1671	17.1558	12.2939	14.2056	35.4567	36.8765	41.0641	37.7991
GFT-HS_contig_12083	-24.3892	9.91283e-08	6.81719	10.9722	9.90123	9.23022	0	0	1.00557	0.335191
GFT-HS_contig_12084	-6.39718	2.9059e-33	80.2638	68.3587	60.1	69.5742	13.6922	13.5942	11.6348	12.9737
GFT-HS_contig_12085	-2.47138	0.0012019	18.1273	17.0192	11.6186	15.5884	8.78823	6.00879	7.73099	7.50934
GFT-HS_contig_12088	-5.27447	4.10239e-28	71.8476	52.8123	63.1676	62.6091	15.6807	13.3669	13.4642	14.1706
GFT-HS_contig_12090	-3.12472	1.20339e-16	64.6707	53.7783	62.9312	60.46	18.8863	20.1244	30.5257	23.1788
GFT-HS_contig_12091	-4.71995	9.10743e-27	74.1176	76.8862	56.3833	69.129	20.7094	15.2417	16.5902	17.5138
GFT-HS_contig_12093	-8.52395	6.6671e-57	78.7604	77.5719	72.7814	76.3712	9.35641	10.6663	11.9635	10.6621
GFT-HS_contig_12094	91.7798	2.35303e-96	0	0.795309	2.58365	1.12632	147.98	132.855	125.95	135.595
GFT-HS_contig_12098	-7.6254	5.83886e-46	89.9769	74.2025	75.0978	79.7591	11.2983	13.2429	12.8685	12.4699
GFT-HS_contig_12099	6.5039	4.0888e-57	11.1983	22.645	14.0123	15.9519	123.266	111.645	141.42	125.444
GFT-HS_contig_12100	8.83763	4.94499e-08	2.20529	0.69016	1.49471	1.46338	17.7596	13.6106	18.2163	16.5288
GFT-HS_contig_12108	2.1844	4.04218e-13	36.9623	41.3847	44.114	40.8204	112.424	101.768	107.857	107.35
GFT-HS_contig_12112	13.1638	0.00163646	0	0	0.959564	0.319855	7.01612	2.05592	10.7199	6.59731
GFT-HS_contig_12115	-4.22137	6.90171e-05	14.867	12.033	8.86048	11.9202	2.8582	3.07095	3.97003	3.29973
GFT-HS_contig_12116	3.06875	3.41978e-19	24.2593	24.6357	26.6772	25.1908	92.3152	92.2068	95.0828	93.2016
GFT-HS_contig_12120	-2.4786	5.93919e-10	51.8512	53.2815	43.1689	49.4339	28.0738	20.4549	23.1859	23.9049
GFT-HS_contig_12123	2.48035	0.0026692	4.88498	9.17274	5.95972	6.67248	25.4194	10.6409	24.2109	20.0904
GFT-HS_contig_12125	-14.632	5.18719e-72	108.625	88.3727	83.6774	93.5583	7.87586	6.55915	8.29102	7.57534
GFT-HS_contig_12129	9.40547	1.22661e-19	3.9754	2.87107	3.73079	3.52575	37.224	41.9654	43.5735	40.921
GFT-HS_contig_12141	-5.67908	9.59817e-51	100.713	100.86	103.943	101.839	21.2689	22.9352	20.1677	21.4573
GFT-HS_contig_12151	5.06047	0.00200101	1.10797	2.08048	0.563222	1.25056	6.17724	8.44715	9.72418	8.11619
GFT-HS_contig_12152	25.1994	9.69143e-19	2.0888	0	0.424725	0.837841	24.0676	31.3949	29.7633	28.4086
GFT-HS_contig_12155	70.5442	2.98206e-25	0.932317	0	0	0.310772	32.9201	37.5707	34.6555	35.0488
GFT-HS_contig_12161	3.35134	5.63504e-11	15.246	9.08391	8.64436	10.9914	44.4074	47.2605	42.0798	44.5826
GFT-HS_contig_12167	4.07424	6.63289e-13	10.3508	6.97169	9.37958	8.9007	45.1634	38.2319	48.559	43.9848
GFT-HS_contig_12168	-6.45128	9.21624e-14	27.1139	27.0311	24.7241	26.2897	5.45449	5.1755	3.75205	4.79402
GFT-HS_contig_12173	28.2774	3.69481e-14	0	0.888875	0.962535	0.617137	28.1514	19.5917	25.4164	24.3865
GFT-HS_contig_12175	25.6136	1.96377e-27	1.51762	0	2.31438	1.27733	35.2547	51.2398	40.7419	42.4121
GFT-HS_contig_12176	-2.81304	5.59226e-10	41.6569	32.8884	51.0143	41.8532	13.196	21.654	18.5735	17.8078
GFT-HS_contig_1218	-4.30665	1.66435e-23	444.659	475.346	469.493	463.166	124.939	123.374	139.323	129.212
GFT-HS_contig_12185	2.35473	0.000238146	8.66958	8.13962	10.4167	9.07531	24.1676	25.752	27.6688	25.8628
GFT-HS_contig_1219	11.2615	2.11455e-138	18.0477	22.5022	25.1009	21.8836	279.457	286.198	327.229	297.628
GFT-HS_contig_12192	2.25919	2.57966e-05	23.2125	15.1607	11.2868	16.5533	45.0143	53.861	36.4728	45.116
GFT-HS_contig_12194	-4.66195	5.94852e-19	43.8983	44.7076	51.8165	46.8074	13.136	9.72435	13.0602	11.9735
GFT-HS_contig_12195	5.47371	2.03718e-43	18.5845	17.4485	15.0296	17.0209	111.071	107.186	119.496	112.584
GFT-HS_contig_12202	-2.75637	0.00548934	9.0416	8.79207	11.4905	9.77471	5.70106	3.51699	3.33421	4.18409
GFT-HS_contig_12204	2.91736	1.96591e-08	9.59372	12.9479	10.9729	11.1715	39.0014	36.2446	43.0287	39.4249
GFT-HS_contig_12209	2.59664	4.65555e-06	9.7006	10.8424	10.8016	10.4482	27.0417	34.2115	37.2032	32.8188
GFT-HS_contig_12213	7.69207	1.57624e-13	4.99673	1.87651	2.54002	3.13776	33.894	28.8433	26.8284	29.8553
GFT-HS_contig_12214	9.23077	2.64432e-22	3.99738	4.12833	4.06404	4.06325	46.4302	45.714	46.2274	46.1239
GFT-HS_contig_12218	-2.64192	0.00355056	11.5541	10.4863	12.5299	11.5234	3.22088	6.71151	5.56738	5.16659
GFT-HS_contig_12220	3.52384	0.00932826	2.27643	1.42485	2.31438	2.00522	11.9866	6.61159	7.83498	8.81106
GFT-HS_contig_12221	-4.92013	1.86773e-06	12.6221	9.15725	22.1654	14.6483	3.19872	2.4995	4.73921	3.47914
GFT-HS_contig_12222	-7.62876	3.7093e-15	23.9843	26.7403	28.5753	26.4333	4.17872	4.89792	3.09559	4.05741
GFT-HS_contig_12223	-5.86718	7.41966e-22	41.1159	46.2792	47.9767	45.124	9.1172	8.90532	9.40737	9.1433
GFT-HS_contig_1223	2.19147	7.09166e-37	109.144	124.254	133.754	122.384	312.168	318.56	337.076	322.601
GFT-HS_contig_12231	3.98453	3.51167e-10	7.06279	7.52714	6.59835	7.06276	35.12	32.2248	35.2804	34.2084
GFT-HS_contig_12243	-2.25671	1.6868e-05	32.1268	27.9287	33.8722	31.3092	18.2433	16.8473	14.7432	16.6113
GFT-HS_contig_1225	4.87383	6.86187e-104	36.1242	37.362	35.9409	36.4757	210.377	208.924	223.399	214.233
GFT-HS_contig_12251	19.62	1.563e-60	4.18904	1.96648	4.9687	3.70807	84.9863	94.2906	90.1113	89.7961
GFT-HS_contig_12256	-4.27225	1.12154e-16	42.9973	45.5891	43.7143	44.1002	10.3328	11.3038	15.3091	12.3152
GFT-HS_contig_12259	2.27952	7.52296e-12	42.8691	34.3455	23.8259	33.6802	90.8227	93.381	93.2495	92.4844
GFT-HS_contig_12264	-5.37152	4.54607e-14	26.0661	29.8448	37.4888	31.1332	11.8151	4.84701	3.93867	6.86692
GFT-HS_contig_12265	6.15236	1.87063e-48	22.8981	15.9504	24.0308	20.9597	170.217	125.5	171.603	155.774
GFT-HS_contig_12266	2.82974	0.0012853	3.49025	4.28517	5.45915	4.41153	14.9685	15.4979	15.2469	15.2378
GFT-HS_contig_12268	-3.74644	1.04175e-25	81.5719	84.7784	75.6032	80.6512	26.7936	23.5538	27.0307	25.7927
GFT-HS_contig_12272	6.1246	6.23541e-06	0	4.48604	0.971559	1.8192	10.6557	16.6529	14.8008	14.0365
GFT-HS_contig_1228	-2.80095	3.32983e-13	747.336	713.215	733.156	731.236	320.433	300.809	320.349	313.864
GFT-HS_contig_12285	10.0842	8.84396e-68	11.4854	10.7833	7.29809	9.85563	129.403	132.911	99.3204	120.545
GFT-HS_contig_12286	-2.14383	4.21176e-14	101.336	100.326	99.3844	100.349	57.1357	55.1034	56.4004	56.2132
GFT-HS_contig_12288	79.5997	8.55445e-146	2.40577	3.76451	4.07647	3.41558	351.714	327.527	330.654	336.632
GFT-HS_contig_12295	13.7961	3.98426e-125	10.9459	13.4882	13.2149	12.5497	199.606	208.627	221.096	209.776
GFT-HS_contig_12296	-3.99523	0.00034657	14.3344	5.60755	20.6456	13.5292	5.54986	3.90303	2.4668	3.97323
GFT-HS_contig_12297	-6.03692	7.40223e-125	446.824	415.329	363.721	408.625	74.4867	80.8395	88.9004	81.4089
GFT-HS_contig_12299	-2.53661	1.25504e-09	45.6418	39.995	51.5587	45.7318	16.9643	23.7505	24.0871	21.6006
GFT-HS_contig_12300	-2.79923	1.64674e-15	85.472	66.3377	62.1798	71.3298	31.4157	28.1342	32.1633	30.5711
GFT-HS_contig_12304	2.4491	0.00322136	5.48774	5.50762	6.15641	5.71726	20.0454	13.8088	17.1943	17.0162
GFT-HS_contig_12308	2.08218	0.000646144	13.246	10.9354	11.145	11.7754	31.1953	29.351	28.2972	29.6145
GFT-HS_contig_1231	-10.3213	6.05586e-210	2223.71	1804.71	1757.66	1928.69	241.667	226.433	206.612	224.904
GFT-HS_contig_12312	-3.00386	5.05401e-08	26.8145	29.4606	33.932	30.0691	11.663	12.1169	12.0763	11.952
GFT-HS_contig_1232	-4.82142	1.07307e-16	35.963	39.6788	42.8505	39.4974	7.13043	9.23085	12.8902	9.75048
GFT-HS_contig_12332	-2.59633	0.000221077	17.6224	17.8428	17.5649	17.6767	8.99015	6.77408	8.56271	8.10898
GFT-HS_contig_12336	-6.31536	0.000719103	7.24644	6.12313	7.36727	6.91228	1.3467	0.789239	1.49644	1.21079
GFT-HS_contig_12344	-10.0379	1.60676e-09	13.6518	16.2352	13.8794	14.5888	0	3.96499	0.939732	1.63491
GFT-HS_contig_12353	-2.50652	4.19959e-11	54.1674	60.334	54.3197	56.2737	28.5983	25.2074	26.9481	26.9179
GFT-HS_contig_12359	-3.46151	8.5497e-14	62.6639	82.3667	64.9829	70.0045	15.1393	35.4899	21.999	24.2094
GFT-HS_contig_12360	16.4154	7.20557e-37	4.49706	1.97034	2.13362	2.86701	57.6663	58.122	59.7448	58.5111
GFT-HS_contig_12364	3.33124	1.50576e-13	16.0947	12.4125	14.0255	14.1776	59.2875	52.5882	59.3515	57.0757
GFT-HS_contig_12366	2.50775	0.000203885	9.2372	10.9548	3.9542	8.04873	21.6842	28.5933	23.0914	24.4563
GFT-HS_contig_12368	-2.42678	1.14151e-07	36.2012	43.7236	36.065	38.6632	16.2276	19.4169	21.601	19.0818
GFT-HS_contig_1237	-2.97619	0.000706005	12.6211	12.5079	14.8811	13.3367	5.29376	4.10477	6.5159	5.30481
GFT-HS_contig_12371	4.65767	1.02833e-05	2.08737	4.40949	2.12218	2.87301	16.0018	14.7774	18.8588	16.546
GFT-HS_contig_12378	-7.7989	0.00261725	4.70036	4.41303	5.90314	5.00551	0.513839	0.903415	0.570976	0.662743
GFT-HS_contig_12379	21.3082	1.97216e-91	7.36867	10.3773	11.2373	9.66111	180.306	290.256	280.244	250.269
GFT-HS_contig_12383	12.2811	2.44481e-47	5.52072	5.4086	3.90454	4.94462	73.6032	79.9969	69.6434	74.4145
GFT-HS_contig_12386	87.9492	1.57917e-67	0	2.34182	0	0.780605	101.98	79.8689	98.3821	93.4103
GFT-HS_contig_12388	5.8536	0.00029546	1.62659	1.52716	0.826858	1.32687	13.6031	5.31477	10.9169	9.9449
GFT-HS_contig_1239	-7.30205	1.16803e-171	542.263	483.015	473.497	499.592	91.172	74.8047	80.7104	82.229
GFT-HS_contig_124	-7.60215	1.00523e-45	520.868	605.207	596.743	574.273	88.9011	87.9832	95.1808	90.6884
GFT-HS_contig_12403	-4.27978	6.20072e-32	87.3714	87.3658	88.8282	87.8551	18.8115	27.078	27.8711	24.5868
GFT-HS_contig_12405	-5.24626	1.34719e-30	102.175	83.0024	71.4625	85.5466	24.9139	14.2063	19.4538	19.5247
GFT-HS_contig_12409	-2.79865	0.00548934	9.18318	10.7773	9.56971	9.84339	4.47989	2.75049	5.21509	4.14849
GFT-HS_contig_12412	-6.0424	2.74276e-08	20.6932	15.6506	13.4411	16.595	5.34122	1.87815	2.37406	3.19781
GFT-HS_contig_12413	-3.60029	0.000246251	12.097	11.6216	11.2976	11.6721	3.26763	3.21722	4.93813	3.80766
GFT-HS_contig_12424	-2.40638	8.71407e-11	58.9076	56.73	57.9082	57.8486	30.9912	26.6541	28.8468	28.8307
GFT-HS_contig_12431	3.95737	8.06596e-06	2.48113	2.32947	6.93689	3.91583	24.2077	14.8627	17.9331	19.0012
GFT-HS_contig_12433	-2.63001	1.32927e-09	40.8143	42.9408	46.2908	43.3486	17.9144	20.5509	20.7535	19.7396
GFT-HS_contig_1244	3.91098	5.40664e-56	213.497	192.696	180.436	195.543	992.269	859.415	908.507	920.063
GFT-HS_contig_12449	-4.26725	1.02265e-23	54.2346	61.4949	72.5289	62.7528	17.4446	16.3576	18.9536	17.5853
GFT-HS_contig_12451	5.62441	1.10827e-21	10.2168	8.59997	7.52174	8.77951	54.9973	64.463	60.3853	59.9486
GFT-HS_contig_12454	-3.26979	6.08808e-13	40.4486	46.1279	43.922	43.4995	16.3329	14.9923	16.3998	15.9083
GFT-HS_contig_12464	4.81546	2.0678e-29	14.4472	14.6944	18.3602	15.8339	93.9718	90.4766	91.9901	92.1462
GFT-HS_contig_12467	-3.93456	9.31433e-06	9.75347	22.0851	14.5825	15.4737	4.26496	3.12438	6.51641	4.63525
GFT-HS_contig_12471	2.64336	0.000443621	6.01292	5.64536	6.98649	6.21492	17.56	20.5823	21.73	19.9574
GFT-HS_contig_12472	-2.82008	1.35084e-08	34.821	34.7881	33.1323	34.2471	15.3484	10.6968	17.5161	14.5204
GFT-HS_contig_12475	-2.03777	2.03695e-06	43.177	45.5526	47.5173	45.4156	26.0577	24.7249	29.4148	26.7325
GFT-HS_contig_12476	2.24524	0.00421126	6.70747	6.72683	7.28427	6.90619	18.4147	19.0936	18.8883	18.7989
GFT-HS_contig_12481	-4.85323	8.33584e-37	92.2174	91.7703	90.6895	91.5591	20.7803	20.2517	26.7233	22.5851
GFT-HS_contig_12483	-2.23462	1.97922e-20	144.727	131.695	139.285	138.569	79.8058	66.3528	77.3265	74.495
GFT-HS_contig_12487	-2.17238	0.000159363	27.4053	26.7491	22.8967	25.6837	14.3715	11.8211	16.2498	14.1475
GFT-HS_contig_12490	-2.01327	0.00948055	13.8722	18.004	16.1775	16.0179	9.28852	9.10968	10.1107	9.50298
GFT-HS_contig_12495	-2.94899	2.42621e-06	17.5808	23.5087	27.0818	22.7238	8.91072	9.28387	9.35148	9.18202
GFT-HS_contig_1250	4.66274	1.87422e-24	106.812	116.647	126.313	116.591	636.515	629.733	696.103	654.117
GFT-HS_contig_12500	-4.52919	0.000479113	8.75501	9.98121	6.35785	8.36469	1.74327	2.04331	2.58282	2.12313
GFT-HS_contig_12506	-4.71444	3.22575e-09	15.8426	24.5597	24.3475	21.5833	4.45059	6.82169	4.94548	5.40592
GFT-HS_contig_12510	4.0545	2.26958e-11	7.784	1.04402	13.5665	7.46484	45.4645	32.7003	32.1491	36.7713
GFT-HS_contig_12516	2.49371	1.28025e-11	25.4833	26.0243	22.7265	24.7447	81.4239	70.6046	71.0899	74.3728
GFT-HS_contig_12517	-2.41406	2.0088e-10	56.0097	56.5147	55.6345	56.053	31.1073	30.1506	22.2687	27.8422
GFT-HS_contig_12518	2.67049	2.64614e-05	6.91191	8.06258	9.5825	8.18567	25.6905	27.8309	25.952	26.4912
GFT-HS_contig_12521	-7.60287	9.13612e-07	11.7615	11.0426	10.9612	11.2551	0.910746	1.0675	3.03606	1.67143
GFT-HS_contig_12522	-6.80792	1.66013e-50	99.5207	85.6223	93.0857	92.7429	17.4863	13.4012	17.9361	16.2745
GFT-HS_contig_12524	-2.29211	8.30543e-08	43.2027	40.209	46.2147	43.2088	21.294	21.2765	25.2134	22.5946
GFT-HS_contig_12525	8.31667	0.00261725	0	0.34508	1.12103	0.488703	6.14754	4.80373	6.45162	5.80096
GFT-HS_contig_12526	4.72407	0.000476923	2.13101	2.00074	1.08327	1.73834	12.871	10.4444	7.70122	10.3389
GFT-HS_contig_12528	7.47979	8.38283e-09	2.59152	0.811036	2.63474	2.01243	20.0673	18.8169	17.839	18.9077
GFT-HS_contig_12532	-8.65009	5.96722e-55	86.5516	73.4041	79.487	79.8143	12.2192	9.37461	11.3561	10.9833
GFT-HS_contig_12540	14.1484	4.51835e-56	5.2348	4.91481	5.7656	5.30507	112.283	81.7206	81.5274	91.8436
GFT-HS_contig_12541	-2.92747	0.000171881	15.0469	14.3445	16.0039	15.1318	7.31355	6.30316	4.78047	6.13239
GFT-HS_contig_12542	12.3152	1.22282e-48	5.3767	4.41703	5.46635	5.08669	77.4395	75.0298	77.723	76.7307
GFT-HS_contig_12543	9.8054	5.35089e-20	2.94747	4.84276	2.24746	3.3459	39.0282	37.7199	44.8897	40.546
GFT-HS_contig_12557	-2.42528	7.69565e-05	21.4549	22.4382	26.7826	23.5585	11.8607	10.0568	12.8992	11.6056
GFT-HS_contig_12571	3.08114	5.05401e-08	9.46216	14.1332	4.3727	9.3227	32.3718	35.6012	36.4156	34.7962
GFT-HS_contig_12575	6.06661	1.13186e-18	8.04736	4.31739	7.01275	6.45917	45.9345	45.0756	52.2293	47.7465
GFT-HS_contig_12578	-3.47347	6.08312e-10	31.0504	28.4456	34.0554	31.1838	12.9399	10.043	9.13246	10.7051
GFT-HS_contig_12579	3.32891	8.08715e-20	20.2655	22.7008	21.456	21.4741	87.7913	81.7425	89.1835	86.2391
GFT-HS_contig_12581	21.7482	6.92063e-15	2.40787	3.39102	0	1.93297	80.5473	72.1191	4.97244	52.5462
GFT-HS_contig_12583	3.80212	2.85357e-06	6.08125	3.26258	6.18265	5.17549	29.0611	16.0852	26.9105	24.0189
GFT-HS_contig_12584	4.09561	8.71005e-06	2.47611	4.6495	3.7761	3.6339	19.5571	14.8326	20.4534	18.281
GFT-HS_contig_12587	7.60468	4.68188e-12	1.9729	1.8523	4.51305	2.77942	27.0403	24.1736	27.5008	26.2383
GFT-HS_contig_12593	15.5001	1.24798e-47	4.02368	4.46458	2.60322	3.69716	77.4962	68.9225	65.7183	70.7123
GFT-HS_contig_12595	5.07411	3.81769e-07	5.35447	2.79287	1.20972	3.11902	21.5602	15.5514	21.5005	19.5374
GFT-HS_contig_12596	-4.23331	0.000462339	8.84951	11.0781	8.99707	9.64155	2.74102	2.14186	3.04582	2.6429
GFT-HS_contig_12598	4.34964	0.00120001	1.65446	2.84777	0.841025	1.78108	7.17428	12.9139	9.11091	9.73303
GFT-HS_contig_126	-3.16995	3.70904e-47	170.107	193.058	203.684	188.95	69.0966	69.4765	76.1455	71.5729
GFT-HS_contig_12602	17.9971	3.64538e-24	1.05448	1.98005	2.14413	1.72622	37.887	41.3452	39.1965	39.4763
GFT-HS_contig_12604	-2.71776	8.05461e-05	19.0498	23.5333	16.3094	19.6309	9.31649	8.73597	7.76434	8.6056
GFT-HS_contig_12605	-7.59704	5.82886e-06	6.15115	11.5503	11.614	9.77182	2.44959	0.957066	0.907327	1.438
GFT-HS_contig_12609	-3.09908	2.24826e-08	26.1815	33.9218	27.1504	29.0846	9.2447	10.8358	13.5167	11.1991
GFT-HS_contig_1261	-2.61838	3.51492e-43	212.688	235.881	223.874	224.148	93.8069	107.461	107.274	102.847
GFT-HS_contig_12612	2.01656	1.50725e-05	18.1921	19.7524	20.7601	19.5682	48.4129	44.2102	50.0906	47.5712
GFT-HS_contig_12616	-2.49971	0.000323639	18.3147	18.2373	18.3379	18.2966	10.0562	6.95132	9.16878	8.72544
GFT-HS_contig_12624	2.12499	2.4963e-07	29.2847	17.9772	23.7611	23.6744	58.6098	61.6435	61.6381	60.6305
GFT-HS_contig_12626	-7.47666	1.45254e-06	18.4879	10.79	9.65209	12.9766	3.25011	2.17686	0.515931	1.98097
GFT-HS_contig_12627	-8.07435	0.00151419	3.36784	7.58872	4.79359	5.25005	0.625887	0	1.39097	0.672285
GFT-HS_contig_1263	-4.08596	2.00522e-40	120.416	114.619	122.424	119.153	36.2654	30.066	38.578	34.9698
GFT-HS_contig_12630	2.80908	1.43847e-09	12.823	15.7032	15.5874	14.7045	48.1791	47.6666	53.8243	49.89
GFT-HS_contig_12631	-2.40639	0.00121614	17.0159	13.237	21.7481	17.3337	6.7763	7.94258	11.0437	8.58753
GFT-HS_contig_12633	-3.59367	0.00605921	4.95892	12.4154	13.4443	10.2729	3.8399	3.60064	2.56013	3.33356
GFT-HS_contig_1264	2.23371	0.000134962	11.2502	9.36217	13.5173	11.3766	33.7372	26.1769	32.2086	30.7076
GFT-HS_contig_12641	-2.31532	0.00273787	14.4905	15.1685	16.0868	15.2486	7.5836	9.25164	6.7071	7.84745
GFT-HS_contig_12642	-6.32594	0.000496892	6.29218	8.27056	7.67651	7.41308	1.16935	2.74123	0	1.30353
GFT-HS_contig_12643	2.65437	6.27698e-07	11.4129	10.4001	12.6271	11.48	38.6772	35.4629	36.3927	36.8443
GFT-HS_contig_12645	-3.66619	1.66224e-08	22.9013	24.4526	25.1093	24.1544	8.76242	6.84703	7.88215	7.83053
GFT-HS_contig_1265	-2.78335	2.12092e-42	251.887	215.745	217.449	228.36	91.4326	99.7893	104.642	98.6212
GFT-HS_contig_12652	2.44367	2.4602e-05	9.48782	10.2783	11.872	10.546	33.2303	28.616	31.6503	31.1656
GFT-HS_contig_12655	-2.53619	0.000102469	18.3621	15.9135	28.0024	20.7594	11.1561	12.307	5.83372	9.76562
GFT-HS_contig_12658	3.52614	0.000110985	3.59765	3.82809	3.90147	3.77574	16.9377	15.9346	16.0971	16.3231
GFT-HS_contig_12659	-2.65799	5.02415e-06	21.3101	29.0108	27.0818	25.8009	10.8909	15.0863	8.80139	11.5929
GFT-HS_contig_12662	3.44413	1.19299e-07	7.86342	4.10152	9.7711	7.24535	30.8509	27.5963	32.4771	30.3081
GFT-HS_contig_12664	7.2503	7.4864e-24	7.44275	5.4687	5.92188	6.27778	59.8375	53.2189	53.4603	55.5056
GFT-HS_contig_12665	5.51503	5.54241e-28	11.2651	11.8985	12.4073	11.857	75.2362	83.073	79.2404	79.1832
GFT-HS_contig_12666	-2.01368	0.00100874	27.348	20.6188	24.4338	24.1335	11.936	13.9903	17.1138	14.3467
GFT-HS_contig_12669	-2.38497	0.000388895	17.7398	21.414	22.3297	20.4945	11.5126	7.05373	12.2113	10.2592
GFT-HS_contig_12671	6.50069	8.16253e-07	1.44929	2.72139	1.47345	1.88138	10.7736	18.9417	16.4609	15.3921
GFT-HS_contig_12672	-3.89997	1.00495e-14	43.0888	39.7193	44.0728	42.2936	14.8022	11.0925	12.9428	12.9458
GFT-HS_contig_12675	30.0901	1.16991e-43	2.38286	0.745732	1.61506	1.58122	62.735	64.0165	55.7688	60.8401
GFT-HS_contig_12677	2.51986	5.20366e-08	14.1683	14.4108	19.2061	15.9284	51.5644	45.008	48.7645	48.4456
GFT-HS_contig_12680	5.64437	0.000157066	1.22483	1.53328	2.07543	1.61118	7.9669	16.4528	10.1175	11.5124
GFT-HS_contig_1269	-2.62609	3.408e-40	220.988	206.732	216.981	214.9	102.857	96.7085	95.3828	98.3162
GFT-HS_contig_12690	2.36307	1.50896e-05	15.1246	11.5375	9.12995	11.9307	36.4524	35.0046	30.7453	34.0675
GFT-HS_contig_12691	9.0754	4.99113e-73	11.739	12.6746	9.54776	11.3204	128.169	116.347	129.088	124.534
GFT-HS_contig_12692	6.7816	0.00396167	2.63621	0	0	0.878735	9.79837	5.74239	8.16594	7.90224
GFT-HS_contig_12695	-6.81806	1.34852e-40	83.4352	65.5827	67.0721	72.03	12.621	13.9479	11.2195	12.5961
GFT-HS_contig_12699	2.95379	0.00631299	1.30684	4.90781	2.65725	2.9573	7.28597	12.81	12.1442	10.7467
GFT-HS_contig_127	-5.6414	1.02951e-12	26.7998	24.7643	26.5296	26.0312	4.84947	5.22325	6.26257	5.4451
GFT-HS_contig_12700	-4.06774	3.13389e-20	52.5178	57.4213	56.097	55.3454	17.914	13.0327	17.8467	16.2645
GFT-HS_contig_12703	8.47745	2.34327e-09	2.16113	1.35268	1.83097	1.78159	18.408	18.0456	20.8268	19.0935
GFT-HS_contig_12704	-7.24101	6.76655e-08	13.5028	16.4061	10.4979	13.4689	2.58321	2.16272	1.64026	2.12873
GFT-HS_contig_12707	-5.52728	8.93118e-41	98.3143	87.2079	93.5149	93.0124	22.4184	17.7369	20.2404	20.1319
GFT-HS_contig_12711	5.51144	9.4632e-18	8.39663	5.59464	7.43513	7.14213	50.8405	48.0856	44.7475	47.8912
GFT-HS_contig_12714	2.45387	0.00617982	3.64442	3.42164	7.41037	4.82548	14.7772	14.7946	13.6836	14.4185
GFT-HS_contig_12715	18.5924	1.23977e-39	16.6233	20.647	20.5975	19.2893	425.425	421.887	452.885	433.399
GFT-HS_contig_12721	-4.70585	1.07003e-05	12.8932	12.4154	13.7804	13.0297	3.37911	3.24057	3.07216	3.23062
GFT-HS_contig_12723	-4.43784	6.80907e-23	58.8607	56.4139	63.1148	59.4632	14.2432	13.8566	19.9421	16.014
GFT-HS_contig_12725	4.82952	6.12529e-13	5.95231	6.28701	6.808	6.34911	43.5563	31.6041	36.8759	37.3454
GFT-HS_contig_1273	3.04086	0.000220235	5.597	4.77715	4.39707	4.92374	19.8576	14.6856	20.2269	18.2567
GFT-HS_contig_12732	-4.3134	5.32004e-24	59.3343	65.4597	70.4043	65.0661	18.2805	17.3129	18.5257	18.0397
GFT-HS_contig_12737	-7.92456	3.70517e-74	105.411	100.656	111.192	105.753	15.3777	16.457	15.9732	15.936
GFT-HS_contig_12739	-4.16497	4.55968e-10	30.48	22.5182	26.9242	26.6408	7.42883	7.61899	7.73897	7.5956
GFT-HS_contig_1274	-2.73144	0.000400728	16.0152	14.4688	16.1286	15.5376	6.03684	6.9113	7.33214	6.76009
GFT-HS_contig_12740	-2.73141	0.00483929	15.29	16.4061	8.88282	13.5263	7.10382	7.13698	3.38303	5.87461
GFT-HS_contig_12746	-4.81518	5.32127e-14	35.3357	28.6857	34.0341	32.6852	7.89999	7.23412	9.05278	8.0623
GFT-HS_contig_12749	-4.64357	1.03625e-17	44.5115	42.3333	42.511	43.1186	11.8173	9.44401	11.9376	11.0663
GFT-HS_contig_12752	30.6032	6.80623e-52	2.39405	1.49847	1.78491	1.89248	76.2289	70.9228	72.84	73.3306
GFT-HS_contig_12761	-7.38192	2.28311e-16	29.831	28.365	30.3284	29.5082	5.89773	3.87117	4.32534	4.69808
GFT-HS_contig_12762	-3.12537	0.000369515	13.3254	12.8316	13.2002	13.119	5.07983	5.39593	4.40991	4.96189
GFT-HS_contig_12764	4.10888	0.00161377	3.00294	2.81938	0.508836	2.11039	7.90605	14.7178	9.81874	10.8142
GFT-HS_contig_12767	2.4573	0.00854628	3.02025	5.67124	5.37356	4.68835	18.2419	9.04604	14.813	14.0336
GFT-HS_contig_1277	-6.27545	2.37233e-113	270.23	235.392	246.472	250.698	51.5037	44.1947	48.138	47.9455
GFT-HS_contig_12770	11.6538	1.57743e-22	3.56618	3.34818	1.81282	2.90906	36.4511	45.6378	44.1866	42.0918
GFT-HS_contig_12772	-6.55514	5.18079e-50	105.531	91.1986	89.0024	95.244	17.272	15.0203	19.8118	17.368
GFT-HS_contig_12779	-4.81165	5.78263e-13	35.5757	30.9137	24.2409	30.2434	8.44018	4.94642	8.98793	7.45818
GFT-HS_contig_12783	-6.12829	1.71226e-07	12.2015	12.1716	18.2198	14.1976	3.18875	2.49171	2.36222	2.68089
GFT-HS_contig_12786	-2.13456	1.97045e-27	365.294	320.621	324.206	336.707	171.376	172.361	226.062	189.933
GFT-HS_contig_12787	-5.0538	1.41697e-06	13.7298	12.8905	29.1864	18.6022	1.15981	4.07827	7.73265	4.32358
GFT-HS_contig_12789	-2.3708	0.00379769	9.1057	15.6733	17.3579	14.0456	7.40349	8.26449	5.48449	7.05082
GFT-HS_contig_12792	2.54473	0.00196711	2.9818	6.84328	6.7367	5.52059	17.5479	16.5988	17.1045	17.0838
GFT-HS_contig_12793	-3.62204	0.00752438	5.40514	7.68898	7.1605	6.75154	1.52198	3.74624	1.18385	2.15069
GFT-HS_contig_12794	-3.20532	0.00553947	9.14542	6.97642	9.29791	8.47325	2.65563	2.49016	4.13131	3.09237
GFT-HS_contig_12797	6.51278	5.06444e-16	7.55728	3.80106	3.56724	4.97519	35.6132	42.9184	40.4093	39.647
GFT-HS_contig_12798	-4.63281	0.000774203	12.4754	5.14221	6.49639	8.03801	1.13096	2.31981	2.51343	1.98807
GFT-HS_contig_12799	-41.7159	0.00075893	6.47881	4.86621	1.31737	4.2208	0	0	0	0
GFT-HS_contig_12804	4.54261	4.95199e-17	13.1057	8.78898	8.24833	10.0477	62.6296	53.6973	49.6178	55.3149
GFT-HS_contig_12811	2.35122	2.08246e-06	15.5606	13.9742	15.1322	14.889	44.006	40.1586	42.6123	42.259
GFT-HS_contig_12816	-5.33232	4.30984e-05	12.522	8.04394	10.7206	10.4289	1.83719	2.8712	2.04149	2.24996
GFT-HS_contig_12819	2.78312	1.42761e-10	18.506	16.7391	15.8317	17.0256	57.25	60.9584	53.3629	57.1904
GFT-HS_contig_1282	-2.76662	4.24916e-07	29.1717	26.444	30.4251	28.6803	11.6839	10.4081	15.0604	12.3841
GFT-HS_contig_12821	3.79978	5.52244e-51	47.4057	47.6422	40.3897	45.1458	225.833	195.254	198.55	206.546
GFT-HS_contig_12823	-7.38128	2.85611e-43	76.0229	113.078	106.817	98.6395	13.4933	15.8156	18.5216	15.9435
GFT-HS_contig_1283	-2.74245	3.19607e-19	85.9017	91.0338	83.9348	86.9568	41.5833	36.6953	35.8505	38.043
GFT-HS_contig_12832	-6.28774	2.89187e-07	16.3783	14.5678	10.7358	13.8939	2.40298	2.58185	2.67019	2.55167
GFT-HS_contig_12836	-5.92095	0.00498704	9.45773	1.97324	5.3419	5.59096	1.95294	1.14453	0	1.03249
GFT-HS_contig_1284	-6.47495	0.000367891	6.73226	3.88968	9.47702	6.69965	1.20302	1.41007	0.802074	1.13839
GFT-HS_contig_12841	-2.31463	0.000863045	19.7681	18.9384	19.2774	19.328	8.62205	8.78783	12.4967	9.96886
GFT-HS_contig_12843	-2.92414	0.000286853	14.2786	14.5229	14.5167	14.4394	4.97544	5.83177	6.75729	5.85483
GFT-HS_contig_12845	2.54917	9.37413e-07	12.6663	12.9113	11.7737	12.4504	38.6717	39.0211	37.3668	38.3532
GFT-HS_contig_12846	-6.51355	3.30917e-11	19.6973	19.4178	23.5302	20.8818	5.0333	2.14531	4.06763	3.74875
GFT-HS_contig_12850	13.7529	8.74142e-51	6.45488	4.54522	3.28125	4.76045	66.7272	82.6056	91.6424	80.3251
GFT-HS_contig_12851	26.2349	4.59896e-32	0	2.77398	1.50193	1.4253	52.1633	41.8335	50.3369	48.1112
GFT-HS_contig_12856	-2.35266	0.000390113	18.4292	18.4757	21.277	19.394	9.86843	8.84528	10.8045	9.83941
GFT-HS_contig_12858	-2.89874	1.76466e-09	32.8918	35.8222	40.1283	36.2808	12.5747	13.306	19.0187	14.9665
GFT-HS_contig_12860	-4.39443	0.00321373	5.60073	6.31004	8.35137	6.75405	2.42866	2.43999	0.385531	1.75139
GFT-HS_contig_12871	-3.33286	0.00429075	12.4159	7.77131	3.74014	7.97579	2.99108	3.00504	2.37406	2.79006
GFT-HS_contig_12874	-2.65064	1.09764e-06	29.0214	30.2749	25.6806	28.3256	9.9878	11.1215	17.2025	12.7706
GFT-HS_contig_12876	-2.05666	0.00366468	22.401	17.934	15.3596	18.5649	9.84289	12.4826	10.0409	10.7888
GFT-HS_contig_12877	-9.79292	4.17859e-06	6.98173	9.17693	11.357	9.1719	0	3.04163	0	1.01388
GFT-HS_contig_12885	-5.3967	6.39316e-50	138.528	99.7002	120.95	119.726	22.9993	29.5666	27.2056	26.5905
GFT-HS_contig_12888	-5.66064	3.86077e-17	38.983	34.9733	33.4679	35.8081	8.04966	2.83053	11.6282	7.50279
GFT-HS_contig_1289	-2.9385	4.64235e-11	48.8615	38.0728	47.9865	44.9736	23.1646	17.377	14.4147	18.3188
GFT-HS_contig_12896	2.53375	2.00231e-10	22.6714	21.7805	16.617	20.3563	63.1995	59.7209	63.6944	62.2049
GFT-HS_contig_12904	-5.96269	1.3693e-09	22.5758	15.4151	18.7791	18.9234	5.7212	2.23529	3.17869	3.71173
GFT-HS_contig_12909	3.06129	7.67778e-06	4.21793	9.90023	6.43239	6.85018	24.1693	27.5635	24.6793	25.4707
GFT-HS_contig_12911	2.80614	2.87345e-08	12.2718	11.5216	13.1508	12.3147	45.6124	37.9297	41.7803	41.7741
GFT-HS_contig_12918	-2.44774	2.63936e-09	47.8964	44.9685	47.4464	46.7704	19.4	21.4014	27.8976	22.8996
GFT-HS_contig_1292	-2.0055	1.20607e-10	82.0781	85.931	90.2004	86.0698	48.6276	50.807	55.1781	51.5376
GFT-HS_contig_12921	37.5859	1.00428e-145	4.64898	4.3648	4.7265	4.58009	203.035	199.16	232.546	211.58
GFT-HS_contig_12923	2.2271	0.000262898	7.99002	11.5934	11.8156	10.4663	28.3478	27.689	28.5	28.1789
GFT-HS_contig_12924	-2.95001	3.98094e-07	27.4413	25.2587	26.9871	26.5623	11.1661	9.76712	11.2966	10.7433
GFT-HS_contig_12925	2.36121	5.05401e-08	26.0857	14.7537	14.6982	18.5125	56.9474	49.6336	51.5974	52.7261
GFT-HS_contig_12929	-3.67895	1.30956e-06	19.4674	18.2773	16.4933	18.0793	4.52233	7.06756	5.86273	5.81754
GFT-HS_contig_12930	-3.95352	3.10559e-08	19.2599	24.3561	23.5772	22.3977	5.84376	9.84621	4.46433	6.7181
GFT-HS_contig_12934	4.81829	0.00834406	1.58857	0.745732	0.807529	1.04728	3.6903	6.9207	9.02142	6.54414
GFT-HS_contig_12936	8.78447	6.24819e-16	3.84654	1.2038	4.56246	3.20427	41.6996	23.0418	39.717	34.8194
GFT-HS_contig_12938	2.43223	3.06485e-07	16.0253	14.4261	15.7174	15.3896	41.5192	45.0718	48.9587	45.1833
GFT-HS_contig_12939	-3.35977	0.000784993	11.8374	11.7312	10.029	11.1992	5.49973	2.86502	3.39516	3.91997
GFT-HS_contig_12941	46.9758	0.000277338	0	0	0	0	8.46813	6.61706	2.09106	5.72542
GFT-HS_contig_12943	-4.1865	2.73421e-05	12.5901	13.6592	10.6667	12.3054	2.59975	3.96136	3.75549	3.43887
GFT-HS_contig_12945	-2.19438	0.000193916	26.6864	25.0551	21.3493	24.3636	12.1954	10.4825	17.1652	13.2811
GFT-HS_contig_12948	-2.91376	5.85772e-07	26.0405	25.4398	26.8325	26.1043	13.0795	8.81514	10.1738	10.6895
GFT-HS_contig_1295	-12.9446	2.15214e-13	21.8428	15.8769	19.3416	19.0204	1.96419	1.53483	1.45507	1.65136
GFT-HS_contig_12950	-3.40683	0.000267645	11.5396	10.8342	29.3301	17.2346	4.2891	10.0546	3.57453	5.97274
GFT-HS_contig_12957	-4.46335	1.86662e-10	25.7903	26.1905	26.7555	26.2454	9.78151	5.15926	5.97805	6.97294
GFT-HS_contig_12960	5.38867	9.12905e-22	9.35781	9.41333	9.51384	9.42833	65.2154	64.7918	54.868	61.6251
GFT-HS_contig_12961	-4.88943	0.0005779	11.149	11.9628	4.04816	9.0533	2.95993	2.60202	0.822265	2.12807
GFT-HS_contig_12963	19.8896	0.000322017	0	0.47144	0	0.157147	5.59907	6.01584	6.74014	6.11835
GFT-HS_contig_12966	-9.48929	4.87536e-24	46.1749	34.9	34.2491	38.4413	5.66687	4.11184	4.49786	4.75885
GFT-HS_contig_12968	5.30424	4.39773e-91	76.45	82.0305	61.3616	73.2807	479.641	462.025	461.754	467.807
GFT-HS_contig_1298	-2.30175	2.78036e-25	144.865	173.675	179.193	165.911	81.7544	84.9961	92.994	86.5815
GFT-HS_contig_12980	-4.41883	7.79609e-10	25.2033	22.8739	25.6235	24.5669	4.68384	6.40498	8.67445	6.58775
GFT-HS_contig_12990	-2.47624	0.000624542	15.394	17.1873	18.6116	17.0643	6.57224	8.60969	9.45102	8.21098
GFT-HS_contig_13	6.52027	2.35025e-31	8.62955	11.0482	10.8472	10.175	74.7924	75.8739	90.7234	80.4632
GFT-HS_contig_13001	24.8776	1.14395e-49	1.71798	2.15061	2.91104	2.25988	67.5794	77.3395	66.816	70.5783
GFT-HS_contig_13005	4.93077	1.59452e-12	6.23022	7.79916	3.69489	5.90809	37.6297	36.7552	32.1647	35.5165
GFT-HS_contig_13007	27.3692	7.28414e-58	2.7348	1.63394	2.7804	2.38304	82.0116	76.3598	86.767	81.7128
GFT-HS_contig_13008	2.7909	8.96808e-09	14.3776	13.4987	11.8063	13.2275	53.9531	42.7616	37.1135	44.6094
GFT-HS_contig_1301	-2.2789	3.31523e-10	67.156	67.5545	52.0197	62.2434	34.9155	28.7345	34.6706	32.7735
GFT-HS_contig_13018	100.518	4.41881e-07	0	0	0	0	16.8337	15.7848	4.48933	12.3693
GFT-HS_contig_13019	-3.35495	0.00370964	10.0445	7.85876	7.94267	8.61532	3.11116	2.43109	3.45712	2.99979
GFT-HS_contig_13028	-4.65234	0.000476923	9.7288	8.14662	9.08904	8.98815	1.95462	2.00465	2.71496	2.22474
GFT-HS_contig_13031	17.425	0.00106501	0.465449	0	0	0.15515	6.48751	5.57633	3.84475	5.30286
GFT-HS_contig_13041	50.3134	1.52583e-12	0	0	0.557166	0.185722	16.8047	16.7126	18.6734	17.3969
GFT-HS_contig_13043	-20.7488	8.17084e-06	4.69018	7.92626	8.58309	7.06651	0.871634	0	0	0.290545
GFT-HS_contig_1305	-5.8466	6.92598e-113	1823.13	1404.22	1341.92	1523.09	340.24	316.715	284.072	313.675
GFT-HS_contig_13055	-2.68343	8.7514e-10	40.6935	43.8245	44.4141	42.9774	16.4041	18.5757	22.5536	19.1778
GFT-HS_contig_13057	2.04318	0.00196711	10.8946	10.2286	10.3124	10.4785	30.3701	20.8673	26.3771	25.8715
GFT-HS_contig_13059	-2.69118	2.05878e-07	26.1654	33.2585	35.1961	31.54	11.8449	15.7834	14.4089	14.0124
GFT-HS_contig_1306	-3.35003	4.96092e-43	164.004	156.652	158.055	159.57	55.5606	54.2694	61.7388	57.1896
GFT-HS_contig_13060	8.84166	3.93412e-99	14.529	17.5382	19.6949	17.254	207.65	170.297	175.02	184.322
GFT-HS_contig_13064	4.40012	2.47313e-34	21.8947	21.1241	22.5057	21.8415	108.693	114.225	125.026	115.981
GFT-HS_contig_13067	-2.46216	0.00736733	17.3562	7.75964	10.9235	12.0131	6.91183	4.5008	5.97365	5.79542
GFT-HS_contig_13072	15.8496	7.98939e-42	5.90347	3.32556	1.20038	3.47647	68.0211	65.583	70.7085	68.1042
GFT-HS_contig_13075	2.64122	3.89099e-08	19.4273	14.1864	8.04679	13.8868	46.8016	41.5344	44.5765	44.3042
GFT-HS_contig_13076	14.4383	5.30117e-26	0.891545	1.67409	4.53205	2.3659	43.0786	44.6668	40.5044	42.7499
GFT-HS_contig_13078	-3.16019	0.000784993	9.32616	11.0603	12.9749	11.1205	4.10494	4.27684	4.05457	4.14545
GFT-HS_contig_13079	-2.64191	5.47784e-15	79.9868	73.5647	67.4905	73.6807	39.4376	26.6684	34.2718	33.4593
GFT-HS_contig_13080	3.60753	1.11082e-08	6.4991	8.34986	6.60747	7.15214	31.7844	29.0588	33.1996	31.3476
GFT-HS_contig_13085	-3.0569	9.9623e-06	24.7946	17.31	15.5126	19.2057	7.67981	5.53944	9.19022	7.46982
GFT-HS_contig_13086	2.32361	7.68986e-06	10.7613	15.5762	14.1318	13.4897	31.6651	43.4637	38.427	37.852
GFT-HS_contig_13088	2.26386	9.00493e-08	20.2566	20.2862	22.1199	20.8876	57.444	57.0351	56.5499	57.0097
GFT-HS_contig_13089	5.52757	2.15596e-09	5.03374	1.18151	5.11768	3.77764	23.3871	31.5241	22.0895	25.6669
GFT-HS_contig_13090	2.06711	0.000209872	16.6349	15.2858	10.7951	14.2386	44.07	28.1404	34.3524	35.5209
GFT-HS_contig_13096	5.96732	0.000661222	0	2.69163	1.94312	1.54491	5.32787	7.28566	22.6945	11.7693
GFT-HS_contig_13097	2.99557	0.000100069	6.64782	3.74487	6.30809	5.56693	20.5908	18.3424	21.9652	20.2995
GFT-HS_contig_13098	-5.89261	8.61807e-06	14.5619	8.20305	9.37631	10.7138	3.15725	1.58599	1.50357	2.08227
GFT-HS_contig_13108	-5.35901	1.32172e-16	33.7931	44.2103	30.9772	36.3269	7.72154	7.84378	8.58016	8.04849
GFT-HS_contig_1311	-3.78485	3.28882e-50	548.905	631.049	656.044	612	187.356	185.004	210.417	194.259
GFT-HS_contig_13113	-31.8542	0.00341901	5.94311	2.02902	1.64787	3.20667	0	0	0	0
GFT-HS_contig_13115	4.06898	1.10442e-12	6.85413	7.92018	11.2567	8.677	38.7036	41.3452	48.4513	42.8334
GFT-HS_contig_13116	-2.68592	8.96808e-09	40.0452	32.6603	41.9467	38.2174	15.7863	20.2655	15.0357	17.0292
GFT-HS_contig_13118	2.08348	3.53885e-05	18.4094	24.0056	32.2337	24.8829	37.0634	71.2902	79.2015	62.5184
GFT-HS_contig_13119	24.1219	2.93999e-10	1.3181	0	0	0.439368	14.6976	17.2272	14.9709	15.6319
GFT-HS_contig_13121	-3.35367	0.00131648	11.0852	10.4076	9.32696	10.2733	3.55191	2.49794	4.73625	3.59537
GFT-HS_contig_13123	-4.30089	3.52114e-08	22.1251	15.5794	22.494	20.0662	7.34245	4.30309	4.89535	5.51363
GFT-HS_contig_13127	-3.95598	2.35674e-16	45.9923	52.3683	40.2925	46.2177	15.4579	12.2566	14.1456	13.9534
GFT-HS_contig_13128	-2.85143	2.39292e-06	23.7813	24.2977	24.6045	24.2278	10.269	9.44632	10.6887	10.1347
GFT-HS_contig_13131	3.88858	8.31292e-20	16.8048	13.5553	17.085	15.815	83.3544	70.1177	69.4063	74.2928
GFT-HS_contig_13134	-19.1977	0.00013445	5.18305	8.92139	4.39123	6.16522	0.802692	0	0	0.267564
GFT-HS_contig_13138	-3.84535	0.00380436	8.39085	7.0026	7.5829	7.65878	0.86632	5.07712	0.962652	2.30203
GFT-HS_contig_13143	-2.26071	0.00138464	12.1671	25.8929	19.792	19.284	9.79837	12.3682	8.37533	10.1806
GFT-HS_contig_1315	-2.5398	0.00100026	11.7178	17.3357	16.5341	15.1959	6.92895	6.6519	7.77276	7.11787
GFT-HS_contig_13150	-6.73851	1.84711e-37	63.8589	67.6477	68.1086	66.5384	13.4351	8.92356	12.9385	11.7657
GFT-HS_contig_13152	-3.14292	4.68044e-05	18.9694	16.5816	14.963	16.838	6.98986	4.98698	7.09171	6.35618
GFT-HS_contig_13154	3.01891	0.00178517	2.45294	3.83832	6.65024	4.31384	19.7539	16.9201	10.9753	15.8831
GFT-HS_contig_13159	2.87403	0.000108446	7.72222	5.07512	5.49569	6.09767	22.2443	19.3443	22.3257	21.3048
GFT-HS_contig_13160	48.0893	2.0091e-79	2.71712	1.85529	1.00452	1.85898	126.01	104.384	109.671	113.355
GFT-HS_contig_13161	-2.66397	0.000155185	19.3137	18.7375	16.3631	18.1381	5.38395	6.31059	12.63	8.10818
GFT-HS_contig_13165	-7.30335	3.43356e-14	21.7565	22.6962	31.9501	25.4676	4.49253	5.26575	2.49605	4.08478
GFT-HS_contig_13166	5.37424	4.10679e-06	1.48928	2.79649	2.77588	2.35389	16.837	13.517	16.9152	15.7564
GFT-HS_contig_13170	8.11797	2.55203e-23	3.81773	5.73496	5.82207	5.12492	58.1786	44.491	50.0627	50.9108
GFT-HS_contig_13172	-7.4132	0.000224829	14.7535	8.81468	2.72718	8.76512	2.49257	1.46078	0	1.31778
GFT-HS_contig_13173	2.16563	0.000241016	11.1878	9.62858	17.0615	12.626	34.6528	34.5244	29.8422	33.0065
GFT-HS_contig_13174	9.80226	1.28992e-105	16.6308	15.7352	12.5827	14.9829	181.01	172.848	179.173	177.677
GFT-HS_contig_13178	11.8909	2.17328e-32	30.934	26.5937	30.5026	29.3434	421.641	418.911	421.962	420.838
GFT-HS_contig_1318	6.81034	2.56046e-28	61.4611	57.3185	68.0526	62.2774	507.379	523.591	500.762	510.577
GFT-HS_contig_13181	-4.10737	2.16491e-39	104.065	115.17	131.807	117.014	27.731	36.5141	38.2181	34.1544
GFT-HS_contig_13183	2.09712	0.000646144	11.5483	12.1435	11.2713	11.6544	30.4756	25.6586	32.4335	29.5226
GFT-HS_contig_13184	-4.70968	3.49278e-08	13.9422	20.6531	22.3646	18.9866	4.03054	5.73658	4.47872	4.74861
GFT-HS_contig_13187	9.10978	2.48171e-35	55.8384	43.2771	50.2924	49.8027	556.814	545.302	537.084	546.4
GFT-HS_contig_1319	-4.97617	0	2060.35	1714.13	1691.92	1822.13	446.172	448.337	428.065	440.858
GFT-HS_contig_13193	-2.42022	5.68327e-06	23.3252	33.01	31.2119	29.1824	13.865	13.823	15.5838	14.4239
GFT-HS_contig_13196	-6.49928	0.00292358	7.04608	7.93843	2.86543	5.94998	0	1.53483	1.45507	0.996634
GFT-HS_contig_13200	-3.13384	0.000918286	12.795	12.6135	11.0571	12.1552	4.16123	6.27098	3.30282	4.57835
GFT-HS_contig_13202	5.11028	7.65943e-16	8.37808	8.65253	4.68478	7.23846	43.2068	51.0994	40.6582	44.9881
GFT-HS_contig_13203	3.33214	3.53883e-06	4.2055	8.4609	5.49723	6.05454	23.4468	22.9019	27.2947	24.5478
GFT-HS_contig_13208	86.6516	3.14073e-06	0	0	0	0	11.0565	5.1838	15.9718	10.7374
GFT-HS_contig_13209	-2.04001	0.0048471	23.1764	17.2264	14.0723	18.1584	10.1697	9.1153	12.63	10.6383
GFT-HS_contig_1321	-2.225	0.0043426	16.7076	14.0226	14.9273	15.2192	7.88007	7.30634	9.27907	8.15516
GFT-HS_contig_13212	-11.6045	0.000281455	5.88077	6.9016	5.97882	6.25373	0	1.60124	0	0.533748
GFT-HS_contig_13214	2.89234	1.75606e-05	10.9484	11.6969	5.37356	9.33963	42.0967	33.3059	22.6092	32.6706
GFT-HS_contig_13220	170.806	3.08696e-220	4.22765	3.08717	2.62664	3.31382	708.636	699.628	696.493	701.586
GFT-HS_contig_13222	-2.69518	5.48556e-06	29.1058	24.1326	19.9836	24.4073	12.2934	11.9391	8.19623	10.8096
GFT-HS_contig_13225	-4.69299	7.17621e-05	12.9576	8.51588	10.5389	10.6708	2.40807	2.82253	2.67585	2.63548
GFT-HS_contig_13229	12.514	5.07114e-14	0	1.95755	2.82635	1.59463	23.2489	26.4933	26.5517	25.4313
GFT-HS_contig_1323	4.62486	1.63403e-23	123.885	110.738	110.859	115.161	653.827	626.727	641.811	640.788
GFT-HS_contig_13236	-7.34819	1.96939e-14	29.3891	28.1336	18.943	25.4885	4.81917	4.39336	2.97503	4.06252
GFT-HS_contig_1324	-3.05549	2.65812e-07	25.3578	26.047	24.3767	25.2605	8.74855	9.02376	11.7953	9.85585
GFT-HS_contig_13241	7.36457	2.00838e-09	0.873714	4.10152	1.77656	2.2506	19.4848	22.8383	19.8471	20.7234
GFT-HS_contig_13246	-2.31831	0.000635081	15.1926	19.3843	21.1886	18.5885	8.14451	8.69772	11.8658	9.56933
GFT-HS_contig_13247	3.08711	1.02386e-10	14.6519	15.0875	9.12995	12.9565	54.0198	51.9922	39.0417	48.3512
GFT-HS_contig_13249	-2.45104	1.80014e-06	31.4943	29.7599	33.8787	31.711	16.6149	12.8355	16.9938	15.4814
GFT-HS_contig_13254	6.27668	4.84034e-47	18.6188	16.9509	10.8987	15.4895	121.63	117.984	113.017	117.544
GFT-HS_contig_13256	-2.02471	0.00889893	13.0684	18.4043	19.2651	16.9126	9.10746	11.3866	9.44551	9.97987
GFT-HS_contig_1326	-2.18315	6.89004e-06	32.2359	38.5573	36.5895	35.7943	19.901	18.5166	20.518	19.6452
GFT-HS_contig_13261	73.5411	1.25003e-06	0	0	0	0	10.2232	7.06675	9.90359	9.06452
GFT-HS_contig_13273	-3.43506	4.30076e-08	25.3492	27.1996	24.9537	25.8342	9.53408	9.64118	7.68602	8.95376
GFT-HS_contig_13275	-4.30982	1.17389e-26	75.1367	73.2339	69.9158	72.7621	18.7857	20.4586	21.3678	20.204
GFT-HS_contig_13276	-3.96695	7.63928e-09	20.9582	23.5529	26.7961	23.7691	6.49155	7.95468	6.88551	7.11058
GFT-HS_contig_13281	9.64432	3.99989e-79	14.4148	8.7002	10.8169	11.3106	127.247	132.326	137.144	132.239
GFT-HS_contig_13283	18.901	1.42896e-45	4.19383	2.9531	1.42125	2.85606	69.1709	58.999	73.254	67.1413
GFT-HS_contig_13286	3.05288	1.82669e-11	16.3188	15.3212	12.9842	14.8747	48.7873	57.1841	58.6079	54.8597
GFT-HS_contig_13295	6.01701	5.76615e-06	1.15833	0.543763	3.53294	1.74501	12.916	10.0927	16.7443	13.251
GFT-HS_contig_13300	5.75474	0.00029546	0	1.8523	2.0058	1.28603	6.41635	12.8926	9.16693	9.49196
GFT-HS_contig_13304	2.84071	3.36762e-05	4.30704	8.53682	8.27117	7.03834	21.7895	21.37	29.6479	24.2691
GFT-HS_contig_13305	3.18632	3.43107e-08	9.63548	11.4271	6.18704	9.08322	39.1122	32.5879	33.5124	35.0708
GFT-HS_contig_13309	2.49218	0.000633659	7.99879	5.77679	6.88106	6.88555	25.7281	22.1146	14.6122	20.8183
GFT-HS_contig_13316	-4.47861	1.05852e-05	13.5342	14.0806	13.388	13.6676	3.05906	1.99198	5.66537	3.57214
GFT-HS_contig_13317	2.57697	6.39063e-05	9.46621	8.88756	6.69499	8.34959	24.8586	20.6201	32.7224	26.067
GFT-HS_contig_13328	11.3787	2.11466e-69	8.17803	11.243	11.2838	10.2349	108.287	146.966	169.184	141.479
GFT-HS_contig_13329	7.24007	1.4504e-05	2.76206	0.37046	0.802319	1.31161	12.8327	10.3141	13.4448	12.1972
GFT-HS_contig_13330	-2.43161	0.00854628	7.04858	13.7445	15.4347	12.0759	5.03817	6.49583	6.15824	5.89741
GFT-HS_contig_13332	-3.12388	3.98484e-06	20.5087	18.2235	22.7124	20.4815	9.86878	5.58422	7.94101	7.79801
GFT-HS_contig_13335	-4.10049	0.00196711	5.15031	7.25322	10.4724	7.6253	2.99108	2.10353	1.32947	2.14136
GFT-HS_contig_1334	-2.54109	0.00378911	14.6683	12.5912	12.6405	13.3	7.13952	5.02099	6.49097	6.21716
GFT-HS_contig_13344	2.54219	1.31393e-07	19.0425	12.6201	10.8188	14.1605	48.3997	42.6999	39.3242	43.4746
GFT-HS_contig_13346	-3.57422	1.38741e-12	31.0232	42.9967	43.0552	39.025	11.4393	13.9445	13.7283	13.0374
GFT-HS_contig_13356	-2.11473	0.00385599	21.4776	14.4033	17.6765	17.8525	8.5531	11.1391	10.5602	10.0841
GFT-HS_contig_13358	7.80769	3.81663e-13	2.40787	2.58364	3.84689	2.94613	22.6939	26.5998	36.2278	28.5071
GFT-HS_contig_13362	4.65136	4.08094e-06	2.02516	2.85205	4.11786	2.99836	21.0135	13.2341	17.4255	17.2244
GFT-HS_contig_13366	4.56587	0.00485707	2.07322	0	2.10779	1.39367	7.70584	10.1611	6.42203	8.09633
GFT-HS_contig_13368	28.369	6.38511e-145	5.27241	10.519	3.3502	6.38054	218.626	213.186	231.368	221.06
GFT-HS_contig_13369	-4.94335	1.24621e-36	80.947	91.1282	99.8229	90.6327	17.4113	23.2651	25.1516	21.9427
GFT-HS_contig_13372	-4.91305	1.31984e-08	22.3337	14.5166	21.3088	19.3864	5.10837	5.98758	2.8382	4.64471
GFT-HS_contig_13373	-3.69129	1.77193e-11	30.8343	33.1277	38.4584	34.1401	11.8151	11.4251	9.84667	11.029
GFT-HS_contig_13375	-2.0593	1.16328e-06	40.8312	44.8604	52.1109	45.9342	24.2176	25.5471	30.4986	26.7544
GFT-HS_contig_13381	2.85985	3.68875e-07	10.8617	8.62889	10.1934	9.89468	26.3967	41.8599	34.5082	34.2549
GFT-HS_contig_13384	3.93322	0.000682697	2.74788	1.10567	3.1928	2.34878	9.11915	11.1162	14.1865	11.4739
GFT-HS_contig_13388	2.63876	0.00371141	4.57393	6.74823	1.99294	4.43837	11.5361	18.5033	12.8189	14.2861
GFT-HS_contig_13389	-4.04482	0.000178867	11.4236	7.42517	13.4008	10.7498	6.53225	0.957066	1.81465	3.10132
GFT-HS_contig_1340	-5.23544	4.54607e-14	36.1953	26.0429	31.2962	31.1781	7.22955	6.26328	7.68418	7.059
GFT-HS_contig_13402	14.1285	1.8966e-176	44.3247	49.6328	36.3818	43.4464	772.729	734.324	710.437	739.164
GFT-HS_contig_13406	3.08803	0.00171703	6.26639	2.35333	2.54835	3.72269	10.481	13.65	18.1168	14.0826
GFT-HS_contig_13408	10.0716	1.06442e-28	5.21843	4.89943	3.18326	4.43371	57.2185	52.2891	54.9599	54.8225
GFT-HS_contig_1341	-4.48604	0	3317.12	3425.47	3528.94	3423.84	936.679	863.551	952.366	917.532
GFT-HS_contig_13413	-2.12898	0.00538158	14.712	18.4169	16.738	16.6223	9.7647	9.15626	9.04209	9.32102
GFT-HS_contig_13415	3.623	5.67914e-07	4.38109	9.87186	2.67248	5.64181	23.6116	25.7667	25.3324	24.9036
GFT-HS_contig_13422	-3.04757	0.00378388	6.45147	9.69136	14.4299	10.1909	3.59687	4.21594	3.99683	3.93655
GFT-HS_contig_13423	4.35439	6.07469e-18	11.4212	9.66587	12.4294	11.1722	54.708	62.7223	59.2965	58.9089
GFT-HS_contig_13429	-4.03447	0.000462339	10.6365	11.2346	6.75867	9.54326	1.23545	2.89616	4.11848	2.75003
GFT-HS_contig_13430	-3.32449	9.95628e-05	15.8563	12.7603	15.353	14.6565	5.9637	6.16776	3.50833	5.21326
GFT-HS_contig_13437	-4.82897	2.44748e-12	30.6823	28.8067	27.0347	28.8412	10.4538	4.45564	6.33612	7.08185
GFT-HS_contig_13439	9.1892	1.07628e-21	3.37102	4.06923	4.40644	3.9489	41.1686	44.0582	48.7299	44.6522
GFT-HS_contig_1344	-5.07816	9.89203e-67	121.218	124.552	137.459	127.743	32.0977	27.6972	30.6341	30.143
GFT-HS_contig_13441	2.43284	8.78017e-09	19.0599	18.9475	19.0928	19.0334	55.9971	52.8132	58.7509	55.8537
GFT-HS_contig_13447	84.2286	1.64004e-134	2.29579	2.15546	2.33407	2.26177	255.567	227.04	235.627	239.411
GFT-HS_contig_13448	-3.0125	2.2593e-09	38.693	25.781	43.1451	35.8731	15.0775	10.8754	16.7541	14.2357
GFT-HS_contig_13455	-2.46316	0.000577968	17.6224	31.1438	18.9701	22.5787	11.5588	16.9352	4.28135	10.9251
GFT-HS_contig_13465	30.2786	1.86967e-07	0	0	0.531451	0.17715	10.929	9.67863	9.71538	10.1077
GFT-HS_contig_13466	3.49214	1.18467e-10	10.1334	8.7467	11.1332	10.0044	38.7274	41.4766	46.7465	42.3168
GFT-HS_contig_13467	-2.38728	0.000173451	22.6518	18.9041	23.0295	21.5285	7.01612	11.6502	13.6435	10.7699
GFT-HS_contig_1347	-8.30619	0	6290.74	6320.1	5942.42	6184.42	927.098	878.181	880.801	895.36
GFT-HS_contig_13476	10.5097	7.44426e-40	6.57634	5.73331	4.29814	5.53593	77.2581	62.9282	73.2384	71.1416
GFT-HS_contig_1348	36.6747	2.45423e-10	0.342441	0	0.348151	0.230197	10.5006	15.2916	18.0327	14.6083
GFT-HS_contig_13481	4.64156	0.00072729	1.66015	1.76649	2.0254	1.81735	11.2098	11.2105	9.37079	10.597
GFT-HS_contig_13485	10.4594	1.61582e-16	1.112	1.04402	5.08743	2.41449	36.1649	31.4892	26.9823	31.5455
GFT-HS_contig_13487	-3.88583	1.24433e-23	76.2162	67.6062	73.684	72.5021	26.938	18.8428	21.2431	22.3413
GFT-HS_contig_13488	-2.30744	0.0014161	15.7852	19.4698	17.6218	17.6256	7.62151	10.4502	9.26796	9.11323
GFT-HS_contig_1349	-2.92857	0.00258344	9.70563	9.92837	11.0457	10.2266	3.63436	3.62878	5.0855	4.11621
GFT-HS_contig_13494	6.17505	1.21066e-109	30.2729	25.127	28.7704	28.0568	209.751	202.607	214.502	208.953
GFT-HS_contig_13497	-6.86253	1.37819e-10	22.6518	17.2796	18.7115	19.5476	3.94657	3.08388	2.92361	3.31802
GFT-HS_contig_13503	13.7763	1.2244e-17	2.67463	0.837046	1.81282	1.77483	31.4805	32.0436	29.4577	30.9939
GFT-HS_contig_13506	-12.7048	4.04979e-07	9.10119	10.2538	11.1035	10.1528	2.53708	0	0	0.845693
GFT-HS_contig_13508	-3.23763	1.77223e-06	23.401	18.6191	21.3718	21.1306	4.79116	9.07164	9.41926	7.76069
GFT-HS_contig_13510	-3.98048	2.17839e-18	58.546	48.5795	45.3242	50.8166	15.9711	11.31	18.4865	15.2559
GFT-HS_contig_1352	-29.7976	1.32901e-131	282.401	235.089	219.571	245.687	11.746	8.78783	8.88654	9.80679
GFT-HS_contig_13525	6.89118	3.21945e-18	4.83205	6.48096	4.21082	5.17461	41.0514	40.5986	49.18	43.61
GFT-HS_contig_13526	6.48013	0.0019655	0.830978	0	1.68967	0.840215	8.4937	6.33536	6.86413	7.23106
GFT-HS_contig_13534	-2.82021	0.00148691	11.4058	12.4451	14.4167	12.7559	4.58311	6.7149	4.77444	5.35748
GFT-HS_contig_1354	-6.53016	0	3274.53	2804.6	2698.07	2925.74	547.992	533.461	537.178	539.544
GFT-HS_contig_13542	5.20086	1.57797e-12	5.35447	5.58573	5.44375	5.46132	33.1696	39.5264	31.3293	34.6751
GFT-HS_contig_13543	25.2417	7.72231e-07	0	0	0.734985	0.244995	10.7481	9.44848	11.1968	10.4645
GFT-HS_contig_13545	-4.50194	2.8266e-26	71.6613	63.6839	72.6271	69.3241	22.1962	18.1624	14.8917	18.4167
GFT-HS_contig_13548	10.6824	4.69417e-33	4.95892	5.09919	4.0813	4.71313	63.4133	54.5239	67.2949	61.744
GFT-HS_contig_13552	-4.71599	5.22663e-09	20.3867	20.2664	23.165	21.2727	4.4573	7.18362	4.33382	5.32491
GFT-HS_contig_13553	5.13314	5.26507e-09	4.51237	3.25887	4.23472	4.00199	24.5126	25.3291	25.8048	25.2155
GFT-HS_contig_13554	-2.95103	8.28205e-09	36.4715	32.0471	32.3259	33.6148	13.0345	14.7687	13.0355	13.6129
GFT-HS_contig_13572	21.789	2.64894e-21	0	2.32475	1.2587	1.19448	34.5125	37.7557	29.4018	33.89
GFT-HS_contig_13574	-2.07237	0.00847196	12.4534	20.1364	14.7712	15.787	8.35744	6.78174	12.1442	9.09447
GFT-HS_contig_13579	2.36888	5.23122e-06	15.826	11.2638	13.2353	13.4417	36.7643	41.7019	36.899	38.4551
GFT-HS_contig_13581	3.27322	1.64568e-53	55.1597	54.8193	48.6933	52.8908	200.02	212.759	212.537	208.439
GFT-HS_contig_13583	-3.25354	9.95628e-05	13.0997	14.4148	16.3254	14.6133	5.4972	5.06262	5.38127	5.3137
GFT-HS_contig_13584	2.86978	0.00588139	3.61699	4.32204	2.6744	3.53781	12.5272	13.2507	11.5435	12.4405
GFT-HS_contig_13586	2.21952	6.64581e-05	8.55384	17.0658	13.0447	12.8881	30.7998	41.9235	30.9126	34.5453
GFT-HS_contig_13588	-4.57999	1.20026e-10	43.1379	30.6007	33.1365	35.6251	11.5799	7.3085	8.9083	9.26557
GFT-HS_contig_13602	2.47306	0.000125048	3.98436	8.41681	13.1651	8.52209	24.9906	22.7825	28.798	25.5237
GFT-HS_contig_13605	-4.37115	0.00322662	9.02064	6.77538	4.58553	6.79385	3.35284	1.96495	0	1.77259
GFT-HS_contig_1361	2.00953	0.0004253	15.5703	14.6185	12.0307	14.0731	27.7787	37.308	37.2984	34.1284
GFT-HS_contig_13611	-4.25424	3.71479e-07	15.6553	16.6581	21.2218	17.845	4.84902	5.6836	4.31058	4.94773
GFT-HS_contig_13613	3.68994	6.15754e-06	6.15704	4.49608	3.47761	4.71025	20.9777	20.1177	22.604	21.2331
GFT-HS_contig_13615	-4.0914	6.73494e-24	70.7506	68.2709	66.7353	68.5856	25.2012	17.1239	17.8573	20.0608
GFT-HS_contig_13616	-3.43143	5.73333e-08	29.9448	29.8182	16.6059	25.4563	9.27502	6.91814	10.3064	8.83318
GFT-HS_contig_13622	6.557	0.000800653	1.0655	1.00037	1.08327	1.04972	9.9008	9.28387	7.70122	8.96196
GFT-HS_contig_13623	-10.536	2.19234e-110	327.769	271.803	268.389	289.32	39.8407	29.7167	29.27	32.9425
GFT-HS_contig_13628	-2.7815	0.000166952	16.3404	17.5332	15.8218	16.5652	7.23035	6.77982	7.23091	7.08036
GFT-HS_contig_13630	-2.60474	5.16922e-07	30.1631	30.8519	32.6606	31.2252	13.9	14.4228	14.686	14.3363
GFT-HS_contig_13632	-3.01994	2.74621e-14	53.7389	59.6637	52.9005	55.4344	19.4191	22.7613	23.7803	21.9869
GFT-HS_contig_13635	-4.17448	0.000292368	9.23867	12.1435	8.45344	9.9452	3.43387	2.01244	2.86178	2.76936
GFT-HS_contig_13643	11.7717	6.12609e-08	0.675055	1.26758	0.686311	0.876315	16.9363	11.7637	12.5464	13.7488
GFT-HS_contig_13648	46.8142	9.77738e-34	1.04369	0	1.06109	0.701591	49.46	40.9219	45.2611	45.2143
GFT-HS_contig_13656	4.43134	5.89647e-07	3.62608	3.97183	3.68655	3.76149	20.4972	18.7592	22.1524	20.4696
GFT-HS_contig_1366	-5.72745	1.54516e-27	408.699	405.941	401.762	405.467	92.0242	84.7117	78.3139	85.0166
GFT-HS_contig_13661	16.2135	3.29424e-25	1.01258	0	5.14733	2.0533	42.3407	36.3939	47.0488	41.9278
GFT-HS_contig_13666	-2.43401	0.000387032	19.8824	19.2757	17.1379	18.7653	11.8481	6.59056	9.14894	9.19586
GFT-HS_contig_1367	-5.97612	8.94311e-34	95.9741	80.3899	67.6006	81.3215	16.0291	14.0056	18.7831	16.2726
GFT-HS_contig_13672	14.2424	2.19886e-144	16.2659	17.017	11.8123	15.0317	280.266	255.615	240.891	258.924
GFT-HS_contig_13674	-3.95061	8.69515e-13	34.8632	37.408	32.4064	34.8925	8.33021	11.9337	11.3135	10.5258
GFT-HS_contig_13676	-2.39576	0.000203885	19.9361	20.9382	21.9862	20.9535	13.5012	7.36042	10.4668	10.4428
GFT-HS_contig_13678	2.67523	1.14718e-05	6.22493	11.3235	11.4708	9.6731	21.3295	37.289	35.3511	31.3232
GFT-HS_contig_13689	-5.1029	1.47832e-75	217.517	180.503	168.156	188.725	47.4412	39.9671	45.8524	44.4202
GFT-HS_contig_13693	-10.8949	4.2808e-22	38.4409	32.8469	30.7386	34.0088	3.61211	3.29296	4.01377	3.63961
GFT-HS_contig_13694	-5.81788	2.59608e-28	93.6122	71.2884	60.805	75.2352	14.4976	14.7271	17.1837	15.4695
GFT-HS_contig_13698	4.95923	0.000113314	1.25844	2.36302	2.55884	2.0601	12.8629	15.0767	10.3951	12.7782
GFT-HS_contig_13699	-2.89212	0.00803514	3.46188	15.7096	10.5588	9.91011	4.82524	2.51365	4.76604	4.03497
GFT-HS_contig_13701	3.28422	9.45723e-08	6.93567	7.10367	9.61543	7.88492	37.4965	27.4688	29.2964	31.4205
GFT-HS_contig_13702	-3.2474	1.31435e-09	45.118	29.4167	52.2412	42.2586	9.31649	21.8399	15.5287	15.5617
GFT-HS_contig_13704	-2.98869	1.67758e-11	43.5533	40.0209	48.9901	44.1881	20.6657	16.1483	16.2659	17.6933
GFT-HS_contig_13707	-2.56428	3.8808e-05	17.3503	36.3125	37.8517	30.5049	6.71756	16.1412	19.781	14.2132
GFT-HS_contig_13708	3.04321	6.67394e-07	5.78967	9.88319	8.56176	8.07821	29.3445	26.9428	33.151	29.8128
GFT-HS_contig_1371	-3.40351	0.000310406	12.26	13.3194	11.4851	12.3548	2.68529	5.53191	4.61147	4.27622
GFT-HS_contig_13710	3.77512	1.45233e-07	5.64802	4.92399	6.56251	5.71151	32.6138	23.2878	22.9106	26.2707
GFT-HS_contig_13712	3.52619	5.49738e-27	24.917	30.6855	24.6745	26.759	118.171	113.487	109.594	113.751
GFT-HS_contig_13714	9.5983	3.87861e-08	0	2.824	1.01934	1.28111	15.838	13.104	18.6344	15.8588
GFT-HS_contig_13726	-2.46887	6.50043e-05	22.1303	25.4996	22.4993	23.3764	10.2818	15.3382	8.30921	11.3098
GFT-HS_contig_13727	-2.22547	0.00262851	17.2552	21.6005	11.6953	16.8503	8.90761	7.3085	10.8879	9.03468
GFT-HS_contig_1373	-7.73239	9.11794e-35	389.172	409.184	379.749	392.702	61.5292	56.7118	64.6417	60.9609
GFT-HS_contig_13737	-2.05649	0.0043426	16.3093	18.1834	19.6903	18.061	14.6812	9.43667	7.3675	10.4951
GFT-HS_contig_13743	35.078	2.45423e-10	0	0.747674	0	0.249225	15.5396	15.6121	13.1562	14.7693
GFT-HS_contig_13754	-3.80581	0.000265188	11.9272	10.887	10.1051	10.9731	2.77072	3.24759	4.10509	3.37447
GFT-HS_contig_13758	-6.36021	9.46029e-12	19.729	24.9348	24.4296	23.0311	4.23056	3.03031	5.48449	4.24845
GFT-HS_contig_13759	-25.3913	2.89133e-12	14.1312	12.7367	18.3896	15.0858	0	0.615636	1.16728	0.594306
GFT-HS_contig_1376	3.60991	2.53336e-19	19.9562	16.5321	16.7086	17.7323	78.5374	70.3195	83.0283	77.2951
GFT-HS_contig_13760	-5.77335	1.82644e-11	22.8992	25.9785	21.3409	23.4062	2.65978	6.23511	5.41848	4.77112
GFT-HS_contig_13761	-3.67942	6.20123e-13	34.7702	42.6893	37.616	38.3585	12.8407	10.6812	13.8083	12.4434
GFT-HS_contig_13764	-7.19315	1.76529e-06	9.34999	10.844	15.0976	11.7639	2.04426	2.39611	1.13579	1.85872
GFT-HS_contig_13768	-11.5206	4.04979e-07	11.1708	9.17693	9.9374	10.095	1.2975	1.52082	0	0.939439
GFT-HS_contig_13770	3.47801	1.41617e-09	12.8758	7.25322	6.8725	9.0005	38.8841	41.72	33.2368	37.947
GFT-HS_contig_13772	2.17432	0.00564049	4.84348	9.50821	6.71488	7.02219	18.2071	17.9837	19.3223	18.5044
GFT-HS_contig_13779	-2.29604	0.000238146	21.1904	24.0113	20.8009	22.0009	14.2586	9.15216	10.94	11.4502
GFT-HS_contig_1378	2.38745	4.7297e-15	43.3042	36.0003	32.9712	37.4252	115.044	101.601	106.169	107.605
GFT-HS_contig_13780	6.15191	0.00119413	1.40922	0	1.43271	0.94731	6.5473	7.67417	8.73041	7.65063
GFT-HS_contig_13783	14.766	1.37132e-32	1.74245	1.63594	5.31451	2.89763	49.3827	58.8309	51.2756	53.1631
GFT-HS_contig_13784	-2.35312	6.54106e-05	21.9856	22.5182	27.4322	23.9787	12.0719	14.1496	10.3186	12.18
GFT-HS_contig_13785	-5.54808	2.74276e-08	13.0128	21.9911	14.5527	16.5189	4.83664	4.25182	1.34362	3.47736
GFT-HS_contig_13787	-3.84087	0.000501318	6.64782	10.1424	18.5863	11.7922	4.63293	2.71515	3.43206	3.59338
GFT-HS_contig_1379	-3.34877	0.000348532	12.232	22.0851	8.6095	14.3089	4.37158	2.04959	8.74384	5.05501
GFT-HS_contig_13790	3.31088	0.000417856	3.01776	4.72215	3.06808	3.60266	13.086	13.1471	17.6571	14.63
GFT-HS_contig_13794	10.8473	2.93365e-45	5.6893	5.34152	10.1223	7.05103	75.3335	113.085	91.0534	93.1574
GFT-HS_contig_13795	-3.44264	1.54875e-22	75.5014	74.4483	81.0034	76.9844	27.8512	23.5538	28.9894	26.7981
GFT-HS_contig_13797	-4.55071	9.83834e-33	95.1235	80.9173	84.3775	86.8061	23.7288	24.6839	20.1052	22.8393
GFT-HS_contig_13798	38.4796	2.19351e-37	7.45348	6.99786	8.84072	7.76402	371.111	364.177	356.154	363.814
GFT-HS_contig_13799	24.935	1.05665e-08	1.03311	0	0	0.344369	9.59976	10.1268	20.2677	13.3314
GFT-HS_contig_1380	-3.99356	9.10424e-15	59.2996	37.6623	40.7833	45.9151	16.4765	13.9302	10.8051	13.7373
GFT-HS_contig_13806	2.28851	1.4504e-05	11.3642	20.3691	11.5537	14.429	28.7993	43.8828	46.9358	39.8726
GFT-HS_contig_1381	4.69847	1.6648e-10	25.2827	13.5641	17.1362	18.661	112.99	99.6554	105.664	106.103
GFT-HS_contig_13819	-3.80293	2.93882e-08	22.4392	28.4167	18.0385	22.9648	8.72824	7.38868	5.38822	7.16838
GFT-HS_contig_1382	-3.93783	2.98879e-31	84.0613	99.4123	97.7893	93.7543	26.9132	29.051	29.6276	28.5306
GFT-HS_contig_13825	-2.9804	7.14368e-10	30.58	37.5973	44.4141	37.5305	12.8545	14.274	18.0428	15.0571
GFT-HS_contig_13826	-3.23889	2.48286e-21	76.7304	71.1974	86.4495	78.1258	31.8968	25.6575	29.1889	28.9144
GFT-HS_contig_13832	-3.44734	7.92747e-05	11.6717	19.7249	11.8664	14.421	7.59187	0	7.23091	4.94093
GFT-HS_contig_13846	28.5413	0.00671093	0	0	0	0	2.6681	4.69097	2.96479	3.44129
GFT-HS_contig_1385	14.8551	8.55294e-11	0.796354	1.34581	0.647706	0.929957	18.3515	15.7856	20.8855	18.3409
GFT-HS_contig_13850	-3.12753	5.61922e-08	36.4146	22.1449	25.2421	27.9339	13.0733	9.91515	8.97259	10.6537
GFT-HS_contig_13852	2.58587	1.02535e-26	61.3668	49.8472	59.9365	57.0502	186.125	180.61	165.884	177.54
GFT-HS_contig_13857	-3.63403	8.17784e-25	78.4102	73.6171	93.9529	81.9934	31.2256	25.0099	24.8667	27.0341
GFT-HS_contig_13860	2.34471	6.6359e-06	13.8792	12.1716	13.6454	13.2321	38.6901	33.7212	40.0002	37.4705
GFT-HS_contig_13863	2.27827	0.000965649	6.50049	11.1674	8.29626	8.65473	23.1332	23.0475	25.4199	23.8669
GFT-HS_contig_13865	-10.9472	1.78296e-14	23.258	23.4538	19.267	21.9929	3.20172	2.81458	0.889436	2.30191
GFT-HS_contig_13875	2.93945	2.93988e-07	9.73983	10.1605	8.48763	9.46265	35.0522	32.1609	33.8417	33.685
GFT-HS_contig_13883	9.23693	7.81297e-06	0	1.31099	1.41963	0.910206	14.2725	7.60408	11.5342	11.1369
GFT-HS_contig_13888	-3.00714	0.00548934	10.1311	10.5131	8.94478	9.86299	4.21151	4.06523	3.3034	3.86005
GFT-HS_contig_13894	3.00784	0.00134952	5.62132	3.16662	2.28602	3.69132	14.6255	12.2448	13.9301	13.6002
GFT-HS_contig_13895	2.26556	0.000134962	10.964	10.07	12.8431	11.2923	30.7851	32.1896	29.7784	30.9177
GFT-HS_contig_1390	-4.50246	1.96564e-21	52.9269	54.4241	53.8094	53.7201	12.4902	14.64	15.614	14.2481
GFT-HS_contig_13900	2.19119	4.64864e-08	15.7629	25.6521	30.983	24.1327	52.7294	74.3946	64.018	63.714
GFT-HS_contig_13908	-6.11066	8.43062e-47	113.473	95.4013	88.3161	99.0634	22.3391	20.9471	14.8939	19.3933
GFT-HS_contig_13915	2.0871	1.70427e-05	20.0131	15.0318	16.2774	17.1074	49.0945	46.2097	33.8894	43.0645
GFT-HS_contig_13916	-3.45502	2.34242e-05	23.4105	17.1715	11.1567	17.2462	6.79791	7.17112	3.77691	5.91532
GFT-HS_contig_13926	4.01608	2.02995e-06	4.81575	4.52136	3.26403	4.20038	23.8659	15.7351	22.376	20.659
GFT-HS_contig_13927	-3.05891	1.25649e-06	22.6303	24.5157	21.5328	22.893	8.35744	7.89988	10.4851	8.91412
GFT-HS_contig_13932	14.4166	2.06594e-48	34.464	36.9798	31.1455	34.1964	594.23	602.962	585.747	594.313
GFT-HS_contig_13936	4.65399	2.12701e-08	3.74067	1.756	7.60609	4.36759	33.0208	21.3891	20.2775	24.8958
GFT-HS_contig_13937	37.7699	6.86167e-71	16.3735	17.1812	14.1985	15.9177	747.3	716.994	717.523	727.272
GFT-HS_contig_13939	-4.42754	4.43752e-05	10.7676	9.09845	13.1366	11.0009	2.00108	0	6.67077	2.89062
GFT-HS_contig_1394	-2.44547	2.86857e-05	23.7575	24.3254	27.4349	25.1726	11.4961	13.377	12.0339	12.3023
GFT-HS_contig_13944	3.75786	3.71386e-07	7.25217	6.80885	2.4577	5.50624	25.8321	22.3795	27.4565	25.2227
GFT-HS_contig_13945	4.3018	0.00072729	0.436857	2.87107	2.66485	1.99092	10.9602	8.08857	13.0811	10.7099
GFT-HS_contig_13948	-2.9939	7.76119e-06	22.3987	17.1088	22.0003	20.5026	8.11361	8.88984	7.44786	8.15044
GFT-HS_contig_1395	-7.23358	5.68444e-26	289.371	287.808	304.445	293.875	47.7058	48.3932	50.119	48.7393
GFT-HS_contig_13953	3.86112	2.39567e-08	4.59849	6.47609	7.01275	6.02911	31.3351	28.381	25.3233	28.3465
GFT-HS_contig_13956	32.5286	0.00181146	0	0	0	0	2.66185	5.45998	3.69731	3.93971
GFT-HS_contig_13957	-6.99435	9.8415e-10	14.132	19.5336	19.955	17.8735	2.1886	4.27547	2.43196	2.96534
GFT-HS_contig_13959	-2.71913	0.00305563	11.3493	11.8395	13.4616	12.2168	4.68706	4.12032	7.16134	5.3229
GFT-HS_contig_1397	-3.18082	1.95857e-38	165.777	141.191	157.105	154.691	64.9178	57.0682	53.1854	58.3904
GFT-HS_contig_13973	-2.78403	0.000367561	15.7687	12.9542	14.8865	14.5364	5.75632	6.44037	6.39641	6.1977
GFT-HS_contig_1398	-2.30718	3.28785e-09	66.2512	55.7667	45.4569	55.8249	31.2356	30.5689	25.2735	29.026
GFT-HS_contig_13981	345.565	3.41993e-33	0	0	0	0	37.0059	49.5716	42.5895	43.0557
GFT-HS_contig_13996	-8.46416	2.78569e-24	47.4457	37.7173	38.0261	41.063	5.47067	4.90347	6.79416	5.72277
GFT-HS_contig_13999	-3.8501	7.87669e-18	53.2247	53.9082	51.4885	52.8738	14.6872	17.9177	16.6535	16.4195
GFT-HS_contig_1400	25.6224	1.82123e-74	6.28356	2.94973	1.06472	3.43267	108.017	104.936	113.54	108.831
GFT-HS_contig_14006	-8.21975	4.06351e-05	6.15539	8.5531	8.51092	7.7398	0.228786	0.80449	2.03382	1.02236
GFT-HS_contig_14009	3.95764	3.98722e-08	3.21895	6.04435	7.85428	5.70586	18.5447	29.4494	34.5663	27.5201
GFT-HS_contig_1401	-5.13652	1.41448e-23	372.516	370.51	371.109	371.378	80.3373	86.0021	94.1776	86.839
GFT-HS_contig_14013	-4.72448	7.84002e-61	134.391	150.353	143.177	142.64	27.6675	38.5647	42.377	36.2031
GFT-HS_contig_14017	6.44072	0.000468135	3.58359	0	1.21445	1.59935	13.3197	20.8162	4.93359	13.0231
GFT-HS_contig_14018	2.91432	0.00034557	7.08914	5.44565	3.27607	5.27029	19.1631	19.6536	17.3014	18.706
GFT-HS_contig_14021	3.96098	0.0001477	2.41421	3.02218	3.47716	2.97118	14.3946	13.5853	15.5798	14.5199
GFT-HS_contig_14023	39.8927	3.25923e-70	0.991783	1.86231	3.02496	1.95969	96.4584	99.7376	100.357	98.8511
GFT-HS_contig_14027	38.7347	5.06124e-80	1.97131	2.54486	2.50523	2.34047	118.836	106.278	116.021	113.712
GFT-HS_contig_14029	10.3299	3.23161e-35	6.46707	4.33696	3.75708	4.8537	61.8097	63.3919	59.1435	61.4483
GFT-HS_contig_14034	2.31185	0.000228866	5.28869	10.9948	13.6342	9.97258	22.641	33.1207	27.889	27.8836
GFT-HS_contig_14035	2.24035	0.00188475	7.90862	9.28147	6.03036	7.74015	18.9843	22.2518	21.7759	21.004
GFT-HS_contig_14039	14.6841	2.57782e-06	0	0	1.36359	0.45453	10.5934	11.6863	6.92434	9.73468
GFT-HS_contig_1404	6.05377	3.45917e-12	4.17759	3.13778	5.0967	4.13736	31.055	31.8499	29.332	30.7456
GFT-HS_contig_14047	-2.31192	0.000453471	20.1626	18.1414	23.9153	20.7398	12.4902	10.98	8.67445	10.7149
GFT-HS_contig_1405	-7.46841	3.71997e-188	3947.04	3315.76	3126.13	3462.98	619.581	549.255	504.883	557.907
GFT-HS_contig_14055	3.6187	1.44483e-06	4.03696	7.1066	4.87383	5.33913	23.445	21.4345	25.7914	23.557
GFT-HS_contig_14058	-2.96816	0.000132135	16.0244	20.0599	13.5764	16.5536	8.68589	2.90881	8.27292	6.62254
GFT-HS_contig_1406	-6.31071	2.03791e-117	2096.25	1556.09	1446.15	1699.5	358.574	321.524	293.196	324.431
GFT-HS_contig_14061	5.0417	1.87983e-47	27.9103	22.7862	16.0384	22.245	139.821	132.166	134.068	135.352
GFT-HS_contig_14065	4.9473	1.71658e-05	1.92025	2.25358	2.9284	2.36741	18.2893	12.5485	12.8877	14.5752
GFT-HS_contig_1407	-5.13829	1.70087e-24	74.2477	61.4385	56.2944	63.9935	15.2016	16.4474	12.9938	14.8809
GFT-HS_contig_14071	23.6572	0	112.466	86.9868	94.1953	97.8826	2877.36	2687.8	2794.75	2786.64
GFT-HS_contig_14076	2.85481	0.000125385	8.33242	5.8673	3.81211	6.00394	22.4535	17.6966	22.3692	20.8398
GFT-HS_contig_14078	8.69644	2.44295e-21	4.97685	2.5959	5.05984	4.21086	48.8147	42.7616	43.3942	44.9902
GFT-HS_contig_14079	7.55268	2.68612e-13	3.83048	2.39755	3.24529	3.15777	26.1017	33.3754	29.0042	29.4938
GFT-HS_contig_14082	-4.0131	9.31337e-18	50.8084	48.1483	48.2762	49.0776	14.1194	10.3434	19.3666	14.6098
GFT-HS_contig_141	2.46479	1.08536e-95	214.427	197.152	217.536	209.705	630.455	587.271	647.303	621.676
GFT-HS_contig_14100	3.05079	8.79492e-06	3.3	12.3931	4.47336	6.72215	24.5312	26.3572	23.8516	24.9133
GFT-HS_contig_14108	-2.17839	2.59651e-09	71.3533	93.9622	63.1219	76.1458	52.5252	46.4264	26.7909	41.9142
GFT-HS_contig_14111	3.49352	9.68822e-11	10.896	9.56281	8.66952	9.70946	39.1783	41.7936	42.3119	41.0946
GFT-HS_contig_14125	6.91283	1.26493e-67	16.9351	14.0828	13.528	14.8486	131.286	121.735	119.405	124.142
GFT-HS_contig_14128	4.80489	6.05518e-07	3.87439	3.1179	3.09492	3.3624	23.9151	17.7832	18.002	19.9001
GFT-HS_contig_14132	-3.01183	0.00491522	8.63232	9.52295	8.55685	8.90404	2.40638	3.99577	4.01094	3.47103
GFT-HS_contig_14133	5.10095	0.000479113	0.7645	1.43553	2.33174	1.51059	10.6557	9.99177	8.68312	9.77687
GFT-HS_contig_14137	-3.64716	0.00022601	14.7842	11.6888	9.49309	11.9887	5.78428	3.38991	2.4103	3.8615
GFT-HS_contig_14138	18.9722	4.58298e-17	2.57696	0	0.873311	1.15009	33.5236	26.1956	25.7212	28.4802
GFT-HS_contig_1414	3.90839	4.65413e-56	41.0325	40.5518	36.8863	39.4902	192.245	177.349	188.201	185.932
GFT-HS_contig_14154	8.50638	2.26351e-30	7.14554	6.16109	6.22687	6.51117	62.332	62.7364	77.5447	67.5377
GFT-HS_contig_14157	4.57185	6.71188e-17	9.56455	9.7282	9.1838	9.49218	51.1031	53.8219	52.945	52.6233
GFT-HS_contig_14161	-3.57098	6.01533e-11	32.1895	30.2218	39.5441	33.9851	11.2166	13.1471	9.69407	11.3526
GFT-HS_contig_14164	5.00234	4.46198e-11	4.38109	7.4039	3.56331	5.1161	28.4967	38.1729	27.1418	31.2705
GFT-HS_contig_14167	-4.49007	4.43752e-05	10.2421	9.61601	13.388	11.082	4.07875	0	4.53229	2.87035
GFT-HS_contig_14177	18.1902	3.23063e-30	2.50143	2.93565	1.27157	2.23622	49.3926	46.3149	57.4678	51.0584
GFT-HS_contig_14179	15.8551	6.29713e-55	2.93568	5.51245	4.47694	4.30836	71.8338	83.6644	96.4932	83.9971
GFT-HS_contig_14191	2.16795	0.00196581	12.8487	8.84642	6.09605	9.26374	30.246	20.5246	22.1113	24.294
GFT-HS_contig_14193	-3.08756	0.000479955	10.7409	16.0163	14.1318	13.6296	7.04511	2.75255	5.87138	5.22302
GFT-HS_contig_14196	-3.66919	5.7507e-05	13.5354	11.7667	15.7998	13.7006	4.65824	4.91398	3.62336	4.39853
GFT-HS_contig_14197	-3.52927	0.000246251	15.602	11.7186	7.40235	11.5743	3.86602	3.39856	4.29592	3.8535
GFT-HS_contig_14199	22.2198	1.37176e-92	5.15393	5.24212	5.23987	5.21197	154.448	131.914	139.249	141.87
GFT-HS_contig_1420	4.25978	3.69443e-16	11.6799	9.63668	9.71559	10.344	49.9898	52.4259	57.7413	53.3857
GFT-HS_contig_14207	49.9308	4.88763e-05	0	0	0	0	6.00323	2.34549	10.0062	6.11829
GFT-HS_contig_14216	-6.21917	4.78887e-10	22.2033	19.8985	16.4171	19.5063	4.68899	1.0992	5.21039	3.6662
GFT-HS_contig_14217	-4.46612	3.2254e-15	41.4472	37.9645	34.944	38.1186	11.7419	9.35868	9.39421	10.1649
GFT-HS_contig_14219	-4.66546	2.76289e-05	10.941	9.75855	15.0166	11.9054	2.54162	2.97906	3.38909	2.96992
GFT-HS_contig_14221	7.72163	2.64839e-08	2.91238	1.36717	2.96094	2.4135	12.178	36.4779	21.05	23.2353
GFT-HS_contig_14222	-2.31486	1.5608e-08	50.1765	50.0767	45.7913	48.6815	30.104	20.6548	24.8847	25.2145
GFT-HS_contig_14223	2.87537	2.08636e-09	11.5067	11.1307	17.0161	13.2178	44.7128	45.1927	47.8845	45.93
GFT-HS_contig_14224	5.64624	9.02179e-18	7.98936	7.24233	5.32169	6.85113	53.2467	46.2082	41.8155	47.0901
GFT-HS_contig_14225	6.01119	6.09885e-18	1.90332	8.93485	7.0952	5.97779	47.1623	46.9876	37.3397	43.8299
GFT-HS_contig_14227	2.14818	0.00366468	8.04736	7.82528	9.35034	8.40766	23.5014	21.5987	20.4763	21.8588
GFT-HS_contig_14235	5.72552	2.07122e-05	0	5.34152	0	1.78051	15.8597	12.3929	10.2802	12.8443
GFT-HS_contig_14236	-4.04947	1.75159e-33	109.44	92.8389	95.8813	99.3869	24.1971	30.2781	33.7914	29.4222
GFT-HS_contig_14237	-2.73017	1.66459e-14	59.1954	58.7319	74.1111	64.0128	27.3824	27.5907	29.3597	28.1109
GFT-HS_contig_14240	-3.39629	0.0041187	9.23468	7.92702	6.97443	8.04538	2.69688	2.58631	2.99676	2.75998
GFT-HS_contig_14247	7.12641	4.07287e-08	1.77791	3.33845	0.903776	2.00671	19.8246	13.5547	20.4993	17.9595
GFT-HS_contig_14248	55.105	2.41548e-21	0	1.07129	0	0.357098	29.6876	28.5834	32.9888	30.4199
GFT-HS_contig_1425	-2.30678	7.02764e-08	46.0344	41.9855	43.7933	43.9377	22.9156	21.1295	24.4452	22.8301
GFT-HS_contig_14254	-2.47098	1.08206e-09	47.9484	45.2106	54.8153	49.3248	22.9464	23.7579	25.073	23.9258
GFT-HS_contig_14265	-3.3212	5.81154e-07	29.9559	36.3278	30.4554	32.2464	8.11865	16.3131	10.3102	11.5806
GFT-HS_contig_14266	-5.0669	2.73062e-05	13.8215	12.5711	7.90421	11.4322	2.80942	2.35211	2.67585	2.61246
GFT-HS_contig_14269	44.5009	0.00045666	0	0	0	0	4.05933	4.75798	7.51785	5.44505
GFT-HS_contig_1427	8.39074	2.16809e-51	86.5755	87.7859	79.906	84.7558	871.766	808.295	888.017	856.026
GFT-HS_contig_14272	-2.34316	2.45516e-05	28.6111	23.1072	31.2775	27.6653	13.7217	13.4028	15.2475	14.124
GFT-HS_contig_14273	2.29296	1.4313e-05	14.5619	14.2662	11.5863	13.4715	29.4154	39.9946	42.4922	37.3008
GFT-HS_contig_14275	-3.45016	2.10638e-13	43.1027	40.7074	46.1551	43.3217	15.6414	13.0557	16.3273	15.0082
GFT-HS_contig_14276	-5.5184	0.00305042	9.03499	3.91509	4.23953	5.72987	1.2916	0	2.15284	1.14815
GFT-HS_contig_14277	-2.44392	0.00140679	18.1439	13.8407	12.2976	14.7607	6.67355	8.64553	6.24474	7.18794
GFT-HS_contig_14279	81.1491	2.05342e-57	6.23173	6.2687	5.43055	5.97699	604.29	595.822	578.645	592.919
GFT-HS_contig_1428	-2.81875	0.00548934	12.0338	7.97519	9.35575	9.78824	3.61769	5.0113	3.65451	4.0945
GFT-HS_contig_14281	4.30205	5.25915e-20	16.0554	15.074	7.59216	12.9072	65.9207	65.0665	70.5522	67.1798
GFT-HS_contig_14284	4.1118	1.4199e-15	12.3216	8.06282	11.0086	10.4644	57.5939	45.9532	52.8177	52.1216
GFT-HS_contig_14286	8.12091	5.98365e-44	11.3755	12.5648	5.44243	9.79425	101.972	99.116	88.4376	96.5084
GFT-HS_contig_14289	3.28067	5.27672e-05	3.71919	6.20771	4.20133	4.70941	18.4315	19.8035	18.3476	18.8609
GFT-HS_contig_14290	-4.06725	5.02408e-09	19.423	23.7489	27.5538	23.5752	6.71558	7.37944	6.52954	6.87485
GFT-HS_contig_14291	-3.44788	8.09214e-05	18.7034	9.65802	13.3107	13.8907	4.34484	5.09264	4.82798	4.75516
GFT-HS_contig_14293	-2.14914	0.00385599	16.3821	19.4822	17.7656	17.8767	9.13348	7.13698	13.5321	9.9342
GFT-HS_contig_143	-7.57603	1.81672e-140	2194.08	1768.99	1755.25	1906.11	312.186	259.876	338.405	303.489
GFT-HS_contig_14313	5.50127	3.90951e-28	12.0362	11.3005	12.3714	11.9027	81.6079	76.6381	79.6203	79.2888
GFT-HS_contig_14316	-2.11627	0.00605828	14.3407	17.8256	18.8921	17.0195	11.4487	9.01943	8.34214	9.60342
GFT-HS_contig_14319	-32.7143	1.06909e-07	13.5911	9.21577	6.14121	9.64936	0.701612	0	0	0.233871
GFT-HS_contig_1432	2.95113	1.3161e-50	82.6755	90.1534	78.4842	83.771	310.717	290.315	291.272	297.434
GFT-HS_contig_14329	7.6571	3.5846e-19	3.30237	5.58091	5.3719	4.75173	32.5272	45.319	55.9211	44.5891
GFT-HS_contig_1433	2.47758	5.30922e-88	179.764	185.841	191.322	185.643	565.201	534.67	559.6	553.157
GFT-HS_contig_14330	-5.89289	7.62836e-19	43.0672	39.5788	35.2136	39.2865	6.77563	9.43088	7.52906	7.91185
GFT-HS_contig_1434	-4.19106	4.43984e-83	829.519	665.641	656.811	717.324	218.494	199.835	199.873	206.067
GFT-HS_contig_14341	-5.3021	3.3483e-16	36.6098	28.3063	40.5044	35.1402	11.0059	7.03646	5.55898	7.86712
GFT-HS_contig_14344	4.11229	1.449e-05	4.34375	2.85475	3.09132	3.42994	16.5487	18.4507	17.0433	17.3476
GFT-HS_contig_14345	-5.42567	4.65828e-09	21.0091	19.7249	17.7995	19.5112	6.50732	2.54243	3.61546	4.22174
GFT-HS_contig_14350	-2.18191	0.00586691	13.6596	14.2036	16.5753	14.8129	7.50644	7.67859	9.09942	8.09482
GFT-HS_contig_14355	2.62525	2.8897e-07	12.1225	12.1158	13.7161	12.6515	39.2436	38.9704	42.1942	40.1361
GFT-HS_contig_14357	-4.34414	3.46982e-14	36.4357	35.4302	37.9252	36.597	10.8824	7.795	11.4207	10.0327
GFT-HS_contig_1436	2.43298	0.000203885	7.61735	8.18986	9.99273	8.59998	23.1752	25.5582	27.2745	25.3359
GFT-HS_contig_14365	-3.14351	0.00258344	8.96482	11.69	10.6333	10.4294	2.31395	2.71221	6.68526	3.9038
GFT-HS_contig_14367	-3.1775	0.000784993	12.3555	12.567	8.37438	11.099	4.78372	2.24282	5.31565	4.11406
GFT-HS_contig_14368	2.58572	0.00133149	1.79092	9.66831	6.37274	5.94399	12.8971	20.4809	22.6526	18.6769
GFT-HS_contig_14374	2.07878	3.14586e-05	16.738	16.962	15.9366	16.5455	44.1906	40.2217	40.0517	41.488
GFT-HS_contig_14376	-4.37299	1.59309e-06	16.2502	15.5343	14.4185	15.401	4.94179	2.89616	4.57608	4.13801
GFT-HS_contig_14378	-3.31533	0.00491522	5.37839	9.37786	12.4984	9.0849	1.4279	5.02099	3.17337	3.20742
GFT-HS_contig_14379	-3.85281	3.97238e-10	21.951	36.9543	26.1647	28.3567	7.73683	10.7172	7.81559	8.75656
GFT-HS_contig_14388	-3.01521	0.000116631	16.7613	12.5893	17.4194	15.59	4.15327	7.70782	6.53806	6.13305
GFT-HS_contig_14392	2.20387	0.000637267	13.2317	6.55652	10.8366	10.2083	24.5901	30.824	26.186	27.2
GFT-HS_contig_14398	-2.32873	1.49593e-13	84.728	78.6343	77.2296	80.1973	39.8176	39.9529	44.2452	41.3386
GFT-HS_contig_14403	7.99959	5.14822e-46	15.9862	5.80992	7.33994	9.71201	89.1272	91.5491	102.233	94.303
GFT-HS_contig_14406	2.67014	1.18089e-05	8.10066	10.6477	7.82394	8.85742	31.238	30.4385	24.2563	28.6443
GFT-HS_contig_14411	2.59595	0.000102469	8.60802	9.69818	4.59456	7.63359	19.1968	25.5478	27.3309	24.0252
GFT-HS_contig_14412	-2.29883	7.02764e-08	47.8004	40.2755	43.3015	43.7925	25.9097	22.0259	20.5649	22.8335
GFT-HS_contig_14414	9.9868	5.93561e-10	1.48808	0.698556	2.26933	1.48532	20.0497	13.7762	23.0474	18.9578
GFT-HS_contig_14415	30.0223	0.00341901	0	0	0	0	5.58989	2.18399	3.10574	3.62654
GFT-HS_contig_14419	7.92091	3.54143e-127	23.103	26.4233	22.6341	24.0535	229.898	220.514	239.415	229.942
GFT-HS_contig_14420	40.0859	1.0377e-43	1.06304	1.33074	1.08076	1.15818	59.9256	62.9068	59.2717	60.7014
GFT-HS_contig_14428	12.5809	0.00341901	0.615291	0	0	0.205097	5.14562	4.69097	3.81187	4.54949
GFT-HS_contig_1443	-2.33127	3.16237e-14	78.3129	82.7659	89.7676	83.6155	42.329	42.1109	44.7131	43.051
GFT-HS_contig_14430	-3.13395	0.000195286	14.6134	13.0426	16.6913	14.7825	4.86161	6.68083	5.21593	5.58612
GFT-HS_contig_14433	-2.71663	4.58402e-18	86.8226	76.4656	91.3949	84.8943	44.979	31.7996	35.7004	37.493
GFT-HS_contig_14435	-8.99646	4.18756e-15	21.7565	24.9658	25.8058	24.176	5.61567	0	3.74407	3.11991
GFT-HS_contig_14437	2.77199	1.70769e-30	64.5837	69.4024	68.8249	67.6037	192.327	245.769	238.62	225.572
GFT-HS_contig_14441	3.99001	0.00238773	2.97857	2.79649	1.00941	2.26149	14.7612	8.65088	10.2516	11.2212
GFT-HS_contig_14443	2.97196	0.0064003	3.79091	5.93196	7.70823	5.81037	5.87093	24.773	32.6188	21.0876
GFT-HS_contig_14449	-11.8111	1.09468e-24	41.2758	34.0349	35.3958	36.9022	3.00161	2.7364	5.18838	3.64213
GFT-HS_contig_1445	-4.16818	4.57499e-129	235.501	232.243	250.595	239.446	71.4465	66.5161	68.9569	68.9731
GFT-HS_contig_14450	2.55983	0.000454462	5.72433	6.50587	8.27021	6.83347	21.8364	21.0008	20.8426	21.2266
GFT-HS_contig_14457	2.61044	4.5408e-05	9.30695	7.24008	8.6511	8.39938	25.4502	24.0382	30.2022	26.5635
GFT-HS_contig_14465	6.74683	0.00277912	0	2.61006	0	0.87002	12.916	6.05562	4.30568	7.75911
GFT-HS_contig_1447	3.05951	2.1589e-52	78.3868	78.7297	75.0605	77.3923	300.668	260.094	294.104	284.955
GFT-HS_contig_14470	2.90464	0.000144969	7.88596	6.58124	2.67248	5.71323	17.9122	20.0408	22.6182	20.1904
GFT-HS_contig_14475	-3.78798	0.00690361	8.70604	9.19559	4.42561	7.44241	1.01122	3.55579	2.24733	2.27145
GFT-HS_contig_14486	3.08099	0.00548934	4.49706	1.68886	2.74322	2.97638	10.0289	11.755	12.0728	11.2856
GFT-HS_contig_14496	16.3507	1.5321e-08	1.03661	0.973243	0	0.669951	15.4117	18.0642	11.7737	15.0832
GFT-HS_contig_14497	-3.00228	0.00378388	9.06745	10.6415	10.6014	10.1035	5.68727	2.22204	3.97906	3.96279
GFT-HS_contig_145	-2.82295	2.13879e-05	22.2072	19.1592	18.6112	19.9926	7.25022	7.51752	10.5353	8.43435
GFT-HS_contig_1450	-3.89551	3.21139e-121	392.405	315.17	342.067	349.88	106.112	111.854	106.041	108.003
GFT-HS_contig_14501	-2.75631	1.05441e-05	24.1421	20.5676	24.0901	22.9333	10.8011	9.73856	9.23245	9.92405
GFT-HS_contig_14504	-7.00977	0.00181146	6.76548	5.08153	5.50263	5.78322	1.25731	0	1.39712	0.884812
GFT-HS_contig_14505	-2.34465	2.21697e-07	36.9711	35.2493	44.5806	38.9337	22.6364	18.1044	18.9391	19.8933
GFT-HS_contig_14513	2.04631	0.000127329	14.5318	14.5333	16.38	15.1484	38.161	31.3103	42.7306	37.4006
GFT-HS_contig_14514	3.22966	6.34103e-22	31.1927	24.5793	23.7846	26.5189	115.421	87.9664	106.4	103.263
GFT-HS_contig_14517	-7.15695	5.72152e-63	104.45	108.699	101.074	104.741	17.5403	21.9298	12.9938	17.488
GFT-HS_contig_1452	-5.97102	4.31981e-49	829.041	946.558	962.134	912.577	180.351	168.869	201.563	183.594
GFT-HS_contig_14524	-2.19392	0.000309337	21.2361	28.7993	20.6306	23.5553	14.0322	11.8215	12.669	12.8409
GFT-HS_contig_14526	-4.86266	1.03128e-27	65.61	62.135	71.3443	66.3631	22.2657	14.2917	12.3708	16.3094
GFT-HS_contig_14527	-4.37973	2.27177e-06	10.8354	13.5641	22.0322	15.4772	2.23742	5.24502	4.97244	4.15163
GFT-HS_contig_14531	15.5712	1.71664e-120	18.5333	20.4572	19.8609	19.6171	384.223	380.795	341.351	368.79
GFT-HS_contig_14533	4.89936	1.448e-19	11.8076	9.80051	7.82901	9.81237	55.1768	59.0821	60.6056	58.2882
GFT-HS_contig_14535	-4.53078	0.000479113	6.03155	12.4583	6.74534	8.41172	0.560459	4.59845	1.24556	2.13482
GFT-HS_contig_14536	-4.85967	1.06035e-05	14.5158	10.9028	11.8063	12.4083	2.69765	4.21594	1.99842	2.97067
GFT-HS_contig_14538	-4.10983	1.97026e-20	51.7331	62.6022	52.5957	55.6436	18.1601	13.7731	16.6184	16.1839
GFT-HS_contig_14548	78.0388	0	14.7687	15.4972	17.2231	15.8297	1559.61	1457.61	1464.38	1493.87
GFT-HS_contig_14552	-6.58554	6.5463e-13	25.508	20.6071	27.4411	24.5187	5.23657	4.19958	3.67507	4.37041
GFT-HS_contig_14556	-2.28359	3.25839e-07	46.1277	39.9962	38.621	41.5816	24.4568	18.3227	22.6936	21.8244
GFT-HS_contig_14557	3.7989	0.00245641	4.07733	0.765618	1.65813	2.16703	9.09289	11.546	10.104	10.2476
GFT-HS_contig_14559	620.084	1.71336e-57	0	0	0	0	69.4358	70.1177	92.5883	77.3806
GFT-HS_contig_14560	-2.20857	0.00254545	14.9288	20.1201	18.605	17.8846	12.5296	6.03178	10.4421	9.66782
GFT-HS_contig_14561	-3.19611	1.72551e-05	17.7275	27.0463	20.276	21.6833	2.05908	8.44715	13.7283	8.07816
GFT-HS_contig_14565	64.7839	1.32841e-97	1.92731	1.8095	1.3063	1.68103	154.613	128.046	133.995	138.884
GFT-HS_contig_14566	-2.05477	0.00261743	25.3801	15.1109	18.2511	19.5807	13.805	10.7873	9.58755	11.3933
GFT-HS_contig_14569	8.48104	4.84691e-20	7.1393	4.46859	3.62917	5.07902	33.1696	67.3893	57.7441	52.7677
GFT-HS_contig_14574	4.74199	6.49989e-06	3.56173	1.91086	3.10381	2.8588	18.4392	16.6252	15.2358	16.7668
GFT-HS_contig_14575	-10.0265	1.31691e-05	9.27335	7.4627	8.53007	8.42204	0.615493	0.480951	1.59585	0.897431
GFT-HS_contig_14579	14.582	2.26745e-138	14.0745	14.4154	16.2604	14.9168	252.052	283.588	253.657	263.099
GFT-HS_contig_14580	7.26346	3.15923e-13	2.98966	2.80691	4.34216	3.37958	29.3678	29.7706	31.7514	30.2966
GFT-HS_contig_14582	-2.84735	2.21039e-15	66.4387	63.5167	66.9296	65.6283	26.4984	24.4508	31.9509	27.6333
GFT-HS_contig_14583	-4.46991	1.25988e-09	22.3076	24.4346	24.5695	23.7706	6.0458	7.08636	5.75836	6.29684
GFT-HS_contig_14587	7.10538	0.00761587	0	0.695174	0.752782	0.482652	7.56824	4.03219	3.05811	4.88618
GFT-HS_contig_1459	-2.68562	4.50642e-18	82.9847	85.2981	87.2065	85.1631	43.1535	34.8261	36.1606	38.0467
GFT-HS_contig_14590	25.5519	2.32555e-24	0.656223	0.616109	2.00149	1.09128	37.196	40.739	31.846	36.5936
GFT-HS_contig_14595	-6.96556	0.000214054	4.83478	7.94366	8.60194	7.1268	3.3694	0	0	1.12313
GFT-HS_contig_14599	-3.9673	2.89068e-14	34.1191	40.2472	45.2804	39.8823	10.4941	11.6073	13.8782	11.9932
GFT-HS_contig_146	-2.3073	7.8096e-06	32.9025	28.5785	33.4511	31.6441	15.0415	15.139	19.0758	16.4188
GFT-HS_contig_1460	-2.92644	1.82431e-07	27.9986	26.8463	30.6861	28.5103	11.2554	12.9763	10.6617	11.6311
GFT-HS_contig_14603	-9.30863	0.000228239	7.38138	15.8404	2.14413	8.45529	2.93951	0	0	0.979837
GFT-HS_contig_14605	-2.56667	0.00977641	9.26666	11.1169	8.63608	9.67322	4.06616	5.04635	4.25252	4.45501
GFT-HS_contig_1462	3.42771	1.62438e-55	108.359	106.99	120.914	112.088	458.372	421.276	507.415	462.354
GFT-HS_contig_14629	-3.79911	0.00403048	9.55624	4.98449	9.71559	8.08544	2.95993	1.15645	3.28906	2.46848
GFT-HS_contig_1463	4.54824	4.28295e-98	38.7128	35.6135	39.0409	37.7891	200.459	198.917	221.944	207.107
GFT-HS_contig_14639	20.8857	3.83953e-149	11.4051	12.7157	10.1459	11.4222	276.204	296.57	295.141	289.305
GFT-HS_contig_14643	-2.24861	1.46569e-06	40.97	31.6956	41.9863	38.2173	17.3598	21.0616	22.6744	20.3653
GFT-HS_contig_14644	-2.32825	9.02963e-16	102.801	101.404	99.223	101.142	50.7848	43.9354	61.8064	52.1755
GFT-HS_contig_14657	76.1347	6.64058e-07	0	0	0	0	10.929	7.11664	10.1202	9.3886
GFT-HS_contig_1466	8.46384	3.22392e-26	5.33737	5.15849	6.38396	5.6266	57.0348	62.5768	54.9483	58.1866
GFT-HS_contig_14661	-2.24076	0.00188475	17.4075	18.5387	18.4902	18.1455	8.93259	9.3381	10.7307	9.66712
GFT-HS_contig_14663	-2.66199	1.1404e-10	51.2335	42.0889	54.5294	49.2839	20.828	20.9252	24.7971	22.1834
GFT-HS_contig_14667	7.0206	2.89187e-07	1.75747	1.92504	1.78677	1.8231	17.1472	14.037	17.2392	16.1411
GFT-HS_contig_14677	3.63115	1.12921e-123	87.2019	87.4408	84.4342	86.359	401.562	364.717	365.363	377.214
GFT-HS_contig_14678	2.29426	0.00842089	5.41924	4.36111	6.29668	5.35901	13.6681	15.1774	15.9873	14.9443
GFT-HS_contig_1468	11.4201	5.82886e-06	0.882539	0.828591	0.448627	0.719919	10.6609	11.0539	11.8463	11.187
GFT-HS_contig_14683	-3.68281	0.0014265	10.5448	7.42517	16.081	11.3503	2.44959	4.3068	4.08297	3.61312
GFT-HS_contig_14685	6.04115	4.00113e-09	6.6	0	4.47336	3.69112	20.4426	33.5455	28.3948	27.461
GFT-HS_contig_14687	-4.54315	0.0082802	5.12514	4.00987	5.21059	4.78187	0.793723	1.24044	1.46997	1.16805
GFT-HS_contig_14691	-2.81102	1.40941e-05	25.6948	20.848	19.028	21.8569	7.95864	10.0194	9.82624	9.26809
GFT-HS_contig_14692	3.07161	0.00134952	5.1966	3.00242	2.84483	3.68128	11.1432	13.4965	16.9225	13.8541
GFT-HS_contig_14693	2.89663	2.05619e-12	16.6051	17.7103	19.313	17.8761	57.3984	64.3837	65.7012	62.4944
GFT-HS_contig_14694	-5.81998	3.6584e-10	21.8428	20.5076	20.6208	20.9904	4.34928	5.66427	2.68495	4.23283
GFT-HS_contig_14696	-6.91643	0.000214054	5.12514	8.82171	6.94746	6.96477	2.38117	0.930332	0	1.10383
GFT-HS_contig_147	5.47118	2.10756e-77	166.422	140.624	144.875	150.64	1034.64	985.016	954.23	991.297
GFT-HS_contig_1470	-4.96395	6.08459e-22	52.9732	44.8026	54.9692	50.915	12.4075	10.7285	13.5612	12.2324
GFT-HS_contig_14705	3.234	0.00153969	3.92051	1.84043	3.98588	3.24894	14.5719	17.0799	7.08413	12.912
GFT-HS_contig_14708	-2.08977	0.00196711	20.2368	18.9997	20.5742	19.9369	11.4915	12.8571	9.86718	11.4052
GFT-HS_contig_14710	-7.54845	1.17373e-07	13.2956	12.4829	13.5173	13.0986	3.3694	1.31644	1.24802	1.97795
GFT-HS_contig_14712	3.48534	1.22741e-27	30.2174	24.9658	28.2635	27.8156	110.067	114.53	126.05	116.883
GFT-HS_contig_14713	-3.59496	0.000409985	8.84951	13.8476	8.99707	10.5647	0.913675	5.35464	4.06109	3.44314
GFT-HS_contig_14714	-2.80368	1.40941e-05	17.0878	22.0594	26.421	21.8561	10.5854	7.36684	9.92462	9.2923
GFT-HS_contig_14717	-2.75587	0.000319538	16.7332	12.5683	16.1616	15.1544	5.44205	6.37869	7.77496	6.5319
GFT-HS_contig_14721	-2.87812	0.00286111	8.2048	11.5549	14.424	11.3946	4.60617	4.84043	4.58887	4.67849
GFT-HS_contig_14726	3.57894	2.14936e-09	7.45853	4.50167	12.4576	8.13927	31.1875	32.4936	42.3567	35.3459
GFT-HS_contig_1473	-4.00562	1.47614e-24	70.1236	77.4301	67.5732	71.709	22.6642	19.5917	22.0364	21.4308
GFT-HS_contig_14733	2.14067	2.50101e-05	14.7968	15.0499	17.8015	15.8827	36.2066	44.5869	42.2697	41.0211
GFT-HS_contig_14739	10.152	8.35735e-39	5.18305	7.29932	5.26947	5.91728	78.2624	76.2084	65.5582	73.343
GFT-HS_contig_14741	27.9164	1.47557e-26	0.814019	1.01901	1.37932	1.07078	36.0549	44.0335	37.8227	39.3037
GFT-HS_contig_14747	-4.85195	1.15767e-15	42.1161	32.9514	35.0614	36.7096	10.2091	7.64506	9.13847	8.99754
GFT-HS_contig_14748	-2.05316	0.00090344	21.5992	21.3462	28.8939	23.9465	12.676	19.8102	9.39033	13.9588
GFT-HS_contig_14750	-2.98333	3.12535e-15	59.5853	60.8149	58.9416	59.7806	25.1065	21.2425	25.6812	24.0101
GFT-HS_contig_14752	-3.67081	0.000630627	11.0697	10.393	9.84747	10.4367	1.92864	3.76763	4.2862	3.32749
GFT-HS_contig_14756	-3.07425	0.00824321	4.51365	9.53491	10.3251	8.12454	2.09707	3.687	3.49539	3.09315
GFT-HS_contig_14758	-9.21147	2.77434e-05	10.0882	6.90635	4.70087	7.23182	1.17176	0.457813	0.868041	0.832539
GFT-HS_contig_14759	4.05817	1.4055e-09	7.92228	8.1818	3.62447	6.57618	38.2797	28.0425	31.0842	32.4688
GFT-HS_contig_14761	20.9249	1.88731e-14	0.35892	1.01094	1.09471	0.821524	25.347	21.8912	22.2359	23.158
GFT-HS_contig_14763	4.15528	4.61436e-05	4.24722	4.98449	1.07951	3.43707	13.813	11.5645	27.4088	17.5955
GFT-HS_contig_14766	3.00734	0.00185622	4.43188	4.16097	4.50578	4.36621	7.20677	18.101	22.8804	16.0627
GFT-HS_contig_14769	4.33992	4.04886e-16	11.0213	8.9576	9.53267	9.83719	49.2185	53.0314	52.993	51.7476
GFT-HS_contig_14770	4.95584	0.00519231	1.16421	0.728697	1.18362	1.02551	6.1302	8.87593	4.80837	6.60484
GFT-HS_contig_14772	9.83239	5.35089e-20	4.7931	1.80004	3.41112	3.33475	42.3112	39.6747	39.5925	40.5261
GFT-HS_contig_14773	-5.73239	2.04012e-11	25.4833	24.5552	21.8175	23.952	5.60828	2.92157	6.23191	4.92058
GFT-HS_contig_14783	-4.63774	1.78965e-30	93.3494	93.6874	68.725	85.254	21.9346	17.5294	26.5895	22.0178
GFT-HS_contig_14784	17.1498	1.33415e-119	16.0088	16.2571	13.1202	15.1287	292.501	314.022	335.484	314.002
GFT-HS_contig_14785	4.30005	8.69515e-13	7.21845	8.00941	8.00598	7.74461	26.8299	45.742	48.7854	40.4524
GFT-HS_contig_14786	-3.65264	2.93785e-11	34.7793	32.1695	32.74	33.2296	11.4906	10.943	10.1083	10.8473
GFT-HS_contig_14795	-2.22982	4.23629e-09	57.6801	58.1822	52.8261	56.2295	27.2415	33.4876	30.0245	30.2512
GFT-HS_contig_14799	-3.44573	2.51476e-13	37.5457	48.0057	40.9342	42.1619	13.542	14.2586	16.068	14.6229
GFT-HS_contig_148	9.08343	3.07892e-141	23.8891	20.0091	22.5742	22.1574	234.322	244.531	250.143	242.999
GFT-HS_contig_1480	-3.16933	0.000784993	9.51166	11.386	12.8131	11.2369	2.20959	4.92078	5.40163	4.17733
GFT-HS_contig_14801	3.3874	0.00016694	3.49486	3.69137	4.44141	3.87588	16.2373	17.1287	14.8854	16.0838
GFT-HS_contig_14804	2.34271	0.0012019	6.98401	7.02545	8.11481	7.37476	22.7137	18.4731	21.6338	20.9402
GFT-HS_contig_14806	-4.91928	5.10801e-14	30.0963	32.2932	34.4229	32.2708	7.49085	6.43875	9.43365	7.78775
GFT-HS_contig_14811	-2.94579	4.07904e-06	21.732	25.1401	18.5435	21.8052	8.2938	10.1439	8.01396	8.81723
GFT-HS_contig_14814	4.02752	1.449e-05	4.23252	2.6492	3.58591	3.48921	19.6646	16.1343	16.0242	17.2744
GFT-HS_contig_14816	-5.1168	2.11036e-07	13.8516	13.0048	28.165	18.3405	6.93056	3.48145	2.20035	4.20412
GFT-HS_contig_14819	19.3092	3.25008e-137	13.764	12.9226	10.343	12.3432	310.844	282.22	273.114	288.726
GFT-HS_contig_14820	-3.87383	0.00310627	5.82476	6.68396	8.88282	7.13052	1.20276	2.81955	2.33889	2.1204
GFT-HS_contig_14835	-5.33976	1.59127e-05	9.48217	10.7572	12.8537	11.031	2.56986	1.72123	2.85562	2.38224
GFT-HS_contig_14838	8.77583	1.25495e-05	0.75693	0.71066	1.5391	1.00223	10.5502	12.366	11.7234	11.5466
GFT-HS_contig_14839	2.48234	0.00113647	5.70522	7.49905	9.28056	7.49495	28.6273	23.6124	15.3162	22.5186
GFT-HS_contig_14842	-6.0779	6.28856e-39	91.0557	80.548	80.2665	83.9567	13.6941	20.0638	15.7603	16.5061
GFT-HS_contig_14845	4.70075	1.14041e-20	14.0945	9.21577	11.003	11.4377	65.7176	63.5964	66.0086	65.1076
GFT-HS_contig_14849	7.20131	2.75558e-10	2.55899	4.80513	2.60166	3.32193	20.2117	43.2001	25.1015	29.5044
GFT-HS_contig_14850	-7.89358	7.79717e-34	60.0127	56.7585	60.789	59.1867	9.84079	9.13148	7.74567	8.90598
GFT-HS_contig_14851	9.84695	1.41387e-21	3.65134	3.42814	3.71222	3.59723	38.1698	46.7277	46.1843	43.6939
GFT-HS_contig_14853	75.1869	1.7314e-06	0	0	0	0	4.77568	9.79585	13.2668	9.27944
GFT-HS_contig_14855	-6.34971	0.0082802	6.617	4.88126	3.36367	4.95397	0.439185	2.0591	0	0.832761
GFT-HS_contig_14859	-8.25624	0.000870059	5.0462	4.73773	7.18248	5.65547	0	1.0992	1.04208	0.713761
GFT-HS_contig_14861	10.2014	2.25983e-12	1.03661	1.94649	2.63474	1.87261	24.5624	23.7093	24.0826	24.1181
GFT-HS_contig_14863	2.49158	0.000537702	7.56395	8.11609	5.49291	7.05765	18.0733	24.7146	21.1988	21.3289
GFT-HS_contig_14871	5.30079	4.71375e-10	1.7883	4.19747	6.36343	4.1164	25.7565	19.4771	35.0833	26.7723
GFT-HS_contig_14875	2.79858	7.85343e-06	7.90125	7.61875	9.33565	8.28522	29.963	27.4448	26.9005	28.1028
GFT-HS_contig_14879	2.26684	0.00134916	9.85316	6.60775	7.87086	8.11059	23.8701	21.8462	21.0742	22.2635
GFT-HS_contig_14896	2.42256	0.00443809	6.67685	5.01496	5.43055	5.70745	13.6493	17.4529	19.3035	16.8019
GFT-HS_contig_14899	2.27993	5.16763e-13	34.0001	33.2439	40.7032	35.9824	98.7057	98.1647	99.5028	98.7911
GFT-HS_contig_149	2.64859	2.87162e-13	28.4237	25.766	25.41	26.5332	100.637	70.4548	82.9855	84.6926
GFT-HS_contig_14900	-3.97954	2.88037e-08	18.8599	22.7662	28.7616	23.4625	3.75532	10.2705	6.95484	6.99357
GFT-HS_contig_14903	-3.30139	0.000205835	10.8121	12.6411	14.5183	12.6572	6.25553	2.88844	4.42345	4.52247
GFT-HS_contig_14911	-8.35588	0.000124041	6.6358	7.26852	7.87086	7.25839	1.02768	1.20455	0.570976	0.934402
GFT-HS_contig_14914	-2.08583	0.00893736	16.6898	10.6149	16.9681	14.7576	10.5057	7.03646	7.78257	8.44156
GFT-HS_contig_14916	6.36298	0.000119706	0.952647	1.78883	0.968532	1.23667	6.19648	11.4132	12.7874	10.1324
GFT-HS_contig_14917	-2.76946	8.85645e-17	78.4559	71.9859	73.8724	74.7714	33.5516	28.1595	35.4413	32.3841
GFT-HS_contig_14919	-2.33338	0.000203885	21.0091	20.5468	23.7327	21.7629	14.0992	6.67389	12.6541	11.1424
GFT-HS_contig_14926	3.14767	3.82581e-09	10.3787	10.0922	10.9286	10.4665	36.1649	37.5448	45.9273	39.879
GFT-HS_contig_14927	-2.68016	0.00111094	10.7859	15.7524	15.2302	13.9228	4.82559	5.22104	8.45574	6.16746
GFT-HS_contig_14928	2.66317	1.76767e-19	37.6315	36.817	33.2531	35.9005	114.217	114.339	116.931	115.162
GFT-HS_contig_14931	2.42694	9.32568e-06	6.45488	14.3932	13.9453	11.5978	39.7364	28.9999	33.3245	34.0203
GFT-HS_contig_14934	3.0241	2.03196e-12	13.6925	16.8346	18.8926	16.4732	58.4664	54.3262	67.6607	60.1511
GFT-HS_contig_14936	7.67985	6.97897e-09	0.935168	0	4.7538	1.89632	18.2483	20.3706	16.4151	18.3447
GFT-HS_contig_14937	6.86466	3.54671e-16	3.18068	5.54589	4.6196	4.44872	37.1552	38.6012	36.5951	37.4505
GFT-HS_contig_14943	4.08222	1.15087e-07	7.80766	4.88692	5.29189	5.99549	26.6015	22.6764	40.3085	29.8621
GFT-HS_contig_1495	-2.88894	3.88245e-62	285.054	274.206	282.411	280.557	114.162	107.4	128.525	116.696
GFT-HS_contig_14950	-4.80566	2.84256e-16	46.8767	38.9898	30.7061	38.8575	10.2318	8.56633	10.0702	9.62279
GFT-HS_contig_14958	-4.53695	1.15769e-16	38.5	45.4413	41.3786	41.7733	14.3099	8.38637	10.2221	10.9728
GFT-HS_contig_14964	-8.98778	8.33589e-09	16.5596	9.32838	17.9581	14.6153	2.05164	1.20238	2.27978	1.8446
GFT-HS_contig_14973	6.9192	8.62829e-29	14.6083	3.65741	6.93086	8.39885	79.6352	66.8239	65.3622	70.6071
GFT-HS_contig_14975	-3.78583	3.74624e-10	29.9804	30.1583	26.5614	28.9	9.55136	8.86291	8.84453	9.08627
GFT-HS_contig_14983	-4.82612	9.72353e-24	55.3872	62.0111	57.1039	58.1674	15.9474	12.4614	14.7672	14.392
GFT-HS_contig_14989	4.6972	0.000911157	2.43665	1.14385	2.47728	2.01926	14.7171	13.2693	7.54781	11.8447
GFT-HS_contig_1499	-4.0521	2.10527e-33	933.898	889.027	886.628	903.184	276.38	261.942	265.604	267.975
GFT-HS_contig_14994	12.064	6.48319e-99	9.01823	13.0853	13.3361	11.8132	163.026	185.727	169.303	172.685
GFT-HS_contig_1500	-6.25001	5.57337e-188	1524.98	1286.63	1264.73	1358.78	281.66	264.402	238.543	261.535
GFT-HS_contig_15003	-2.74849	0.000208251	16.3609	15.3608	19.3556	17.0257	6.63392	8.09968	7.37159	7.3684
GFT-HS_contig_15005	4.75282	0.00803514	2.36139	1.10852	0	1.15664	8.77692	5.14377	7.31467	7.07845
GFT-HS_contig_15007	-3.24287	0.000467423	7.75267	13.3444	15.326	12.141	6.40344	3.28368	3.55774	4.41496
GFT-HS_contig_15010	5.22051	0.00512112	0	1.94429	1.40361	1.11597	5.77286	8.27009	8.55304	7.532
GFT-HS_contig_15021	-5.03503	6.01365e-07	15.4527	14.508	16.5372	15.4993	2.26718	2.65738	5.87832	3.60096
GFT-HS_contig_15024	-3.50615	1.11269e-09	28.9411	27.4994	33.3232	29.9213	9.72017	12.1527	8.64082	10.1712
GFT-HS_contig_15025	8.97698	1.74577e-16	3.22744	0.757537	4.92188	2.96895	30.7395	33.3938	34.9907	33.0413
GFT-HS_contig_15028	3.97294	2.6724e-25	22.4709	19.8131	15.6939	19.326	95.5044	85.1269	97.4487	92.6933
GFT-HS_contig_15029	-3.1561	3.56356e-09	29.2827	32.7128	32.032	31.3425	15.4992	10.4964	9.56818	11.8546
GFT-HS_contig_15030	-3.67431	1.449e-05	14.0473	14.2032	16.4787	14.9097	4.01629	5.88443	4.4629	4.78787
GFT-HS_contig_15031	-6.80972	2.86646e-08	14.1762	16.4785	13.0399	14.5649	3.13634	1.47046	2.78808	2.46496
GFT-HS_contig_15034	-2.44921	0.00524786	12.4102	13.7429	12.2936	12.8156	6.80074	6.75822	5.09274	6.21723
GFT-HS_contig_15036	5.1238	1.71658e-05	1.78309	4.18523	0.90641	2.29158	10.7696	17.4783	15.6494	14.6325
GFT-HS_contig_15038	2.09996	7.36727e-06	15.0359	18.6898	21.5304	18.4187	46.4405	44.2848	49.1993	46.6415
GFT-HS_contig_15043	2.61773	7.48377e-05	6.44694	9.48279	8.30229	8.07734	24.5613	24.5757	27.7363	25.6244
GFT-HS_contig_15047	6.61162	6.11337e-13	3.1821	4.18262	3.88219	3.74897	28.9771	33.6178	28.9136	30.5028
GFT-HS_contig_15049	-2.27417	0.000453471	23.8906	15.7011	22.6697	20.7538	8.13979	13.8775	10.6894	10.9022
GFT-HS_contig_1505	-7.4466	1.04241e-72	99.414	104.117	110.676	104.736	19.0426	17.2545	14.1067	16.8012
GFT-HS_contig_15053	-5.78762	2.5023e-06	20.131	10.8003	13.6445	14.8586	0.890761	3.13222	4.94906	2.99068
GFT-HS_contig_15067	-3.97374	1.79109e-09	24.6237	26.555	25.7109	25.6299	6.80235	7.24829	8.93308	7.66124
GFT-HS_contig_1507	-4.29195	2.02067e-09	24.4905	18.6433	26.9176	23.3505	7.38059	6.48816	5.46753	6.44543
GFT-HS_contig_15079	10.4644	1.92311e-102	14.2819	9.85943	15.8012	13.3142	172.521	166.987	166.549	168.686
GFT-HS_contig_15085	4.78845	8.70682e-11	5.76075	4.50717	5.85681	5.37491	38.8089	27.1885	28.2539	31.4171
GFT-HS_contig_15087	6.04601	3.77716e-06	1.41247	0.994596	3.23105	1.87937	13.453	11.9224	17.5011	14.2922
GFT-HS_contig_15088	-8.55625	6.08566e-19	34.7392	30.8407	29.7925	31.7908	4.83104	3.60342	4.6362	4.35689
GFT-HS_contig_15089	-5.56035	0.000170581	8.28975	9.51257	7.49154	8.43129	2.22529	1.6051	1.33148	1.72062
GFT-HS_contig_1509	-4.72536	5.47723e-24	402.14	428.714	427.912	419.589	109.515	107.508	102.94	106.654
GFT-HS_contig_15090	3.05118	0.00134952	3.72927	3.5013	3.79145	3.67401	15.5938	11.1697	14.4398	13.7344
GFT-HS_contig_15099	-2.12573	0.00274047	26.6342	27.7845	15.0435	23.1541	10.0828	10.7438	18.3339	13.0535
GFT-HS_contig_15101	4.03364	0.00052912	2.54833	1.19628	3.88623	2.54361	14.2076	5.55098	18.4187	12.7258
GFT-HS_contig_15106	9.63971	1.44957e-122	36.4875	15.4972	15.015	22.3332	248.634	281.018	250.268	259.973
GFT-HS_contig_15107	5.49915	9.05854e-08	4.41816	2.37033	2.24591	3.01147	21.4068	17.5294	22.4837	20.4733
GFT-HS_contig_15113	-9.62875	4.90024e-15	27.8539	23.9256	18.678	23.4858	2.75342	3.87278	1.83575	2.82065
GFT-HS_contig_15123	-4.00711	3.34606e-13	42.5461	34.9521	31.0899	36.196	9.88358	8.68849	13.7283	10.7668
GFT-HS_contig_15126	-3.59202	2.71764e-19	64.9457	57.6052	66.6923	63.0811	16.9825	24.5262	21.5667	21.0251
GFT-HS_contig_1513	-2.6311	1.35599e-61	374.139	346.516	347.393	356.016	173.613	159.136	155.143	162.631
GFT-HS_contig_15130	-2.68544	0.000283002	29.6893	25.087	12.0737	22.2833	13.7938	11.3175	4.5983	9.90322
GFT-HS_contig_15133	-2.08499	8.12861e-05	37.3076	27.5622	27.9809	30.9502	17.0492	17.9852	18.3135	17.7826
GFT-HS_contig_15139	2.09845	0.00410005	13.181	5.77513	7.1471	8.70109	24.4959	18.1842	23.5905	22.0902
GFT-HS_contig_15143	-3.77318	1.66224e-08	21.9894	20.9205	30.4043	24.4381	8.17314	7.34454	7.56831	7.69533
GFT-HS_contig_15144	5.17108	4.09919e-23	7.44556	11.9836	11.8953	10.4415	63.7491	67.7702	64.7974	65.4389
GFT-HS_contig_15145	-5.85114	7.20967e-30	65.8507	58.1553	63.2803	62.4288	12.2937	14.0821	11.7979	12.7246
GFT-HS_contig_15148	21.7731	1.28342e-12	0.662622	0.622116	0.67367	0.652803	20.3186	21.2898	17.4466	19.685
GFT-HS_contig_1515	-8.06856	6.11083e-45	79.2814	61.4385	62.6915	67.8038	8.57526	11.8786	9.5288	9.99423
GFT-HS_contig_1516	-11.1537	3.56911e-29	53.4511	43.7858	36.3726	44.5365	4.35332	4.87064	4.83739	4.68712
GFT-HS_contig_15161	14.9296	8.98277e-10	1.2795	0	1.30083	0.86011	20.2117	18.1162	13.2113	17.1797
GFT-HS_contig_15162	6.4526	2.68058e-05	1.66648	2.34692	3.38854	2.46732	24.7763	29.0406	5.16212	19.6596
GFT-HS_contig_15165	-3.37525	0.00146584	11.2777	10.9956	7.05586	9.77639	2.82138	3.77939	3.58298	3.39458
GFT-HS_contig_15166	-2.21849	0.00279958	10.0972	21.6684	24.9306	18.8987	10.7227	7.85516	11.9151	10.1643
GFT-HS_contig_15169	-5.82737	5.44501e-18	35.8494	36.0911	40.3993	37.4466	6.42153	7.52675	8.91949	7.62259
GFT-HS_contig_15170	4.23349	8.06327e-08	3.13106	6.8592	4.24435	4.74487	28.1243	26.1446	19.3976	24.5555
GFT-HS_contig_15179	-2.68527	0.00070605	12.081	17.0137	17.656	15.5836	7.01612	8.22368	5.4574	6.89907
GFT-HS_contig_15182	12.0466	2.87112e-13	1.00592	3.77772	0	1.59455	22.4331	21.9118	29.0822	24.4757
GFT-HS_contig_15184	-2.01776	5.58656e-06	52.363	42.2794	38.33	44.3241	30.1669	25.0935	23.7894	26.3499
GFT-HS_contig_15189	-2.70032	0.00034557	19.8729	13.708	14.4316	16.0042	5.65291	7.95101	7.53779	7.04724
GFT-HS_contig_1519	-2.37174	2.27337e-08	42.9973	50.4612	39.7574	44.4053	22.7322	22.0021	22.5809	22.4384
GFT-HS_contig_15190	-2.54207	1.83729e-05	24.5839	22.5182	26.213	24.4384	13.3719	12.4081	8.66764	11.4825
GFT-HS_contig_15194	-9.41726	1.13035e-07	16.5704	11.3145	10.7206	12.8685	1.39977	1.64068	1.55542	1.53196
GFT-HS_contig_15195	-5.41232	0.000110888	8.20153	7.70018	11.9118	9.27118	2.17742	1.27609	2.41954	1.95768
GFT-HS_contig_15214	30.2407	2.27686e-88	2.17651	6.13039	4.42561	4.24417	128.425	167.122	178.663	158.07
GFT-HS_contig_15216	2.85818	2.62288e-06	8.96216	7.90436	8.28327	8.38326	31.2921	27.5084	28.3221	29.0409
GFT-HS_contig_15217	16.8928	2.94923e-129	12.1425	8.7002	8.77144	9.87139	205.766	204.638	196.972	202.459
GFT-HS_contig_15223	-3.64785	2.84994e-07	22.9781	19.5959	20.2464	20.9401	8.5406	4.37961	7.51315	6.81112
GFT-HS_contig_15228	21.6459	9.80062e-36	3.23028	2.02188	1.09471	2.11562	75.5406	43.9778	53.3662	57.6282
GFT-HS_contig_15229	3.18279	4.07904e-06	5.21706	6.02849	8.56808	6.60454	26.1033	23.6026	26.934	25.5466
GFT-HS_contig_15234	-4.23585	1.68378e-05	16.1764	12.4829	11.2644	13.3079	3.29453	3.86155	3.88967	3.68192
GFT-HS_contig_15240	2.20523	2.44979e-07	27.7309	19.2593	19.6967	22.229	55.7716	59.1645	62.3655	59.1005
GFT-HS_contig_15244	9.16607	0.000214054	0.477067	0.447904	0.970043	0.631671	9.30922	6.7547	7.88143	7.98179
GFT-HS_contig_15247	4.04178	4.58305e-08	3.2105	4.52136	8.16007	5.29731	17.1536	29.7218	31.4921	26.1225
GFT-HS_contig_15248	4.60924	4.19098e-05	2.81843	1.98461	2.86543	2.55616	15.3862	15.732	12.7318	14.6167
GFT-HS_contig_15258	2.05316	0.000482979	13.2956	10.9968	14.8047	13.0324	30.8862	31.3751	34.6475	32.3029
GFT-HS_contig_15259	2.05648	0.00024843	13.7218	13.113	15.4453	14.0934	35.7468	31.4911	37.6977	34.9785
GFT-HS_contig_1526	5.67366	1.09906e-20	7.40298	8.55439	8.10537	8.02091	51.3274	54.8896	59.6808	55.2993
GFT-HS_contig_15262	2.27485	8.89852e-06	14.4745	13.3983	13.6795	13.8508	41.2969	36.4144	36.4165	38.0426
GFT-HS_contig_15263	-3.12743	0.00945066	13.5218	7.81243	4.22992	8.52137	2.89952	4.53141	2.14796	3.19296
GFT-HS_contig_15273	3.03136	2.55751e-15	18.5658	21.4534	21.0533	20.3575	75.9731	72.7169	74.6519	74.4473
GFT-HS_contig_15294	2.09121	0.00021097	9.08959	16.4583	13.8617	13.1366	24.7352	32.528	42.2341	33.1658
GFT-HS_contig_15295	-7.17766	1.38478e-06	16.7562	10.8157	6.38833	11.32	1.94625	3.42184	0	1.78936
GFT-HS_contig_15297	2.42206	2.08472e-05	10.0153	10.6568	12.8975	11.1899	37.2253	34.1785	26.887	32.7636
GFT-HS_contig_15298	3.34191	4.4395e-05	5.24978	6.16109	2.66866	4.69318	19.5126	25.7299	12.1963	19.1463
GFT-HS_contig_15299	5.32882	9.90341e-07	2.23212	2.61959	3.404	2.7519	17.1114	21.272	16.1332	18.1722
GFT-HS_contig_15301	2.80223	0.00835156	3.3085	2.44063	4.80524	3.51812	12.7364	10.8103	12.6886	12.0784
GFT-HS_contig_15316	-4.08801	1.34426e-13	31.7524	40.36	38.7382	36.9502	12.7097	8.51269	11.0966	10.773
GFT-HS_contig_15317	25.4158	4.27963e-21	0.427692	1.60619	0.869647	0.967843	29.0114	33.5388	35.3287	32.6263
GFT-HS_contig_15319	-4.03613	0.000759831	8.91345	9.01232	8.36499	8.76358	3.18557	2.24031	2.12388	2.51658
GFT-HS_contig_15322	-7.12594	3.34727e-18	46.381	33.9509	27.9729	36.1016	8.76564	5.13716	4.05848	5.98709
GFT-HS_contig_1533	-9.48682	1.05505e-55	88.9827	94.1333	75.1763	86.0975	16.3039	10.92	5.17623	10.8
GFT-HS_contig_15333	5.4822	3.21667e-20	11.0886	7.40323	6.76412	8.41866	57.2427	53.4075	57.5016	56.0506
GFT-HS_contig_1534	-4.88026	1.77755e-58	160.237	136.665	131.878	142.927	35.9963	29.4064	39.999	35.1339
GFT-HS_contig_15343	-3.70185	0.000159559	9.20391	12.0978	14.0361	11.7793	3.20714	3.0073	4.98928	3.73457
GFT-HS_contig_15344	-57.8438	2.20845e-05	8.95024	4.20156	4.54974	5.90051	0	0	0	0
GFT-HS_contig_15346	3.37123	5.27991e-05	6.44759	4.3239	3.74577	4.83908	17.9735	17.0542	24.7274	19.9184
GFT-HS_contig_1535	-7.54736	1.35614e-24	62.6047	41.8226	44.0644	49.4972	6.71227	9.17879	7.45866	7.78324
GFT-HS_contig_15355	-2.45038	1.75267e-10	64.0723	59.7	43.4271	55.7331	28.8663	25.9046	27.0643	27.2784
GFT-HS_contig_15357	-3.15083	5.9249e-05	15.6914	15.4174	15.211	15.44	5.76444	6.75656	4.89827	5.80642
GFT-HS_contig_15360	2.78855	1.85956e-05	8.40109	7.36171	7.97176	7.91152	29.6643	27.4499	23.1319	26.7487
GFT-HS_contig_15363	-2.24254	0.0043426	15.0196	15.7937	14.6593	15.1575	10.0486	9.16076	4.96267	8.05735
GFT-HS_contig_15366	9.20839	7.83302e-10	1.91296	2.30917	0.833509	1.68521	17.7754	23.2159	18.059	19.6834
GFT-HS_contig_15381	-7.99204	9.81528e-13	24.1576	20.4681	21.5652	22.0636	2.7375	3.85039	3.04191	3.20993
GFT-HS_contig_15396	3.09764	0.00478073	1.15833	5.43763	2.35529	2.98375	9.68703	10.0927	14.3523	11.3773
GFT-HS_contig_15399	72.8794	1.71155e-06	0	0	0	0	11.9504	4.66905	10.3283	8.98256
GFT-HS_contig_1540	-3.33686	1.43294e-13	44.6831	44.5736	47.659	45.6386	14.2725	15.6427	19.1551	16.3568
GFT-HS_contig_15409	14.9225	1.34012e-51	4.69321	5.10206	3.26469	4.35332	71.3825	85.0134	83.1458	79.8472
GFT-HS_contig_1541	-4.30903	9.78943e-61	166.872	154.423	148.55	156.615	46.7405	47.3935	36.6863	43.6068
GFT-HS_contig_15410	4.89366	1.49344e-61	30.18	23.5557	22.92	25.5519	151.03	144.55	156.936	150.839
GFT-HS_contig_15411	-12.1109	0.00473849	0.910119	11.1083	0.925294	4.31457	0	0	0.939732	0.313244
GFT-HS_contig_15418	-3.67174	2.63891e-07	23.8112	18.0855	22.3042	21.4003	5.46926	6.99336	8.2874	6.91667
GFT-HS_contig_15426	-4.54476	6.6359e-06	13.4912	12.6665	15.2401	13.7993	3.48227	4.0816	3.09559	3.55315
GFT-HS_contig_15432	-22.7502	7.65767e-09	10.9214	11.5355	8.32765	10.2615	1.26854	0	0	0.422846
GFT-HS_contig_15439	-4.0836	2.32873e-18	51.6968	54.2952	43.6505	49.8809	13.0271	17.1778	13.5709	14.5919
GFT-HS_contig_15441	3.08682	4.40242e-22	22.4364	38.2289	32.1037	30.923	93.4307	121.277	130.418	115.042
GFT-HS_contig_15442	2.81548	1.36802e-20	37.3838	32.2907	46.3688	38.6811	111.855	145.764	135.873	131.164
GFT-HS_contig_15443	-2.36484	9.05861e-05	25.4088	25.7035	20.5568	23.8897	12.3039	12.2778	11.6397	12.0738
GFT-HS_contig_15445	6.42871	6.94355e-86	37.0076	38.1742	42.5753	39.2524	307.003	300.442	304.689	304.045
GFT-HS_contig_15452	-2.84943	0.000706005	14.6491	11.1748	13.9625	13.2621	6.80606	5.4845	4.25411	5.51489
GFT-HS_contig_15453	-3.17979	1.41399e-06	21.5177	26.03	18.9316	22.1598	10.3818	7.66171	6.83626	8.29325
GFT-HS_contig_15459	4.1258	1.25898e-07	2.65336	4.98233	6.74401	4.79323	15.4096	31.0662	26.0271	24.1676
GFT-HS_contig_15466	-2.78781	0.000240985	13.9226	16.8062	18.7045	16.4778	7.39259	6.49871	7.1878	7.02637
GFT-HS_contig_15469	8.89822	9.45383e-109	18.1888	15.3693	19.879	17.8124	188.449	190.178	196.023	191.55
GFT-HS_contig_15471	-5.63605	7.16816e-09	11.1512	21.7444	23.5463	18.814	3.98531	4.20411	3.54278	3.91073
GFT-HS_contig_15472	6.97621	1.55872e-86	25.044	17.3254	17.4211	19.9301	154.324	166.529	183.053	167.969
GFT-HS_contig_15473	-29.4908	1.25003e-06	7.74177	6.66281	9.18266	7.86242	0.599479	0	0	0.199826
GFT-HS_contig_15479	5.8926	3.53731e-73	18.1033	21.1311	19.8975	19.7106	143.895	136.154	140.698	140.249
GFT-HS_contig_15489	6.26302	3.09182e-15	0.883815	5.80852	8.08696	4.92643	32.0288	35.6161	45.6286	37.7578
GFT-HS_contig_15491	2.89438	4.05184e-12	18.2346	16.4259	18.2882	17.6496	61.1352	52.8708	70.9865	61.6641
GFT-HS_contig_155	3.35946	5.98785e-09	6.7258	8.27922	11.2446	8.74989	34.0261	36.4639	36.4208	35.637
GFT-HS_contig_15502	-4.45868	0.00102473	7.60276	7.93112	10.306	8.61331	3.13981	0.920052	2.61671	2.22552
GFT-HS_contig_15503	4.81249	3.52114e-08	2.65913	4.99316	4.0552	3.9025	19.7672	26.0655	23.338	23.0569
GFT-HS_contig_15505	-4.91582	0.000479113	7.3392	6.89056	10.7778	8.33586	1.51548	1.77631	2.526	1.93926
GFT-HS_contig_15509	61.1386	8.28866e-65	1.83114	0.859601	0.930835	1.20719	83.3742	112.682	92.6452	96.2337
GFT-HS_contig_15510	-2.89796	1.42101e-12	59.4208	45.8101	47.1505	50.7938	24.6894	16.8371	21.449	20.9919
GFT-HS_contig_15512	45.0096	2.80839e-77	2.34329	3.30008	0	1.88112	107.238	103.363	111.299	107.3
GFT-HS_contig_15513	14.9788	3.43525e-80	4.20343	6.16638	10.4167	6.92884	137.194	112.164	130.206	126.521
GFT-HS_contig_15519	-4.22092	1.71658e-05	8.26486	15.5193	14.7047	12.8296	0.959976	2.2504	7.46706	3.55914
GFT-HS_contig_15523	2.54018	1.44345e-08	18.8355	14.5634	17.4599	16.9529	43.2406	54.9064	57.7731	51.9734
GFT-HS_contig_15527	-3.04204	1.47647e-05	20.4777	18.585	18.0432	19.0353	6.97697	10.4081	4.93359	7.43955
GFT-HS_contig_15529	-3.59009	9.59236e-05	8.42755	12.4338	17.1362	12.6658	2.23742	5.24502	4.97244	4.15163
GFT-HS_contig_15530	40.4021	7.24532e-110	4.82334	2.7171	2.94226	3.49423	156.867	199.625	167.337	174.61
GFT-HS_contig_15532	-2.05012	0.00414666	15.1256	27.1671	19.3894	20.5607	9.7773	7.87881	18.3339	11.9967
GFT-HS_contig_15545	-2.2453	1.3312e-08	45.0681	53.7352	52.5661	50.4565	25.435	28.0059	27.4069	26.9492
GFT-HS_contig_15548	2.28695	0.00262851	6.5232	7.42357	7.43585	7.12754	21.1232	19.3764	18.7776	19.7591
GFT-HS_contig_1555	5.63097	4.4406e-73	72.7167	63.0903	65.0181	66.9417	477.811	449.736	433.402	453.65
GFT-HS_contig_15552	2.02855	0.00832158	5.91235	9.86833	9.68428	8.48832	20.7544	20.0336	21.7057	20.8312
GFT-HS_contig_15554	-2.15994	5.83757e-05	31.6476	33.6509	22.0963	29.1316	15.2351	17.8573	15.3544	16.1489
GFT-HS_contig_15555	2.00983	5.73537e-05	18.3855	18.3185	15.6403	17.4481	48.4629	40.0488	38.3549	42.2889
GFT-HS_contig_15558	4.90284	3.65773e-05	0	5.50013	1.19118	2.23044	9.79837	16.5891	14.5172	13.6349
GFT-HS_contig_15568	2.32418	2.03034e-05	11.9453	14.0484	11.3775	12.4571	35.0517	35.4697	34.4053	34.9756
GFT-HS_contig_1557	-5.56131	1.00133e-107	168.802	178.319	174.782	173.967	37.8182	32.4581	42.2531	37.5098
GFT-HS_contig_15571	2.59235	2.18082e-10	19.4696	18.4781	20.87	19.6059	61.1568	62.2325	60.5278	61.3057
GFT-HS_contig_15573	49.6032	1.00362e-54	0.498045	1.4028	1.51905	1.13997	75.8975	73.772	72.5093	74.0596
GFT-HS_contig_15574	-4.20713	0.00803514	8.13057	2.96861	6.88845	5.99588	2.93806	0.983926	0.932791	1.61826
GFT-HS_contig_15577	2.88458	0.00477692	3.47036	3.44988	3.32068	3.41364	11.571	12.0061	12.6469	12.0747
GFT-HS_contig_15578	23.5121	2.18343e-17	0.881268	1.65479	0	0.845354	22.9288	32.634	24.5684	26.7104
GFT-HS_contig_1558	-5.15589	2.1953e-26	59.6747	63.7461	56.0858	59.8356	13.801	12.4211	15.3356	13.8526
GFT-HS_contig_15583	-19.375	7.21222e-12	14.472	12.9966	19.1913	15.5533	1.16935	1.37061	0	0.846655
GFT-HS_contig_15587	2.94544	0.00286111	2.97233	4.10387	3.91068	3.66229	10.7227	14.4725	14.4425	13.2126
GFT-HS_contig_15594	-5.5949	1.26247e-23	47.9831	55.2728	48.5955	50.6171	12.8615	7.83904	11.6239	10.7748
GFT-HS_contig_15597	-2.56802	7.24537e-05	22.6518	22.4487	17.9119	21.0041	9.35483	8.22368	11.6944	9.75765
GFT-HS_contig_15599	52.2258	4.088e-102	2.7426	1.28747	2.78833	2.2728	150.359	154.581	142.3	149.08
GFT-HS_contig_15601	2.6363	0.000197222	5.39647	7.431	8.04679	6.95809	22.0636	24.0978	20.6166	22.2593
GFT-HS_contig_15602	-7.60994	4.19115e-07	13.674	9.3368	17.6934	13.5681	3.46528	1.3539	1.28354	2.03424
GFT-HS_contig_15610	4.75835	0.000184515	0	0	5.83847	1.94616	12.0065	10.9456	11.8591	11.6037
GFT-HS_contig_15611	-5.90246	0.0019655	7.48043	6.18038	5.47571	6.37884	1.39018	0.651779	1.54476	1.19557
GFT-HS_contig_15612	-2.85295	5.53983e-09	35.4914	33.3219	37.1766	35.33	17.6555	9.37094	17.3977	14.808
GFT-HS_contig_15614	5.54624	0.000114954	1.63093	0.765618	2.48719	1.62791	14.3971	9.76973	10.104	11.4236
GFT-HS_contig_15618	-9.10674	0.00702458	3.54208	2.21704	6.00191	3.92034	0	0	1.21911	0.40637
GFT-HS_contig_15619	-3.8876	6.29169e-20	59.5599	60.0921	53.3228	57.6582	12.3904	26.1413	14.686	17.7392
GFT-HS_contig_1562	-2.39212	6.06426e-08	46.4679	43.3066	38.5584	42.7776	22.0655	21.5837	20.6384	21.4292
GFT-HS_contig_15623	12.8644	0.00341901	0.633126	0	0	0.211042	3.52985	4.82694	5.88354	4.74678
GFT-HS_contig_15629	-3.1719	0.00221048	9.73885	10.711	7.92099	9.45694	4.91256	2.42445	3.16037	3.49913
GFT-HS_contig_15630	2.82903	0.00034557	4.379	6.16697	5.93601	5.49399	19.6669	17.4876	19.5931	18.9159
GFT-HS_contig_15645	6.31164	3.73819e-54	14.5921	13.7001	16.7705	15.0209	120.264	118.16	105.468	114.631
GFT-HS_contig_15648	-2.97911	1.91076e-05	16.4332	21.8013	19.976	19.4035	7.63495	9.3381	6.27073	7.74793
GFT-HS_contig_15649	2.93968	0.00708227	0	5.70411	4.11786	3.27399	14.1136	7.71991	13.5919	11.8084
GFT-HS_contig_15650	-3.13776	0.000185	19.7594	15.0179	10.5227	15.1	5.2459	4.09919	7.7723	5.7058
GFT-HS_contig_15651	-3.47736	0.000185781	13.0823	13.0503	14.1318	13.4215	4.5586	4.45266	4.64338	4.55155
GFT-HS_contig_15653	-4.69648	1.00021e-46	113.244	110.544	117.211	113.666	36.8487	30.7233	19.4178	28.9966
GFT-HS_contig_15658	32.1523	0.00181146	0	0	0	0	4.85731	1.42333	5.39743	3.89269
GFT-HS_contig_15665	5.5642	9.00312e-25	19.1125	9.49985	17.1452	15.2525	91.9318	97.9585	118.406	102.765
GFT-HS_contig_15666	-2.83987	8.69407e-05	13.5852	17.7566	22.7487	18.0302	7.67312	7.83327	7.15113	7.5525
GFT-HS_contig_15667	3.4911	0.00131648	4.11021	2.31538	2.50725	2.97761	19.0963	12.5345	6.79032	12.807
GFT-HS_contig_15671	6.68476	4.03448e-05	1.34714	1.26479	1.3696	1.32717	11.266	11.7378	11.1277	11.3772
GFT-HS_contig_15678	-4.35055	7.08667e-11	28.4465	22.7015	32.5359	27.8946	9.91231	8.52011	4.40581	7.61274
GFT-HS_contig_1568	-7.52239	9.61658e-97	298.607	245.892	232.229	258.909	44.7086	37.8169	41.4854	41.3369
GFT-HS_contig_15681	5.98235	2.27177e-06	1.51012	2.12672	2.30295	1.97993	13.3306	16.4474	14.813	14.8636
GFT-HS_contig_15683	-4.21653	2.14493e-28	86.4957	68.4196	87.5917	80.8357	25.9471	20.7698	22.1517	22.9562
GFT-HS_contig_15689	2.52609	0.000280896	7.18322	8.34986	6.95523	7.4961	20.6599	23.8431	24.37	22.9577
GFT-HS_contig_1569	2.92868	1.09674e-27	39.5621	41.7668	43.5017	41.6102	142.786	147.759	149.723	146.756
GFT-HS_contig_15695	-6.31968	0.00503195	7.3392	4.59371	3.73079	5.22123	0	2.66447	0	0.888157
GFT-HS_contig_157	-2.19039	0.000418595	20.5073	22.5382	26.8587	23.3014	12.8906	11.8246	13.4521	12.7224
GFT-HS_contig_1570	32.1676	2.80665e-27	0.693424	1.30207	0.704986	0.90016	36.0829	38.517	41.5272	38.709
GFT-HS_contig_15701	2.09464	0.00571361	7.84632	7.7544	9.02677	8.20916	17.6516	20.6897	24.0917	20.811
GFT-HS_contig_15705	-3.29143	0.00824321	10.3796	5.24738	8.92921	8.18541	4.45148	2.60882	1.64882	2.90304
GFT-HS_contig_15707	-3.42565	0.000873309	11.8444	8.59298	11.4945	10.6439	3.50188	4.1046	3.33539	3.64729
GFT-HS_contig_15718	4.79823	0.00803514	0.495624	0.930654	2.01555	1.14728	8.28971	3.77863	9.2115	7.09328
GFT-HS_contig_15719	-4.90686	0.00503195	5.94941	4.46859	4.83889	5.08563	2.21131	0	1.2286	1.14663
GFT-HS_contig_15722	-4.78706	3.22575e-09	16.5959	22.989	25.1706	21.5852	3.03366	5.63	7.30382	5.32249
GFT-HS_contig_15725	-4.46945	0.000339005	16.3404	11.6888	6.32873	11.4527	0.723035	4.23739	4.01717	2.99253
GFT-HS_contig_15726	-2.76259	1.34946e-11	44.0427	48.3888	54.3041	48.9118	22.6393	19.0514	21.9316	21.2074
GFT-HS_contig_15729	-2.5764	0.000230402	17.9882	15.1998	22.5554	18.5811	10.5861	6.53057	8.66764	8.59477
GFT-HS_contig_1573	-4.61923	1.01221e-30	931.299	897.096	879.824	902.74	257.43	200.723	246.958	235.037
GFT-HS_contig_15733	8.25271	1.37819e-10	0.955624	3.58883	1.94312	2.16253	27.5273	20.8162	18.7476	22.3637
GFT-HS_contig_15734	-3.97586	1.62333e-05	14.3664	12.2036	15.3015	13.9572	5.08551	4.47059	2.8255	4.1272
GFT-HS_contig_15736	-2.18214	2.21527e-05	34.5192	27.4524	33.4433	31.805	16.2265	17.6924	18.4502	17.4564
GFT-HS_contig_15738	-3.95356	2.08057e-07	20.258	18.114	21.5766	19.9829	5.07949	4.90308	7.96845	5.98367
GFT-HS_contig_15743	2.32312	0.00521067	1.34123	8.81468	6.81796	5.65795	11.2166	13.1471	23.5428	15.9688
GFT-HS_contig_15744	-2.76224	1.25298e-09	39.1727	39.1509	42.8235	40.3824	19.5698	14.2215	18.7014	17.4976
GFT-HS_contig_15748	-2.14703	0.00182046	22.5489	17.6904	16.33	18.8564	11.4809	10.4291	9.56818	10.4927
GFT-HS_contig_1575	-3.856	6.23129e-96	316.92	265.825	280.896	287.88	89.4187	85.7103	94.0625	89.7305
GFT-HS_contig_15753	3.96212	4.84691e-20	16.0045	13.9528	16.2713	15.4096	69.0465	79.6851	72.593	73.7749
GFT-HS_contig_15756	-5.59716	2.57765e-17	29.4314	37.0678	43.7886	36.7626	6.67025	7.81828	8.89436	7.7943
GFT-HS_contig_15761	2.98511	0.000100069	7.43065	3.75654	5.81119	5.66613	20.7139	17.4311	23.6075	20.5842
GFT-HS_contig_15764	-3.39412	0.000873309	7.58181	11.073	13.7035	10.7861	3.13116	4.58759	3.47934	3.7327
GFT-HS_contig_15766	2.31766	0.000276895	9.15246	10.1094	8.75771	9.33985	29.5159	24.0412	25.0154	26.1908
GFT-HS_contig_15767	9.22908	5.22315e-10	2.13101	1.00037	2.16654	1.76597	14.8512	16.2468	30.8049	20.6343
GFT-HS_contig_15768	-2.6281	0.00371141	9.24798	10.998	16.9239	12.39	6.87467	6.7149	3.18296	5.59084
GFT-HS_contig_1577	5.13467	2.75718e-11	6.13938	4.39169	4.4584	4.99649	33.6854	29.6123	30.7901	31.3626
GFT-HS_contig_15772	-3.43019	1.32705e-07	30.1011	18.6266	21.5612	23.4296	6.99258	8.19608	9.18288	8.12385
GFT-HS_contig_15773	-4.04277	5.89647e-07	15.3598	18.3539	19.165	17.6262	5.51438	3.80204	6.12757	5.148
GFT-HS_contig_15779	3.11437	5.25897e-06	8.32441	5.51686	6.47187	6.77105	32.3056	20.5329	24.0162	25.6182
GFT-HS_contig_15781	-4.30271	0.000759831	11.1453	8.50202	6.37378	8.67371	2.58909	1.51735	2.87699	2.32781
GFT-HS_contig_15783	-15.9429	3.747e-13	17.0415	15.1109	21.1758	17.776	2.63919	1.03114	0	1.22344
GFT-HS_contig_15784	5.06115	1.59309e-06	4.28691	2.01243	2.1792	2.82618	11.2864	24.1234	17.7056	17.7052
GFT-HS_contig_15785	-8.39697	7.03053e-30	49.3226	44.7639	50.9807	48.3557	9.93007	6.26724	4.24395	6.81375
GFT-HS_contig_15788	3.91229	0.000403095	1.00592	3.77772	3.06808	2.61724	17.7596	9.8603	10.3865	12.6688
GFT-HS_contig_15791	-3.42888	2.18922e-06	18.1707	21.2209	20.7266	20.0394	6.17724	8.68849	5.94891	6.93821
GFT-HS_contig_15793	-2.67292	0.00110459	10.0028	13.4162	21.792	15.0703	7.9669	6.2254	5.90187	6.69806
GFT-HS_contig_15795	4.29201	0.00148336	2.18428	1.02538	3.33106	2.18024	12.178	5.94748	16.9152	11.6802
GFT-HS_contig_15796	-3.67844	7.53791e-17	69.716	50.5784	48.3262	56.2069	19.1398	16.1065	19.6321	18.2928
GFT-HS_contig_15798	11.9189	2.53873e-120	14.4712	14.6592	12.3895	13.84	193.917	199.918	205.257	199.698
GFT-HS_contig_15802	9.32076	2.28311e-16	1.12426	4.22216	3.42903	2.92515	39.6978	26.9386	34.8254	33.8206
GFT-HS_contig_15805	-6.16586	2.82735e-32	60.569	58.947	63.4564	60.9908	14.7567	7.64266	12.9656	11.7883
GFT-HS_contig_1581	-6.12416	9.46029e-12	22.8027	22.9379	23.1829	22.9745	3.78366	3.5479	5.88615	4.4059
GFT-HS_contig_15815	3.81112	4.84013e-06	7.06468	2.84264	3.07821	4.32851	24.3828	14.2897	21.8837	20.1854
GFT-HS_contig_15816	-5.65573	1.96501e-28	94.5957	62.0016	64.1153	73.5709	13.8207	17.4953	15.3575	15.5578
GFT-HS_contig_15822	-6.76074	6.87878e-42	84.7433	83.8102	79.7176	82.7571	13.451	15.4376	14.9467	14.6118
GFT-HS_contig_15828	-5.98008	1.74673e-31	79.0449	65.9671	54.7929	66.6016	11.8706	15.2181	12.7784	13.289
GFT-HS_contig_1583	-3.48314	0.0041187	6.75095	8.90784	8.34752	8.00211	2.03451	2.78211	3.20271	2.67311
GFT-HS_contig_15836	-9.13788	4.9965e-05	6.38508	6.20887	8.34628	6.98008	0.211896	1.73856	0.470917	0.807125
GFT-HS_contig_15838	-4.43292	0.000297774	10.0944	8.36233	9.65899	9.37189	1.10351	1.94015	4.29175	2.44513
GFT-HS_contig_15849	-8.14406	3.37534e-10	16.4741	18.3671	15.702	16.8477	3.82697	2.24282	1.06313	2.37764
GFT-HS_contig_1585	-2.59227	6.40448e-27	132.868	131.722	145.896	136.828	63.491	66.4848	60.1715	63.3825
GFT-HS_contig_1586	-3.03397	3.96879e-14	72.1725	48.4839	50.9203	57.1923	24.2816	21.0068	22.4847	22.591
GFT-HS_contig_15862	-2.49499	0.000531205	12.0427	21.8056	19.2399	17.6961	9.99131	5.15281	10.2141	8.45275
GFT-HS_contig_15863	-2.14741	0.00790407	9.45468	16.3665	17.7227	14.5146	8.23631	7.40131	8.54203	8.05988
GFT-HS_contig_15870	2.88703	0.00077172	5.19626	4.87862	3.96218	4.67902	18.8309	15.8465	14.7547	16.4773
GFT-HS_contig_15878	8.78681	6.67285e-11	2.24029	3.15502	2.27765	2.55765	19.7762	34.1599	30.0714	28.0025
GFT-HS_contig_15880	-4.43242	0.000184515	11.1396	8.43439	10.5947	10.0562	3.33905	1.95687	2.59724	2.63105
GFT-HS_contig_15886	-4.44645	9.13015e-14	37.4117	33.2158	32.2475	34.2917	10.2023	10.1866	7.13796	9.17563
GFT-HS_contig_1589	-4.04029	1.33182e-31	81.3706	93.1857	102.128	92.2281	25.5381	26.2735	30.2366	27.3494
GFT-HS_contig_15890	7.1062	1.63297e-08	5.01311	1.56889	0	2.194	24.844	17.2899	16.3914	19.5084
GFT-HS_contig_15891	-2.02254	0.00366468	19.489	19.2957	16.5717	18.4521	9.87785	10.0342	12.8056	10.9059
GFT-HS_contig_1590	2.06575	1.90294e-05	16.0599	20.2284	19.4858	18.5914	42.1286	44.0527	52.7501	46.3105
GFT-HS_contig_15900	7.5003	2.04747e-08	2.00431	1.34413	2.32883	1.89242	20.2206	17.1519	16.2605	17.8777
GFT-HS_contig_15906	-3.61482	6.14903e-08	28.2506	20.4744	21.6672	23.464	7.36863	8.09706	7.67625	7.71398
GFT-HS_contig_1591	42.2868	2.37129e-143	2.69724	6.33091	5.48443	4.83753	271.308	232.444	249.258	251.003
GFT-HS_contig_15910	-2.50202	0.00610131	11.034	14.7993	8.54705	11.4601	6.83529	4.57813	4.88273	5.43205
GFT-HS_contig_15914	-3.39136	0.00245641	11.4737	8.43054	7.10046	9.00158	3.24481	2.71663	3.34808	3.10317
GFT-HS_contig_15915	4.98889	1.47051e-13	6.18345	5.80547	7.42957	6.47283	30.2957	45.3058	42.3708	39.3241
GFT-HS_contig_15919	-2.39171	4.00514e-05	29.0227	23.261	22.6697	24.9844	10.8531	12.721	13.8871	12.4871
GFT-HS_contig_15923	-2.30039	5.83169e-07	41.7333	32.079	40.9404	38.2509	21.5439	17.8092	20.4116	19.9216
GFT-HS_contig_15924	-2.15746	3.17381e-26	200.258	213.424	200.846	204.843	113.996	125.757	102.456	114.07
GFT-HS_contig_15925	10.1066	1.00108e-90	14.5255	14.3553	12.0473	13.6427	171.912	178.187	150.376	166.825
GFT-HS_contig_15926	-3.49212	1.11269e-09	27.0278	28.2757	33.7592	29.6875	5.0229	12.6159	12.7576	10.1321
GFT-HS_contig_15929	2.08323	5.83391e-05	16.3478	18.9599	12.2209	15.8428	37.9764	39.2758	42.1993	39.8172
GFT-HS_contig_15931	-2.66077	7.54278e-10	48.0689	39.3691	43.1515	43.5298	21.8579	19.4934	17.4243	19.5919
GFT-HS_contig_15942	9.88264	2.25618e-16	1.78482	3.07215	3.02431	2.62709	27.0885	32.7227	37.1651	32.3254
GFT-HS_contig_15943	6.96237	1.3287e-20	5.6345	5.77099	5.72845	5.71131	37.6015	54.1151	53.9472	48.5546
GFT-HS_contig_15946	-8.33325	2.86053e-12	22.0855	20.7355	17.2722	20.0311	4.73588	1.85033	1.75417	2.78012
GFT-HS_contig_15949	-4.66795	0.000479113	7.5304	7.68487	10.3189	8.51139	2.43386	2.49616	1.35225	2.09409
GFT-HS_contig_1595	-2.40403	0.000633659	13.704	19.2272	20.664	17.8651	9.01391	7.71436	9.85725	8.86184
GFT-HS_contig_15952	-3.79482	0.00752438	5.89697	7.11835	6.85176	6.62236	2.34837	3.67007	0	2.00615
GFT-HS_contig_15953	2.57573	3.24743e-09	19.1925	15.6167	18.2116	17.6736	46.368	66.8905	51.524	54.9275
GFT-HS_contig_15956	-5.6126	0.000408688	6.77048	8.47547	12.6195	9.28849	2.09707	1.229	2.33026	1.88544
GFT-HS_contig_15959	86.0878	5.22263e-08	0	0	0	0	8.87978	8.92122	14.096	10.6323
GFT-HS_contig_15960	5.51474	6.01365e-07	3.20396	2.0054	2.53352	2.58096	17.5321	18.2232	17.2762	17.6772
GFT-HS_contig_15961	8.65672	0.00261725	0.466514	0.875993	0	0.447502	3.46792	7.11339	6.26201	5.61444
GFT-HS_contig_15967	-9.87615	1.2244e-17	25.0718	26.0358	30.7037	27.2704	3.00037	2.89616	3.72624	3.20759
GFT-HS_contig_15970	-7.26556	4.7504e-07	13.0021	11.9726	10.1684	11.7144	2.32341	1.36165	1.80724	1.83076
GFT-HS_contig_15974	-8.48472	2.31498e-05	6.26211	11.7586	6.36653	8.12909	0.969805	0	2.15529	1.0417
GFT-HS_contig_15975	53.6404	6.37495e-05	0	0	0	0	11.284	7.21427	1.13989	6.54607
GFT-HS_contig_15978	-4.3395	0.00310627	7.54215	6.43737	7.66791	7.21581	0.637114	2.24031	2.83184	1.90309
GFT-HS_contig_15979	15.0295	3.78099e-56	1.34123	6.2962	8.18155	5.27299	88.4862	111.02	91.4013	96.969
GFT-HS_contig_15983	7.76041	3.00392e-06	0.869985	0.408402	2.65347	1.31062	16.5722	12.318	10.3304	13.0735
GFT-HS_contig_15986	-3.95602	5.11615e-08	25.0394	18.5069	20.5821	21.3761	4.45536	8.70363	6.05096	6.40331
GFT-HS_contig_15988	-2.63092	0.00977641	10.0359	10.5309	8.40267	9.6565	6.03413	5.14377	1.82867	4.33552
GFT-HS_contig_1599	-2.55548	5.4472e-18	96.5262	95.7022	88.1592	93.4626	40.3806	50.166	41.1488	43.8985
GFT-HS_contig_15990	-8.01825	4.60921e-05	10.7298	5.03696	12.2723	9.34637	2.49257	0	1.38487	1.29248
GFT-HS_contig_15993	11.8785	1.33176e-18	2.22265	2.26068	2.63633	2.37322	32.3566	36.11	37.2933	35.2533
GFT-HS_contig_16	-3.68123	3.98344e-63	169.753	173.519	185.41	176.227	60.1025	52.6044	59.6892	57.4654
GFT-HS_contig_16002	3.76275	0.000343834	2.99804	3.75303	2.03202	2.92769	11.1432	14.1496	15.4779	13.5902
GFT-HS_contig_1601	-2.52258	3.21098e-41	212.227	255.407	259.703	242.446	110.255	112.21	123.909	115.458
GFT-HS_contig_16010	15.643	1.37263e-22	3.45816	1.39147	1.00452	1.95138	41.3146	35.5119	38.7673	38.5313
GFT-HS_contig_16013	-2.28215	0.00842089	13.1452	12.3417	13.3644	12.9505	1.92864	9.04232	9.28676	6.75257
GFT-HS_contig_16014	2.0698	0.00187303	9.53333	6.88505	12.6745	9.69764	21.1241	32.7468	18.9298	24.2669
GFT-HS_contig_16015	2.34874	8.98755e-05	12.4046	8.60814	9.32148	10.1114	32.0737	22.9088	31.1852	28.7226
GFT-HS_contig_16019	7.31016	2.16238e-15	4.91245	1.72956	4.99436	3.87879	26.8176	33.4396	44.3825	34.8799
GFT-HS_contig_16024	-7.97057	1.83028e-13	21.2828	27.3435	20.4988	23.0417	3.64298	1.82999	4.62637	3.36645
GFT-HS_contig_16026	3.64533	0.00022601	2.00744	1.88473	5.44243	3.11153	15.5445	15.3047	11.0547	13.9679
GFT-HS_contig_16027	13.9805	0.000940665	0	0	1.00614	0.335382	7.35671	3.23358	11.2403	7.27686
GFT-HS_contig_1603	3.35008	3.56356e-09	10.0262	8.55758	8.34006	8.97462	40.2303	34.7453	34.3513	36.4423
GFT-HS_contig_16033	-4.70753	4.71375e-10	26.8155	23.7238	19.3984	23.3126	7.18768	5.05486	5.32462	5.85572
GFT-HS_contig_16044	-4.27319	0.00200101	6.55285	6.15229	7.77247	6.82587	2.02966	1.1895	2.25536	1.82484
GFT-HS_contig_16045	12.5441	1.95645e-12	2.00807	1.88532	0.29165	1.39501	22.391	23.4328	21.6226	22.4822
GFT-HS_contig_16048	-2.84356	0.00477692	5.83587	12.0541	13.053	10.3143	4.33821	1.27122	7.23091	4.28011
GFT-HS_contig_16049	-4.52613	1.1096e-22	60.7878	50.6659	66.2158	59.2231	16.1385	12.8359	17.9331	15.6358
GFT-HS_contig_16056	-11.2775	1.14232e-18	22.9057	29.5112	32.6367	28.3512	3.10719	1.82099	3.79798	2.90872
GFT-HS_contig_16076	22.8498	8.76451e-51	2.52206	2.95986	2.56411	2.68201	86.1247	72.1055	70.9623	76.3975
GFT-HS_contig_1608	-2.95324	1.02119e-16	70.3104	62.5381	65.4974	66.1153	24.5391	27.4801	28.4835	26.8342
GFT-HS_contig_16085	-3.80492	0.00752438	5.05454	10.2821	4.28235	6.53965	2.34837	1.83504	1.73967	1.97436
GFT-HS_contig_1609	-7.53088	3.889e-216	2586.86	2102.55	2055.8	2248.4	365.7	358.186	354.985	359.624
GFT-HS_contig_16099	-4.07362	1.68235e-10	31.8367	22.0246	31.5158	28.459	6.22801	10.0374	8.65068	8.30536
GFT-HS_contig_1610	2.88772	1.08726e-77	131.252	134.222	128.18	131.218	470.13	425.592	471.797	455.84
GFT-HS_contig_16100	-2.03696	0.0048471	16.7254	19.9217	18.0194	18.2222	8.81454	11.1473	12.1145	10.6921
GFT-HS_contig_16105	-2.80272	4.38561e-10	63.9794	109.956	93.7106	89.2153	22.168	50.7856	41.4282	38.1272
GFT-HS_contig_16106	2.21615	0.00134916	6.81719	7.31482	10.8914	8.34112	22.6236	24.396	20.1115	22.377
GFT-HS_contig_16118	-4.84591	2.37463e-23	53.4631	54.5221	59.7432	55.9095	15.4175	13.0513	12.8489	13.7726
GFT-HS_contig_16119	-4.00579	0.00452533	5.89697	7.11835	10.2776	7.76432	3.13116	1.83504	1.73967	2.23529
GFT-HS_contig_1612	-3.61595	3.33987e-28	93.6491	91.9421	89.3541	91.6485	28.7517	30.1151	32.2887	30.3852
GFT-HS_contig_16120	16.3992	1.7959e-25	2.49633	2.34373	1.26897	2.03634	42.9129	40.7827	42.5296	42.0751
GFT-HS_contig_16128	2.34319	0.0043426	5.52384	7.0532	6.06522	6.21409	18.0675	18.53	16.4263	17.6746
GFT-HS_contig_1613	-6.00532	0.000102291	8.65471	10.1571	7.33252	8.71477	3.35086	1.57103	0	1.64063
GFT-HS_contig_16130	34.9769	0.00099822	0	0	0	0	5.40214	2.53277	4.80228	4.24573
GFT-HS_contig_16133	2.03052	0.00156475	10.6701	8.73896	14.3101	11.2397	31.01	24.9732	26.7227	27.5686
GFT-HS_contig_16138	5.68482	2.76469e-10	1.14962	3.23805	7.01275	3.80014	24.5696	32.5546	22.5536	26.5593
GFT-HS_contig_1614	-2.04945	0.00090344	27.5788	23.6082	20.6166	23.9345	12.8133	12.3682	16.7507	13.9774
GFT-HS_contig_16143	4.38938	1.74485e-20	10.0389	15.2254	14.1318	13.132	75.3436	73.172	60.5985	69.7047
GFT-HS_contig_16145	-3.6876	1.14413e-11	34.7755	37.9158	30.7933	34.4949	13.5509	8.79686	11.1196	11.1558
GFT-HS_contig_16146	-4.26276	1.05852e-05	9.26666	11.3103	20.2555	13.6108	3.44428	2.52317	5.2625	3.74332
GFT-HS_contig_1615	-3.20137	3.33487e-14	43.6857	49.1229	56.2923	49.7003	17.4645	19.9171	18.3575	18.5797
GFT-HS_contig_16152	-3.93583	0.00072729	8.00953	9.25529	10.4399	9.23489	3.62586	2.01312	2.54466	2.72788
GFT-HS_contig_16153	-4.16267	2.73421e-05	11.3259	14.1781	11.5148	12.3396	1.16935	2.74123	6.49691	3.46916
GFT-HS_contig_16156	2.65848	3.79589e-07	12.4285	12.7543	10.2849	11.8226	38.6749	36.5169	38.7972	37.9963
GFT-HS_contig_16161	-2.01497	0.00208867	23.7556	18.6538	20.8583	21.0893	13.8464	10.1141	13.6022	12.5209
GFT-HS_contig_16166	8.98457	4.09055e-52	15.8172	3.71259	10.7206	10.0835	94.3093	109.105	126.572	109.996
GFT-HS_contig_16170	29.2071	8.61186e-154	7.73287	6.60015	5.00297	6.44533	220.79	235.055	233.727	229.858
GFT-HS_contig_16184	2.28587	0.00014285	10.3661	10.2731	10.5389	10.3927	37.4589	21.953	26.7585	28.7235
GFT-HS_contig_1619	2.33307	4.07745e-23	59.6025	64.2545	64.4026	62.7532	185.214	165.062	178.286	176.187
GFT-HS_contig_16192	-4.23302	8.78729e-08	14.6784	16.9967	28.354	20.0097	5.45573	3.73026	7.578	5.588
GFT-HS_contig_16195	-2.91991	0.000326201	13.864	12.2727	14.9006	13.6791	3.68074	5.6085	7.36204	5.55043
GFT-HS_contig_162	9.49245	1.25571e-48	7.78892	9.85638	5.85302	7.83277	94.7176	75.9802	100.704	90.4674
GFT-HS_contig_1620	-4.39258	1.03414e-120	213.981	256.935	280.162	250.359	64.3012	67.9289	72.9543	68.3948
GFT-HS_contig_16201	2.58227	0.000236647	6.77673	6.36247	8.61215	7.25045	21.2524	26.7554	20.117	22.7083
GFT-HS_contig_16202	3.08275	0.00723976	3.30793	2.41556	2.24206	2.65518	6.48907	12.81	11.0057	10.1016
GFT-HS_contig_16205	2.20843	2.42521e-06	16.5916	17.4574	18.904	17.651	51.8333	40.1914	49.0313	47.0187
GFT-HS_contig_16215	3.03862	2.39292e-06	9.70793	4.55725	8.63608	7.63375	29.3174	23.7899	31.3244	28.1439
GFT-HS_contig_16217	-2.97847	0.000546315	8.72527	14.3033	15.7702	12.9329	4.24685	5.73199	5.4341	5.13765
GFT-HS_contig_16220	5.13839	0.00719302	1.5064	0	1.53152	1.01264	2.79954	8.20342	9.33251	6.77849
GFT-HS_contig_16223	8.89549	1.13204e-22	5.2051	4.15388	3.70433	4.35444	52.2358	44.2189	46.2204	47.5583
GFT-HS_contig_16225	-3.74129	0.00450892	7.68771	8.82171	6.07903	7.52948	2.38117	3.72133	0.881983	2.32816
GFT-HS_contig_16230	3.93856	4.22844e-11	7.95041	10.3773	6.11152	8.14642	44.8662	36.326	35.6395	38.9439
GFT-HS_contig_16236	4.23042	5.33451e-12	6.23696	7.98504	8.64675	7.62292	38.9876	39.3166	39.2248	39.1763
GFT-HS_contig_16237	-3.88031	0.00485707	5.99608	7.03693	7.62007	6.88436	1.39291	1.63264	3.09559	2.04038
GFT-HS_contig_16238	4.93054	9.84998e-07	2.10896	3.08007	4.05002	3.07969	13.5	21.6935	21.05	18.7478
GFT-HS_contig_16242	14.4322	1.65266e-67	7.31968	5.34507	5.78801	6.15092	113.359	116.039	95.7327	108.377
GFT-HS_contig_16251	-3.8985	0.00175675	7.97739	9.98632	8.1104	8.69137	4.94179	1.44808	1.37283	2.58757
GFT-HS_contig_16268	-4.94687	1.20556e-14	31.0433	35.2358	34.8583	33.7125	12.4855	6.05562	5.74091	8.09401
GFT-HS_contig_16272	4.93348	2.56931e-12	6.5218	6.12313	5.15709	5.934	35.0141	33.148	38.9076	35.6899
GFT-HS_contig_16274	2.52258	0.00524786	5.97265	3.36453	5.46502	4.93407	14.9846	16.9131	13.5674	15.155
GFT-HS_contig_16277	-4.05112	1.16239e-14	44.4251	39.6847	37.2728	40.4609	16.0312	10.8044	8.90691	11.9142
GFT-HS_contig_16278	-2.29464	0.00725984	9.11324	13.3096	15.442	12.6216	4.70452	5.51422	9.40976	6.54283
GFT-HS_contig_16291	-4.22125	0.005547	9.70793	10.2538	3.70118	7.88764	0	3.96499	2.50595	2.15698
GFT-HS_contig_16294	6.89942	1.71226e-07	2.79269	0	2.83926	1.87732	19.4625	12.1665	17.3014	16.3101
GFT-HS_contig_16296	2.48358	3.58435e-07	15.6432	14.687	12.3128	14.2143	40.7942	46.7162	40.3806	42.6303
GFT-HS_contig_16304	-2.0102	1.70306e-05	32.4651	41.0504	43.1212	38.8789	21.4088	21.6716	26.4927	23.191
GFT-HS_contig_16309	8.50865	5.71225e-10	1.48447	2.78744	1.50922	1.92704	19.3114	24.2519	18.3932	20.6521
GFT-HS_contig_1631	3.81885	7.93813e-23	17.9343	18.9427	19.4765	18.7845	82.3769	85.7896	91.6422	86.6029
GFT-HS_contig_16311	6.17275	0.00503195	1.11606	1.04783	0	0.721297	6.22232	4.86217	6.91423	5.99958
GFT-HS_contig_16313	151.006	1.01888e-14	0	0	0	0	20.8802	20.2176	15.1318	18.7432
GFT-HS_contig_16317	-3.74003	9.31433e-06	15.1122	15.8576	15.3642	15.4447	3.3041	5.80917	5.50726	4.87351
GFT-HS_contig_16319	3.00754	3.05677e-07	10.4771	7.37747	8.65457	8.83638	32.2486	28.5275	35.8346	32.2036
GFT-HS_contig_1632	-2.50723	0.000144383	21.7368	20.1545	19.354	20.4151	10.0363	8.23457	10.8735	9.71479
GFT-HS_contig_16322	-3.93816	7.63928e-09	26.5913	18.4747	26.494	23.8533	7.90686	9.26773	4.39304	7.18921
GFT-HS_contig_16323	2.00505	4.18162e-07	28.4286	28.1336	28.1215	28.2279	67.1115	64.436	72.9874	68.1783
GFT-HS_contig_16326	-3.83119	3.55524e-11	29.0251	32.117	33.7246	31.6222	8.66907	9.40844	11.4169	9.83149
GFT-HS_contig_16329	42.1132	6.58373e-61	13.4679	17.4793	21.3441	17.4304	885.953	905.126	869.948	887.009
GFT-HS_contig_1633	-3.18881	9.30317e-31	114.787	119.437	117.092	117.105	46.0692	41.1614	44.9748	44.0685
GFT-HS_contig_16330	-7.80218	0.00761587	3.84309	4.12361	5.0235	4.33007	0.510149	0.597951	0.566876	0.558325
GFT-HS_contig_16334	12.1166	2.71473e-08	0	0	2.83926	0.946419	14.2725	18.2498	12.976	15.1661
GFT-HS_contig_16346	10.4227	4.83255e-15	1.14532	2.15061	3.49324	2.26306	31.9273	21.206	35.4775	29.5369
GFT-HS_contig_1635	2.87678	0.00148691	3.76949	3.98145	4.79043	4.18046	14.0106	16.9352	13.136	14.6939
GFT-HS_contig_16354	13.0235	2.30456e-27	4.23881	1.70558	3.07821	3.00753	53.4545	44.188	48.144	48.5955
GFT-HS_contig_16358	-4.46236	3.25799e-39	95.3058	104.698	121.723	107.242	27.9132	30.1283	28.3394	28.7936
GFT-HS_contig_16359	-2.36543	0.000147243	26.6076	22.87	19.4312	22.9696	11.4915	9.38769	13.9301	11.6031
GFT-HS_contig_16360	-5.19751	9.59917e-17	44.7512	42.0156	39.8102	42.1923	5.19792	13.2005	10.5892	9.66253
GFT-HS_contig_16362	2.25436	0.000584015	9.79582	7.79747	10.6087	9.40065	27.3072	23.6574	25.946	25.6369
GFT-HS_contig_16370	2.00106	0.000142146	18.1663	11.3706	20.0083	16.5151	30.9473	51.113	37.5148	39.8584
GFT-HS_contig_16376	-4.61497	0.00636026	6.89774	4.31739	8.18155	6.46556	1.06824	2.5042	1.18703	1.58649
GFT-HS_contig_16382	-3.29386	1.04863e-09	29.6085	34.3138	33.3946	32.4389	9.02755	17.6355	8.59833	11.7538
GFT-HS_contig_16391	3.23807	0.00723976	3.54208	2.7713	1.20038	2.50459	7.67981	9.00159	13.4102	10.0305
GFT-HS_contig_16395	-2.40206	0.000172015	21.273	18.1002	22.3036	20.5589	12.3545	8.68849	9.60978	10.2176
GFT-HS_contig_164	-2.55312	9.67004e-32	203.643	191.825	180.39	191.952	86.1826	98.0877	86.7445	90.3383
GFT-HS_contig_1640	-7.71111	6.11965e-81	135.194	123.593	106.934	121.907	17.9813	18.3519	20.3885	18.9072
GFT-HS_contig_16403	-3.07396	0.00175043	12.0258	12.0972	7.8598	10.6609	3.19273	3.74223	5.32163	4.08553
GFT-HS_contig_16404	11.0766	2.31498e-05	0	0.883405	0.956612	0.613339	6.99453	7.68597	13.6015	9.42735
GFT-HS_contig_16405	3.44685	0.00693863	1.04369	2.93966	3.18326	2.38887	10.6679	10.2305	9.6988	10.199
GFT-HS_contig_16408	-4.05227	0.00803514	3.92051	6.13476	7.97176	6.00901	3.64298	1.42333	0	1.68877
GFT-HS_contig_16409	-2.51337	0.00192617	16.4273	13.0503	11.5624	13.68	4.69674	6.88138	7.82851	6.46888
GFT-HS_contig_1641	-4.36104	1.448e-19	54.3797	53.6406	43.0394	50.3533	15.6708	12.1828	13.5042	13.7859
GFT-HS_contig_16414	-4.33356	1.05852e-05	13.4094	14.4321	13.3005	13.714	4.86251	3.56213	2.7016	3.70875
GFT-HS_contig_16417	-3.13677	0.00131648	9.99113	11.0554	9.79494	10.2805	3.64724	3.4977	4.42123	3.85539
GFT-HS_contig_16418	-2.86339	0.00378388	10.3201	11.2191	8.28327	9.94081	3.02827	5.32421	3.92584	4.09277
GFT-HS_contig_16422	2.44164	1.75279e-08	21.2087	15.2815	18.8044	18.4315	48.581	58.0167	56.2748	54.2908
GFT-HS_contig_16426	-2.69959	0.000493876	14.0658	17.1188	15.8892	15.6913	9.19745	4.53913	6.99276	6.90978
GFT-HS_contig_16432	-2.59142	0.0043426	10.2292	14.6586	10.3998	11.7625	7.00377	4.69097	4.44718	5.38064
GFT-HS_contig_16436	-4.18194	0.000476923	7.78657	9.96898	9.35575	9.0371	0	3.85485	3.65451	2.50312
GFT-HS_contig_16439	7.53242	6.15544e-17	6.16221	2.16957	3.9156	4.08246	30.0615	41.947	41.3577	37.7887
GFT-HS_contig_16445	6.3697	1.69779e-09	3.25319	3.05433	2.48058	2.92936	23.4275	26.5738	19.3145	23.1053
GFT-HS_contig_16449	-2.52927	7.43498e-06	27.2064	25.5433	26.5536	26.4344	12.1346	11.8526	13.484	12.4904
GFT-HS_contig_16450	4.17463	1.03287e-98	45.0811	43.0307	41.2495	43.1204	220.62	210.31	219.551	216.827
GFT-HS_contig_1646	3.11963	9.20288e-19	30.0637	22.8089	19.1417	24.0048	92.2721	94.5927	84.0327	90.2992
GFT-HS_contig_16465	2.77118	3.62697e-05	5.85823	8.8002	8.33828	7.66557	26.129	29.35	21.7759	25.7516
GFT-HS_contig_16469	-2.75831	7.32096e-06	21.667	20.3425	27.5353	23.1816	9.15146	11.2629	9.66062	10.025
GFT-HS_contig_16472	3.9006	9.59236e-05	3.12041	3.90621	2.11496	3.04719	9.66506	19.2585	15.0357	14.6531
GFT-HS_contig_16477	6.29296	2.45356e-37	12.6404	9.58544	12.8511	11.6923	94.4164	91.6044	81.3219	89.1143
GFT-HS_contig_16482	2.40157	0.00521067	3.36044	4.73253	8.54118	5.54471	14.8322	14.64	19.0838	16.1853
GFT-HS_contig_16483	-3.25558	1.40643e-05	18.5125	19.9558	13.9416	17.47	8.28248	3.73384	7.07959	6.36531
GFT-HS_contig_16489	-7.67644	9.58286e-09	13.5071	19.783	12.6337	15.3079	4.01629	1.17689	1.67359	2.28892
GFT-HS_contig_1649	-2.0591	3.69216e-12	90.2075	93.1952	93.128	92.1769	56.3127	47.6069	57.36	53.7599
GFT-HS_contig_16493	2.07038	8.66629e-05	16.3958	15.0355	13.5679	14.9997	44.2882	38.2063	29.9214	37.4719
GFT-HS_contig_1650	-7.05451	3.52237e-73	843.303	873.01	903.212	873.175	136.856	149.992	159.286	148.711
GFT-HS_contig_16500	8.26624	0.00107329	0.323256	1.21398	0.328646	0.621961	6.30783	5.28106	9.67944	7.08944
GFT-HS_contig_16504	6.83571	5.48799e-10	3.04929	2.86289	2.21438	2.70885	22.6675	25.6199	20.6902	22.9925
GFT-HS_contig_16511	-2.29331	0.000238146	22.935	16.5086	26.815	22.0862	14.2076	11.2407	9.07781	11.5087
GFT-HS_contig_16513	6.15017	1.96202e-32	12.2935	7.93511	11.7173	10.6486	82.1045	86.1936	69.814	79.3707
GFT-HS_contig_16523	-5.88619	3.18791e-28	58.7136	57.8807	59.1951	58.5965	12.73	12.2566	10.6092	11.8653
GFT-HS_contig_16525	2.74895	0.000955332	5.12037	4.80737	4.91654	4.94809	16.917	20.7581	12.0426	16.5725
GFT-HS_contig_16530	-6.42597	0.00503195	3.35123	6.29275	5.96244	5.20214	0.778501	1.82498	0	0.867827
GFT-HS_contig_16532	31.9591	7.83851e-57	19.0487	12.1358	14.8706	15.3517	602.442	575.351	603.402	593.732
GFT-HS_contig_16537	-7.2631	4.71679e-12	14.6694	43.4368	26.3862	28.1641	4.19414	2.458	6.99077	4.54764
GFT-HS_contig_1654	5.56289	3.53128e-109	41.2685	31.3841	27.6914	33.448	238.136	214.398	220.301	224.278
GFT-HS_contig_16541	-3.51044	4.0492e-07	23.9735	22.1644	17.1171	21.085	6.63193	7.77337	6.99147	7.13226
GFT-HS_contig_16542	-4.49642	0.000297774	9.69545	8.61074	9.59071	9.29897	2.4349	2.56858	2.16452	2.38933
GFT-HS_contig_16543	4.5426	0.000462339	0	0.902851	4.88835	1.9304	11.6163	9.4262	11.9151	10.9859
GFT-HS_contig_16547	-7.9572	0.00721455	1.75243	7.4039	5.34496	4.83377	0	0.954323	0.904727	0.619684
GFT-HS_contig_16557	-3.6608	2.32955e-31	91.3745	106.378	104.046	100.599	28.3021	49.0963	21.3854	32.928
GFT-HS_contig_16565	-2.44447	2.41527e-05	24.1845	27.2474	23.495	24.9756	12.4847	10.8288	13.3181	12.2105
GFT-HS_contig_16572	4.20599	5.33451e-12	7.4903	9.78425	5.62863	7.63439	36.3135	45.401	35.3075	39.0073
GFT-HS_contig_16578	-3.29839	4.37262e-05	13.4358	17.9126	14.4795	15.276	6.24237	4.09739	6.10413	5.4813
GFT-HS_contig_16584	-4.53051	1.87194e-10	29.7305	26.7738	20.3565	25.6203	7.89313	5.94748	6.26488	6.70183
GFT-HS_contig_166	-3.70107	1.82182e-20	59.245	62.9275	62.3014	61.4913	20.1298	20.9873	18.5372	19.8848
GFT-HS_contig_16602	-3.85099	9.31433e-06	17.3094	17.3347	11.732	15.4587	3.21682	5.0273	5.95754	4.73389
GFT-HS_contig_16604	64.2978	8.12006e-24	0	0	0.935034	0.311678	35.893	33.0555	27.0643	32.0042
GFT-HS_contig_16605	-2.47011	0.00142876	13.923	15.924	17.7583	15.8684	6.82155	8.54704	7.58009	7.64956
GFT-HS_contig_16606	4.71855	1.24765e-09	4.61933	4.33696	5.63563	4.86397	20.6032	30.1866	33.3874	28.0591
GFT-HS_contig_1661	-4.08017	2.69694e-96	167.906	181.594	179.86	176.454	51.2839	48.1246	56.2978	51.9021
GFT-HS_contig_16610	9.21319	4.05856e-20	3.16345	2.97007	4.82429	3.6526	39.6834	39.0483	45.7293	41.487
GFT-HS_contig_16611	5.76756	2.35473e-12	5.46071	5.1269	3.17244	4.58668	31.8947	32.2863	33.0249	32.402
GFT-HS_contig_16616	2.44576	0.0061544	2.38286	7.45732	5.6527	5.16429	18.4515	11.2461	16.4026	15.3667
GFT-HS_contig_16618	-6.36287	5.45972e-07	20.5307	10.1451	12.0844	14.2534	2.00815	3.53066	2.23145	2.59008
GFT-HS_contig_16619	-3.05522	0.000546315	14.4496	12.182	12.5919	13.0745	5.20627	4.49646	5.48071	5.06115
GFT-HS_contig_16621	3.11728	4.89857e-16	22.5326	17.4854	19.6357	19.8846	78.1954	71.8706	74.308	74.7914
GFT-HS_contig_16625	11.7527	2.84918e-08	0	2.88549	0	0.961831	17.1348	13.3893	14.2801	14.9348
GFT-HS_contig_16627	-4.33645	9.70497e-19	54.8331	41.2981	49.9276	48.6863	12.5979	10.5004	17.1096	13.4026
GFT-HS_contig_16629	2.67037	1.21475e-06	11.9717	11.4843	9.26081	10.9056	34.8238	34.298	36.5464	35.2227
GFT-HS_contig_1663	-4.08937	2.27967e-09	48.1902	28.4872	22.9847	33.2207	8.2924	10.3676	10.4431	9.70103
GFT-HS_contig_16634	-2.97181	0.00631299	11.5833	7.61268	8.24353	9.14651	2.15267	6.30793	2.39204	3.61755
GFT-HS_contig_16637	-2.7115	0.00477692	9.70417	10.6665	10.3473	10.2393	4.39865	3.609	5.37655	4.4614
GFT-HS_contig_16638	14.9735	1.00301e-10	0.999346	0	2.03202	1.01045	11.1432	23.9454	24.7647	19.9511
GFT-HS_contig_16639	58.9414	2.80673e-05	0	0	0	0	8.85462	6.60457	6.26133	7.24017
GFT-HS_contig_1664	-3.32487	1.22757e-19	69.4821	65.2348	66.6497	67.1222	23.7098	27.363	21.4823	24.185
GFT-HS_contig_16640	-3.32033	0.00131648	12.3268	9.34766	9.64027	10.4382	3.08383	3.09822	4.89535	3.69247
GFT-HS_contig_16650	5.98606	2.03214e-17	6.05544	6.63283	5.64338	6.11055	48.2966	41.2202	44.2883	44.6017
GFT-HS_contig_16654	-2.42495	0.00233276	16.3465	12.727	15.8084	14.9607	8.52088	6.51354	6.99837	7.34426
GFT-HS_contig_16657	-5.03945	7.67736e-09	17.3654	17.4968	22.3916	19.0846	3.93563	4.613	4.81059	4.45308
GFT-HS_contig_16661	2.60789	1.04908e-05	10.4846	11.8944	6.66212	9.68037	35.7221	26.1689	29.7707	30.5539
GFT-HS_contig_16664	5.92414	1.05264e-42	15.6553	15.6782	12.4678	14.6004	111.77	98.3263	103.723	104.607
GFT-HS_contig_16668	-7.03096	0.000367891	3.35477	8.96451	8.13322	6.8175	0.719374	1.12425	1.33228	1.05863
GFT-HS_contig_16669	72.9833	2.47662e-06	0	0	0	0	8.76242	4.40166	13.9097	9.02459
GFT-HS_contig_16674	9.9687	0.000367891	0.464741	0.218166	0.944981	0.54263	6.90949	7.08636	8.87747	7.62444
GFT-HS_contig_16681	41.9601	4.07204e-176	12.4816	7.81243	8.45983	9.58463	540.277	430.484	495.104	488.622
GFT-HS_contig_16682	-4.70274	1.6734e-11	18.4711	28.9034	33.3851	26.9199	5.7212	9.68628	4.94463	6.78403
GFT-HS_contig_16690	-4.8721	4.30908e-11	26.5235	30.7614	20.6208	25.9686	6.28229	5.66427	6.98086	6.30914
GFT-HS_contig_16691	-7.20699	4.05062e-09	19.4529	16.8027	12.6575	16.3044	2.16911	0.847478	4.82061	2.6124
GFT-HS_contig_16693	3.03982	2.03946e-15	18.4236	19.3671	22.7331	20.1746	68.185	71.6883	82.108	73.9937
[truncated: 5,655 more rows]

## Sheet: Synergy (D) vs Mock (A)
Gene ID	Fold change	FDR p-value correction	Sample#A01_RPKM	Sample#A02_RPKM	Sample#A03_RPKM	Sample#A Means	Sample#D01_RPKM	Sample#D02_RPKM	Sample#D03_RPKM	Sample#D Means
GFT-HS_contig_10	-3.47045	0	7479.8	8227.54	8253.84	7987.06	2920.99	2942.04	2949.89	2937.64
GFT-HS_contig_100	-3.85641	7.63993e-26	76.2112	76.0357	75.5401	75.929	22.9753	28.31	23.851	25.0454
GFT-HS_contig_10000	72.0659	6.73709e-56	5.58099	4.87846	7.63062	6.03002	538.452	577.936	576.748	564.379
GFT-HS_contig_10001	-4.97416	1.07823e-18	42.8994	39.6691	41.8043	41.4576	10.7998	10.7049	10.1073	10.5374
GFT-HS_contig_10006	2.0297	0.00133338	8.65982	9.65491	14.8571	11.0573	28.175	26.5343	31.6805	28.7966
GFT-HS_contig_10013	-2.03198	9.0719e-08	51.8022	58.0489	58.3289	56.06	38.0046	32.7057	34.7773	35.1625
GFT-HS_contig_10015	-2.10818	0.000535983	19.9773	23.9526	24.5308	22.8202	13.9866	13.2124	14.0613	13.7534
GFT-HS_contig_10017	102.147	7.85205e-133	2.49023	1.4028	1.51905	1.80403	265.81	227.133	253.3	248.748
GFT-HS_contig_1002	2.3827	3.26227e-05	9.43121	12.6112	10.7507	10.931	33.0771	35.8424	31.4123	33.4439
GFT-HS_contig_10020	2.57397	7.11598e-06	8.61408	8.34025	12.3155	9.75662	31.5635	33.76	31.5131	32.2789
GFT-HS_contig_10022	-5.6398	2.33372e-05	10.2667	10.6718	9.69229	10.2103	4.81817	0.836088	0.953875	2.20271
GFT-HS_contig_10027	2.76405	1.10087e-07	10.2503	18.1781	19.1055	15.8446	47.7759	64.276	56.2946	56.1155
GFT-HS_contig_1003	-6.37813	0	2019.79	1939.84	1986.44	1982.02	407.108	393.308	390.199	396.872
GFT-HS_contig_10035	-10.4627	7.56342e-78	99.4094	96.5431	105.537	100.496	12.5913	11.1389	12.7082	12.1461
GFT-HS_contig_10036	-7.25933	5.00707e-44	83.5712	69.4007	64.8603	72.6107	13.8014	13.1515	11.0235	12.6588
GFT-HS_contig_10037	-2.24787	1.23798e-06	32.1249	40.0614	38.6442	36.9435	20.326	18.1733	24.2423	20.9139
GFT-HS_contig_10039	-4.98341	1.12467e-98	339.586	299.083	268.488	302.386	85.3783	73.5032	73.5441	77.4752
GFT-HS_contig_10041	-2.3958	1.81612e-08	42.4603	42.6835	42.2962	42.48	22.5434	20.0485	25.1044	22.5654
GFT-HS_contig_10042	6.64468	1.39167e-05	0.398177	2.61686	1.21445	1.40983	12.4769	12.7111	12.9481	12.712
GFT-HS_contig_10043	2.06825	8.95421e-12	37.2741	44.5182	45.6294	42.4739	107.136	110.434	119.396	112.322
GFT-HS_contig_10045	-3.74657	1.89473e-07	25.9369	21.6457	13.673	20.4186	7.76807	6.57139	6.24763	6.86236
GFT-HS_contig_10047	-7.80803	1.85405e-14	31.1398	20.3668	20.9874	24.1647	3.53666	4.78694	3.18577	3.83646
GFT-HS_contig_10053	-2.43904	0.00186188	11.0797	15.9504	17.2722	14.7674	3.73314	6.73717	12.4902	7.65352
GFT-HS_contig_10058	2.2062	3.31127e-10	29.9953	27.6844	32.0461	29.9086	83.2501	86.3652	83.6532	84.4228
GFT-HS_contig_10061	2.43975	0.00186188	6.05544	8.1489	5.13034	6.4449	20.607	20.2515	19.9539	20.2708
GFT-HS_contig_10062	3.93514	3.94172e-98	44.1453	45.9773	47.9704	46.031	233.77	228.629	232.708	231.702
GFT-HS_contig_10063	-3.80139	0.00614866	12.6795	4.90182	5.30803	7.62978	3.76957	1.70073	1.94032	2.4702
GFT-HS_contig_10065	-3.56574	9.77081e-25	79.9101	77.9675	79.6496	79.1757	25.0768	29.4758	30.2316	28.2614
GFT-HS_contig_10067	3.13555	1.19639e-07	8.21929	7.12325	9.42767	8.25674	34.9367	34.12	30.9769	33.3445
GFT-HS_contig_10068	-5.1766	2.49924e-09	17.6909	18.455	21.6973	19.281	4.25764	6.4031	3.28732	4.64935
GFT-HS_contig_10069	39.2115	6.37731e-33	0	1.87651	0.677339	0.851285	47.1401	50.8921	45.0628	47.6983
GFT-HS_contig_10070	2.43008	1.48973e-06	15.6518	12.6155	11.7094	13.3255	41.3433	41.4136	41.8701	41.5423
GFT-HS_contig_10076	-2.54628	0.00577481	6.83699	11.671	15.7977	11.4352	5.02609	7.08635	4.8508	5.65442
GFT-HS_contig_10084	4.70303	3.12574e-09	6.88738	1.29327	5.60178	4.59415	32.0243	23.5573	28.6678	28.0832
GFT-HS_contig_10087	2.36222	0.000832887	6.56787	7.89297	7.74576	7.4022	18.3232	24.2616	24.9458	22.5102
GFT-HS_contig_1009	-4.3484	2.11278e-08	19.9936	19.8544	19.6755	19.8412	5.82971	4.67592	6.66833	5.72466
GFT-HS_contig_10090	3.12956	7.30326e-07	8.38902	6.75104	7.71663	7.6189	27.0542	33.7035	31.4368	30.7315
GFT-HS_contig_10094	3.12017	4.36487e-12	16.1753	16.4178	10.667	14.42	56.3414	68.5335	48.3347	57.7365
GFT-HS_contig_10098	-18.8894	1.76983e-22	29.6841	26.2376	27.3243	27.7487	1.48673	1.67693	2.0871	1.75025
GFT-HS_contig_10100	-2.44946	0.000220695	18.4599	15.2307	22.18	18.6235	9.98935	8.71622	10.1867	9.63075
GFT-HS_contig_10108	2.06166	2.06153e-10	35.0949	38.2928	40.116	37.8345	96.0678	97.3275	105.857	99.7508
GFT-HS_contig_10116	-3.92687	9.73201e-12	30.2174	30.6398	33.1789	31.3454	17.1046	6.89029	6.28879	10.0946
GFT-HS_contig_10121	-3.30646	0.00152676	10.523	8.68938	8.63608	9.28281	3.58828	2.60186	4.28769	3.49261
GFT-HS_contig_10122	12.2324	2.48972e-105	10.425	12.5842	11.1035	11.3709	166.093	178.852	192.426	179.124
GFT-HS_contig_10123	-6.72758	2.0295e-37	73.6241	72.8522	69.8823	72.1196	12.043	16.3701	12.3184	13.5772
GFT-HS_contig_10124	-6.43327	3.27529e-47	87.2096	88.6841	81.2943	85.7293	16.0276	19.3694	15.3214	16.9061
GFT-HS_contig_1013	-2.15093	1.25873e-08	60.9951	49.1409	58.2411	56.1257	31.452	34.536	33.7726	33.2535
GFT-HS_contig_10130	4.11884	0.000153008	2.4917	2.9774	2.53325	2.66745	13.509	16.2703	13.5535	14.4443
GFT-HS_contig_10132	4.12775	3.4492e-06	4.74844	3.56654	2.89657	3.73719	20.159	21.6552	18.5295	20.1145
GFT-HS_contig_10135	-11.4856	3.4334e-24	40.6443	27.257	35.4188	34.44	2.93454	4.41327	3.77626	3.70802
GFT-HS_contig_1014	-9.05506	3.6151e-63	860.1	793.715	806.53	820.115	114.598	113.887	118.373	115.619
GFT-HS_contig_10146	4.64734	1.28984e-61	33.9778	22.113	26.6933	27.5947	168.212	170.362	154.184	164.253
GFT-HS_contig_10147	3.80982	3.64352e-17	12.701	15.5937	13.906	14.0669	76.0417	66.8336	63.5409	68.8054
GFT-HS_contig_10148	9.76686	7.00996e-09	1.29029	0	2.62362	1.30464	13.0424	19.1242	20.14	17.4355
GFT-HS_contig_10151	8.03043	2.22606e-59	12.5135	11.7486	11.5295	11.9306	125.302	135.09	109.36	123.251
GFT-HS_contig_10153	4.16346	3.4492e-06	2.95349	3.41286	4.6196	3.66198	19.52	19.1679	20.9817	19.8899
GFT-HS_contig_10154	-3.27068	4.41942e-10	29.2835	31.6909	38.1806	33.0516	12.4274	13.5076	12.5029	12.8126
GFT-HS_contig_10158	2.47963	2.72533e-32	76.0729	74.7264	80.2374	77.0123	251.348	238.227	242.583	244.053
GFT-HS_contig_10159	-12.1944	9.98429e-30	45.3298	37.487	44.1753	42.3307	3.79852	4.55225	4.58256	4.31111
GFT-HS_contig_1016	-16.339	3.04404e-55	382.187	401.332	406.303	396.607	32.47	35.4705	24.6753	30.8719
GFT-HS_contig_10160	2.85816	0.000441148	4.34199	3.4942	6.93689	4.92436	16.3017	19.8015	18.557	18.2201
GFT-HS_contig_10166	-3.3329	1.49766e-05	13.0746	18.413	19.9389	17.1422	8.07636	6.62515	4.72406	6.47519
GFT-HS_contig_10167	-5.22245	0.000174026	7.6061	10.3871	9.31466	9.10263	1.57261	2.75923	2.02368	2.11851
GFT-HS_contig_10173	2.28092	1.21623e-06	14.8725	18.3729	14.59	15.9451	49.3196	44.0273	46.4965	46.6145
GFT-HS_contig_10183	-3.83162	3.15509e-27	80.53	76.1096	84.5928	80.4108	33.2632	20.742	26.1001	26.7018
GFT-HS_contig_10185	-89.1848	6.91188e-14	15.2356	13.7934	12.908	13.979	0	0.20679	0	0.0689301
GFT-HS_contig_10186	-4.88316	5.22103e-18	47.1805	41.9996	34.4653	41.2152	11.6577	10.3598	10.001	10.6728
GFT-HS_contig_1019	2.86674	2.79322e-81	152.186	130.016	133.242	138.481	511.133	502.627	508.071	507.277
GFT-HS_contig_10192	-2.87848	3.75309e-32	267.161	204.188	210.259	227.202	108.242	105.727	88.552	100.841
GFT-HS_contig_10197	-3.15403	6.74679e-07	21.5184	23.3457	21.8772	22.2471	7.49198	8.99563	10.2629	8.91684
GFT-HS_contig_10198	-3.63234	5.37402e-06	15.5062	16.2381	16.9774	16.2406	6.48049	4.9297	5.43025	5.61348
GFT-HS_contig_10200	-2.66412	2.02218e-06	19.9812	33.8492	27.8219	27.2175	12.733	14.8572	11.3002	12.9634
GFT-HS_contig_10202	2.08478	1.01349e-07	26.7911	25.3639	25.9842	26.0464	68.0981	74.893	65.4681	69.4864
GFT-HS_contig_10203	-2.60406	0.000909055	19.5886	11.2391	12.1704	14.3327	8.80013	4.96297	7.07768	6.94693
GFT-HS_contig_10204	-3.15716	1.69354e-06	20.6401	18.3585	24.2976	21.0987	9.33353	6.81196	9.18465	8.44338
GFT-HS_contig_10208	8.37536	9.485e-10	2.37054	1.97834	1.33893	1.89594	24.7603	22.2222	16.7877	21.2567
GFT-HS_contig_10213	18.0344	2.54756e-76	9.95207	1.69886	5.51891	5.72328	137.177	122.749	142.395	134.107
GFT-HS_contig_10214	-42.6421	1.35573e-13	15.2238	13.0503	13.4588	13.911	0	0	0.860965	0.286988
GFT-HS_contig_10217	35.5489	5.47406e-16	1.26888	0	0	0.42296	21.804	23.1468	26.4077	23.7862
GFT-HS_contig_10218	-3.97741	2.1095e-07	17.7202	19.9644	20.5893	19.4246	3.58234	6.92679	7.90263	6.13725
GFT-HS_contig_10220	-14.0771	1.72437e-64	69.6484	82.7603	82.9801	78.4629	7.70011	6.20371	7.07768	6.99384
GFT-HS_contig_10224	4.83246	1.02376e-05	2.66428	3.05728	1.8058	2.50912	18.253	15.863	13.8621	15.9927
GFT-HS_contig_10227	-7.69143	7.95058e-07	15.349	8.86816	9.60305	11.2734	2.38691	1.34613	1.53578	1.75627
GFT-HS_contig_10229	-3.42868	6.13357e-07	27.5	18.5896	17.8935	21.3277	3.33566	8.77892	11.4465	7.85369
GFT-HS_contig_1023	-27.2941	3.6868e-211	726.901	645.99	586.121	653.004	38.0046	25.72	27.7132	30.4793
GFT-HS_contig_10230	4.06305	6.70862e-20	9.83279	15.6939	18.9938	14.8402	65.5977	88.5635	78.0184	77.3932
GFT-HS_contig_10241	3.83319	3.2774e-08	4.49155	7.02832	6.84967	6.12318	28.3756	28.5918	34.0803	30.3492
GFT-HS_contig_10247	-4.69853	9.35755e-09	24.917	23.3939	14.9692	21.0934	3.43449	9.03904	4.41962	5.63105
GFT-HS_contig_10254	-17.6465	2.54195e-49	96.079	68.8668	72.473	79.1396	10.4427	2.35573	4.03141	5.60995
GFT-HS_contig_10256	-2.63454	1.67952e-10	46.235	48.5873	45.6865	46.8362	22.9574	21.2703	23.6338	22.6205
GFT-HS_contig_1026	5.66479	1.8323e-49	19.2696	22.0246	15.6159	18.97	141.426	133.728	138.401	137.852
GFT-HS_contig_10267	-44.5342	0.000720919	2.02516	9.50684	2.05893	4.53031	0	0	0	0
GFT-HS_contig_10270	-5.21177	4.43567e-08	15.5623	16.8027	16.6129	16.326	4.71915	0.887147	6.07276	3.89302
GFT-HS_contig_10277	3.47565	0.00208901	2.76325	2.59434	2.34111	2.56623	11.1724	12.6018	11.3819	11.7187
GFT-HS_contig_10278	6.22006	1.26186e-30	10.0635	9.75309	11.2214	10.346	86.9561	81.4254	80.2288	82.8701
GFT-HS_contig_10279	-3.00548	0.000667375	11.162	13.7841	10.5303	11.8255	5.28557	3.89808	5.62444	4.93603
GFT-HS_contig_10282	-4.73438	0.00784237	5.98629	4.83975	4.22647	5.0175	0.336166	1.89586	1.51406	1.2487
GFT-HS_contig_1029	24.8675	1.57539e-126	9.49896	10.4829	11.3516	10.4445	353.575	334.779	316.045	334.8
GFT-HS_contig_10291	2.96265	0.000351246	4.3183	4.35465	5.36593	4.67963	15.8432	19.3288	18.7233	17.9651
GFT-HS_contig_10295	-5.06848	1.71995e-22	52.9269	49.6915	46.9765	49.865	13.587	9.57826	14.2059	12.4571
GFT-HS_contig_10296	-9.07709	3.48061e-42	69.2667	64.5508	66.7702	66.8626	6.74221	11.1146	10.0109	9.28924
GFT-HS_contig_10297	-4.33639	0.00304594	7.07052	9.12767	4.04348	6.74722	1.34005	2.01531	2.29922	1.88486
GFT-HS_contig_10298	2.62787	0.00577481	3.34207	5.09889	3.82253	4.08783	13.5128	19.0518	9.23773	13.9341
GFT-HS_contig_103	-2.01269	1.28447e-05	50.4518	47.3678	54.4335	50.751	19.7744	25.8258	50.8926	32.1643
GFT-HS_contig_1030	-3.07077	3.39931e-05	15.6708	16.9321	16.5552	16.386	7.52186	7.18657	5.46601	6.72481
GFT-HS_contig_10301	-4.41005	3.95265e-06	17.4743	13.6717	11.8438	14.3299	3.92514	4.42728	3.78825	4.04689
GFT-HS_contig_10302	-4.92128	1.31539e-12	31.102	23.2789	29.1882	27.8564	7.91448	8.92699	4.5265	7.12266
GFT-HS_contig_10303	2.51574	0.000433613	8.84837	5.64909	6.11722	6.87156	22.5389	22.1941	22.0981	22.277
GFT-HS_contig_10304	-9.4088	1.51733e-57	84.226	90.5616	75.3263	83.3713	14.4837	9.56293	9.54638	11.1977
GFT-HS_contig_10307	-4.71938	1.92423e-14	32.7643	36.2827	31.6023	33.5498	7.64269	10.5361	8.74211	8.97363
GFT-HS_contig_10310	-4.89788	1.43449e-29	55.8206	74.0553	60.4525	63.4428	15.9459	9.68468	23.6765	16.4357
GFT-HS_contig_10315	3.80577	5.99893e-107	71.8546	65.5011	70.5044	69.2867	362.733	338.646	309.736	337.038
GFT-HS_contig_10316	2.60476	9.19722e-14	25.8953	26.7436	26.3271	26.322	94.2304	86.6925	82.3703	87.7644
GFT-HS_contig_10317	-6.75427	5.00157e-05	8.23703	7.73351	9.42117	8.46391	3.12227	0	1.33928	1.48718
GFT-HS_contig_10318	26.2074	2.65476e-19	1.21995	0.381791	0.826858	0.809532	32.4724	36.6267	22.2156	30.4382
GFT-HS_contig_10319	-2.79744	0.0016228	13.219	15.7205	7.61568	12.1851	6.68093	4.019	5.7315	5.47714
GFT-HS_contig_10321	-2.72762	3.26698e-07	30.6937	24.5482	30.0497	28.4305	13.5018	13.609	12.5688	13.2265
GFT-HS_contig_10322	-2.78191	1.56424e-06	27.8	22.7544	22.4659	24.3401	12.9694	7.31431	12.9807	11.0881
GFT-HS_contig_10325	-4.01237	1.2879e-08	24.0309	22.5619	18.2566	21.6165	6.67324	7.82804	5.83939	6.78022
GFT-HS_contig_10326	-2.57187	0.000576995	15.1228	16.2462	17.149	16.1726	8.81896	8.78668	6.24169	7.94911
GFT-HS_contig_10330	3.07448	4.13788e-05	4.19862	4.59896	8.53727	5.77828	26.1713	26.3282	16.3839	22.9611
GFT-HS_contig_10335	-2.57809	1.74541e-19	105.07	97.1746	90.3467	97.5303	40.6855	48.2744	55.7552	48.2384
GFT-HS_contig_10338	4.32975	1.50884e-16	9.84583	10.8753	9.42117	10.0474	62.055	50.1843	55.7475	55.9956
GFT-HS_contig_10347	-7.91569	3.99727e-06	9.97333	8.81287	8.6485	9.1449	1.33426	0.836088	1.90775	1.35937
GFT-HS_contig_10350	2.80354	1.30678e-09	11.253	15.0553	15.5878	13.9654	51.1856	49.3946	50.1324	50.2375
GFT-HS_contig_10353	5.39057	3.14373e-71	74.2279	65.8564	61.789	67.2911	488.788	459.844	442.761	463.797
GFT-HS_contig_10354	-3.52518	0.00152676	8.73714	11.0041	8.44951	9.39691	4.30808	3.40145	2.21751	3.30901
GFT-HS_contig_1036	-21.0223	5.28221e-76	892.869	807.322	785.42	828.537	48.7531	50.0769	51.9575	50.2625
GFT-HS_contig_10362	2.58682	0.000814031	6.42822	3.44873	7.46904	5.782	25.0625	12.5639	20.3064	19.3109
GFT-HS_contig_10365	2.45515	4.33528e-06	9.70793	13.6717	16.0384	13.1394	27.5986	48.4234	48.1423	41.3881
GFT-HS_contig_10369	-2.52213	0.000188743	21.7345	18.0331	17.9859	19.2512	8.68558	9.79674	10.5194	9.66725
GFT-HS_contig_10371	-3.80478	0.00113792	7.95663	8.9643	8.35894	8.42663	3.48513	3.32622	1.37993	2.73043
GFT-HS_contig_10374	-2.65164	5.24154e-11	43.8455	45.1558	55.2658	48.089	22.1596	23.2092	23.8601	23.0763
GFT-HS_contig_10376	16.7739	1.25822e-56	18.7519	18.9599	14.1762	17.296	361.594	372.221	384.007	372.607
GFT-HS_contig_10377	5.67227	9.04809e-25	12.2795	8.36775	8.45709	9.70145	78.2771	68.1942	66.2084	70.8932
GFT-HS_contig_10384	-3.8571	4.23833e-10	26.9769	26.3687	28.1781	27.1746	9.52527	9.47987	7.69094	8.89869
GFT-HS_contig_10385	5.60807	7.77709e-09	2.79908	2.62798	4.26863	3.2319	19.8053	22.339	29.127	23.7571
GFT-HS_contig_10386	-2.35772	3.09888e-21	140.616	120.378	123.218	128.071	68.8213	73.3576	65.7364	69.3051
GFT-HS_contig_10392	4.55882	0.000440755	1.6463	1.54566	2.51062	1.90086	11.6486	7.97716	14.9898	11.5385
GFT-HS_contig_10394	-11.0485	6.10404e-52	62.4506	66.8417	63.2803	64.1909	7.36464	6.40811	8.1232	7.29865
GFT-HS_contig_10397	2.71532	6.7235e-07	8.22293	12.0902	11.5148	10.6093	40.1475	36.793	34.1057	37.0154
GFT-HS_contig_10406	2.88741	0.00647548	4.05929	3.49355	2.4074	3.32008	10.9417	14.6556	11.8802	12.4925
GFT-HS_contig_10408	-3.29988	0.00152676	7.73003	10.3056	9.74506	9.26024	3.90678	3.349	3.21752	3.4911
GFT-HS_contig_1041	3.28674	6.53124e-70	65.3896	56.1433	50.1689	57.2339	238.831	246.936	235.877	240.548
GFT-HS_contig_10411	8.4272	7.55743e-10	1.1368	3.20193	1.15576	1.8315	19.5345	23.3296	19.2229	20.6957
GFT-HS_contig_10414	-3.51614	0.000253558	10.9037	10.2372	11.5894	10.9101	2.00392	5.08564	4.51274	3.86743
GFT-HS_contig_10416	-9.71622	9.66906e-115	271.112	249.826	260.32	260.419	41.0601	32.7834	28.4967	34.1134
GFT-HS_contig_10417	-2.47292	1.03995e-19	117.957	104.15	98.8711	106.993	57.1862	50.1683	58.1979	55.1841
GFT-HS_contig_1042	3.05791	3.65012e-11	20.6447	12.1142	9.18266	13.9805	56.0822	51.4882	57.0635	54.878
GFT-HS_contig_10424	3.03712	4.97548e-21	31.9884	23.9816	28.6386	28.2029	119.202	111.317	98.4323	109.65
GFT-HS_contig_10425	-4.66314	3.03598e-09	21.3934	24.2209	17.2722	20.9622	6.36017	6.45646	4.09224	5.63629
GFT-HS_contig_10427	-3.56697	5.00487e-06	16.6921	19.1195	14.5946	16.8021	7.76135	6.08993	3.90818	5.91982
GFT-HS_contig_10428	3.8472	2.38451e-18	13.9294	14.2945	14.8204	14.3481	70.0724	67.9569	74.5811	70.8701
GFT-HS_contig_10434	-3.00326	1.83577e-10	37.7309	44.1962	30.688	37.5384	17.798	13.9296	15.8919	15.8732
GFT-HS_contig_10439	-3.9042	0.000104305	10.0599	13.812	10.9975	11.6231	3.17086	3.57652	4.36178	3.70305
GFT-HS_contig_10441	3.11862	3.85753e-13	14.0853	16.7044	15.8276	15.5391	60.6969	59.5872	66.2139	62.166
GFT-HS_contig_10443	6.98402	2.22491e-34	78.4662	70.3569	69.8668	72.8966	667.632	654.387	630.743	650.92
GFT-HS_contig_10445	2.66643	0.00677289	3.4992	4.28517	3.8669	3.88376	12.6102	12.4889	15.2378	13.4456
GFT-HS_contig_10449	-2.9956	0.000353345	11.9687	15.17	12.4725	13.2037	4.83921	4.77601	7.00566	5.54029
GFT-HS_contig_10452	39.7955	4.34169e-21	1.06736	0.501059	0	0.522808	29.6697	32.8569	32.6265	31.7177
GFT-HS_contig_10455	2.86201	2.71872e-06	8.18247	8.43545	9.2976	8.63851	30.1644	29.8162	35.4775	31.8194
GFT-HS_contig_10457	2.80642	3.64094e-09	17.6052	10.4155	12.2594	13.4267	48.9984	50.5925	45.4858	48.3589
GFT-HS_contig_10459	-2.09011	0.00431036	19.3064	17.4789	14.3707	17.052	12.1969	9.43356	9.41723	10.3492
GFT-HS_contig_1046	-2.77043	2.51824e-36	175.183	166.7	176.176	172.686	81.4694	80	77.0864	79.5186
GFT-HS_contig_10460	2.16879	0.00104662	8.93728	9.29808	9.0863	9.10722	26.3691	25.887	23.8785	25.3782
GFT-HS_contig_10466	-2.55131	1.30936e-08	38.4434	39.6481	38.1961	38.7625	16.78	19.5907	21.593	19.3212
GFT-HS_contig_10469	3.38763	2.05715e-09	8.06062	8.51387	10.5852	9.05324	41.2479	36.5689	40.6285	39.4817
GFT-HS_contig_10470	-2.94792	0.00213649	11.2925	9.32991	11.94	10.8541	5.02238	4.11993	4.70033	4.61421
GFT-HS_contig_10472	-15.686	4.49364e-11	10.5448	15.9265	17.7124	14.7279	0.463425	1.56813	1.1927	1.07475
GFT-HS_contig_10477	-2.87306	1.46398e-20	92.2043	82.8312	84.3001	86.4452	39.56	40.0833	35.3761	38.3398
GFT-HS_contig_10479	5.76229	7.34361e-76	64.3789	57.5652	54.2839	58.7427	446.742	429.913	422.024	432.893
GFT-HS_contig_10486	3.0849	3.51534e-05	5.52384	5.39362	5.39131	5.43626	23.0042	23.6799	18.3938	21.6926
GFT-HS_contig_10487	-11.0169	8.79011e-11	15.9895	14.3866	14.9015	15.0925	3.36715	1.51917	0	1.62877
GFT-HS_contig_1049	-4.79661	1.37998e-106	264.746	243.707	235.968	248.14	67.637	63.0221	67.2754	65.9782
GFT-HS_contig_10491	-2.192	2.41546e-12	86.2512	86.9772	70.5649	81.2644	46.0868	47.0162	48.7291	47.2774
GFT-HS_contig_10492	-2.12204	1.73794e-07	42.7579	48.2746	51.7248	47.5857	28.4485	28.3856	28.8644	28.5662
GFT-HS_contig_10497	3.01872	1.33371e-08	9.57576	10.3585	11.0053	10.3132	35.3503	42.4834	42.2406	40.0248
GFT-HS_contig_1050	3.26853	3.8275e-23	29.3878	26.2899	22.8312	26.1696	107.612	115.689	105.302	109.534
GFT-HS_contig_10503	4.31888	3.82378e-05	3.04189	2.51995	2.9107	2.82418	15.5547	15.5046	16.9906	16.0166
GFT-HS_contig_10507	6.13073	7.41478e-08	2.89172	1.35748	2.93994	2.39638	23.3838	18.9573	15.9859	19.4423
GFT-HS_contig_10508	2.5637	0.00113961	5.3515	7.89543	3.88623	5.71106	17.7735	20.0473	18.8939	18.9049
GFT-HS_contig_10512	4.7215	0.00866338	0.986451	0	3.0087	1.33172	9.97111	7.87271	7.69869	8.51417
GFT-HS_contig_10513	8.10819	1.08781e-19	5.42439	3.8196	3.44677	4.23025	47.2909	40.199	46.7441	44.7447
GFT-HS_contig_1052	-2.96406	5.34228e-13	46.7694	53.0785	50.4231	50.0903	26.7544	19.3368	18.3841	21.4918
GFT-HS_contig_10522	-3.84521	2.4494e-05	13.1636	14.5772	13.3831	13.7079	3.75292	3.4634	6.14649	4.45427
GFT-HS_contig_10529	45.8075	9.88548e-127	10.851	6.94613	8.02319	8.60676	513.512	501.604	513.246	509.454
GFT-HS_contig_10530	-3.14388	2.84672e-06	21.684	19.3144	19.2192	20.0725	8.99213	5.07125	10.1249	8.06278
GFT-HS_contig_10531	17.2878	5.93581e-86	5.41607	8.80095	7.20065	7.13923	148.656	162.687	167.994	159.779
GFT-HS_contig_10533	-6.82483	2.51915e-06	20.2993	15.3697	7.3231	14.3307	4.63326	2.23971	0.851747	2.57491
GFT-HS_contig_10535	-2.31881	0.00584607	13.7579	13.504	9.53677	12.2662	5.68904	7.84281	6.50742	6.67976
GFT-HS_contig_10546	2.31985	6.11517e-05	8.99411	12.5995	11.4664	11.02	31.6031	32.8791	33.9828	32.8217
GFT-HS_contig_10559	12.8369	1.48496e-05	0.698173	0	0.709815	0.469329	11.9972	10.348	5.44885	9.26469
GFT-HS_contig_10560	75.3509	8.21987e-155	3.01918	2.42968	2.19252	2.54712	257.224	272.428	235.069	254.907
GFT-HS_contig_10567	-3.84786	1.72613e-09	26.4634	41.4096	70.2512	46.0414	10.4026	23.4667	11.474	15.1144
GFT-HS_contig_10569	-5.81162	7.32604e-23	48.6616	42.8015	45.3069	45.59	8.80197	9.92802	10.9935	9.90784
GFT-HS_contig_1057	2.93728	0.00186188	3.23123	3.8764	3.83262	3.64675	12.9739	14.9406	13.8932	13.9359
GFT-HS_contig_10574	2.33666	5.1705e-05	11.5757	10.3405	11.6544	11.1902	30.8991	33.6989	36.1074	33.5684
GFT-HS_contig_10576	12.8307	1.98014e-42	2.81713	4.76087	4.43937	4.00579	70.4775	65.3616	65.7752	67.2048
GFT-HS_contig_10577	3.42415	2.16158e-07	4.19383	7.21868	8.88282	6.76511	32.1469	33.4703	24.0932	29.9035
GFT-HS_contig_1059	2.02585	5.21317e-29	121.538	124.663	121.411	122.537	323.926	321.901	305.582	317.136
GFT-HS_contig_10590	-3.08873	0.00186188	11.7423	9.14801	9.14408	10.0115	4.54565	3.70297	3.89966	4.04943
GFT-HS_contig_10592	-2.77211	0.0031172	11.1081	13.4965	7.30745	10.6373	2.64192	6.70478	5.09956	4.81542
GFT-HS_contig_10593	2.75556	3.45776e-05	4.09616	9.28289	8.90334	7.42747	22.8437	25.7662	30.4984	26.3695
GFT-HS_contig_10594	-4.07097	3.79652e-06	18.8059	14.5856	12.4692	15.2869	3.30593	6.52551	4.25418	4.69521
GFT-HS_contig_10596	4.25691	1.14169e-33	24.7402	22.6876	19.8882	22.4387	123.584	119.059	124.606	122.416
GFT-HS_contig_10598	-13.4308	9.23487e-05	5.18305	8.51588	3.9521	5.88368	1.30976	0	0	0.436588
GFT-HS_contig_106	2.77121	3.523e-10	14.9831	17.1179	15.9671	16.0227	56.3833	59.4802	54.9452	56.9362
GFT-HS_contig_1060	-2.34051	5.79766e-16	98.254	96.495	87.3828	94.0439	55.6022	50.3374	47.779	51.2395
GFT-HS_contig_10602	-4.6143	2.77873e-40	97.129	98.84	115.313	103.761	29.1369	25.72	30.9736	28.6101
GFT-HS_contig_10604	3.69997	2.4425e-16	11.3201	14.2699	15.8548	13.8149	64.8935	64.3506	67.6501	65.6314
GFT-HS_contig_10615	-2.442	4.55395e-06	29.4038	26.6321	31.3009	29.1123	16.7839	13.804	14.8487	15.1455
[truncated: 7,930 more rows]
