# Supplementary material for: Transcriptome analysis identified the mechanism of synergy between sethoxydim herbicide and a mycoherbicide on green foxtail
Source: Sci Rep. 2020 Dec 10;10:21690. doi: 10.1038/s41598-020-78290-6 (PMC7730142; doi:10.1038/s41598-020-78290-6)
Supplement: Supplementary file 8 — Supplementary Information 8. [file 41598_2020_78290_MOESM8_ESM.xlsx]

## Sheet: Herbicide (B) vs Mock (A)
Gene ID	Fold change	FDR p-value correction	Sample#A01_RPKM	Sample#A02_RPKM	Sample#A03_RPKM	Sample#A Means	Sample#B01_RPKM	Sample#B02_RPKM	Sample#B03_RPKM	Sample#B Means
GFT-HR_contig_10697	3.77028	9.56412e-09	10.9311	9.16467	10.227	10.1076	34.7885	35.7201	44.4722	38.3269
GFT-HR_contig_11036	2.84844	1.78562e-21	42.4535	42.1846	38.0027	40.8803	111.933	125.882	111.049	116.288
GFT-HR_contig_11419	49.2631	0.00537262	0	0	0	0	4.81662	3.52374	8.87283	5.73773
GFT-HR_contig_11717	2.00151	2.18569e-46	222.309	235.974	248.459	235.581	489.806	455.699	464.997	470.167
GFT-HR_contig_11896	-7.14814	0.00254821	9.44828	9.29914	10.2489	9.66544	1.37618	0.671188	1.69006	1.24581
GFT-HR_contig_1211	122.337	9.01289e-11	0	0	0	0	16.4837	16.7779	9.97499	14.4122
GFT-HR_contig_132	131.178	4.5719e-10	0	0	0	0	0	0	46.6827	15.5609
GFT-HR_contig_13436	2.52886	1.09966e-41	101.052	101.72	97.533	100.102	252.712	240.471	264.446	252.543
GFT-HR_contig_13750	2.71308	0.00952728	8.0047	5.03339	8.58125	7.20645	21.788	22.8877	14.4079	19.6946
GFT-HR_contig_13780	45.7122	0.00565071	0	0	0	0	4.97344	4.85128	6.10781	5.31084
GFT-HR_contig_13972	4.37051	1.74778e-07	6.42659	6.58544	5.01053	6.00752	22.7254	25.6673	31.3361	26.5763
GFT-HR_contig_14248	3.53282	0.000102291	7.80092	3.81519	7.0957	6.23727	21.2333	22.8361	22.7332	22.2676
GFT-HR_contig_14934	3.25791	0.0014061	4.41782	8.33383	4.30547	5.68571	18.4998	22.5568	15.1462	18.7343
GFT-HR_contig_15031	7.65461	2.50945e-09	1.27166	2.13234	4.9573	2.7871	23.4306	21.8163	20.9271	22.058
GFT-HR_contig_15872	-62.5922	5.39775e-24	31.9187	32.8429	31.6726	32.1447	0	1.18526	0	0.395086
GFT-HR_contig_16354	10.9305	1.8118e-10	1.84858	2.58309	0.960835	1.7975	15.482	23.156	23.6609	20.7663
GFT-HR_contig_1647	3.49562	2.47238e-05	7.18958	7.78589	5.6054	6.86029	26.9706	23.2491	22.3896	24.2031
GFT-HR_contig_17056	325.931	5.30793e-31	0	0	0	0	45.5663	34.57	35.6482	38.5948
GFT-HR_contig_180	77.0612	5.44888e-06	0	0	0	0	11.9697	7.78378	7.34988	9.03444
GFT-HR_contig_18460	-54.7001	0.00170662	18.2156	0	0.968312	6.39465	0	0	0	0
GFT-HR_contig_18469	5.58546	0.000306939	0	4.5745	2.12698	2.23383	9.13923	16.7152	13.0944	12.9829
GFT-HR_contig_20	2.06039	4.14992e-05	683.247	693.151	623.657	666.685	681.45	2757.12	614.666	1351.08
GFT-HR_contig_21344	5.97474	0.00592565	2.67102	0	2.08248	1.5845	6.71102	8.72825	14.6519	10.0304
GFT-HR_contig_21349	2.64343	1.54174e-29	61.9782	73.2676	58.4691	64.5716	170.256	169.112	171.691	170.353
GFT-HR_contig_23124	3.31603	3.97905e-20	19.1679	26.5512	31.838	25.8524	90.736	86.4649	80.0022	85.7344
GFT-HR_contig_23809	6.18112	5.77394e-91	35.9494	29.2269	30.5762	31.9175	193.421	201.13	197.201	197.25
GFT-HR_contig_2392	4.00452	6.26285e-16	19.2658	11.787	15.4267	15.4932	63.6689	62.9559	59.982	62.2023
GFT-HR_contig_2436	3.79698	3.25991e-06	2.67102	6.71821	10.4124	6.60054	27.9626	25.0937	22.8936	25.3166
GFT-HR_contig_24699	-132.167	4.5719e-10	46.8306	0	0	15.6102	0	0	0	0
GFT-HR_contig_25026	-98.5056	2.64832e-07	34.8205	0	0	11.6068	0	0	0	0
GFT-HR_contig_2669	4.05563	4.66728e-86	98.4854	87.5448	80.4851	88.8384	364.711	337.336	376.705	359.584
GFT-HR_contig_26696	2.71219	7.44968e-05	11.4507	8.40027	17.8552	12.5687	40.7577	30.4021	31.4064	34.1887
GFT-HR_contig_2852	75.2855	3.44314e-05	0	0	0	0	0	0.553623	26.0219	8.85852
GFT-HR_contig_28826	-89.9701	1.3201e-06	31.7743	0	0	10.5914	0	0	0	0
GFT-HR_contig_29044	-77.0177	2.07461e-05	5.91088	7.43357	13.8253	9.0566	0	0	0	0
GFT-HR_contig_3357	13.4402	6.72758e-17	2.65299	1.25116	2.45624	2.12013	28.7458	23.1633	37.7468	29.8853
GFT-HR_contig_5325	25.2805	0.000623892	0.673391	0	0	0.224464	0.281986	1.65036	23.7794	8.57059
GFT-HR_contig_5670	10.3545	3.40072e-115	17.2959	16.6981	15.528	16.5073	170.753	173.409	170.347	171.503
GFT-HR_contig_5825	2.2299	3.35322e-10	39.0789	36.8595	37.9849	37.9744	85.1599	86.6388	81.8863	84.5617
GFT-HR_contig_6838	2.56101	0.00148809	8.52588	10.7222	12.4636	10.5706	25.438	26.1192	29.9612	27.1728
GFT-HR_contig_6865	2.90464	1.63708e-25	44.9507	48.1379	39.4636	44.184	130.023	116.955	137.534	128.171
GFT-HR_contig_7138	3.68261	1.07361e-06	7.17275	9.02051	6.79062	7.66129	28.3199	24.6944	32.3201	28.4448
GFT-HR_contig_7480	2.3288	2.00998e-16	51.2891	51.7683	53.9641	52.3405	125.112	124.48	115.407	121.666
GFT-HR_contig_7598	-2.29412	0.000168501	35.0291	42.0274	40.2596	39.1054	16.9447	17.2686	16.5648	16.9261
GFT-HR_contig_8120	4.96522	0.000296108	1.22294	5.1266	2.86042	3.06999	17.4118	11.9888	17.6097	15.6701
GFT-HR_contig_9807	2.28466	4.07721e-14	49.3981	46.9908	45.9199	47.4362	110.589	107.484	106.5	108.191

## Sheet: Fungus (C) vs Mock (A)
Gene ID	Fold change	FDR p-value correction	Sample#A01_RPKM	Sample#A02_RPKM	Sample#A03_RPKM	Sample#A Means	Sample#C01_RPKM	Sample#C02_RPKM	Sample#C03_RPKM	Sample#C Means
GFT-HR_contig_10	3.47739	5.93803e-16	137.568	144.803	145.917	142.763	531.092	520.754	554.404	535.417
GFT-HR_contig_100	2.44047	7.89121e-06	24.6761	26.8683	24.4859	25.3434	60.6377	88.7869	50.5909	66.6718
GFT-HR_contig_10002	2.59766	1.35505e-09	18.1672	21.1548	14.5576	17.9599	56.4753	45.4711	49.5282	50.4915
GFT-HR_contig_10005	2.55781	5.59559e-07	12.8731	12.8685	13.6395	13.127	36.6429	32.7995	39.7305	36.391
GFT-HR_contig_10008	5.64489	9.98475e-06	1.25172	3.14834	1.95181	2.11729	11.2515	9.48668	19.7022	13.4801
GFT-HR_contig_10013	-4.44304	1.04459e-10	27.8656	30.7962	25.6756	28.1125	6.83126	7.46637	5.86376	6.72046
GFT-HR_contig_10017	2.11055	2.926e-09	34.9359	30.0893	30.2094	31.7449	75.3681	62.3163	79.3971	72.3605
GFT-HR_contig_10018	3.32262	3.06326e-15	15.6268	15.5803	18.1929	16.4667	56.7561	60.6399	60.4167	59.2709
GFT-HR_contig_10020	-43.9857	0.000129455	3.62713	6.08201	5.65582	5.12166	0	0	0	0
GFT-HR_contig_10023	15.4898	4.57822e-62	7.95758	2.96519	5.51482	5.4792	112.858	89.3483	77.772	93.326
GFT-HR_contig_10025	32.7719	2.91282e-68	1.96121	2.87751	2.29361	2.37744	81.9751	89.5965	92.6096	88.0604
GFT-HR_contig_10026	-2.85305	1.60631e-09	43.8927	46.8094	30.6622	40.4547	14.2036	17.7419	13.655	15.2002
GFT-HR_contig_10028	2.78961	3.72846e-10	13.1505	16.5917	18.6144	16.1189	49.0047	46.0167	51.0682	48.6966
GFT-HR_contig_10031	8.99516	6.65568e-09	1.377	1.61627	1.93245	1.6419	14.8531	17.6255	18.3593	16.946
GFT-HR_contig_10032	2.09383	6.24215e-11	42.7082	38.1625	37.6789	39.5165	91.9333	81.8672	94.1753	89.3253
GFT-HR_contig_10038	-9.07759	5.41903e-49	84.4598	84.9738	63.9289	77.7875	9.17362	10.3722	7.82008	9.12198
GFT-HR_contig_1004	-2.06033	8.25021e-10	72.662	76.7741	73.0324	74.1562	36.5133	36.7134	42.9602	38.729
GFT-HR_contig_10040	-5.14011	1.58756e-21	50.3718	51.8491	52.4931	51.5713	12.1041	9.86961	10.159	10.7109
GFT-HR_contig_10042	7.06456	3.12815e-73	14.0621	16.6554	17.4025	16.04	127.405	118.794	122.553	122.917
GFT-HR_contig_10046	2.40256	0.00501151	5.82358	6.27752	5.62143	5.90751	14.7071	14.0116	17.7166	15.4784
GFT-HR_contig_10048	-2.20298	9.8189e-06	35.235	31.4961	41.0047	35.9119	15.8361	17.2357	19.4304	17.5007
GFT-HR_contig_10050	-2.75087	2.12524e-38	181.224	180.611	188.921	183.585	78.5594	67.4435	69.5533	71.8521
GFT-HR_contig_10051	-3.31139	0.000548602	10.255	11.8221	14.1918	12.0896	3.22633	4.74969	3.56065	3.84556
GFT-HR_contig_10054	-3.9313	0.00487342	6.85044	6.64085	7.67766	7.05632	1.73187	1.80275	1.98212	1.83891
GFT-HR_contig_10055	2.63646	2.53658e-15	30.1081	28.7732	26.9211	28.6008	84.9761	80.1404	79.3418	81.4861
GFT-HR_contig_10056	2.03669	4.58585e-08	28.315	40.6448	24.0829	31.0142	64.7868	75.5067	64.3501	68.2145
GFT-HR_contig_10064	-3.00155	3.75452e-14	56.1706	61.1549	55.2091	57.5116	22.2543	19.7277	19.7187	20.5669
GFT-HR_contig_10067	11.619	1.2917e-62	54.2068	51.6761	52.5602	52.8144	678.45	648.802	661.129	662.794
GFT-HR_contig_10068	2.49613	0.00360561	6.45548	4.81094	6.1515	5.80597	16.7634	12.0804	18.5954	15.8131
GFT-HR_contig_10069	2.16664	0.00756856	7.84244	6.57515	7.94873	7.45544	15.5088	20.4729	16.7009	17.5609
GFT-HR_contig_10070	-4.60396	1.57853e-05	17.0993	9.55745	12.2206	12.9591	2.56172	3.59986	2.63869	2.93342
GFT-HR_contig_10072	-2.97026	0.00315751	12.2269	9.7116	8.52935	10.156	1.15691	4.87723	4.76667	3.60027
GFT-HR_contig_10083	-3.11107	0.00529478	10.9794	10.5202	6.42012	9.30659	3.17225	2.97187	3.26757	3.13723
GFT-HR_contig_10086	-2.0185	0.000958442	25.8671	25.7033	23.0307	24.867	13.7787	10.488	15.3754	13.2141
GFT-HR_contig_10088	-3.41892	4.78644e-08	21.875	28.9893	31.1758	27.3467	6.34295	10.1019	9.14695	8.5306
GFT-HR_contig_10090	-3.65212	0.00257504	12.1912	8.82736	6.91267	9.31041	1.99245	1.86659	4.10463	2.65456
GFT-HR_contig_10095	-3.5842	1.42426e-08	26.1323	25.4306	31.6528	27.7386	9.22819	9.03824	6.481	8.24914
GFT-HR_contig_10098	4.27004	0.00113767	2.77554	2.32703	1.08198	2.06152	9.97957	8.18055	11.5644	9.90816
GFT-HR_contig_1010	-3.36652	2.02483e-85	221.702	220.414	233.165	225.094	81.1271	61.4376	73.3739	71.9795
GFT-HR_contig_10101	3.85153	6.16372e-19	18.1651	15.2298	12.8137	15.4029	59.8707	71.3858	61.6696	64.3087
GFT-HR_contig_1011	-2.87117	0	1097.62	1116.68	1074.69	1096.33	420.733	396.049	417.685	411.489
GFT-HR_contig_10110	-3.98725	1.05504e-15	46.607	46.8907	46.2476	46.5818	10.664	11.6555	15.169	12.4962
GFT-HR_contig_10112	-4.1889	2.91742e-107	224.913	210.398	203.005	212.772	57.7054	55.9505	50.2948	54.6502
GFT-HR_contig_10114	3.35931	5.8118e-12	14.3515	10.6954	12.2252	12.424	52.318	40.7324	42.8167	45.289
GFT-HR_contig_10115	-7.98159	0.00580872	4.62591	3.87838	3.60661	4.03697	0	1.2985	0	0.432833
GFT-HR_contig_10118	2.76831	0.00314568	4.64717	3.48609	4.38597	4.17308	12.0921	10.0925	15.8524	12.679
GFT-HR_contig_1012	21.4367	2.07285e-142	7.73654	9.0809	8.27223	8.36322	204.455	193.402	189.723	195.86
GFT-HR_contig_10122	-2.18362	7.29739e-07	43.3437	43.9802	41.9382	43.0874	20.7792	22.6487	20.1687	21.1989
GFT-HR_contig_10129	-2.5214	7.11596e-13	69.526	67.8957	63.138	66.8532	30.8928	28.2761	26.3347	28.5012
GFT-HR_contig_10134	20.9788	1.00004e-43	2.81636	1.77094	2.92772	2.50501	62.8676	54.3508	60.4106	59.2097
GFT-HR_contig_10135	6.33622	1.30971e-08	1.9056	3.19533	2.97142	2.69078	20.1267	17.6518	19.4082	19.0622
GFT-HR_contig_10137	8.75046	1.78133e-131	33.7255	31.3051	27.2333	30.7546	276.086	286.032	311.147	291.088
GFT-HR_contig_10138	-3.07722	2.84205e-12	48.2203	47.2097	46.0845	47.1715	15.9396	17.8145	15.5544	16.4362
GFT-HR_contig_10141	3.86947	4.44968e-18	14.9895	17.0028	11.3429	14.445	59.8395	66.0836	55.9228	60.6153
GFT-HR_contig_10142	-4.52898	1.65755e-29	84.8759	80.0554	77.4376	80.7896	18.0589	22.811	16.5114	19.1271
GFT-HR_contig_10143	-5.97372	0.000161357	6.3295	10.6134	11.2796	9.40749	0.812784	2.28433	1.67441	1.59051
GFT-HR_contig_10145	20.6631	4.2459e-25	1.32995	2.23007	1.0369	1.53231	44.2324	32.4787	33.2475	36.6529
GFT-HR_contig_10146	6.21728	0.000143324	1.43133	2.40008	0	1.27714	9.00623	12.0533	6.62632	9.22863
GFT-HR_contig_10153	11.4884	4.40638e-26	2.66582	4.47008	3.87972	3.67187	51.1203	43.2517	46.0743	46.8155
GFT-HR_contig_10156	4.76747	4.08576e-60	27.7253	25.279	25.399	26.1344	131.774	143.88	128.674	134.776
GFT-HR_contig_10159	-2.23557	2.20689e-12	81.3189	78.0221	83.7432	81.0281	41.8252	37.7184	37.445	38.9962
GFT-HR_contig_1016	-3.19187	2.13005e-30	122.491	123.364	109.172	118.342	40.2043	38.9488	40.4712	39.8748
GFT-HR_contig_10161	2.50328	0.00157005	4.82573	8.66982	5.37487	6.29014	14.8724	16.8356	19.7874	17.1651
GFT-HR_contig_10165	-3.03465	7.4081e-05	16.5812	19.1149	16.9675	17.5545	8.84958	4.79981	4.79762	6.14901
GFT-HR_contig_10166	9.1075	4.5597e-21	3.99234	3.68192	4.51334	4.06253	40.5518	37.4859	44.7274	40.9217
GFT-HR_contig_1017	-4.3006	0	2155.46	2116.5	2168.78	2146.91	593.905	510.383	509.584	537.957
GFT-HR_contig_10172	-3.91288	1.5201e-28	87.882	96.0797	80.5768	88.1795	18.959	23.6819	29.9439	24.1949
GFT-HR_contig_10173	4.14754	9.01505e-24	19.0432	12.3915	19.2792	16.9046	77.4128	74.1983	76.3177	75.9763
GFT-HR_contig_10174	-2.52096	1.96562e-20	114.884	113.303	102.43	110.206	51.764	41.6709	47.6927	47.0425
GFT-HR_contig_10176	44.6381	1.5836e-56	2.08347	0.698717	1.29951	1.36057	69.2936	69.8291	74.0763	71.0663
GFT-HR_contig_10177	-2.1611	0.00017755	30.355	26.221	27.9694	28.1818	10.7489	20.1398	11.0719	13.9869
GFT-HR_contig_10182	3.07212	1.97949e-05	9.09078	5.92804	3.15008	6.0563	17.2511	21.265	22.4456	20.3206
GFT-HR_contig_10188	-4.24542	0.00113767	7.78506	8.26758	12.1393	9.39732	2.79915	2.62234	1.44163	2.2877
GFT-HR_contig_10202	2.59295	0.00353285	6.00729	6.37963	3.12241	5.16978	16.9196	11.4665	15.5739	14.6533
GFT-HR_contig_10205	15.2352	4.03801e-76	7.44461	5.72146	7.01344	6.7265	95.6376	118.591	122.636	112.288
GFT-HR_contig_1021	-2.22442	1.13187e-24	181.511	163.308	165.824	170.214	89.3481	73.5661	84.3157	82.41
GFT-HR_contig_10210	4.10688	4.11095e-05	2.12085	4.44532	2.89368	3.15328	10.4852	17.8598	14.7276	14.3575
GFT-HR_contig_10211	2.25656	0.000187476	10.9368	11.8498	11.6754	11.4873	28.4342	28.7634	27.1075	28.1017
GFT-HR_contig_1022	-3.0263	0	982.016	975.476	1009.47	988.989	373.681	348.993	333.667	352.113
GFT-HR_contig_10220	-2.86744	1.53544e-20	102.866	83.7069	89.6354	92.0695	36.714	31.8471	35.0158	34.5256
GFT-HR_contig_10228	-2.44036	2.73714e-16	80.2183	100.707	98.25	93.0583	38.7686	42.9448	41.3643	41.0259
GFT-HR_contig_10233	6.53661	4.84102e-23	8.74486	5.4988	7.67023	7.30463	52.0766	48.7871	55.6656	52.1764
GFT-HR_contig_10237	2.15284	0.00338716	9.11964	7.64596	8.88772	8.55111	22.5431	16.3194	21.1095	19.9907
GFT-HR_contig_10243	-5.29992	5.17162e-11	28.4577	23.5367	25.1855	25.7266	5.18517	4.85764	5.34097	5.12793
GFT-HR_contig_10244	-7.32905	2.90683e-09	16.4839	17.5893	18.1093	17.3941	3.36752	1.89288	2.08122	2.44721
GFT-HR_contig_10248	4.53439	2.85103e-51	29.8655	24.3687	32.2245	28.8196	123.682	141.019	159.247	141.316
GFT-HR_contig_10253	-2.06733	0.00222046	22.6571	19.3291	23.2431	21.7431	10.719	12.0503	11.0411	11.2702
GFT-HR_contig_10256	2.14249	0.00212124	8.33388	8.73396	9.74633	8.93805	22.4736	21.7558	18.1333	20.7876
GFT-HR_contig_10258	3.86735	6.45457e-14	13.4032	9.95305	9.85274	11.0697	47.5033	47.8887	44.1439	46.5119
GFT-HR_contig_1026	2.80151	1.8585e-24	38.2692	41.8502	45.1876	41.769	132.613	116.296	130.179	126.363
GFT-HR_contig_10260	-2.89678	5.10789e-09	37.7189	37.2922	33.2918	36.101	12.1546	14.3834	13.5082	13.3487
GFT-HR_contig_10264	23.1732	2.56263e-72	4.66819	3.42461	3.41211	3.83497	100.183	96.3121	99.4117	98.6357
GFT-HR_contig_10265	5.62149	1.16759e-27	9.92614	12.7433	11.6085	11.426	71.3797	66.8708	71.2268	69.8258
GFT-HR_contig_10266	7.94081	1.55351e-105	23.9663	22.8335	13.5894	20.1297	169.406	160.54	189.626	173.19
GFT-HR_contig_10268	3.25192	0.00234503	2.11382	0.886121	5.76819	2.92271	11.4005	13.3505	6.85012	10.5337
GFT-HR_contig_1027	17.6694	4.22431e-10	0.743449	0.623312	0.579634	0.648798	14.0338	10.6431	18.815	14.4973
GFT-HR_contig_10273	-3.48197	1.05026e-06	20.4429	21.8138	22.4586	21.5718	5.01158	7.43377	7.31306	6.58613
GFT-HR_contig_10276	3.37287	1.27602e-27	35.8701	30.5436	24.689	30.3675	119.4	104.778	107.939	110.706
GFT-HR_contig_1028	2.24082	2.46288e-16	50.5738	46.0015	48.7297	48.435	111.506	119.328	120.599	117.144
GFT-HR_contig_10283	4.00061	2.8845e-21	16.3686	22.8725	9.57139	16.2708	64.9845	74.6637	71.989	70.5457
GFT-HR_contig_10286	-2.65919	1.26989e-06	29.9351	27.5168	31.2125	29.5548	11.3468	10.3264	14.0253	11.8995
GFT-HR_contig_10288	-2.20465	0.00357626	15.3161	17.7207	16.9566	16.6645	7.15905	7.99661	9.07589	8.07719
GFT-HR_contig_10290	-4.92854	1.71053e-70	134.524	145.815	153.921	144.753	27.1621	33.9285	33.574	31.5549
GFT-HR_contig_103	-2.67055	1.19405e-71	343.218	360.81	359.983	354.671	153.845	143.045	132.311	143.067
GFT-HR_contig_10303	-3.18407	2.1329e-08	34.9586	29.3095	26.0707	30.1129	10.93	10.2396	9.14747	10.1057
GFT-HR_contig_10306	2.73556	1.40864e-07	11.0265	11.6775	14.0264	12.2435	33.3862	34.2096	41.3747	36.3235
GFT-HR_contig_10307	10.1002	3.71559e-16	5.82991	3.66587	0	3.16526	45.8536	23.3196	37.7851	35.6528
GFT-HR_contig_10318	2.7666	1.35914e-12	22.066	20.4363	20.2046	20.9023	59.9657	60.7153	66.994	62.5583
GFT-HR_contig_10322	4.03467	0.000102704	3.97629	2.12147	3.10013	3.06596	14.2969	12.4806	14.3918	13.7231
GFT-HR_contig_1033	-4.29977	3.68343e-81	285.702	286.174	271.805	281.227	77.4325	60.2616	73.5084	70.4008
GFT-HR_contig_10330	2.75399	0.000441446	7.71271	3.4819	6.47581	5.89014	17.0654	18.4855	17.5782	17.7097
GFT-HR_contig_10337	206.307	1.54641e-82	0	1.01367	0	0.33789	108.679	90.6146	105.228	101.507
GFT-HR_contig_10338	2.74683	2.35587e-16	28.6781	28.8527	26.6073	28.046	82.4906	77.28	90.0143	83.2616
GFT-HR_contig_1034	-3.34018	2.28687e-22	691.865	710.743	709.48	704.029	228.19	213.592	239.512	227.098
GFT-HR_contig_10342	2.48201	7.16696e-06	10.2188	16.1271	9.84177	12.0625	32.1494	32.3965	32.8371	32.461
GFT-HR_contig_10344	-2.43553	7.26066e-07	36.5736	38.097	34.9954	36.5553	20.9207	13.5328	13.8531	16.1022
GFT-HR_contig_1035	-2.33752	1.27859e-17	101.723	112.417	106.594	106.911	52.209	45.9818	49.4833	49.2247
GFT-HR_contig_10364	157.057	3.76062e-17	0	0	0	0	20.5605	18.3862	21.1783	20.0417
GFT-HR_contig_10366	4.32996	2.13693e-13	9.67987	8.32375	7.15994	8.38785	34.8043	41.1754	42.7444	39.5747
GFT-HR_contig_10367	-2.54834	3.99104e-08	35.9428	44.2193	42.0345	40.7322	20.3683	14.8048	16.2779	17.1503
GFT-HR_contig_1037	14.2352	3.06646e-100	10.431	7.38498	10.3012	9.3724	153.354	137.225	145.943	145.507
GFT-HR_contig_10374	-4.04763	1.03084e-24	62.3176	76.4596	85.3221	74.6998	12.2963	21.7591	25.3315	19.7956
GFT-HR_contig_10376	2.08959	5.2967e-05	17.9896	15.5135	14.0257	15.843	36.4994	37.6565	33.313	35.8229
GFT-HR_contig_10377	2.41324	1.66981e-06	15.2904	16.0245	11.9213	14.412	38.8277	33.478	40.7022	37.6693
GFT-HR_contig_1038	-2.73453	1.47598e-45	234.491	205.988	246.673	229.051	91.2332	86.0598	93.3264	90.2065
GFT-HR_contig_10386	2.05392	0.000717868	14.5783	9.64935	11.9642	12.064	31.7259	23.5837	25.2198	26.8431
GFT-HR_contig_10388	-2.72406	1.21723e-19	120.248	100.817	92.3732	104.479	34.97	45.4187	43.3886	41.2591
GFT-HR_contig_1039	-2.2831	0.000833291	16.1907	23.6581	22.0003	20.6164	8.73213	7.40145	12.8493	9.66096
GFT-HR_contig_10390	11.4212	4.13468e-08	0	1.5162	1.40995	0.975382	17.8812	12.9445	9.20927	13.345
GFT-HR_contig_10393	57.3184	6.47786e-24	0	1.16352	0	0.387838	34.9285	30.3849	28.2684	31.1939
GFT-HR_contig_10397	2.21095	0.000134671	11.9995	7.24354	17.5883	12.2771	28.4756	24.6559	35.1085	29.4133
GFT-HR_contig_1040	43.5359	1.1182e-150	3.2812	5.19628	3.69518	4.05755	200.397	188.045	199.16	195.867
GFT-HR_contig_10401	2.47282	1.17944e-05	11.1462	11.2141	12.9563	11.7722	29.6932	31.2308	33.7753	31.5664
GFT-HR_contig_10402	-2.81165	2.06614e-09	42.2066	42.0212	37.7912	40.673	20.155	14.1614	12.2121	15.5095
GFT-HR_contig_10403	-2.77433	0.00163633	11.7689	14.2027	14.3197	13.4304	4.80859	4.65501	5.94369	5.13577
GFT-HR_contig_10404	2.41246	0.0003685	6.28941	11.8644	7.35536	8.50306	25.4405	22.5095	18.9258	22.2919
GFT-HR_contig_10410	13.4892	1.17356e-70	7.78155	5.67837	7.19043	6.88345	101.164	100.356	103.537	101.686
GFT-HR_contig_10416	-5.18039	5.38224e-06	9.73792	16.3287	12.6537	12.9068	2.91776	1.8223	3.00543	2.58183
GFT-HR_contig_1042	-4.57014	3.48371e-57	311.118	290.911	279.847	293.959	75.2206	61.9122	70.5628	69.2319
GFT-HR_contig_10424	15.1327	4.45059e-33	2.53899	3.34511	2.82791	2.904	54.7743	46.4273	46.3451	49.1822
GFT-HR_contig_10433	3.51492	5.77224e-14	13.9328	13.4512	13.167	13.517	50.8549	49.5388	54.2072	51.5336
GFT-HR_contig_1044	-2.28363	1.3289e-36	229.37	269.164	241.622	246.719	126.108	114.079	108.935	116.374
GFT-HR_contig_10443	-5.06257	2.38496e-18	46.9022	42.9728	42.5891	44.1547	8.45717	9.81501	9.62142	9.29787
GFT-HR_contig_10445	-3.21102	9.80525e-39	151.351	143.208	155.087	149.882	51.9893	44.381	54.3021	50.2241
GFT-HR_contig_10455	-4.37805	1.48305e-06	16.9781	16.1324	17.6494	16.92	3.05226	2.85946	6.28795	4.06656
GFT-HR_contig_10457	16.8727	1.81516e-109	7.6805	7.93691	9.60889	8.40877	161.037	149.06	154.795	154.964
GFT-HR_contig_1046	-2.30536	8.8772e-07	40.9529	40.765	37.6693	39.7957	20.1294	14.5955	20.8762	18.5337
GFT-HR_contig_10464	-2.40587	1.89578e-05	27.8571	28.5259	26.1954	27.5261	9.55739	15.4003	11.8135	12.2571
GFT-HR_contig_10467	-2.33686	0.00695937	11.5767	13.3458	14.5059	13.1428	4.45978	6.61528	6.89068	5.98858
GFT-HR_contig_10469	-3.32513	4.36842e-08	23.434	33.197	27.4057	28.0122	9.07952	8.16575	9.72643	8.99057
GFT-HR_contig_10472	-4.22287	6.21959e-06	17.5605	14.1454	12.6173	14.7744	3.71408	3.47947	3.82568	3.67308
GFT-HR_contig_10474	-4.41918	1.26207e-24	66.0002	68.1526	66.8656	67.0061	20.4459	14.1303	14.1552	16.2438
GFT-HR_contig_10476	2.01762	0.00054901	14.3242	15.635	10.7465	13.5686	32.554	27.0838	29.2781	29.6386
GFT-HR_contig_10479	19.3616	2.44881e-68	5.27583	5.42857	2.61757	4.44066	90.9671	95.3182	98.8073	95.0309
GFT-HR_contig_10480	-7.69776	5.6304e-17	35.7967	25.0101	44.1894	34.9988	3.57524	2.51205	8.28599	4.79109
GFT-HR_contig_10483	18.7009	3.89008e-124	9.29672	6.75517	9.34218	8.46469	165.091	169.972	183.633	172.899
GFT-HR_contig_10485	11.2034	1.35785e-68	12.3115	4.20528	8.88772	8.46817	109.027	90.2364	111.458	103.574
GFT-HR_contig_10487	2.49556	2.59199e-05	9.20733	10.844	11.1097	10.387	25.8143	29.3527	29.2286	28.1319
GFT-HR_contig_10491	2.39315	2.01783e-08	20.4324	18.9826	18.2983	19.2378	45.916	49.2936	54.1982	49.8026
GFT-HR_contig_10495	30.1575	5.78522e-57	2.52522	1.69372	2.36256	2.19383	77.6299	63.3696	84.171	75.0568
GFT-HR_contig_10497	-2.36236	0.00083727	17.3973	16.6697	24.6365	19.5678	9.25525	7.77366	9.53334	8.85409
GFT-HR_contig_105	2.01641	0.000371144	13.6717	16.5058	13.928	14.7018	32.6074	30.3942	33.2496	32.0838
GFT-HR_contig_10504	-4.07949	3.96224e-11	31.6704	33.1474	30.5018	31.7732	8.93114	7.1468	8.81618	8.29804
GFT-HR_contig_10505	2.53881	3.85108e-11	19.4519	22.9802	25.506	22.646	58.0184	66.2666	62.2176	62.1675
GFT-HR_contig_10507	-2.97432	0.00360261	8.83182	11.4541	13.5564	11.2808	3.22513	4.18349	4.59975	4.00279
GFT-HR_contig_10508	6.30559	4.71846e-14	1.43133	3.60011	10.0435	5.02499	38.5981	30.1333	35.7821	34.8379
GFT-HR_contig_10509	3.44687	4.81834e-15	17.7326	14.8671	12.1988	14.9329	58.1327	57.0958	52.153	55.7938
GFT-HR_contig_1051	-4.85539	0	4143.94	3856.24	4134.75	4044.98	919.109	890.496	883.826	897.81
GFT-HR_contig_10513	3.53405	5.77385e-07	7.23695	4.47079	7.42411	6.37728	22.2546	30.7921	20.8073	24.618
GFT-HR_contig_10518	2.37123	0.0006027	6.14444	7.3206	11.346	8.27036	17.4415	17.1568	29.3438	21.314
GFT-HR_contig_1052	-6.90339	0	2663.44	2457.9	2520.03	2547.12	428.698	394.016	369.786	397.5
GFT-HR_contig_10523	2.40661	1.69755e-07	17.5378	19.5159	13.6734	16.909	48.1532	43.2319	40.7429	44.0427
GFT-HR_contig_10526	2.22085	8.88977e-13	39.2728	43.902	33.6211	38.932	96.2144	94.3519	89.48	93.3488
GFT-HR_contig_10531	-2.79792	9.10172e-07	24.9644	33.6379	25.7198	28.1074	8.81576	13.5146	9.90616	10.7455
GFT-HR_contig_10535	-3.37244	0.00391796	8.54966	10.3539	8.14708	9.01688	3.41563	3.19987	1.75913	2.79154
GFT-HR_contig_10541	11.2818	1.73569e-115	14.9534	13.2209	14.6261	14.2668	177.671	178.582	168.157	174.803
GFT-HR_contig_10544	7.6348	3.16669e-22	3.51528	5.30501	7.67398	5.49809	46.1335	42.0353	50.1236	46.0975
GFT-HR_contig_10550	-3.45004	1.12966e-13	43.6966	49.4942	45.5748	46.2552	15.087	12.1845	15.8082	14.3599
GFT-HR_contig_10553	-4.62206	0.000726619	4.01855	10.5888	10.742	8.44979	3.09618	1.4503	1.06307	1.86985
GFT-HR_contig_10554	3.51185	1.88614e-18	17.2607	19.446	17.8731	18.1932	68.9706	67.68	70.9181	69.1895
GFT-HR_contig_10558	-3.90551	5.28148e-07	22.4823	17.567	20.8672	20.3055	5.36157	5.92444	5.23946	5.50849
GFT-HR_contig_1056	-2.51105	7.72802e-28	154.076	155.512	150.571	153.386	66.7683	64.6953	65.827	65.7635
GFT-HR_contig_10573	-4.29735	1.05791e-10	29.3567	30.4304	25.8012	28.5294	5.75745	8.98961	6.42465	7.05723
GFT-HR_contig_10575	2.23246	0.00257497	9.54508	6.08201	8.03722	7.88811	18.8758	21.2202	17.322	19.1393
GFT-HR_contig_10577	-3.65553	2.31495e-17	51.5256	60.7064	60.6812	57.6377	19.0138	17.1276	14.5633	16.9015
GFT-HR_contig_10579	3.33996	1.58829e-27	32.6126	26.7609	32.189	30.5208	116.013	107.224	107.292	110.176
GFT-HR_contig_10580	2.12133	0.000283794	12.8443	13.2848	11.7924	12.6405	28.5942	28.2032	30.3425	29.0466
GFT-HR_contig_10583	5.58354	3.70372e-13	6.44823	5.40623	3.77055	5.20834	29.7056	33.2593	32.8371	31.934
GFT-HR_contig_10584	11.3841	3.69361e-117	26.0122	21.9728	24.3977	24.1275	300.626	299.259	292.274	297.386
GFT-HR_contig_10585	-3.25942	1.78071e-05	12.0274	24.8217	15.8691	17.5727	4.15816	7.0119	5.99634	5.72213
GFT-HR_contig_10588	-3.05885	1.17998e-16	69.131	69.5517	62.83	67.1709	22.7258	20.9576	27.0662	23.5832
GFT-HR_contig_10594	6.24341	2.24958e-61	17.7326	14.8671	23.3967	18.6655	114.029	130.949	133.874	126.284
GFT-HR_contig_10595	-2.59145	5.02326e-12	72.1177	54.8653	56.2269	61.07	34.8137	21.3682	19.7847	25.3222
GFT-HR_contig_10598	2.58257	0.00203754	5.44954	3.91622	6.06966	5.14514	13.296	14.4228	15.8579	14.5256
GFT-HR_contig_10600	3.35746	1.47614e-06	8.12182	2.72375	8.23189	6.35915	20.4416	23.938	25.5678	23.3158
GFT-HR_contig_10605	8.06788	1.99561e-33	7.25426	5.77791	8.76653	7.26623	58.6867	64.7538	68.8459	64.0955
GFT-HR_contig_10606	-26.8247	0.00729001	2.69357	3.38745	3.15008	3.07703	0	0	0	0
GFT-HR_contig_10608	3.5419	2.74578e-31	33.0281	29.1706	30.4682	30.889	120.114	116.985	117.653	118.251
GFT-HR_contig_10609	-3.02111	1.39909e-24	110.272	98.1679	100.981	103.14	38.5674	34.4429	37.1273	36.7125
GFT-HR_contig_10610	18.8011	1.75125e-138	13.7531	11.0503	10.7227	11.842	257.037	227.289	242.476	242.267
GFT-HR_contig_10616	8.99817	6.74936e-157	23.1623	27.4713	34.3554	28.3297	276.249	281.634	269.38	275.754
GFT-HR_contig_10618	-3.8542	2.50828e-05	16.1153	14.8187	12.5644	14.4995	3.73828	5.25321	2.88795	3.95981
GFT-HR_contig_10627	2.15191	1.77922e-19	62.2683	66.3423	69.7631	66.1245	157.862	151.686	151.013	153.52
GFT-HR_contig_10628	-3.05981	8.7908e-07	27.3102	23.6125	24.2868	25.0698	9.20576	7.54623	9.48236	8.74478
GFT-HR_contig_10632	3.2321	4.86968e-08	7.51833	6.87645	12.2563	8.8837	25.8037	36.2607	31.6417	31.2354
GFT-HR_contig_10637	-2.05198	0.00488032	19.9053	18.8484	20.0838	19.6125	11.367	10.4518	8.88986	10.2362
GFT-HR_contig_10639	4.32094	1.32013e-27	20.4852	17.9737	16.7142	18.391	90.7843	85.8521	81.6026	86.0797
GFT-HR_contig_1064	-4.0406	1.03802e-110	213.528	216.044	218.61	216.06	56.4186	56.0421	60.158	57.5396
GFT-HR_contig_10645	7.93454	3.2499e-38	9.54936	9.00702	7.25908	8.60515	73.3913	75.7918	74.2702	74.4844
GFT-HR_contig_10646	4.8833	3.90861e-16	9.89729	6.22345	8.68103	8.26726	42.2585	41.6728	48.1101	44.0138
GFT-HR_contig_10647	3.96181	6.00736e-16	16.2926	10.5553	9.23828	12.0287	57.9151	41.784	55.5411	51.7467
GFT-HR_contig_10648	-4.52409	4.69601e-09	21.5929	25.5307	20.9359	22.6865	5.47448	3.2637	7.17688	5.30502
GFT-HR_contig_10649	-2.867	2.57431e-17	73.213	75.9549	78.4349	75.8676	27.9338	31.0483	26.3347	28.4389
GFT-HR_contig_10651	20.096	9.58961e-137	7.18082	7.82657	10.9172	8.64153	185.573	193.504	189.82	189.632
GFT-HR_contig_10656	3.00054	8.0379e-07	10.1977	9.40477	7.15561	8.91936	28.4163	24.9038	33.9911	29.1037
GFT-HR_contig_1066	6.53644	4.39351e-105	27.8063	27.8306	27.9413	27.8594	171.078	200.939	219.003	197.007
GFT-HR_contig_10663	-3.09194	2.42157e-22	83.834	89.5869	96.4351	89.952	35.2078	28.0652	30.5395	31.2709
GFT-HR_contig_10665	49.5847	3.49095e-05	0	0	0	0	8.01025	5.45765	5.2506	6.2395
GFT-HR_contig_10673	2.52052	5.83202e-07	12.4454	11.0481	17.8842	13.7925	38.606	38.0168	36.3769	37.6666
GFT-HR_contig_10674	29.7168	3.60175e-22	1.55701	1.30541	0	0.95414	29.3911	45.8909	27.3909	34.2243
GFT-HR_contig_10676	-3.7766	8.67139e-07	18.3071	19.4702	19.6918	19.1563	6.85665	4.71059	4.5515	5.37292
GFT-HR_contig_10677	7.1518	2.44286e-89	31.9187	16.1974	20.9563	23.0241	208.389	166.932	159.433	178.251
GFT-HR_contig_1068	-2.01275	0.000440411	27.1583	31.4273	30.1912	29.5923	16.6151	14.9569	15.7758	15.7826
GFT-HR_contig_10680	-4.26151	1.46474e-06	18.711	16.9562	17.6988	17.7887	3.09173	3.35987	6.75142	4.40101
GFT-HR_contig_10682	12.3043	1.08512e-63	7.09306	9.91143	4.30122	7.1019	100.597	92.9148	93.4032	95.6382
GFT-HR_contig_10688	54.4933	1.46105e-25	0	0.660762	0.61446	0.425074	34.0045	27.2108	34.2965	31.8373
GFT-HR_contig_10690	-2.72884	3.41186e-14	62.5132	65.9633	69.8437	66.1068	26.6081	24.4354	27.047	26.0302
GFT-HR_contig_10691	-4.26295	2.70024e-16	45.0672	49.8601	41.6572	45.5282	13.7818	10.5638	9.89414	11.4133
GFT-HR_contig_10694	-3.95701	1.1946e-08	25.5563	24.886	23.7648	24.7357	5.86269	4.81983	9.24313	6.64188
GFT-HR_contig_10695	-3.04187	0.00210823	9.17791	14.5346	7.95068	10.5544	0.916654	3.43501	6.60938	3.65368
GFT-HR_contig_10696	2.60852	3.64003e-22	45.3012	42.5882	42.9622	43.6172	123.764	116.321	128.445	122.843
GFT-HR_contig_10697	26.9935	1.53997e-130	10.9311	9.16467	10.227	10.1076	342.592	266.335	283.388	297.438
GFT-HR_contig_10700	3.3193	9.65428e-06	3.45441	6.95087	6.4638	5.62303	21.1148	14.5449	25.5873	20.4157
GFT-HR_contig_10702	-3.15426	4.71629e-11	42.3464	42.0071	39.1626	41.172	13.1454	12.3151	16.484	13.9815
GFT-HR_contig_10708	13.8959	1.21881e-36	24.4985	21.5272	26.2631	24.0963	366.105	367.577	353.986	362.556
GFT-HR_contig_1071	-2.50535	5.35212e-91	475.851	451.364	447.759	458.325	208.951	185.225	197.143	197.106
GFT-HR_contig_10710	2.7281	6.84521e-06	11.4907	7.49304	8.95883	9.3142	29.8389	25.8038	27.1891	27.6106
GFT-HR_contig_1072	-2.78637	2.31323e-05	23.2955	22.8762	19.5673	21.913	8.21403	9.10416	7.86501	8.3944
GFT-HR_contig_10721	2.94189	5.54238e-45	67.0732	67.5379	69.6377	68.0829	207.232	220.538	220.636	216.135
GFT-HR_contig_10723	3.22795	1.33241e-10	11.8812	12.1151	11.7668	11.921	38.967	40.8322	45.4896	41.7629
GFT-HR_contig_10727	2.99101	2.90964e-06	5.75113	10.6768	7.04612	7.82468	25.848	22.8315	27.7657	25.4817
GFT-HR_contig_10729	-6.07248	1.00031e-28	59.5095	67.3881	63.0677	63.3218	10.8837	11.064	11.4492	11.1323
GFT-HR_contig_1073	-3.84555	8.24394e-90	182.61	178.778	168.475	176.621	48.7307	47.8951	51.6039	49.4099
GFT-HR_contig_10733	16.7892	8.04906e-16	1.60665	2.24504	0	1.2839	24.0699	23.4514	28.2641	25.2618
GFT-HR_contig_10735	2.02491	0.00962568	7.69126	9.6726	7.49567	8.28651	18.1481	17.8113	18.6934	18.2176
GFT-HR_contig_10738	-6.67651	5.378e-50	104.938	87.0644	106.531	99.5112	17.6864	11.9667	18.2178	15.957
GFT-HR_contig_10739	-3.81068	9.91195e-10	26.1741	32.4892	29.6825	29.4486	7.33323	8.87377	8.49777	8.23493
GFT-HR_contig_1074	-2.04519	2.43927e-06	49.9576	49.1063	39.3335	46.1325	24.7758	26.3194	21.6466	24.2473
GFT-HR_contig_10741	-5.24817	3.68055e-103	183.504	182.834	166.653	177.663	40.3957	32.7496	36.0082	36.3845
GFT-HR_contig_10746	-5.96574	1.73365e-12	28.8965	23.7825	26.2498	26.3096	5.48089	3.7952	4.66374	4.64661
GFT-HR_contig_10753	-2.82937	0.000208551	17.3078	14.8484	20.0842	17.4135	9.04517	5.76219	4.84481	6.55073
GFT-HR_contig_10754	-3.05963	4.80742e-13	49.8183	50.1635	53.6749	51.2189	15.302	17.7085	20.8612	17.9572
GFT-HR_contig_10755	9.82287	2.54005e-59	9.37408	7.85928	8.40484	8.54607	87.2114	94.3328	93.3036	91.6159
GFT-HR_contig_10759	-6.13003	3.22128e-08	15.587	18.7311	16.2033	16.8405	1.86812	3.64608	3.04674	2.85365
GFT-HR_contig_10762	6.43288	0.00249917	0.655416	0.549504	1.022	0.742306	5.89143	4.96736	6.6753	5.8447
GFT-HR_contig_10765	2.16045	2.1496e-05	14.1109	15.6953	17.4559	15.754	33.5704	36.5199	40.4149	36.835
GFT-HR_contig_10766	-7.72094	0.000167106	12.4359	2.8962	9.6957	8.34259	1.24205	0	1.91905	1.0537
GFT-HR_contig_10770	-6.72257	2.15096e-09	18.6711	15.654	20.7958	18.3736	0.7992	5.24102	2.46964	2.83662
GFT-HR_contig_10774	7.93437	2.03533e-12	3.1655	2.21164	2.87933	2.75215	25.1345	21.7697	26.3782	24.4275
GFT-HR_contig_10776	-3.16586	0.000445926	13.5225	15.1165	11.8608	13.4999	6.07759	3.79579	3.65178	4.50839
GFT-HR_contig_10777	2.09008	3.62331e-10	41.7878	34.2897	31.8869	35.9881	87.3792	73.1247	83.1446	81.2162
GFT-HR_contig_10778	-7.38442	2.91482e-13	31.7205	20.7771	22.4125	24.97	2.6731	3.339	4.58903	3.53371
GFT-HR_contig_10780	5.44379	1.37146e-23	9.02935	9.46282	12.3196	10.2706	65.7424	53.2256	63.5377	60.8352
GFT-HR_contig_10784	-2.12408	1.08684e-06	47.8781	38.7571	48.9131	45.1828	25.7232	19.9275	22.9293	22.86
GFT-HR_contig_10791	2.93558	8.87085e-08	9.67235	10.0556	12.0658	10.5979	35.1251	32.9063	33.3147	33.782
GFT-HR_contig_10792	2.44692	3.70354e-14	30.7703	33.61	33.1133	32.4979	86.0933	84.1221	87.4764	85.8973
GFT-HR_contig_10797	-4.61359	2.76122e-20	47.287	55.7518	56.4535	53.1641	11.9547	9.95516	15.0503	12.3201
GFT-HR_contig_10798	8.68167	2.13726e-18	3.48205	4.86561	2.7148	3.68748	33.3862	32.2547	40.8374	35.4928
GFT-HR_contig_10800	-3.19558	8.80517e-11	37.6746	43.6948	37.2061	39.5251	12.4172	13.7479	13.5655	13.2435
GFT-HR_contig_10803	2.27464	7.84709e-12	35.9613	32.2295	31.7113	33.3007	94.3	71.2177	79.9112	81.8096
GFT-HR_contig_10804	-3.26095	1.35694e-12	40.2713	42.9341	51.5543	44.9199	19.6638	11.7229	12.8893	14.7587
GFT-HR_contig_10808	-3.1093	0.000236389	16.1387	18.6424	10.9049	15.2287	6.1251	5.13418	4.31678	5.19202
GFT-HR_contig_10811	2.6043	1.68634e-08	13.9085	18.7761	14.8873	15.8573	40.8967	43.2763	49.9832	44.7187
GFT-HR_contig_10815	-4.47284	1.68835e-42	119.109	125.024	112.851	118.994	29.5062	28.4322	27.7877	28.5754
GFT-HR_contig_10827	-3.39061	1.16889e-11	43.8321	42.4028	35.0502	40.4283	15.8273	11.3573	11.0999	12.7615
GFT-HR_contig_10832	-4.90384	6.29228e-23	55.8358	53.8166	66.4988	58.7171	13.8319	14.8093	9.76971	12.8036
GFT-HR_contig_10838	4.09116	1.11113e-09	7.91671	5.12891	6.73343	6.59302	29.7587	26.6668	31.9856	29.4704
GFT-HR_contig_1084	8.26125	9.93973e-83	14.298	14.8578	15.7007	14.9522	140.289	131.597	130.333	134.073
GFT-HR_contig_10842	12.9534	1.86073e-41	4.13455	4.39081	3.86823	4.1312	58.225	61.7426	57.6776	59.2151
GFT-HR_contig_10846	-8.00544	2.14926e-09	19.9839	14.4276	16.0134	16.8083	2.99387	1.40238	2.05589	2.15071
GFT-HR_contig_1085	-3.23639	2.06096e-11	40.8083	42.2239	42.2091	41.7471	12.9634	13.9069	14.5745	13.8149
GFT-HR_contig_10851	-4.99099	1.21402e-12	36.3841	30.5046	25.7882	30.8923	4.45978	8.35615	6.89068	6.56887
GFT-HR_contig_10852	-4.61413	0.000726619	6.57441	9.64603	8.45752	8.22599	1.47741	2.76817	1.21744	1.82101
GFT-HR_contig_10854	-3.36228	0.00659676	9.13829	7.11434	8.14254	8.13172	2.93367	2.19869	2.41745	2.5166
GFT-HR_contig_10860	-5.72862	1.25067e-26	63.8375	60.9796	55.8907	60.2359	10.818	13.6598	9.20515	11.2277
GFT-HR_contig_10867	3.24058	5.13638e-26	32.003	29.6558	33.4873	31.7153	110.526	97.1613	125.543	111.077
GFT-HR_contig_1087	2.89803	8.33008e-23	34.805	27.7573	42.3585	34.9736	115.986	107.945	104.537	109.489
GFT-HR_contig_10871	-2.83766	7.18653e-06	27.0187	22.2687	24.2787	24.522	12.3492	7.71275	7.63215	9.23136
GFT-HR_contig_10876	20.5683	2.72554e-105	8.94918	9.06618	10.4659	9.49376	181.332	211.326	246.508	213.055
GFT-HR_contig_10877	2.0222	0.00579329	6.25347	11.3597	10.1574	9.25686	21.5477	18.8701	20.5064	20.3081
GFT-HR_contig_10884	-2.69669	1.16667e-15	75.1703	75.1799	73.333	74.5611	30.1833	26.8307	32.1501	29.7214
GFT-HR_contig_10887	2.34878	0.000314786	9.77416	9.21905	9.28746	9.42689	30.2013	19.2911	22.6246	24.039
GFT-HR_contig_10898	-2.45976	0.000132078	21.9696	23.0243	20.3098	21.7679	8.88668	9.91111	9.58959	9.46246
GFT-HR_contig_10899	-4.73528	3.1469e-18	47.7596	44.0156	47.7531	46.5094	10.8145	9.67089	10.9707	10.4854
GFT-HR_contig_10900	5.11989	9.22694e-21	8.13893	10.9773	10.8978	10.0047	56.142	50.9567	60.1224	55.7404
GFT-HR_contig_10903	2.88332	0.000401601	5.42836	3.64093	6.7716	5.2803	19.5179	17.3707	13.0678	16.6521
GFT-HR_contig_10904	4.28748	2.46251e-17	12.5788	12.8531	8.58125	11.3377	55.8279	47.6671	54.9576	52.8175
GFT-HR_contig_10916	-3.68255	1.11457e-22	71.4403	73.6336	76.9904	74.0214	22.7802	19.6855	22.251	21.5722
GFT-HR_contig_10922	-6.08339	0.00729792	4.54539	5.50461	4.33136	4.79379	0.907952	0.850599	0.467617	0.742056
GFT-HR_contig_10924	4.84735	0.00797954	2.70498	0	0.702984	1.13599	7.29439	5.31504	6.67873	6.42939
GFT-HR_contig_10926	2.35916	1.96319e-05	12.3629	11.3074	13.1438	12.2714	29.6342	35.0183	29.484	31.3788
GFT-HR_contig_10928	2.9676	9.12905e-07	9.4611	8.76721	8.15286	8.79372	27.7513	25.579	31.8125	28.381
GFT-HR_contig_10929	9.2306	2.47487e-27	7.00086	4.78261	3.63884	5.14077	52.4414	48.4738	55.6977	52.2043
GFT-HR_contig_10935	46.0287	1.36516e-65	0.572021	1.43876	2.67587	1.56222	88.4391	75.6271	85.8001	83.2888
GFT-HR_contig_10936	-2.38222	2.33326e-07	41.6331	40.0965	38.6185	40.1161	17.8481	17.7994	18.5821	18.0765
GFT-HR_contig_10940	2.94655	6.77492e-13	21.265	17.2938	16.2478	18.2689	58.8735	57.6617	58.2798	58.2717
GFT-HR_contig_10941	-2.15668	0.0031652	22.8851	22.2166	15.9644	20.3554	9.74421	6.0858	14.4979	10.1093
GFT-HR_contig_10942	-4.33904	2.46251e-17	46.9393	51.1604	43.9158	47.3385	6.32896	17.7875	10.8652	11.6606
GFT-HR_contig_10944	-3.365	7.39676e-15	47.5587	53.5614	56.0803	52.4001	17.6529	15.3423	17.0879	16.6944
GFT-HR_contig_1095	2.85667	2.01485e-05	9.42748	7.33947	6.30016	7.68904	25.4226	23.2497	23.0691	23.9138
GFT-HR_contig_10950	2.07274	0.00043463	12.5582	13.5998	12.6468	12.9349	31.5134	25.557	30.0379	29.0361
GFT-HR_contig_10951	4.25177	2.53195e-21	15.6099	13.0874	14.5318	14.4097	64.9219	66.7069	67.7355	66.4547
GFT-HR_contig_10952	10.1347	1.86377e-27	3.40467	5.17376	4.97713	4.51852	46.0973	48.5613	56.9395	50.5327
GFT-HR_contig_10953	-4.3171	0.000108889	10.8974	10.0206	13.7035	11.5405	1.8959	3.84831	2.60382	2.78268
GFT-HR_contig_10954	3.50948	1.04489e-13	14.6928	12.7433	11.8503	13.0954	44.1755	53.3312	52.0702	49.859
GFT-HR_contig_10958	-3.39274	0.000194648	12.2053	14.2642	15.8599	14.1098	4.9869	3.73751	4.45184	4.39208
GFT-HR_contig_10959	3.70796	5.51877e-09	9.48082	6.88893	6.4062	7.59198	29.5435	36.1934	26.3347	30.6905
GFT-HR_contig_10960	4.98423	0.000104606	2.75637	0.924382	2.14902	1.94326	10.9017	10.2131	11.7397	10.9515
GFT-HR_contig_10962	-2.3742	1.0183e-06	39.8096	33.3766	35.7488	36.3117	16.6141	16.1633	16.4551	16.4108
GFT-HR_contig_10963	-5.00239	5.1402e-12	30.4619	30.3512	27.1918	29.3349	7.53989	7.43539	3.67884	6.21804
GFT-HR_contig_10964	-2.62927	2.73605e-05	18.9349	22.2251	30.3689	23.843	9.72586	11.845	7.51357	9.69479
GFT-HR_contig_10970	2.90671	5.15871e-09	13.1461	12.1239	12.9143	12.7281	41.1226	37.8608	41.3845	40.1226
GFT-HR_contig_10972	-2.56684	3.61559e-10	47.2091	51.9334	52.7486	50.6304	22.0286	20.6372	20.8809	21.1822
GFT-HR_contig_10976	2.8215	7.75444e-14	20.3404	21.6448	23.7877	21.9243	74.5411	56.6566	69.5373	66.9117
GFT-HR_contig_10977	11.4137	4.31714e-62	9.27101	9.99368	3.0978	7.45416	91.6692	100.378	87.0659	93.0376
GFT-HR_contig_10981	-2.35104	0.00695937	14.8548	11.8157	13.0664	13.2456	7.18994	4.81127	5.99531	5.99884
GFT-HR_contig_10986	3.41955	0.00391796	3.92444	2.19351	1.52985	2.54927	9.40698	8.81277	10.9008	9.70686
GFT-HR_contig_10987	23.8839	2.76762e-09	1.24683	0	0	0.415609	11.2075	14.6994	15.0076	13.6382
GFT-HR_contig_1099	-3.68339	4.53736e-134	659.866	611.295	762.083	677.748	188.89	201.76	204.147	198.266
GFT-HR_contig_10991	2.37831	6.31238e-07	17.1976	15.572	14.4809	15.7502	35.2457	46.9223	39.4894	40.5525
GFT-HR_contig_10993	-2.36732	0.00361324	14.4799	19.5296	13.2527	15.7541	7.35674	6.36188	7.57779	7.0988
GFT-HR_contig_10994	4.66062	2.29898e-12	7.97969	4.46014	8.29521	6.91168	25.2756	38.0785	42.2191	35.1911
GFT-HR_contig_10999	-3.76497	0.00296795	6.65841	7.85031	9.24694	7.91855	1.68332	1.75221	3.08249	2.17267
GFT-HR_contig_1100	9.268	4.58003e-150	20.8042	26.5219	23.7747	23.7003	243.876	231.831	237.746	237.818
GFT-HR_contig_11000	-3.51867	3.1827e-28	96.7831	93.9652	100.667	97.1383	31.421	29.2522	28.3194	29.6642
GFT-HR_contig_11001	-6.96463	6.74577e-44	86.4765	85.0277	77.2776	82.9273	13.4289	10.6451	14.0984	12.7241
GFT-HR_contig_11002	-3.49916	4.67926e-36	123.685	143.84	133.316	133.614	35.8641	39.8384	47.4965	41.0663
GFT-HR_contig_11005	3.97797	3.5417e-06	4.7287	3.469	4.60845	4.26872	22.3154	18.4171	15.324	18.6855
GFT-HR_contig_11009	-3.58776	1.55663e-20	71.1061	66.4053	68.6819	68.7311	19.53	21.2902	20.8483	20.5562
GFT-HR_contig_11010	3.59084	4.51473e-06	5.02394	4.4929	6.00597	5.17427	20.4723	21.9996	18.6065	20.3594
GFT-HR_contig_11012	-7.94128	0.000151118	7.12472	8.36277	5.55483	7.0141	0	1.19995	1.31935	0.839766
GFT-HR_contig_11013	5.17687	1.12973e-12	6.45416	5.4112	5.03202	5.63246	32.1722	31.1282	32.5956	31.9653
GFT-HR_contig_11019	24.611	2.49915e-11	1.51274	0	0	0.504246	14.9575	21.656	12.6057	16.4064
GFT-HR_contig_1102	-2.95527	0.00360261	12.7493	9.16206	11.8926	11.268	5.11613	4.21781	2.74033	4.02476
GFT-HR_contig_11020	71.2298	7.77948e-45	1.31624	0	0.513106	0.609781	67.4393	53.7579	46.3104	55.8359
GFT-HR_contig_11023	14.1838	2.56727e-84	9.61595	9.3624	9.43187	9.47007	118.78	143.929	176.918	146.542
GFT-HR_contig_11024	4.57892	1.70782e-10	3.71628	6.92389	7.40452	6.0149	30.4358	27.1223	32.8796	30.1459
GFT-HR_contig_11026	2.49143	1.70952e-18	38.9335	39.677	45.0087	41.2064	118.868	101.185	112.495	110.849
GFT-HR_contig_11027	-3.50369	4.51473e-06	15.8198	22.6258	19.5893	19.3449	4.1824	3.91821	9.47776	5.85946
GFT-HR_contig_11030	6.1021	3.40659e-22	13.0815	5.48378	5.09951	7.88825	50.5625	56.1814	50.8706	52.5381
GFT-HR_contig_11035	2.52384	5.00999e-05	8.15894	10.9863	9.63812	9.59444	21.3351	24.3597	33.1932	26.296
GFT-HR_contig_11036	-2.30211	5.59823e-07	42.4535	42.1846	38.0027	40.8803	16.9604	19.8613	20.3816	19.0678
GFT-HR_contig_1104	46.03	1.1942e-08	0	0.264435	0	0.0881451	12.758	6.90566	10.8051	10.1562
GFT-HR_contig_11047	5.68695	5.31506e-06	5.55109	0.775677	0.721322	2.34936	10.8112	17.9193	16.2758	15.0021
GFT-HR_contig_1105	128.459	4.70128e-34	0	0.545028	0	0.181676	43.2414	41.6049	39.7255	41.5239
GFT-HR_contig_11051	-2.6837	4.71594e-06	23.7922	27.1574	27.4893	26.1463	10.049	9.53496	11.678	10.4207
GFT-HR_contig_11053	-2.66736	3.37967e-14	72.5911	71.3026	64.0867	69.3268	28.4674	29.9654	25.3691	27.934
GFT-HR_contig_11058	-3.34465	1.90976e-16	59.4253	58.9872	58.2627	58.8917	15.1853	21.4228	20.058	18.8887
GFT-HR_contig_11062	-2.06757	6.77306e-05	34.0827	39.6877	29.3144	34.3616	17.9928	15.2618	20.2866	17.8471
GFT-HR_contig_11063	33.427	5.29713e-10	0	0	0.758708	0.252903	13.121	12.2922	14.4163	13.2765
GFT-HR_contig_11064	-3.66058	1.58332e-13	39.1657	46.6863	42.9994	42.9505	14.1301	11.4426	12.0878	12.5535
GFT-HR_contig_11068	-66.256	6.58227e-07	8.95965	5.63386	8.7318	7.7751	0	0	0	0
GFT-HR_contig_1107	-4.00045	3.95546e-05	14.9619	16.7255	10.693	14.1268	3.36226	3.14988	4.61771	3.70995
GFT-HR_contig_11070	2.27351	3.40261e-08	19.9982	23.3418	21.0947	21.4782	63.4451	45.5687	49.3766	52.7968
GFT-HR_contig_11071	-3.24841	4.84004e-21	85.8925	90.132	65.6704	80.565	25.9018	29.3988	24.6278	26.6428
GFT-HR_contig_11074	-3.0255	7.4081e-05	20.9992	14.0847	18.0093	17.6977	5.66275	6.18923	6.80505	6.21901
GFT-HR_contig_11076	15.7855	4.64173e-20	0.715667	1.20004	3.34784	1.75452	36.0249	30.736	28.4932	31.7514
GFT-HR_contig_11077	-3.35029	1.09641e-43	163.456	156.731	164.298	161.495	53.0497	53.3416	49.2079	51.8664
GFT-HR_contig_11080	-3.08692	5.85521e-07	22.5415	24.9466	28.8223	25.4368	6.07866	9.8708	10.4355	8.79499
GFT-HR_contig_11087	-3.05297	2.06868e-07	26.3791	23.4434	31.8783	27.2336	10.9074	8.8856	8.79274	9.52859
GFT-HR_contig_11088	8.32411	5.18142e-26	5.57837	6.28463	5.3006	5.7212	52.3369	49.7649	54.7165	52.2728
GFT-HR_contig_11091	-3.52958	2.33495e-30	113.378	113.455	95.6541	107.496	34.9675	32.7587	30.4769	32.7344
GFT-HR_contig_11094	-4.40516	6.76307e-05	12.1724	9.63844	13.7082	11.8397	4.86293	2.27788	1.25226	2.79769
GFT-HR_contig_11098	5.22468	1.70265e-58	22.5772	20.8391	21.9627	21.793	126.234	115.47	128.109	123.271
GFT-HR_contig_11101	39.2879	4.42189e-149	6.64974	6.58885	8.95505	7.39788	323.32	328.351	302.81	318.16
GFT-HR_contig_11102	2.98019	2.26138e-06	9.53985	8.49815	6.97293	8.33698	24.2965	28.2848	28.5229	27.0347
GFT-HR_contig_11105	-3.32712	4.12788e-21	77.4348	77.1484	75.7458	76.7763	27.1404	22.4856	24.7229	24.783
GFT-HR_contig_1111	6.04057	1.88869e-32	11.5678	12.5387	11.9822	12.0296	73.1579	74.9382	88.8208	78.9723
GFT-HR_contig_11110	-3.73208	1.11199e-18	56.9627	69.441	52.8341	59.7459	17.3619	16.5409	17.5805	17.1611
GFT-HR_contig_11111	28.0208	2.06488e-88	4.58501	2.6613	4.12469	3.79033	112.229	118.505	123.112	117.949
GFT-HR_contig_11112	-2.20899	9.83973e-05	25.8384	28.7185	28.9239	27.8269	14.1698	11.9772	14.3761	13.5077
GFT-HR_contig_11116	-6.03363	4.4386e-19	34.5068	49.4232	40.3551	41.4283	12.924	3.63229	5.32493	7.29374
GFT-HR_contig_11123	-3.81425	1.12544e-16	53.9802	48.8648	53.6749	52.1733	14.7676	16.1405	13.0383	14.6488
GFT-HR_contig_11131	-2.89154	3.57713e-08	32.4795	35.0673	32.0635	33.2034	13.2324	12.3966	11.2502	12.2931
GFT-HR_contig_11138	-4.45404	0.00017445	9.04214	12.1296	12.6896	11.2871	3.25114	3.80722	0.837206	2.63185
GFT-HR_contig_11140	8.82682	4.49213e-20	3.97456	4.61394	3.57552	4.05467	43.1468	36.8169	38.7817	39.5818
GFT-HR_contig_11141	23.8773	3.68932e-09	0	0	1.0773	0.3591	11.1784	15.1267	10.2349	12.18
GFT-HR_contig_11145	23.5195	4.92673e-05	0	0	0.490841	0.163614	6.22493	8.48251	6.41197	7.0398
GFT-HR_contig_11146	27.5834	3.65907e-45	0.465288	2.3406	3.26488	2.02359	74.865	65.826	49.9736	63.5549
GFT-HR_contig_11147	-4.93159	0.00113302	7.13838	5.55737	9.14328	7.27967	1.37498	2.14688	0.944197	1.48869
GFT-HR_contig_11148	-2.13105	0.00173583	19.9294	22.8091	20.9641	21.2342	12.2272	10.1229	9.66562	10.6719
GFT-HR_contig_11149	-4.64481	3.42315e-07	17.5291	19.0836	15.2985	17.3037	3.52762	5.06734	3.14913	3.9147
GFT-HR_contig_1115	2.74264	1.44802e-21	38.3673	39.5674	35.25	37.7282	114.312	107.546	113.41	111.756
GFT-HR_contig_11152	-2.99624	0.00111811	14.9954	9.42916	11.6912	12.0386	5.29537	4.96088	2.47931	4.24519
GFT-HR_contig_11158	2.23456	2.32192e-07	16.4878	19.1402	26.2041	20.6107	47.6921	55.7159	45.9937	49.8006
GFT-HR_contig_11159	-3.21363	8.01514e-07	23.4616	23.4825	22.9713	23.3051	8.01067	6.58572	8.58816	7.72818
GFT-HR_contig_1116	2.09315	6.31308e-09	32.0672	34.8513	27.5478	31.4888	76.8659	63.0092	73.6772	71.1841
GFT-HR_contig_11160	-2.58837	0.00250278	12.4209	15.7417	13.963	14.0418	7.52984	3.89197	5.88393	5.76858
GFT-HR_contig_11161	12.1897	4.1274e-22	3.00766	3.15204	2.34494	2.83488	41.2289	31.6595	43.1639	38.6841
GFT-HR_contig_11163	11.9697	1.04489e-13	2.83722	1.18937	1.10603	1.71087	20.4027	25.087	24.9562	23.482
GFT-HR_contig_11164	10.0655	9.33442e-25	2.1743	6.56261	3.05137	3.92943	52.3792	39.5494	39.4582	43.7956
GFT-HR_contig_11181	-2.60744	2.69443e-17	88.2942	91.7141	85.8965	88.6349	43.8973	33.2286	32.5557	36.5605
GFT-HR_contig_11182	26.7144	1.66422e-67	3.2187	3.5981	2.09123	2.96934	95.9591	84.0249	86.425	88.803
GFT-HR_contig_11186	2.22758	1.66633e-06	18.5121	17.8079	16.712	17.6773	38.8856	42.0086	46.9101	42.6014
GFT-HR_contig_11187	8.47104	3.10427e-19	5.96612	3.75152	2.32576	4.01447	38.8807	33.9127	40.049	37.6141
GFT-HR_contig_1119	-2.98846	2.96198e-05	19.3309	18.7594	18.9876	19.026	6.56739	6.15255	7.61031	6.77675
GFT-HR_contig_11190	-3.50969	0.00720486	4.11855	10.359	7.22486	7.23415	3.7021	1.73413	0.953334	2.12985
GFT-HR_contig_11192	-3.16358	0.0089351	6.21289	12.3712	6.0549	8.213	1.39617	4.57792	2.15718	2.71042
GFT-HR_contig_11194	3.84806	1.55435e-34	26.9247	32.0402	27.7636	28.9095	112.033	114.098	134.699	120.277
GFT-HR_contig_11195	-2.57798	0.00291876	10.0531	14.7501	15.676	13.4931	7.90704	5.29113	3.49056	5.56291
GFT-HR_contig_11197	2.48395	0.00695937	4.48816	8.18984	2.88171	5.18657	14.7135	13.3394	14.1778	14.0769
GFT-HR_contig_11199	-4.27283	5.99716e-12	33.0472	33.9579	32.3639	33.123	8.33206	9.16327	7.2764	8.25724
GFT-HR_contig_1120	11.7939	3.19975e-119	27.5778	19.696	25.0847	24.1195	319.965	307.495	296.479	307.98
GFT-HR_contig_11205	2.88416	1.76296e-19	31.6969	27.6378	31.1379	30.1575	94.308	101.964	85.696	93.9892
GFT-HR_contig_11207	-2.48665	1.53019e-06	29.4759	37.4076	30.6938	32.5258	10.1626	13.771	18.132	14.0219
GFT-HR_contig_11208	2.27331	0.00257497	3.85492	12.2815	7.21322	7.78323	23.5629	15.582	18.5601	19.235
GFT-HR_contig_1121	-5.09057	9.75826e-96	164.321	174.757	159.177	166.085	37.8369	33.1722	34.1802	35.0631
GFT-HR_contig_11213	-2.29233	1.06197e-07	42.2344	49.8241	46.6241	46.2275	14.1105	24.2351	26.6465	21.664
GFT-HR_contig_11214	-4.50126	8.81209e-27	77.6402	70.949	71.1018	73.2303	16.6166	15.9129	19.7783	17.4359
GFT-HR_contig_11217	6.14475	6.68972e-07	2.84481	1.43106	2.21797	2.16461	13.8086	14.8529	16.3307	14.9974
GFT-HR_contig_11218	-6.51426	1.1486e-100	174.58	154.399	158.516	162.499	28.0525	20.8162	31.4702	26.7796
GFT-HR_contig_11219	-3.3047	2.59846e-09	37.2983	29.467	28.5206	31.762	13.5397	6.64423	10.6259	10.27
GFT-HR_contig_11221	2.57325	2.07908e-06	11.2324	14.126	10.217	11.8584	39.5452	26.8001	32.9334	33.0929
GFT-HR_contig_11223	-3.45142	3.39199e-08	25.2123	26.634	29.4853	27.1105	8.61192	7.6433	8.87068	8.3753
GFT-HR_contig_11226	-3.57125	0.00391796	11.7133	7.36537	7.9908	9.02316	3.94834	1.23298	2.71132	2.63088
GFT-HR_contig_11228	-3.84696	5.28148e-07	17.9583	22.4053	20.6686	20.344	4.03561	6.84126	5.93839	5.60508
GFT-HR_contig_11231	82.6742	3.55351e-104	0.437843	0.73418	3.0723	1.41477	149.557	136.423	123.646	136.542
GFT-HR_contig_11232	-6.29035	0.00729792	2.39991	4.02419	7.95217	4.79209	1.07862	0.505243	0.555514	0.713126
GFT-HR_contig_11236	-4.26438	4.01086e-17	42.5872	49.8664	52.5626	48.3387	11.0301	12.7648	12.5645	12.1198
GFT-HR_contig_11240	3.83342	0.000151118	3.83332	2.99961	3.18791	3.34028	13.3234	11.1906	17.9828	14.1656
GFT-HR_contig_11241	3.42891	7.03333e-11	10.9228	12.719	9.46222	11.0347	43.6369	40.8805	38.7677	41.0951
GFT-HR_contig_11242	-2.46353	0.00962568	12.9546	10.5595	11.7835	11.7659	5.82236	6.06064	3.33183	5.07161
GFT-HR_contig_11244	-3.43362	7.89312e-09	28.3959	31.5044	27.7987	29.233	8.06043	7.73107	11.4655	9.08567
GFT-HR_contig_11246	3.8165	5.84767e-05	3.95939	3.83027	3.08696	3.62554	15.8788	13.5934	16.3559	15.276
GFT-HR_contig_11247	5.92883	6.10722e-26	7.57965	8.12005	13.4606	9.72009	59.805	60.9918	67.4503	62.749
GFT-HR_contig_11248	3.98924	1.70566e-09	5.4272	7.39407	7.66932	6.8302	27.7461	28.8499	32.6626	29.7528
GFT-HR_contig_11253	5.68018	7.00009e-05	2.39092	1.00228	1.86409	1.75243	7.52206	12.0804	14.3893	11.3306
GFT-HR_contig_1126	6.58497	8.05438e-35	70.8739	78.2306	70.761	73.2885	533.187	515.681	513.801	520.889
GFT-HR_contig_11262	3.365	1.26248e-50	313.119	295.082	304.21	304.137	1108.92	1115.53	1084.93	1103.13
GFT-HR_contig_11263	3.06462	2.5923e-09	11.0065	11.0735	12.8719	11.6506	37.3481	34.0621	44.8396	38.7499
GFT-HR_contig_11265	-2.92493	5.99679e-08	42.9252	27.6836	25.7438	32.1175	10.8829	11.1223	13.2481	11.7511
GFT-HR_contig_11267	-4.71751	3.61804e-11	29.9128	25.9642	25.7911	27.2227	6.32663	6.81605	5.21338	6.11869
GFT-HR_contig_11272	2.87488	4.8982e-06	7.85878	10.6435	6.59846	8.36692	24.4528	24.9445	29.1056	26.1676
GFT-HR_contig_11275	154.242	1.61703e-59	3.20469	3.76157	1.99885	2.98837	563.455	479.287	506.799	516.514
GFT-HR_contig_11277	-3.7697	9.91195e-10	31.3377	28.7096	28.8013	29.6162	8.20817	7.68968	9.22342	8.37376
GFT-HR_contig_11280	-7.92522	3.83945e-05	8.97014	8.93073	7.72212	8.541	1.51184	0.944225	0.692116	1.04939
GFT-HR_contig_11283	-3.28411	1.70824e-08	33.0865	22.8446	31.8657	29.2656	9.62207	9.01428	9.91119	9.51585
GFT-HR_contig_11286	5.06101	6.67596e-15	8.56413	5.43368	7.57938	7.19239	37.6586	39.1781	42.4334	39.7567
GFT-HR_contig_11287	-2.36548	2.43747e-09	50.2866	58.1372	49.9363	52.7867	26.1695	20.2818	25.4855	23.9789
GFT-HR_contig_11291	-3.86194	1.21032e-13	38.8888	40.5049	42.5644	40.6527	9.00804	12.9734	11.7715	11.251
GFT-HR_contig_11298	-2.38609	0.00160149	19.6149	14.5764	17.0307	17.074	8.01432	7.88349	7.01686	7.63822
GFT-HR_contig_113	-3.85038	0	3220.37	3290.27	3303.22	3271.29	927.601	884.122	935.257	915.66
GFT-HR_contig_1130	11.6466	4.46722e-94	83.6989	79.3338	75.9042	79.6456	1020.68	984.301	998.6	1001.19
GFT-HR_contig_11302	-2.82706	1.03928e-06	33.4033	24.1159	25.3197	27.613	10.0086	10.1577	11.1684	10.4449
GFT-HR_contig_11307	-4.19612	0.00602913	8.15815	5.12988	5.56548	6.2845	0	1.7175	2.83259	1.5167
GFT-HR_contig_11309	4.91931	3.46733e-12	7.97969	6.69021	3.55509	6.075	29.716	33.5987	34.8308	32.7151
GFT-HR_contig_11311	28.1258	3.20212e-120	5.68286	9.13204	10.3382	8.38438	266.054	241.671	265.279	257.668
GFT-HR_contig_11315	11.6049	1.28006e-27	4.13455	4.50636	2.25647	3.63246	49.0576	43.8698	47.4691	46.7988
GFT-HR_contig_11317	-2.42565	0.00685185	13.5479	9.54122	13.0977	12.0623	6.81966	5.01984	4.01404	5.28451
GFT-HR_contig_11325	-2.55722	1.24403e-08	41.4809	43.5852	45.1511	43.4057	15.0115	20.1876	19.4529	18.2173
GFT-HR_contig_11328	-2.6757	0.000635434	13.5208	20.4451	14.6829	16.2163	5.2087	6.09961	8.04782	6.45204
GFT-HR_contig_1133	3.49536	8.04198e-15	14.3718	11.7692	17.1984	14.4465	54.9791	55.7281	53.5365	54.7479
GFT-HR_contig_11330	-4.13652	2.56399e-54	148.796	137.043	134.855	140.231	38.4688	36.3725	34.4881	36.4431
GFT-HR_contig_11331	2.07866	0.000273043	13.1794	15.1933	11.5598	13.3108	32.9487	29.4801	27.456	29.9616
GFT-HR_contig_11336	12.2785	1.90752e-08	0.915889	0.767887	1.07112	0.918298	13.5841	16.1968	11.0242	13.6017
GFT-HR_contig_11339	-5.0423	2.78169e-08	17.6611	20.0514	18.7897	18.8341	2.64588	5.88703	3.23639	3.9231
GFT-HR_contig_1134	-2.07376	0.00222046	23.4949	22.581	19.2115	21.7625	12.3625	9.16876	12.2034	11.2449
GFT-HR_contig_11341	8.65607	4.55479e-16	5.83233	2.66719	1.24015	3.24656	37.1747	27.6826	28.9643	31.2739
GFT-HR_contig_11348	4.24787	0.000723766	1.5056	3.78691	1.17385	2.15545	14.887	7.60725	8.36416	10.2861
GFT-HR_contig_11354	-2.03157	0.00647796	23.5466	22.6663	11.5589	19.2573	7.83915	16.1567	6.45975	10.1519
GFT-HR_contig_11355	-2.94999	0.0012822	13.9133	14.181	11.4857	13.1933	4.90449	5.51363	3.78889	4.73567
GFT-HR_contig_11362	-2.01961	0.000440411	29.1024	27.3512	32.2049	29.5528	17.0882	14.8229	15.2113	15.7075
GFT-HR_contig_11363	3.3318	0.00594581	3.45869	3.72829	0.385226	2.52407	13.3241	7.90557	6.86224	9.36398
GFT-HR_contig_11372	-3.85752	4.18405e-58	174.811	166.166	146.42	162.466	49.3757	45.6317	40.8936	45.3003
GFT-HR_contig_11376	-4.12396	2.58133e-05	11.9019	17.2358	12.6537	13.9305	3.89034	2.73345	4.00724	3.54368
GFT-HR_contig_11378	-16.5868	3.62215e-81	101.262	109.077	103.988	104.775	6.186	6.89911	6.97872	6.68795
GFT-HR_contig_1138	4.63737	3.08153e-25	14.4198	15.4898	13.3504	14.42	69.8042	69.9485	77.8818	72.5448
GFT-HR_contig_11383	8.15385	0.00427871	1.51274	0	0	0.504246	4.07933	6.36942	5.60253	5.35043
GFT-HR_contig_11392	-2.07025	0.00610365	13.9677	20.3851	19.36	17.9042	9.30025	6.97023	11.4956	9.25537
GFT-HR_contig_11395	2.84555	2.92867e-10	21.3384	14.1631	11.7843	15.7619	51.948	50.164	43.6303	48.5808
GFT-HR_contig_11396	7.06212	3.01037e-54	16.0935	9.74485	14.6386	13.4923	118.141	88.8436	103.478	103.487
GFT-HR_contig_11398	-3.25548	9.29653e-67	218.795	212.8	208.03	213.209	71.953	65.4419	74.115	70.5033
GFT-HR_contig_114	-5.12893	0	5899.68	5429.26	5026.57	5451.84	1222.7	1068.93	1145.93	1145.85
GFT-HR_contig_11402	2.17061	0.00474015	8.8758	5.72425	9.04932	7.88312	14.4224	22.7105	18.6486	18.5938
GFT-HR_contig_11404	-9.26569	3.54143e-06	11.2214	8.36277	11.6651	10.4164	2.24151	1.04996	0	1.09715
GFT-HR_contig_11409	-3.24862	8.38837e-09	33.4871	28.7866	32.3877	31.5538	9.90668	11.4227	9.81188	10.3804
GFT-HR_contig_11411	3.48754	7.76919e-23	19.6423	25.5257	23.7371	22.9684	90.0465	81.5466	88.3873	86.6601
GFT-HR_contig_11419	182.907	8.4401e-17	0	0	0	0	20.6784	25.426	23.9622	23.3555
GFT-HR_contig_11421	3.934	1.1178e-13	10.0967	10.9228	10.4113	10.477	47.4284	41.1412	45.8379	44.8025
GFT-HR_contig_11423	2.85848	2.19628e-07	10.2589	9.89941	11.1676	10.442	27.6647	32.1113	37.457	32.411
GFT-HR_contig_11424	11.067	3.02187e-30	3.94987	5.36163	3.22619	4.17923	52.0737	50.6851	50.6778	51.1456
GFT-HR_contig_11430	-3.99478	2.69483e-10	29.3131	31.0617	27.6154	29.3301	7.68516	8.22825	7.53912	7.81751
GFT-HR_contig_11434	18.6322	1.53669e-46	3.69919	2.2153	3.29611	3.0702	62.7028	60.0771	68.9905	63.9235
GFT-HR_contig_11436	-2.31928	1.15802e-13	88.1672	85.1482	77.7313	83.6822	45.478	37.9062	33.0667	38.817
GFT-HR_contig_1144	2.07264	3.57859e-06	21.6831	20.8526	20.1372	20.891	42.7073	47.5282	50.1905	46.8087
GFT-HR_contig_11441	2.18157	0.00400238	4.55259	10.6026	9.07083	8.07533	15.0049	18.5299	23.8862	19.1403
GFT-HR_contig_11444	3.65279	1.55695e-38	39.2736	31.7299	38.4141	36.4725	154.047	125.074	152.725	143.949
GFT-HR_contig_11445	-3.2653	5.1417e-16	59.5817	61.1677	58.7775	59.8423	18.2167	18.2606	22.5169	19.6647
GFT-HR_contig_11446	160.759	1.93222e-76	3.21114	2.69224	1.00143	2.3016	453.172	398.046	406.73	419.316
GFT-HR_contig_11448	-2.8617	0.00040213	12.8188	16.121	31.9815	20.3071	2.30452	9.71528	10.6819	7.56725
GFT-HR_contig_11450	4.87474	2.63571e-25	13.8708	14.3028	11.6846	13.286	73.5196	70.0839	67.3144	70.306
GFT-HR_contig_11456	-3.01918	0.00693771	8.20047	11.1063	9.83622	9.71432	3.40213	2.65602	4.08841	3.38219
GFT-HR_contig_11459	-2.75034	1.0783e-08	37.5282	37.7566	41.2707	38.8519	15.2689	12.9737	17.1907	15.1444
GFT-HR_contig_1146	2.02651	0.000107155	17.3031	14.507	16.6478	16.1527	36.0709	31.3123	38.8591	35.4141
GFT-HR_contig_1147	-5.51434	3.32502e-32	77.2526	69.8109	77.5422	74.8686	14.5535	13.829	15.205	14.5292
GFT-HR_contig_11475	-3.80205	8.27425e-07	27.4839	14.1398	18.0189	19.8809	6.73768	5.26007	4.62675	5.5415
GFT-HR_contig_11479	-5.33779	5.0489e-78	137.213	125.832	135.947	132.997	27.3501	23.6515	29.2554	26.7523
GFT-HR_contig_11481	2.16525	0.00756856	7.5458	6.95909	7.64806	7.38432	14.9222	19.0631	18.1652	17.3835
GFT-HR_contig_11482	11.999	9.37536e-56	5.27583	6.63492	6.75761	6.22279	88.4111	74.5756	82.6936	81.8934
GFT-HR_contig_11483	-2.78831	1.63071e-08	34.4959	38.8246	37.0459	36.7888	13.9957	14.129	14.292	14.1389
GFT-HR_contig_11487	4.08693	1.00661e-10	5.48432	7.35693	9.40694	7.41606	33.0295	34.176	31.9908	33.0654
GFT-HR_contig_11492	-3.73951	6.23614e-17	54.904	52.2734	55.5029	54.2268	12.5472	17.0442	17.0169	15.5361
GFT-HR_contig_11495	26.9425	4.8088e-93	5.54506	4.35844	2.70202	4.20184	131.774	111.777	132.525	125.359
GFT-HR_contig_11499	2.46429	0.00360561	3.82719	6.41747	7.16133	5.802	12.3847	17.4036	17.0091	15.5992
GFT-HR_contig_115	-4.72277	0.00150135	12.1306	5.0852	4.72886	7.3149	2.72601	1.27691	0.70198	1.5683
GFT-HR_contig_11502	2.41982	1.45948e-12	32.1911	25.1207	30.3107	29.2075	76.792	77.78	74.5139	76.362
GFT-HR_contig_11507	3.14723	4.14324e-28	34.9629	32.3455	41.8285	36.379	132.755	115.232	123.069	123.685
GFT-HR_contig_11508	3.2625	6.24277e-05	4.94569	5.10338	4.74577	4.93161	19.4923	14.737	18.669	17.6327
GFT-HR_contig_11510	-3.26452	3.99355e-13	53.1979	47.225	44.1869	48.2033	18.4399	15.5183	13.5211	15.8265
GFT-HR_contig_11521	-3.71434	2.57063e-09	29.4065	27.9201	27.3302	28.2189	9.10278	6.88783	8.29442	8.09501
GFT-HR_contig_11527	2.05911	0.00043463	11.9413	13.2587	13.8393	13.0131	24.3687	30.711	31.9738	29.0179
GFT-HR_contig_11529	2.35908	0.00188598	3.66882	9.22788	8.58125	7.15932	18.6878	20.5969	15.8524	18.379
GFT-HR_contig_1153	5.65127	1.36798e-136	367.372	387.489	373.562	376.141	2313.24	2212.26	2349.88	2291.79
GFT-HR_contig_11532	2.13732	0.00664185	5.04644	7.75677	9.18047	7.32789	18.9007	13.103	19.0792	17.0277
GFT-HR_contig_11535	3.60727	9.18263e-09	10.7701	5.74619	6.1069	7.54108	26.403	27.2087	35.3553	29.6557
GFT-HR_contig_11538	3.58489	1.75211e-06	1.98253	9.97299	4.63707	5.53086	16.0386	23.373	25.6986	21.7034
GFT-HR_contig_11541	2.11801	0.000747446	10.3571	8.68346	14.6818	11.2408	22.0051	30.1298	25.2816	25.8055
GFT-HR_contig_11549	-2.95526	0.00605047	12.2094	9.2615	9.74574	10.4055	3.39696	3.42719	4.3065	3.71022
GFT-HR_contig_1155	-4.76272	5.18146e-22	400.012	391.65	377.29	389.651	104.976	72.3886	86.8844	88.0828
GFT-HR_contig_11550	-2.08578	8.31581e-08	56.8962	56.2884	56.1146	56.4331	31.9644	23.7167	31.6079	29.0963
GFT-HR_contig_11551	-3.52664	5.91174e-09	33.2216	26.2147	24.8856	28.1073	12.8818	6.5826	6.0313	8.49856
GFT-HR_contig_1156	4.57925	9.9089e-23	16.3432	14.5327	9.26695	13.3809	64.5498	62.9747	71.9919	66.5055
GFT-HR_contig_11561	35.8501	2.07571e-13	0	1.00984	0	0.336614	22.7365	15.2145	14.4979	17.483
GFT-HR_contig_11562	-2.6777	0.00656041	10.448	11.3876	11.8115	11.2157	5.16537	5.71892	2.41844	4.43424
GFT-HR_contig_11568	16.1862	3.69672e-17	0.851167	1.42725	1.99085	1.42309	26.0134	32.2547	22.0665	26.7782
GFT-HR_contig_1157	3.65389	5.71346e-28	24.2197	27.4872	24.8703	25.5257	100.889	97.1688	104.558	100.872
GFT-HR_contig_11570	7.11586	2.63307e-16	5.39689	3.87838	4.20771	4.49433	35.3443	31.164	39.2617	35.2567
GFT-HR_contig_11572	10.7724	2.3583e-16	2.2478	3.14094	1.75251	2.38042	33.0017	25.2384	28.4434	28.8945
GFT-HR_contig_11576	-4.08232	5.64708e-07	25.089	17.5289	14.1272	18.915	3.13224	7.04252	4.51689	4.89721
GFT-HR_contig_1158	-3.71907	1.26364e-39	128.801	132.694	129.333	130.276	36.6082	36.5264	39.8541	37.6629
GFT-HR_contig_11581	-4.28866	9.97226e-44	128.844	129.721	118.462	125.676	29.5167	33.5108	31.4343	31.4873
GFT-HR_contig_11585	-4.41272	7.41392e-15	36.6191	35.7422	46.4475	39.6029	10.3171	8.2846	10.121	9.57423
GFT-HR_contig_11587	-2.14518	0.000183008	25.3347	29.6382	26.7575	27.2435	13.1077	13.0239	14.729	13.6202
GFT-HR_contig_11595	2.23309	0.00350311	6.61039	5.54219	11.0439	7.73217	20.3725	16.6999	19.2359	18.7695
GFT-HR_contig_11600	-2.36913	0.00695937	14.3859	15.0765	9.81405	13.0922	9.69846	3.78577	4.16245	5.88222
GFT-HR_contig_1161	-4.70025	1.01994e-10	26.7642	29.6419	25.8903	27.4321	5.49471	5.42587	7.64839	6.18966
GFT-HR_contig_11610	-4.379	0.000726619	7.81684	8.73824	8.12592	8.227	1.17107	2.1942	2.41252	1.92593
GFT-HR_contig_11611	15.6567	3.64178e-44	27.8051	29.3795	26.7268	27.9705	513.225	450.976	457.407	473.869
GFT-HR_contig_11613	-7.10092	5.52373e-22	39.9851	45.9256	43.6084	43.173	6.85599	5.83902	6.63399	6.443
GFT-HR_contig_11617	-2.66387	0.00936333	6.06401	10.6304	16.3325	11.009	3.46872	5.57076	4.08337	4.37428
GFT-HR_contig_1162	4.81796	9.21177e-38	21.2913	18.9187	21.5657	20.5919	105.18	109.263	107.834	107.426
GFT-HR_contig_11621	5.13497	0.000684093	0.970175	0.8134	2.26921	1.35093	10.4649	8.16989	5.38967	8.00816
GFT-HR_contig_11625	-2.80889	9.10172e-07	29.8979	26.4591	28.0584	28.1385	12.9397	10.4905	8.71478	10.715
GFT-HR_contig_11626	2.29078	0.00016185	10.7701	12.5185	10.3054	11.198	27.7232	25.3536	30.3693	27.8153
GFT-HR_contig_11627	19.5675	3.28335e-07	0.755473	0	0.294504	0.349993	10.1863	8.27044	10.8421	9.76625
GFT-HR_contig_11630	-2.36308	0.000138692	22.0335	25.962	22.7499	23.5818	9.63513	13.0383	9.37327	10.6822
GFT-HR_contig_11638	-12.0535	4.92673e-05	6.13822	7.71948	5.98212	6.61327	0	0	1.42084	0.473612
GFT-HR_contig_11640	96.4917	1.00354e-122	2.39991	1.00605	1.8711	1.75902	213.567	179.867	192.208	195.214
GFT-HR_contig_11641	177.371	2.87904e-133	0.529332	2.21898	0.412697	1.05367	225.058	236.249	210.745	224.017
GFT-HR_contig_11649	-7.32114	4.91304e-05	9.7144	9.30812	8.65587	9.22613	3.74234	0	0	1.24745
GFT-HR_contig_11650	-2.42758	0.00303338	16.3742	13.9112	12.7662	14.3506	6.2799	5.33166	7.27716	6.29624
GFT-HR_contig_11651	-3.68407	8.5875e-15	45.7864	49.9867	46.7408	47.5047	12.4358	12.2051	16.7744	13.8051
GFT-HR_contig_11653	6.96861	1.29717e-53	14.7176	13.1105	11.8332	13.2204	101.701	95.6642	102.841	100.069
GFT-HR_contig_11654	7.17798	5.79786e-19	5.33249	5.53526	4.55346	5.1404	37.8898	39.1316	44.671	40.5641
GFT-HR_contig_11657	-5.52142	6.97639e-08	20.9846	22.2235	23.2495	22.1526	5.95667	4.65034	2.04522	4.21741
GFT-HR_contig_11658	-3.73596	8.98456e-41	147.358	128.898	127.539	134.598	40.1678	37.6305	38.4194	38.7392
GFT-HR_contig_11661	7.00146	3.43798e-12	2.22985	5.07441	2.73195	3.34541	28.9203	21.9967	27.1348	26.0173
GFT-HR_contig_11662	-3.86977	3.59094e-11	37.189	33.1393	30.6514	33.6599	8.78694	8.2319	10.8218	9.28022
GFT-HR_contig_11665	8.56435	1.68846e-127	30.433	28.5288	27.277	28.7463	283.682	245.987	269.353	266.34
GFT-HR_contig_11668	-2.46905	1.21453e-11	53.8692	69.6457	67.1205	63.5452	32.1306	22.8937	27.9685	27.6643
GFT-HR_contig_11672	-2.57768	2.4118e-06	29.204	31.3819	31.107	30.5643	14.4196	10.7377	12.9486	12.702
GFT-HR_contig_11675	20.8969	5.85613e-124	8.86632	9.91143	9.67774	9.48516	232.187	198.605	217.819	216.204
GFT-HR_contig_1168	-3.75495	1.10826e-39	135.912	141.574	115.598	131.028	36.0955	36.4166	40.04	37.5174
GFT-HR_contig_11680	-5.06236	6.07805e-10	18.6492	24.0547	27.4021	23.3687	3.86849	5.43619	5.31297	4.87255
GFT-HR_contig_11681	7.97243	3.16669e-22	4.18411	5.0114	6.52432	5.23994	55.3409	39.2614	43.1678	45.9234
GFT-HR_contig_11683	2.26474	0.000313215	11.795	9.889	8.63302	10.1057	24.8831	23.3113	26.2994	24.8313
GFT-HR_contig_11684	-3.48155	4.40546e-23	88.5142	77.9588	78.7696	81.7475	22.503	31.6223	21.5235	25.2162
GFT-HR_contig_11685	2.16101	4.97257e-24	80.7179	79.4682	88.784	82.99	202.314	186.714	191.337	193.455
GFT-HR_contig_11686	7.38789	0.00011699	1.09498	1.37706	0.426855	0.966299	8.85837	10.604	6.08303	8.51515
GFT-HR_contig_11689	-5.95347	5.28729e-09	17.6197	22.7268	17.9641	19.4369	4.87325	2.85339	2.50984	3.41216
GFT-HR_contig_1169	6.81027	1.85235e-72	54.2016	52.8226	50.5659	52.53	423.915	373.34	361.589	386.281
GFT-HR_contig_11692	-2.1957	4.48915e-15	106.302	107.612	98.5286	104.147	57.4334	48.0916	47.6414	51.0555
GFT-HR_contig_11693	-53.2494	3.42151e-05	6.62215	9.99368	2.0652	6.22701	0	0	0	0
GFT-HR_contig_11694	16.084	2.02639e-22	1.87298	1.43946	2.55549	1.95598	34.7943	34.3051	38.4411	35.8468
GFT-HR_contig_11696	-2.07117	4.88193e-09	64.6858	89.7955	79.3694	77.9503	26.6896	43.7564	51.0557	40.5005
GFT-HR_contig_117	2.42415	1.11165e-19	50.5587	45.5878	45.517	47.2212	126.393	118.891	125.421	123.568
GFT-HR_contig_1170	7.19147	2.53745e-68	152.518	146.328	164.27	154.372	1311.6	1140.04	1139.92	1197.18
GFT-HR_contig_11703	-2.76663	2.7673e-13	58.384	58.6318	65.2779	60.7646	23.6451	24.8529	22.2764	23.5915
GFT-HR_contig_11704	4.75726	7.23893e-15	7.38006	5.02733	11.5078	7.97173	47.266	34.9582	41.853	41.3591
GFT-HR_contig_11705	-4.30941	1.48305e-06	16.7364	17.0387	17.7089	17.1613	0	7.04691	5.53434	4.19375
GFT-HR_contig_11707	2.0129	7.88009e-07	36.0173	36.4447	39.7008	37.3876	107.174	73.2111	63.2465	81.2104
GFT-HR_contig_11709	8.73596	0.00427871	0.756368	0.634143	0	0.463504	5.4391	5.73248	4.90222	5.35793
GFT-HR_contig_11711	43.813	1.21485e-126	3.06322	3.59551	5.73181	4.13018	225.235	205.848	170.173	200.419
GFT-HR_contig_11712	62.5471	1.03124e-107	6.96409	1.94624	3.61973	4.17669	285.869	279.541	303.056	289.489
GFT-HR_contig_11716	2.251	0.00684306	5.61291	6.27453	7.5853	6.49091	12.4452	14.4951	20.7878	15.9094
GFT-HR_contig_11717	-2.82004	1.06678e-60	222.309	235.974	248.459	235.581	107.707	73.4233	88.7545	89.9616
GFT-HR_contig_11719	-6.67093	4.09733e-66	105.558	112.996	92.5863	103.713	18.0732	15.8734	15.9984	16.6483
GFT-HR_contig_11729	15.658	5.94028e-50	3.92567	4.55719	3.76698	4.08328	73.8319	68.6595	69.8992	70.7969
GFT-HR_contig_1173	-3.84115	1.83626e-63	338.654	332.373	345.46	338.829	98.3225	96.7954	89.8331	94.9837
GFT-HR_contig_11732	-2.57248	5.65985e-15	74.3294	80.2945	76.0054	76.8764	31.7364	32.5003	32.1606	32.1324
GFT-HR_contig_11734	-3.4619	2.92779e-16	49.9467	60.9263	55.6542	55.5091	19.2688	16.427	15.8782	17.1914
GFT-HR_contig_11735	4.02482	6.07979e-06	3.66321	2.25225	5.52168	3.81238	19.0982	15.6297	16.0542	16.9274
GFT-HR_contig_11736	-3.14055	3.87216e-23	87.7055	94.338	91.2719	91.1051	28.7764	31.2657	33.4997	31.1806
GFT-HR_contig_11739	8.69432	0.000151118	1.15858	0.485678	0.451645	0.698633	8.85212	7.31732	6.43631	7.53525
GFT-HR_contig_11741	-2.18982	0.00296795	17.2534	16.2735	21.0183	18.1817	7.7544	10.8969	7.9874	8.87955
GFT-HR_contig_11746	-6.03798	4.77089e-24	54.0887	50.7255	51.1714	51.9952	9.99294	8.82162	8.70963	9.17473
GFT-HR_contig_11756	-8.46551	3.0996e-21	32.8462	35.9619	44.8905	37.8995	6.94704	3.25411	3.93568	4.71228
GFT-HR_contig_11757	2.2334	6.18963e-06	15.8048	13.8269	17.6798	15.7705	33.6636	39.3491	41.3556	38.1228
GFT-HR_contig_11759	4.3589	0.00797954	0.786176	1.31827	1.83884	1.31443	9.89354	2.64817	7.27915	6.60696
GFT-HR_contig_11767	-7.01258	2.22309e-33	63.1861	61.7138	65.0073	63.3024	12.2963	9.32535	7.23756	9.61972
GFT-HR_contig_11768	16.3233	5.18008e-09	0	1.00794	0.937312	0.648418	15.1291	11.6425	13.3575	13.3763
GFT-HR_contig_1177	5.07358	3.81711e-15	5.23831	6.44134	9.80178	7.16048	40.8082	35.8778	42.3577	39.6812
GFT-HR_contig_11770	-5.52835	1.2349e-88	144.011	154.078	148.308	148.799	28.6591	29.8655	28.1934	28.906
GFT-HR_contig_11772	2.50137	5.83202e-07	15.4223	12.2375	13.9566	13.8721	38.123	36.4106	38.2485	37.5941
GFT-HR_contig_11775	4.28613	3.08171e-42	57.7974	55.4425	63.3305	58.8568	286.445	285.452	244.43	272.109
GFT-HR_contig_11776	-2.03848	0.00962568	20.1289	15.9721	15.1332	17.0781	12.2778	6.96189	7.65459	8.96476
GFT-HR_contig_11777	-2.37904	0.000224137	22.3804	22.3379	20.3572	21.6919	10.0587	10.3208	8.88081	9.75344
GFT-HR_contig_11785	32.8293	1.16636e-41	0.461921	2.32366	1.44056	1.40871	54.393	55.236	52.1782	53.9357
GFT-HR_contig_1179	-3.61405	1.67145e-20	62.674	69.9389	71.9698	68.1942	19.338	19.0408	22.3581	20.2456
GFT-HR_contig_11793	2.0336	0.000331274	13.5482	15.4019	14.3227	14.4243	30.1362	33.647	31.4669	31.75
GFT-HR_contig_11794	-4.14151	3.18072e-14	45.7774	42.0603	31.7793	39.8723	8.45519	8.44918	13.9348	10.2797
GFT-HR_contig_11795	3.37418	5.86001e-40	44.4995	43.757	43.6891	43.9818	160.493	154.982	165.316	160.264
GFT-HR_contig_11798	-3.85738	6.26674e-43	126.757	141.67	141.314	136.58	34.8099	36.9817	42.4171	38.0696
GFT-HR_contig_118	-5.22298	0.00289906	6.34956	6.34726	5.52168	6.07283	0.87808	1.43958	1.13058	1.14941
GFT-HR_contig_11803	8.35938	2.12019e-13	2.60561	2.18456	3.55509	2.78175	25.7636	26.3304	25.9346	26.0095
GFT-HR_contig_11810	20.106	3.63053e-87	3.64092	5.59638	7.09666	5.44465	121.638	114.976	124.731	120.448
GFT-HR_contig_11815	-2.02042	0.00178621	23.2997	22.8698	23.6303	23.2666	11.7489	11.9639	13.3297	12.3475
GFT-HR_contig_11822	-3.08207	0.0089351	9.53894	6.76711	8.58125	8.29577	0.65957	3.70744	4.07633	2.81445
GFT-HR_contig_11827	4.903	2.47204e-05	1.26161	1.58661	3.93449	2.2609	13.6085	13.8113	9.929	12.4496
GFT-HR_contig_11829	9.53239	1.45652e-41	4.19482	10.2311	5.94639	6.79078	67.8718	71.2918	73.4421	70.8686
GFT-HR_contig_1183	-3.88197	0.00179406	12.4218	6.33929	8.42153	9.06089	1.94188	1.81922	3.5004	2.4205
GFT-HR_contig_11833	2.47498	3.11053e-09	17.5807	21.6183	19.1897	19.4629	53.3791	52.3103	50.6422	52.1106
GFT-HR_contig_1184	6.43855	7.57092e-119	29.3881	30.1145	29.1181	29.5402	198.674	208.123	210.313	205.703
GFT-HR_contig_11850	-5.25735	5.96919e-09	26.1046	14.9224	18.5023	19.8431	6.39954	0	5.49319	3.96424
GFT-HR_contig_11853	9.57011	2.81686e-50	7.67585	5.89919	11.4703	8.34846	96.5959	79.1824	85.8765	87.2183
GFT-HR_contig_11855	2.15244	9.87704e-10	33.6321	28.7293	31.911	31.4241	71.8708	69.7356	77.5556	73.054
GFT-HR_contig_11859	-2.30963	4.45057e-05	26.7131	31.9675	25.8113	28.164	12.1086	14.42	12.6838	13.0708
GFT-HR_contig_11860	23.3925	5.89986e-75	3.86894	4.32499	3.51918	3.90437	96.7968	102.086	105.079	101.32
GFT-HR_contig_11864	-6.23977	3.71851e-10	22.1658	16.7255	23.6183	20.8365	3.32075	3.73319	3.42053	3.49149
GFT-HR_contig_11865	-4.23644	4.16655e-33	91.1964	95.1844	99.6392	95.34	25.6521	22.9868	23.838	24.159
GFT-HR_contig_11871	-3.35719	1.47102e-27	99.9632	100.313	102.461	100.912	31.7443	30.8767	34.3062	32.309
GFT-HR_contig_11872	11.5148	2.7619e-10	2.11382	0.886121	0.824027	1.27466	20.9009	16.9106	13.7002	17.1706
GFT-HR_contig_11887	7.00744	0.00102085	1.39383	0	1.08671	0.826847	6.26447	7.04252	7.74324	7.01674
GFT-HR_contig_11893	5.19936	8.01087e-29	14.0903	14.2242	12.7791	13.6979	82.9721	76.5202	72.4191	77.3038
GFT-HR_contig_11910	4.09763	0.0027935	1.0397	2.61507	2.43182	2.02886	9.34569	5.25321	13.4771	9.35867
GFT-HR_contig_11912	2.23652	7.04798e-05	14.6057	10.4535	13.3316	12.7969	29.1396	34.1986	29.6853	31.0078
GFT-HR_contig_11913	-2.77554	0.00215609	14.1619	11.4167	11.0414	12.2067	3.42729	5.50422	5.04324	4.65825
GFT-HR_contig_11914	2.09431	1.63092e-05	16.0689	20.0553	17.7958	17.9733	36.1103	42.748	43.2818	40.7134
GFT-HR_contig_1192	9.21926	2.14926e-09	1.92475	1.61372	1.50064	1.6797	18.4547	17.5591	17.2271	17.747
GFT-HR_contig_11921	2.50599	9.29926e-05	7.83282	5.74619	12.2138	8.59761	18.4821	26.3842	25.3833	23.4165
GFT-HR_contig_11926	8.11889	8.33172e-70	10.6944	15.5185	12.1863	12.7997	116.096	116.037	106.636	112.923
GFT-HR_contig_1193	2.5189	1.03972e-14	29.9343	30.8074	33.6966	31.4794	81.7051	81.7839	93.5026	85.6639
GFT-HR_contig_11935	-5.65598	1.92397e-23	48.3174	54.3196	55.3648	52.6673	13.4902	9.86383	6.43938	9.93113
GFT-HR_contig_11939	-3.32508	1.07038e-11	38.5043	41.8556	42.8563	41.0721	12.8896	12.5226	14.2604	13.2242
GFT-HR_contig_11943	-2.05669	0.00962568	19.89	15.0877	16.2458	17.0745	12.7706	10.3687	3.50782	8.88238
GFT-HR_contig_11946	2.39762	0.000162514	9.87178	7.88243	10.6286	9.46094	26.1982	23.7516	23.9387	24.6295
GFT-HR_contig_11949	2.30403	0.00955109	6.4835	6.27207	4.66605	5.80721	16.1388	14.6994	12.9296	14.5893
GFT-HR_contig_11954	-2.69203	2.89348e-12	57.0411	62.4081	54.8808	58.11	23.273	20.4403	25.8452	23.1861
GFT-HR_contig_11956	44.6586	3.91918e-11	0	0.294723	0.274071	0.189598	14.2192	15.9853	13.9955	14.7334
GFT-HR_contig_1196	2.77824	1.06599e-21	31.658	40.2818	38.3303	36.7567	110.647	106.794	113.455	110.299
GFT-HR_contig_11960	4.81203	5.9062e-17	9.81109	8.77405	8.15922	8.91479	42.3314	45.1654	52.6874	46.7281
GFT-HR_contig_11965	2.47105	0.00220618	4.67674	6.86176	6.98864	6.17571	17.1657	19.0351	13.7122	16.6377
GFT-HR_contig_11966	-4.62881	5.68379e-12	30.3212	31.1618	30.2491	30.5774	5.27521	8.23665	7.54683	7.01956
GFT-HR_contig_11970	-2.1402	0.000486155	21.1462	21.4087	30.1738	24.2429	10.7592	13.1035	12.5602	12.141
GFT-HR_contig_11971	2.1269	2.37649e-05	16.8746	17.1452	15.9437	16.6545	38.6921	38.4157	37.8686	38.3254
GFT-HR_contig_11973	3.48307	0.00391796	0.632054	4.76926	1.97114	2.45748	6.81773	10.1129	11.7043	9.54497
GFT-HR_contig_1198	13.0793	1.55155e-137	20.6533	18.3653	16.1025	18.3737	270.598	256.14	254.97	260.57
GFT-HR_contig_11982	167.493	6.9154e-80	0.248009	0.415864	0.580085	0.414652	92.7395	102.754	93.2297	96.2411
GFT-HR_contig_11989	-5.52662	1.19476e-23	357.96	339.19	352.674	349.941	69.704	70.9076	63.8208	68.1441
GFT-HR_contig_1199	-3.97416	3.49053e-21	509.958	469.56	481.797	487.105	143.79	124.081	128.179	132.017
GFT-HR_contig_11995	4.87903	1.32047e-07	3.85079	2.15235	5.00381	3.66898	16.1533	19.4566	23.7695	19.7931
GFT-HR_contig_12	-2.1369	2.4554e-14	108.233	104.31	100.018	104.187	53.9674	54.4096	49.0747	52.4839
GFT-HR_contig_1200	-4.01889	1.03297e-10	27.3834	33.9593	30.0229	30.4552	7.69203	9.12779	7.39494	8.07159
GFT-HR_contig_12011	4.50382	0.000723766	1.29435	2.17039	2.62379	2.02951	9.30779	11.7718	9.82715	10.3022
GFT-HR_contig_12012	-3.25808	6.69919e-13	52.3894	45.5504	43.367	47.1023	15.116	15.7951	15.5702	15.4938
GFT-HR_contig_12014	2.38438	1.16125e-10	26.4788	23.0792	27.4917	25.6832	70.4615	60.4914	67.6026	66.1852
GFT-HR_contig_12016	3.8324	0.00463304	2.53323	3.18582	0	1.90635	11.3854	7.46637	5.86376	8.23852
GFT-HR_contig_12022	-2.48148	0.00030771	19.0831	22.0944	20.5461	20.5745	7.75992	9.56546	9.25515	8.86017
GFT-HR_contig_12030	11.7379	2.36691e-39	4.48297	3.75855	6.29131	4.84428	75.7579	56.627	55.6201	62.6683
GFT-HR_contig_12031	-6.67053	1.09861e-62	155.477	122.231	122.729	133.479	28.7348	20.3937	15.2476	21.4587
GFT-HR_contig_12032	3.39162	5.98146e-17	17.5203	18.6952	17.6335	17.9497	63.2812	65.1854	69.3118	65.9261
GFT-HR_contig_12035	2.60799	0.000471607	7.73788	7.56873	4.52466	6.61042	17.3887	16.2903	22.6874	18.7888
GFT-HR_contig_12038	2.79758	6.20315e-19	31.2164	28.7892	34.6817	31.5624	91.8963	109.75	84.5414	95.396
GFT-HR_contig_12039	5.04436	1.85823e-13	7.97969	6.69021	4.66605	6.44532	43.0369	28.5589	35.0946	35.5635
GFT-HR_contig_1204	3.5328	1.88604e-20	168.689	190.043	172.958	177.23	676.915	651.03	697.649	675.198
GFT-HR_contig_12043	-4.03802	7.45401e-15	42.2151	42.731	42.9478	42.6313	12.9574	10.4048	10.4867	11.2829
GFT-HR_contig_12046	-2.39593	0.00584207	12.907	12.5761	12.7828	12.7553	5.33062	6.16894	5.49079	5.66345
GFT-HR_contig_12052	2.79877	1.00858e-06	9.80744	10.4651	10.4269	10.2332	33.4598	29.0938	30.7504	31.1013
GFT-HR_contig_12053	2.81396	6.93245e-07	8.78498	10.6389	11.4154	10.2798	35.9738	23.0156	35.2471	31.4122
GFT-HR_contig_12054	2.69945	8.23962e-11	16.6939	21.5542	17.9614	18.7365	55.2217	57.3567	51.6257	54.7347
GFT-HR_contig_12055	2.43021	1.17944e-05	10.0992	14.929	10.7748	11.9343	33.2064	28.647	32.4816	31.445
GFT-HR_contig_12062	-4.02406	4.11095e-05	13.9898	11.1118	15.2127	13.4381	1.98556	3.41025	5.11304	3.50295
GFT-HR_contig_12063	-2.89627	1.88165e-08	30.6341	33.1404	40.0635	34.6127	9.77102	15.8111	12.8095	12.7972
GFT-HR_contig_12064	-3.48554	1.07333e-10	35.841	34.3015	35.3249	35.1558	11.2455	11.3894	9.70503	10.78
GFT-HR_contig_12068	6.40869	1.90143e-17	5.05143	5.55863	6.15372	5.58793	37.7442	37.7528	42.3861	39.2944
GFT-HR_contig_1207	6.08892	1.45442e-11	3.62713	2.53417	5.65582	3.93904	17.932	33.5987	27.9861	26.5056
GFT-HR_contig_12070	3.17869	0.00015808	5.11518	4.2886	4.7857	4.72983	19.3114	11.1996	18.9445	16.4852
GFT-HR_contig_12073	12.2026	2.2792e-17	3.12929	1.04945	2.19579	2.12484	26.7223	26.0884	35.3481	29.3863
GFT-HR_contig_12074	7.4042	3.26053e-07	0.690882	3.47544	1.0773	1.74787	13.6625	13.3813	17.2714	14.7718
GFT-HR_contig_12082	-2.50882	0.00338697	12.7793	13.4235	11.7958	12.6662	5.14938	4.82411	6.12012	5.36453
GFT-HR_contig_12087	11.7819	4.38708e-06	1.72223	0	0.447583	0.723273	6.19236	10.6356	14.883	10.5703
GFT-HR_contig_12088	4.93511	0.000171801	0.844411	2.83184	1.97505	1.88377	13.6625	8.533	9.38202	10.5258
GFT-HR_contig_12090	7.64852	3.61235e-34	4.97005	8.33383	11.1942	8.16603	70.4872	66.0348	68.0034	68.1751
GFT-HR_contig_12091	-2.35979	5.62248e-09	48.716	52.9336	53.4783	51.7093	23.1212	26.5836	20.9291	23.5446
GFT-HR_contig_12094	5.0214	1.81771e-05	2.40594	2.01715	3.12633	2.51647	10.0924	10.8056	21.5339	14.144
GFT-HR_contig_12097	-2.78075	4.8982e-06	25.2958	27.3778	21.515	24.7295	11.1623	9.68261	7.66514	9.50336
GFT-HR_contig_12099	-3.04379	7.98319e-28	107.684	117.205	117.84	114.243	40.3675	40.0541	40.6862	40.3692
GFT-HR_contig_1210	4.43665	1.2981e-19	14.7499	15.3343	5.97991	12.0214	54.6248	54.1553	65.0065	57.9289
GFT-HR_contig_12100	-4.08778	1.31826e-08	27.7166	26.2361	16.7298	23.5608	5.62574	5.27038	7.45043	6.11552
GFT-HR_contig_12101	-8.04141	6.85613e-10	12.3716	18.6704	21.2203	17.4208	2.22413	1.38909	3.05461	2.22261
GFT-HR_contig_12102	-3.80132	1.2241e-07	23.827	22.7457	20.784	22.4522	6.3617	6.55584	5.89757	6.2717
GFT-HR_contig_12103	-2.06315	0.00172125	20.3737	18.9793	25.5916	21.6482	6.10453	6.67208	20.9598	11.2455
GFT-HR_contig_12104	2.29397	3.55354e-16	49.579	43.6912	41.476	44.9154	119.059	102.701	111.914	111.225
GFT-HR_contig_12105	6.52503	5.17253e-20	6.05095	8.87801	9.43531	8.12142	57.1106	71.3375	44.8203	57.7561
GFT-HR_contig_1211	202.149	3.55021e-22	0	0	0	0	26.9221	25.2215	25.3541	25.8326
GFT-HR_contig_12111	-2.74063	0.00314568	14.0873	9.01353	12.7174	11.9394	5.66494	4.05838	4.11894	4.61409
GFT-HR_contig_12115	-2.55144	0.00105634	14.8052	14.9487	16.2594	15.3378	7.15493	6.3008	5.74854	6.40142
GFT-HR_contig_12123	-3.96885	1.76784e-09	31.6841	23.6125	26.8374	27.378	9.14183	5.27038	7.60565	7.33928
GFT-HR_contig_12128	-2.81999	1.11311e-11	56.2991	50.6016	47.9857	51.6288	21.6578	15.8702	21.4251	19.6511
GFT-HR_contig_1213	-2.37963	6.13668e-05	28.4493	25.0156	24.3446	25.9365	8.73213	13.4395	12.8493	11.6736
GFT-HR_contig_12131	7.04878	6.50157e-29	7.26015	9.7826	7.47984	8.1742	63.862	65.7235	59.0587	62.8814
GFT-HR_contig_12133	3.27019	8.01514e-07	8.1077	5.72425	6.98661	6.93952	22.6308	25.1541	26.4716	24.7522
GFT-HR_contig_12134	-4.52978	2.08613e-13	31.1988	36.2177	38.5447	35.3204	8.62896	6.06292	10.2215	8.30445
GFT-HR_contig_12136	-2.6538	0.00195362	14.2313	14.4884	13.4731	14.0643	4.56867	8.56017	3.76476	5.6312
GFT-HR_contig_12140	-3.3453	0.00257504	12.9986	7.26539	7.88232	9.3821	2.5965	4.86497	1.33726	2.93291
GFT-HR_contig_12141	-2.35655	1.66981e-06	37.478	32.4691	35.5509	35.166	18.5286	17.3582	12.1452	16.0107
GFT-HR_contig_12145	-9.16356	3.61373e-17	30.3988	26.7609	30.8108	29.3235	1.36625	5.1198	3.51826	3.33477
GFT-HR_contig_1215	-2.81983	0.00605047	11.337	9.33217	10.0442	10.2378	3.05719	4.4263	4.00788	3.83046
GFT-HR_contig_12151	-4.54255	0.00117807	6.31782	6.909	10.4939	7.90692	1.23456	2.31316	1.78032	1.77602
GFT-HR_contig_12153	2.99556	1.07542e-09	10.1834	14.1408	14.1424	12.8222	40.3337	40.7338	43.9028	41.6568
GFT-HR_contig_12154	9.63579	9.84287e-21	3.81499	5.33085	1.98292	3.70958	40.0078	35.3388	43.5647	39.6371
GFT-HR_contig_12165	-4.00609	1.58106e-05	10.0334	16.8241	17.6008	14.8194	5.07311	3.69651	2.90308	3.8909
GFT-HR_contig_12167	10.0389	1.12585e-21	4.79653	2.5591	3.39968	3.5851	39.9796	33.0479	46.8332	39.9536
GFT-HR_contig_12169	-5.71905	1.69064e-13	29.7908	26.7609	31.5218	29.3578	9.56376	1.79193	4.92556	5.42708
GFT-HR_contig_1217	2.75294	9.11268e-12	19.2264	18.6647	21.7524	19.8812	53.7961	60.015	63.8449	59.2187
GFT-HR_contig_12171	-4.69854	0.00010842	12.0655	11.0354	9.83453	10.9785	2.95786	2.77102	1.52337	2.41742
GFT-HR_contig_12172	-5.03543	0.00480387	5.05501	5.44904	7.03779	5.84728	0.649124	2.12842	0.668628	1.14872
GFT-HR_contig_12175	-5.46103	0.000868342	6.87481	4.94046	12.2514	8.02222	0.882808	0.827044	2.728	1.47929
GFT-HR_contig_12183	-3.69521	7.38694e-17	58.9863	48.53	54.5851	54.0338	18.8302	14.3911	13.7814	15.6676
GFT-HR_contig_12186	10.2514	5.29893e-14	1.66968	3.26636	1.51874	2.15159	26.0148	24.1371	24.7352	24.9624
GFT-HR_contig_12190	-2.24761	0.00589136	13.9181	13.7435	16.6386	14.7667	8.06247	7.81364	5.15466	7.01026
GFT-HR_contig_12194	2.07479	0.00233175	9.02297	5.67368	14.949	9.88187	20.2765	26.594	19.8415	22.2373
GFT-HR_contig_12199	-3.33417	3.00737e-11	47.7599	36.474	33.5495	39.2612	13.6018	11.9462	12.2592	12.6024
GFT-HR_contig_122	-6.2366	3.70649e-19	37.9592	40.1274	44.5213	40.8693	6.52749	6.39313	7.9461	6.95557
GFT-HR_contig_12208	25.865	3.18064e-76	3.51528	3.24195	3.83699	3.53141	102.063	97.0957	105.78	101.646
GFT-HR_contig_12219	-3.19093	1.31777e-05	20.7708	20.5005	17.834	19.7018	8.03545	5.09239	6.57283	6.56689
GFT-HR_contig_1222	-2.468	4.50273e-16	87.3442	85.271	95.2921	89.3024	38.9927	41.9598	35.8223	38.9249
GFT-HR_contig_12221	-3.10034	5.61905e-34	204.226	189.367	179.261	190.951	74.1597	68.3363	56.3518	66.2826
GFT-HR_contig_12226	13.9771	1.07032e-47	5.47961	4.21129	3.56018	4.41703	59.9274	71.1388	73.5663	68.2109
GFT-HR_contig_12227	-4.65132	1.06899e-20	54.2493	51.036	57.296	54.1937	12.758	10.8897	13.7254	12.4577
GFT-HR_contig_12228	-2.85956	1.28617e-16	71.4144	67.1759	78.4254	72.3386	26.2253	31.536	23.7878	27.1831
GFT-HR_contig_12229	-4.4902	5.71381e-07	17.4246	19.9212	16.0552	17.8004	4.9836	5.33577	2.2	4.17312
GFT-HR_contig_12231	11.6247	1.61404e-09	0	0	3.71427	1.23809	9.99199	20.0589	20.5844	16.8784
GFT-HR_contig_12233	-3.34538	6.95434e-06	19.1024	18.2503	19.5691	18.9739	5.98983	4.67622	7.40377	6.02327
GFT-HR_contig_12234	2.17115	5.21327e-09	30.958	29.5354	25.8012	28.7648	68.1298	61.1294	73.1421	67.4671
GFT-HR_contig_12235	-2.37046	1.20892e-07	37.7314	37.6191	49.2942	41.5482	21.083	14.5988	20.7723	18.8181
GFT-HR_contig_12239	-3.17022	4.65735e-06	19.3447	24.9073	20.4687	21.5736	8.0733	4.07257	9.59525	7.24704
GFT-HR_contig_12241	2.16537	3.54451e-05	13.4666	15.1341	15.8607	14.8204	34.7695	37.8814	31.5696	34.7402
GFT-HR_contig_12242	-2.21009	1.01584e-06	41.2366	42.5514	42.3519	42.0467	19.2463	20.034	22.0274	20.4359
GFT-HR_contig_12243	2.65292	0.000471607	7.42296	7.11252	4.96059	6.49869	21.9236	18.7527	15.7094	18.7952
GFT-HR_contig_12244	47.5415	5.54614e-75	1.64813	3.2242	0.428324	1.76688	109.629	88.3628	91.5595	96.5172
GFT-HR_contig_12247	4.39635	3.18072e-14	9.15452	9.72192	7.61319	8.82987	43.3386	41.115	42.3805	42.2781
GFT-HR_contig_12249	-2.94907	2.69571e-32	190.66	157.297	179.518	175.825	76.1085	53.8605	62.6035	64.1908
GFT-HR_contig_12250	2.2414	4.2928e-05	14.9078	12.9452	13.2834	13.7121	31.3474	29.8157	38.6979	33.287
GFT-HR_contig_12253	-4.2355	4.49294e-33	176.103	230.697	163.044	189.948	51.9411	40.5501	52.2279	48.2397
GFT-HR_contig_12255	-4.05777	3.92501e-27	82.5993	76.6716	83.4887	80.9199	19.0922	21.6125	23.4897	21.3981
GFT-HR_contig_12256	6.5569	1.24406e-29	7.77558	10.1046	10.609	9.49638	73.3882	56.3115	73.7934	67.831
GFT-HR_contig_12259	2.77806	2.55551e-16	25.9686	27.2682	28.3059	27.1809	84.7594	82.5901	77.5017	81.6171
GFT-HR_contig_1226	2.66215	5.32872e-30	67.2292	53.3186	57.8461	59.4646	190.821	165.507	156.179	170.836
GFT-HR_contig_12265	-3.17168	1.21206e-39	158.223	160.703	148.801	155.909	55.2135	52.1876	51.2868	52.896
GFT-HR_contig_12270	25.4768	1.0273e-80	2.96643	3.97931	4.62558	3.85711	98.6596	115.909	112.61	109.06
GFT-HR_contig_12271	3.40432	2.29921e-34	37.9383	34.7764	39.4384	37.3844	155.961	123.958	132.545	137.488
GFT-HR_contig_12273	-2.90754	7.71029e-13	53.3413	49.7709	58.3571	53.8231	19.3337	19.5615	20.7113	19.8688
GFT-HR_contig_12278	-2.25905	6.15942e-05	23.6701	29.467	30.1983	27.7785	14.1845	12.0804	13.2824	13.1824
GFT-HR_contig_12281	7.09306	2.81325e-13	1.72069	5.04922	4.02463	3.59818	34.0274	25.3575	25.4908	28.2919
GFT-HR_contig_12282	-5.37797	0.000268198	7.68548	8.65851	10.486	8.94334	1.72709	2.22474	1.11186	1.6879
GFT-HR_contig_12283	3.24459	1.85343e-33	37.4245	38.4668	43.7673	39.8862	131.65	147.577	140.104	139.777
GFT-HR_contig_12287	-2.59441	4.40567e-06	27.2083	28.6571	27.577	27.8141	12.84	10.8833	10.7066	11.4766
GFT-HR_contig_12288	-4.46252	2.21172e-31	87.4249	86.5419	84.8642	86.277	20.4243	20.9565	20.8376	20.7395
GFT-HR_contig_1230	29.1292	2.85117e-82	2.52231	3.26821	4.29063	3.36038	110.272	116.437	100.634	109.114
GFT-HR_contig_12301	2.32801	0.000314786	11.6092	7.21788	9.55966	9.46224	24.3882	22.9575	24.3963	23.914
GFT-HR_contig_12302	-2.29085	5.45195e-07	38.1893	35.1804	51.8297	41.7332	24.1566	17.0723	17.4614	19.5634
GFT-HR_contig_12304	12.6779	6.31243e-08	0.988197	0	1.54091	0.843034	15.1007	7.48949	16.4694	13.0198
GFT-HR_contig_12309	10.4097	3.15999e-08	1.31896	1.38228	0.771249	1.15749	12.7451	13.0507	16.7917	14.1958
GFT-HR_contig_12319	-14.724	3.86004e-05	8.74486	6.10978	6.81798	7.22421	0	1.22735	0	0.409116
GFT-HR_contig_1232	-2.29737	8.63183e-11	63.5179	66.316	69.144	66.326	30.8817	32.2951	29.9602	31.0457
GFT-HR_contig_12321	-2.47177	6.80517e-07	35.2207	36.6479	32.3636	34.744	13.851	12.4464	18.9258	15.0744
GFT-HR_contig_12323	-2.95129	9.6785e-05	16.7316	21.941	15.3863	18.0196	8.86961	5.05786	5.56112	6.4962
GFT-HR_contig_12326	-5.15195	5.49581e-25	58.7651	53.418	70.8951	61.0261	11.1206	11.9809	14.8912	12.6643
GFT-HR_contig_1233	2.20004	1.08801e-08	22.6978	21.4087	34.2869	26.1311	73.3222	51.9659	61.077	62.1217
GFT-HR_contig_12330	-5.69597	2.93486e-50	115.614	104.66	99.1233	106.466	20.0252	18.7603	21.3382	20.0412
GFT-HR_contig_12331	2.65924	4.56306e-05	8.24596	8.0657	8.83989	8.38385	21.6188	23.4359	27.6765	24.2437
GFT-HR_contig_12340	-3.38838	6.34164e-13	40.154	48.6278	46.5247	45.1022	13.5352	12.3671	16.868	14.2568
GFT-HR_contig_12345	2.48896	0.000255365	5.28774	10.8817	7.49567	7.88836	24.1975	19.8354	20.0286	21.3538
GFT-HR_contig_12346	5.01882	6.7073e-88	30.9891	31.6501	29.2126	30.6173	177.263	156.576	164.591	166.143
GFT-HR_contig_12352	-33.517	0.00172918	5.93285	1.98965	3.70046	3.87432	0	0	0	0
GFT-HR_contig_12354	-6.38705	4.56438e-08	13.4523	17.4304	16.209	15.6973	3.29785	2.05969	2.26463	2.54072
GFT-HR_contig_12356	21.8599	8.89587e-78	3.32141	5.01244	5.17911	4.50432	126.289	106.005	94.1033	108.799
GFT-HR_contig_1236	-5.23989	0	3381.2	3232.95	3246.11	3286.75	787.604	628.493	611.349	675.815
GFT-HR_contig_12362	-4.4211	1.695e-10	31.568	27.307	24.2215	27.6988	6.75619	7.17334	6.0313	6.65361
GFT-HR_contig_12363	-3.02591	0.00280016	10.7652	11.9589	10.2816	11.0019	4.11258	3.39953	3.98696	3.83302
GFT-HR_contig_12366	3.43586	0.000359378	3.24597	3.93097	3.37432	3.51709	14.2646	13.0598	12.6896	13.338
GFT-HR_contig_12370	-4.3952	0.00187556	7.5997	7.16808	10.369	8.37893	1.70781	2.39991	1.75913	1.95562
GFT-HR_contig_12374	-3.97492	2.48834e-16	51.5775	49.7362	45.0948	48.8028	13.331	12.3502	13.7316	13.1376
GFT-HR_contig_12377	-2.41699	1.64922e-05	26.1046	29.8448	31.9165	29.2886	14.9323	12.4902	11.5357	12.9861
GFT-HR_contig_12383	3.25837	4.50608e-17	21.5452	19.7361	17.731	19.6708	69.935	66.5254	71.6669	69.3758
GFT-HR_contig_12390	-3.56961	3.50671e-05	15.2565	14.6595	16.038	15.318	4.16039	4.04195	5.39643	4.53292
GFT-HR_contig_12416	33.9116	5.36177e-25	0	1.2623	1.17385	0.812052	27.0672	34.2326	40.4268	33.9089
GFT-HR_contig_1242	2.14528	1.57898e-33	115.063	121.025	119.768	118.619	266.227	289.175	267.862	274.421
GFT-HR_contig_12423	2.08138	2.0905e-05	18.5443	20.0235	16.6488	18.4056	40.4102	40.697	43.1854	41.4309
GFT-HR_contig_12426	2.59965	1.50358e-05	14.9407	5.12442	9.53067	9.86526	33.5749	22.3038	27.667	27.8486
GFT-HR_contig_12433	6.4785	4.30913e-34	10.9346	11.787	10.961	11.2276	83.3124	75.4189	78.584	79.1051
GFT-HR_contig_12449	3.26101	1.28969e-19	18.3775	30.8155	21.1151	23.436	84.335	74.1207	89.5557	82.6704
GFT-HR_contig_12450	-2.78311	2.63754e-09	43.719	39.4114	40.2695	41.1333	14.9542	18.0822	14.508	15.8482
GFT-HR_contig_12453	-6.11758	8.34516e-14	26.4337	26.0406	34.0052	28.8265	5.3462	2.226	7.34245	4.97155
GFT-HR_contig_12454	-5.14855	1.09047e-16	40.168	39.3276	38.8838	39.4598	6.54277	7.94563	9.98425	8.15755
GFT-HR_contig_12455	2.46197	2.27641e-05	9.77691	12.6973	10.9108	11.1284	27.7435	32.1256	29.2871	29.7187
GFT-HR_contig_12457	-2.51768	6.81727e-05	20.2787	23.8025	26.2453	23.4422	10.2078	9.90456	9.7635	9.95863
GFT-HR_contig_12460	2.34219	0.000708957	6.65841	10.816	6.48908	7.98783	17.9554	20.3257	22.7334	20.3382
GFT-HR_contig_12462	4.44363	8.76942e-19	10.7928	11.5623	12.3104	11.5552	53.3582	57.5617	56.4419	55.7873
GFT-HR_contig_12466	23.5526	8.53978e-19	1.51274	1.26829	0	0.927008	31.2749	24.2038	23.8108	26.4298
GFT-HR_contig_12470	-2.23133	1.94305e-05	32.847	31.1312	32.986	32.3214	15.7256	16.6866	14.2147	15.5423
GFT-HR_contig_12475	-2.62415	2.53711e-54	223.157	233.87	236.734	231.254	92.8973	106.283	85.5269	94.9026
GFT-HR_contig_12476	-4.76812	0.00797954	5.96612	5.8357	6.46044	6.08742	0.893809	1.39558	1.53444	1.27461
GFT-HR_contig_1248	4.8847	5.22481e-13	5.19004	7.25226	7.41848	6.62026	32.6567	34.9645	38.4434	35.3549
GFT-HR_contig_12480	2.54121	3.38621e-24	53.1553	45.2085	54.9915	51.1184	145.639	134.933	140.077	140.216
GFT-HR_contig_12481	-3.41387	6.05912e-10	37.64	35.3445	29.3463	34.1103	9.47353	11.4109	11.1522	10.6789
GFT-HR_contig_12489	2.2761	0.00257497	10.2413	5.72425	7.3193	7.76162	16.8772	19.4046	21.3353	19.2057
GFT-HR_contig_12494	-6.82104	9.52167e-06	8.60344	10.8198	11.4031	10.2754	3.0934	1.449	0	1.51413
GFT-HR_contig_12495	-5.89878	5.84275e-14	32.7643	30.1281	26.3689	29.7538	3.80017	5.34019	6.85012	5.33016
GFT-HR_contig_12496	-8.2778	0.00580872	6.49929	1.81635	3.94116	4.0856	0.649124	0.608121	0	0.419082
GFT-HR_contig_12503	-3.68589	3.15926e-16	50.646	57.2741	46.8327	51.5843	21.1744	12.894	10.9053	14.9912
GFT-HR_contig_12507	-4.81878	5.44558e-12	28.8205	27.7878	33.1434	29.9172	5.18127	7.58435	7.00475	6.59012
GFT-HR_contig_12513	23.2431	1.07567e-104	6.43199	5.39261	5.01474	5.61311	145.986	148.951	135.484	143.474
GFT-HR_contig_12516	4.50149	8.66935e-19	10.6028	10.1858	12.7442	11.1776	57.5811	54.3159	52.153	54.6833
GFT-HR_contig_12518	-4.25817	1.0043e-05	16.7017	10.1131	16.6386	14.4845	2.50215	3.90682	4.29555	3.56817
GFT-HR_contig_1252	-3.53526	0.0006001	11.7029	12.0273	11.1846	11.6383	2.37539	3.97382	4.01968	3.4563
GFT-HR_contig_12525	155.33	2.08128e-78	0.450512	0.188856	0.702488	0.447285	95.9751	87.826	100.319	94.7066
GFT-HR_contig_1253	-2.26388	0.00501151	13.257	15.3896	14.3112	14.3193	6.41658	3.43501	10.3862	6.74592
GFT-HR_contig_12530	2.82909	1.38137e-05	8.53563	7.34464	7.88074	7.92033	26.4501	23.8335	22.8773	24.387
GFT-HR_contig_12532	2.63154	0.000179514	6.83276	7.77456	8.37131	7.65954	22.3739	22.1936	21.2387	21.9354
GFT-HR_contig_12533	-3.74341	1.2241e-07	16.1274	22.5355	28.8149	22.4926	6.6443	5.65872	6.84394	6.38232
GFT-HR_contig_12536	-3.97961	6.54257e-40	127.114	123.029	117.505	122.55	33.1861	35.8123	30.289	33.0958
GFT-HR_contig_12537	-2.2893	2.72322e-05	28.0301	29.9549	29.241	29.0753	14.1948	13.1319	13.5247	13.6172
GFT-HR_contig_1254	2.40126	6.13668e-05	10.4531	11.4795	9.8716	10.6014	26.7326	25.044	31.0801	27.6189
GFT-HR_contig_12540	4.75342	2.85959e-20	11.2099	9.39845	12.4198	11.0094	52.7686	61.3595	56.5393	56.8891
GFT-HR_contig_12544	4.91428	4.15823e-10	5.68994	3.84716	5.15171	4.89627	25.738	26.8944	26.6813	26.4379
GFT-HR_contig_12545	-2.92209	0.000458341	13.6795	17.5857	13.5093	14.9248	3.00575	5.37579	7.8809	5.42081
GFT-HR_contig_12549	-2.95721	9.34076e-06	25.8617	21.112	17.7754	21.583	6.7293	7.1639	9.45204	7.78174
GFT-HR_contig_1255	-2.22741	1.94305e-05	31.9846	30.8991	33.7624	32.2153	17.8655	14.1876	14.5025	15.5185
GFT-HR_contig_12550	-4.49201	3.39112e-13	32.886	36.1445	36.1973	35.0759	9.68796	6.05067	9.21144	8.31669
GFT-HR_contig_12556	-3.20933	1.16918e-09	33.9792	36.065	34.3833	34.8092	11.3725	13.3938	10.0408	11.6024
GFT-HR_contig_12570	-4.29368	7.12288e-10	23.2495	25.1089	29.4941	25.9508	6.37584	6.30494	6.56742	6.41606
GFT-HR_contig_12573	-13.5998	1.04301e-08	12.104	13.1549	14.3302	13.1964	0.402967	1.13254	1.24523	0.926911
GFT-HR_contig_12574	2.21318	0.00955109	10.11	3.63269	4.50419	6.0823	20.772	8.51369	14.7098	14.6652
GFT-HR_contig_12575	-2.37387	0.00962568	12.9282	11.8644	10.4882	11.7603	4.39713	5.7377	5.66156	5.26547
GFT-HR_contig_12577	-3.65308	1.89095e-06	16.7755	20.3367	22.9768	20.0297	5.50188	6.49065	5.4573	5.81661
GFT-HR_contig_12578	14.715	3.86789e-54	5.51187	4.20108	4.68803	4.80033	78.8222	80.1727	74.6953	77.8967
GFT-HR_contig_12580	2.86454	3.8862e-35	53.0619	55.4381	58.5544	55.6848	171.157	167.736	177.623	172.172
GFT-HR_contig_12593	-4.49532	1.01772e-29	76.6398	86.5255	81.4809	81.5488	20.7454	19.0683	18.5465	19.4534
GFT-HR_contig_12597	-6.35835	4.88599e-05	19.5187	6.73834	6.26616	10.8411	4.12824	0	1.06307	1.73044
GFT-HR_contig_1260	-4.13683	4.21347e-42	366.804	364.493	370.945	367.414	97.2615	91.6068	98.0333	95.6339
GFT-HR_contig_12605	6.73933	1.90297e-16	6.64974	2.78759	5.18451	4.87394	30.883	45.7315	31.8109	36.1418
GFT-HR_contig_12606	2.97003	2.22521e-11	19.7639	11.5991	15.4091	15.5907	47.0786	45.7691	57.6428	50.1635
GFT-HR_contig_12609	3.19352	1.29061e-09	11.0065	11.8644	10.4201	11.097	52.2944	31.116	32.0283	38.4796
GFT-HR_contig_12611	5.25927	4.43267e-55	26.1947	18.7082	18.1536	21.0189	128.195	107.843	123.064	119.701
GFT-HR_contig_12619	-2.26452	0.000192632	22.1334	21.4868	29.3662	24.3288	13.9617	10.1368	10.4264	11.5083
GFT-HR_contig_12620	7.25367	1.0015e-18	4.92524	4.92858	5.20257	5.0188	42.5585	39.4688	38.1002	40.0425
GFT-HR_contig_12624	-2.88039	4.5583e-18	77.2228	80.2826	81.079	79.5281	31.4679	29.9137	27.6467	29.6761
GFT-HR_contig_1263	2.41327	1.24046e-23	56.0703	57.1043	61.3858	58.1868	138.682	150.896	165.035	151.538
GFT-HR_contig_12631	2.01176	0.000909638	12.2764	10.4985	15.1228	12.6326	27.1464	30.1871	25.234	27.5225
GFT-HR_contig_12632	3.75477	2.39561e-05	3.3717	4.71142	3.50502	3.86271	19.1949	14.1966	14.5686	15.9867
GFT-HR_contig_12638	-2.86175	0.000671597	14.6533	14.9562	14.6532	14.7542	7.73118	4.5603	4.12921	5.47356
GFT-HR_contig_1264	-4.11784	1.1083e-51	139.038	136.143	129.824	135.001	40.1121	32.7071	32.9008	35.24
GFT-HR_contig_12640	-8.10079	5.46205e-24	46.355	42.1955	44.1436	44.2314	7.14306	5.57654	4.59855	5.77272
GFT-HR_contig_12643	-5.93516	5.41432e-18	35.3099	45.1388	37.3421	39.2636	6.91356	7.36006	6.7976	7.02374
GFT-HR_contig_12656	-3.51827	0.000127916	14.1934	14.1138	15.1836	14.4969	5.04397	5.55924	2.44495	4.34939
GFT-HR_contig_12658	-6.87665	5.62425e-07	13.3303	12.418	14.4348	13.3944	4.65984	0.623641	0.685693	1.98972
GFT-HR_contig_12659	-4.99018	1.1068e-17	45.1947	41.0491	42.5772	42.9403	10.1562	9.51467	7.84603	9.1723
GFT-HR_contig_12660	7.55329	1.64843e-05	0	1.24469	2.31494	1.18654	8.00687	12.5018	10.9966	10.5018
GFT-HR_contig_12662	5.9395	2.28441e-15	10.156	4.25741	2.26233	5.55857	33.9079	31.766	42.9867	36.2202
GFT-HR_contig_12667	6.0109	2.00185e-20	9.79103	5.74619	6.87026	7.46916	52.806	45.3479	48.9534	49.0358
GFT-HR_contig_1267	3.86635	4.4873e-08	5.49691	6.29848	6.57141	6.12227	28.3289	22.682	26.6354	25.8821
GFT-HR_contig_12670	-4.16373	2.13693e-13	33.9836	39.3118	38.9048	37.4	9.66687	8.33175	10.7539	9.58418
GFT-HR_contig_12673	4.83461	2.38931e-16	6.96726	8.76208	9.50611	8.41181	37.1851	46.2039	49.5916	44.3269
GFT-HR_contig_12674	-3.57336	5.51877e-09	29.5988	33.5349	23.7006	28.9448	8.26942	8.75755	8.88823	8.6384
GFT-HR_contig_12676	-8.49367	3.89385e-06	7.56966	11.6352	10.8198	10.0082	1.13404	0	2.33623	1.15676
GFT-HR_contig_12679	2.95583	8.49096e-43	61.1776	62.1234	67.1023	63.4678	204.084	193.432	209.864	202.46
GFT-HR_contig_12681	-3.58752	6.5327e-20	67.1413	65.2268	68.9652	67.1111	23.4703	17.5005	19.2418	20.0709
GFT-HR_contig_12685	-2.77208	8.99797e-23	102.776	111.531	102.808	105.705	37.9994	40.1714	44.8866	41.0192
GFT-HR_contig_12687	-2.15236	0.00094837	22.2925	21.8051	21.3305	21.8094	8.50112	12.7995	11.2584	10.853
GFT-HR_contig_12691	3.9205	1.66478e-14	7.81046	10.4773	15.0207	11.1028	48.6769	51.7409	41.4615	47.2931
GFT-HR_contig_12692	2.5967	0.000146908	4.67674	9.80251	8.20405	7.5611	22.0702	23.6298	18.4032	21.3677
GFT-HR_contig_12705	5.20213	0.00480387	1.64046	0.98241	0.365428	0.996101	5.6877	7.69661	4.99066	6.12499
GFT-HR_contig_12706	12.5284	7.5411e-40	4.14888	4.40603	4.09729	4.2174	53.2057	57.2983	64.792	58.432
GFT-HR_contig_12715	-5.91988	2.99254e-29	65.0601	66.6276	65.3631	65.6836	11.7748	8.82482	14.9586	11.8527
GFT-HR_contig_12716	11.5686	7.75526e-27	2.94635	4.11705	3.82856	3.63065	44.1404	43.0063	52.7414	46.6294
GFT-HR_contig_12726	-2.73693	0.00058562	17.4512	13.6872	14.7031	15.2805	5.06019	5.45164	7.29713	5.93632
GFT-HR_contig_12727	2.09839	0.00118177	7.21328	13.6072	11.9507	10.9237	22.6937	32.6496	19.2013	24.8482
GFT-HR_contig_12729	2.49115	1.36269e-06	11.6015	13.9823	14.5854	13.3897	38.1942	33.5834	36.6564	36.1447
GFT-HR_contig_1273	-2.64687	1.07921e-18	89.0657	97.1823	90.8707	92.3729	43.0944	34.9893	34.525	37.5362
GFT-HR_contig_12730	-2.49256	5.1616e-05	33.6558	18.2047	29.6257	27.1621	14.6384	7.314	13.0678	11.6734
GFT-HR_contig_12732	-2.14207	0.000658143	20.7396	21.6292	29.5788	23.9825	12.2768	11.0753	12.6457	11.9992
GFT-HR_contig_12736	12.2993	7.19653e-12	2.6599	0.955745	0.592515	1.40272	20.1522	18.8793	21.1095	20.047
GFT-HR_contig_12743	5.26825	2.98722e-08	4.76399	4.65985	1.23809	3.55398	21.4114	18.7216	22.0548	20.7293
GFT-HR_contig_12744	-2.23961	0.000308938	23.0895	24.7154	25.1347	24.3132	10.9648	10.8836	13.0422	11.6302
GFT-HR_contig_12750	6.22333	2.9794e-44	17.519	15.0463	10.9936	14.5196	101.015	98.2323	94.9506	98.0659
GFT-HR_contig_12758	-3.37249	2.24399e-07	27.1741	22.4213	23.8767	24.4907	5.8158	9.80718	7.58803	7.737
GFT-HR_contig_12764	-3.18984	0.00187556	11.0712	11.17	11.5577	11.2663	3.03611	3.95046	4.16979	3.71879
GFT-HR_contig_12773	-3.1222	0.00353285	9.97461	9.95567	9.25805	9.72944	4.69649	1.59994	3.51826	3.27156
GFT-HR_contig_12781	2.14253	0.00296795	5.59978	11.7372	7.64032	8.32577	15.1007	23.578	19.443	19.3739
GFT-HR_contig_12785	-4.54139	4.51818e-28	70.0961	78.0088	79.0485	75.7178	19.5026	18.2707	15.8391	17.8708
GFT-HR_contig_12788	-2.09741	0.00196393	23.037	20.2452	20.9905	21.4242	13.2229	9.58293	10.0224	10.9428
GFT-HR_contig_1279	37.0996	8.36193e-62	1.62851	2.04802	1.90451	1.86035	82.707	69.9401	84.4382	79.0284
GFT-HR_contig_12800	-6.24684	6.32718e-26	57.7187	51.8293	54.8369	54.795	8.78883	9.03047	10.221	9.34678
GFT-HR_contig_12803	-4.4602	3.39112e-13	40.5317	30.1591	34.3659	35.0189	8.19751	9.3863	7.50562	8.36314
GFT-HR_contig_12807	2.32348	9.66953e-10	23.8397	29.4258	22.7172	25.3276	64.8828	62.4573	63.46	63.6
GFT-HR_contig_12810	-2.41568	6.03578e-05	23.9784	23.0697	28.1955	25.0812	10.2469	12.9098	10.1908	11.1158
GFT-HR_contig_12812	-2.92832	3.44367e-17	70.9857	77.4109	74.3086	74.235	28.5574	29.2617	23.9001	27.2397
GFT-HR_contig_12816	2.09697	6.26629e-05	16.3686	17.4975	12.4428	15.4363	38.255	32.7372	34.1	35.0307
GFT-HR_contig_12820	-2.29187	2.04304e-07	43.5597	41.558	45.6724	43.5967	24.3032	19.6058	17.3843	20.4311
GFT-HR_contig_12823	-2.0259	0.00579329	21.4015	18.9684	16.6858	19.0185	11.2676	9.2686	9.62466	10.0536
GFT-HR_contig_12829	-2.47664	0.000576195	15.1711	19.204	19.2498	17.875	10.1609	5.51106	7.43654	7.70285
GFT-HR_contig_1283	-2.17957	1.61684e-05	36.5772	32.6916	32.8221	34.0303	15.6639	16.5632	18.0515	16.7595
GFT-HR_contig_12830	4.94825	4.79184e-23	13.6405	12.9611	9.2169	11.9395	70.2977	57.4336	64.8322	64.1878
GFT-HR_contig_12831	6.28928	1.17812e-22	10.2964	6.71419	6.24371	7.75142	51.4181	51.0603	57.2001	53.2262
GFT-HR_contig_12837	-23.2514	1.16359e-06	9.06651	7.99122	9.0625	8.70674	0.626903	0	0.215247	0.280717
GFT-HR_contig_12845	-2.97689	1.16723e-06	22.5909	27.0867	26.325	25.3342	9.38908	7.97777	9.89611	9.08765
GFT-HR_contig_12849	18.5099	1.70732e-37	14.355	19.4689	16.7879	16.8706	353.328	324.254	338.926	338.836
GFT-HR_contig_12855	-3.21753	3.08448e-06	25.6582	22.3724	17.604	21.8782	4.61275	9.50702	7.60215	7.24064
GFT-HR_contig_12857	-8.82902	5.08792e-06	7.69126	16.121	6.99596	10.2694	1.15226	1.07948	1.18688	1.13954
GFT-HR_contig_12858	-4.64439	1.34473e-32	80.1715	91.4015	91.1305	87.5678	22.5624	21.4527	16.6498	20.2216
GFT-HR_contig_12871	-3.34327	1.61382e-06	23.4431	21.9227	17.9261	21.0973	6.88915	5.31504	7.93099	6.71173
GFT-HR_contig_12872	10.5558	2.3264e-27	4.59263	5.13398	2.38711	4.0379	55.7313	49.6326	36.1444	47.1694
GFT-HR_contig_12873	7.05585	9.19872e-38	6.14731	10.3079	14.0097	10.155	73.1096	76.8539	84.0629	78.0088
GFT-HR_contig_12874	-3.05048	2.20875e-06	25.747	20.3167	25.0923	23.7187	8.84903	7.97122	8.0632	8.29448
GFT-HR_contig_12875	-3.22953	7.70364e-10	39.0567	31.8985	33.8634	34.9395	12.4087	10.7743	11.5345	11.5725
GFT-HR_contig_12879	7.02439	9.57803e-35	10.447	9.17103	10.2532	9.95709	70.7063	78.3495	79.4311	76.1623
GFT-HR_contig_12882	-2.74543	0.00314568	11.6231	9.74485	14.6386	12.0022	3.61655	4.89392	5.38087	4.63045
GFT-HR_contig_12883	-2.64377	0.0088012	12.7931	8.58063	7.97936	9.78436	4.88729	5.65589	1.1845	3.90923
GFT-HR_contig_12885	-2.44652	0.00187556	18.3642	18.085	12.9542	16.4678	7.5986	6.38221	7.55703	7.17928
GFT-HR_contig_12887	8.77668	3.74661e-17	2.63791	2.21164	5.48444	3.44466	29.2446	34.0615	37.4505	33.5855
GFT-HR_contig_12888	14.1814	1.33074e-65	5.84134	6.9963	5.53014	6.12259	90.3869	97.3264	98.1249	95.2794
GFT-HR_contig_12889	2.69764	1.97172e-08	15.7521	12.5116	14.2204	14.1613	42.8506	40.842	40.492	41.3949
GFT-HR_contig_12892	-10.5321	0.000267736	7.20875	6.04386	7.18155	6.81139	0.359991	1.01175	0.370808	0.580851
GFT-HR_contig_12897	-3.36463	3.76785e-07	33.0194	18.4558	18.7227	23.3993	6.29589	7.5834	8.33794	7.40574
GFT-HR_contig_12899	-6.26637	1.0998e-08	21.3889	13.7943	17.3173	17.5001	2.95786	3.46378	2.28505	2.90223
GFT-HR_contig_129	-6.54873	0	1770.25	1670.25	1685.97	1708.82	295.992	274.865	272.554	281.137
GFT-HR_contig_12900	6.04424	3.12703e-53	17.7738	14.9016	15.5896	16.0883	110.505	101.654	104.225	105.461
GFT-HR_contig_12909	-2.53508	6.81727e-05	24.2715	21.1857	25.1449	23.534	11.0581	9.79961	8.92758	9.92843
GFT-HR_contig_12910	-7.83727	0.000203037	10.0714	7.79442	4.83216	7.56601	2.78556	0	0	0.92852
GFT-HR_contig_12915	-11.5837	0.00326398	6.21794	4.34429	3.2319	4.59804	0.931535	0	0	0.310512
GFT-HR_contig_12917	-6.47062	1.55508e-17	33.452	38.9532	36.5859	36.3303	6.6821	4.69501	6.4527	5.94327
GFT-HR_contig_12921	-6.71748	2.15165e-38	80.3079	72.717	66.9385	73.3211	13.65	11.3123	10.0043	11.6555
GFT-HR_contig_12923	9.8092	6.77106e-15	0.952798	3.19533	3.71427	2.6208	23.1243	36.9084	26.4657	28.8328
GFT-HR_contig_12924	10.7976	4.97607e-15	2.13503	1.79002	2.49689	2.14065	24.9489	27.8678	25.6986	26.1718
GFT-HR_contig_12930	2.69062	0.00291876	4.2844	6.28611	4.17544	4.91531	10.5907	18.9415	13.8841	14.4721
GFT-HR_contig_12934	-3.71986	2.0229e-06	22.6374	15.9426	19.4143	19.3315	5.69756	4.9564	5.86875	5.50757
GFT-HR_contig_12937	2.61301	0.000671597	4.81014	7.20152	7.23264	6.41477	16.9862	19.3852	18.451	18.2741
GFT-HR_contig_1294	3.00914	6.40498e-10	13.8979	14.9535	10.2938	13.0484	46.2225	42.9127	38.6038	42.5797
GFT-HR_contig_12940	-2.19236	0.00179632	19.839	21.0686	19.936	20.2812	10.6998	10.0239	8.98031	9.90133
GFT-HR_contig_12947	67.5323	0	25.0866	22.8228	27.8819	25.2638	1994.96	1773.65	1772.71	1847.1
GFT-HR_contig_12950	2.21112	0.000308938	11.3663	10.6231	10.4598	10.8164	24.6212	27.3026	25.8786	25.9341
GFT-HR_contig_12952	-4.22972	3.43401e-13	40.3014	37.303	33.6836	37.096	8.1147	9.50266	10.4482	9.35517
GFT-HR_contig_12953	2.71799	0.00936333	1.69106	3.19004	6.92183	3.93431	15.2007	11.0364	9.00301	11.7467
GFT-HR_contig_12955	-2.56009	0.00175866	11.5787	17.1502	14.4439	14.391	6.24478	4.55024	7.14713	5.98072
GFT-HR_contig_1296	13.6565	0.000170746	0	1.05774	0	0.35258	4.53617	4.24963	11.6812	6.82233
GFT-HR_contig_12969	3.92873	2.69127e-09	6.25858	6.12176	8.13256	6.83763	29.0663	28.9871	29.9397	29.331
GFT-HR_contig_12972	5.4527	1.4346e-10	4.38746	4.59808	4.27588	4.42047	28.5927	17.5498	33.5141	26.5522
GFT-HR_contig_12980	8.25746	7.08409e-122	23.7234	22.3007	19.8973	21.9738	190.629	202.197	196.69	196.505
GFT-HR_contig_12981	-2.78735	2.46575e-07	39.8984	28.5953	25.588	31.3606	16.1967	9.21254	10.725	12.0447
GFT-HR_contig_12988	-2.82679	3.33172e-06	20.428	24.62	29.8628	24.9702	9.18121	9.67642	9.45708	9.43823
GFT-HR_contig_1299	-2.12819	2.97594e-12	87.7127	88.2038	87.0001	87.6389	38.6758	45.6942	48.5857	44.3186
GFT-HR_contig_12992	12.071	3.26579e-33	2.02659	7.64596	2.37006	4.0142	57.3826	52.9046	50.6629	53.65
GFT-HR_contig_12994	3.62451	3.55486e-09	7.15053	7.90835	8.54035	7.86641	29.6759	31.1324	32.3988	31.0691
GFT-HR_contig_12995	-4.64136	1.09324e-31	93.2335	85.8309	75.2555	84.7733	17.4185	20.013	21.3272	19.5862
GFT-HR_contig_12998	-4.54424	1.24169e-08	25.0343	22.738	18.4338	22.0687	5.62574	5.27038	4.50705	5.13439
GFT-HR_contig_12999	5.57238	8.46231e-10	1.18657	5.96896	5.5507	4.23541	13.8657	27.9781	36.2551	26.0329
GFT-HR_contig_130	-5.91151	0	4580.28	4414.79	4442.27	4479.11	872.782	785.056	791.766	816.534
GFT-HR_contig_1300	-8.3638	3.82835e-15	25.318	31.6506	23.6167	26.8617	3.86072	3.04577	3.13952	3.34867
GFT-HR_contig_13001	-3.70953	2.10593e-05	18.0272	13.7805	17.7754	16.5277	5.24259	4.46494	4.41828	4.7086
GFT-HR_contig_13003	4.13027	1.46663e-37	24.8338	28.1693	29.3275	27.4435	122.775	117.48	127.478	122.578
GFT-HR_contig_13008	-3.32504	2.37774e-09	30.9161	35.0273	31.487	32.4768	9.76405	11.4927	10.0574	10.4381
GFT-HR_contig_13011	3.12785	0.00280016	2.94635	3.29364	3.82856	3.35618	9.71089	13.2327	11.8213	11.5883
GFT-HR_contig_13012	-3.47773	1.42785e-15	49.1351	52.6914	56.7202	52.8489	15.5782	16.3583	16.9279	16.2881
GFT-HR_contig_13013	4.21769	4.87011e-20	11.8706	14.9286	13.8825	13.5606	54.5371	69.9741	61.6713	62.0608
GFT-HR_contig_13015	-2.15775	0.00578317	12.402	18.6067	15.7762	15.595	9.97447	7.14573	6.04363	7.72128
GFT-HR_contig_13016	41.5959	3.22343e-142	1.52721	6.40212	4.7628	4.23071	201.8	203.2	179.583	194.861
GFT-HR_contig_13019	-3.60048	0.00107839	9.30735	9.63941	11.0982	10.015	4.42918	2.76627	1.52076	2.9054
GFT-HR_contig_13025	-4.12645	0.00296795	7.32081	6.75159	9.70311	7.92517	1.97417	1.23298	2.71132	1.97282
GFT-HR_contig_13027	5.16369	8.03136e-21	8.56496	10.2926	10.0166	9.62472	52.6092	53.1328	56.5691	54.1037
GFT-HR_contig_13028	28.3149	0.00729001	0	0	0	0	3.44295	0	7.09281	3.51192
GFT-HR_contig_13029	2.25239	0.000190786	10.2845	11.2402	11.7412	11.0886	25.7528	25.054	30.4376	27.0815
GFT-HR_contig_13032	2.45249	1.87892e-12	34.3623	32.6508	44.0559	37.023	111.196	86.1669	96.8615	98.0748
GFT-HR_contig_13034	-2.41876	3.70182e-06	23.0341	40.2792	32.8388	32.0507	14.1977	14.4093	14.015	14.2074
GFT-HR_contig_13035	4.05758	7.49845e-41	29.5501	31.067	31.4499	30.689	138.713	122.249	142.881	134.614
GFT-HR_contig_13037	-4.32704	2.44544e-31	83.3581	93.1838	87.3396	87.9605	19.2856	23.843	22.3075	21.812
GFT-HR_contig_13040	3.73593	1.35964e-05	7.57715	1.58818	3.69223	4.28585	14.4733	19.9399	18.416	17.6098
GFT-HR_contig_13044	3.3517	0.000918291	3.01832	3.16322	3.52988	3.23714	11.5308	13.9796	10.4799	11.9968
GFT-HR_contig_13046	4.52409	1.86034e-37	22.4702	24.3982	21.6834	22.8506	116.719	108.415	110.505	111.88
GFT-HR_contig_13051	-2.93726	2.32565e-05	21.3274	19.6994	19.7281	20.2516	6.82352	8.52333	6.69385	7.3469
GFT-HR_contig_13054	3.05056	4.14396e-07	8.02987	8.41536	9.78209	8.74244	33.8341	21.1312	32.0626	29.0093
GFT-HR_contig_13057	-6.61126	0.00249917	5.4562	6.86176	4.25395	5.52397	1.22612	1.14867	0	0.791599
GFT-HR_contig_13058	9.07999	2.55808e-22	4.05747	3.4018	5.27238	4.24388	38.9034	38.7239	50.0905	42.5726
GFT-HR_contig_13060	-5.82046	2.28447e-05	12.0242	10.0811	11.9315	11.3456	2.94773	0	3.03631	1.99468
GFT-HR_contig_13063	3.33249	0.000295485	2.71649	4.55504	4.76533	4.01229	15.2613	13.1535	15.7199	14.7116
GFT-HR_contig_13068	-4.52094	0.000736056	10.4612	9.17865	7.3974	9.01241	1.96815	1.02435	3.15356	2.04869
GFT-HR_contig_13069	2.22019	0.00069581	6.93886	9.69596	12.6231	9.75265	25.9885	26.2946	18.2032	23.4954
GFT-HR_contig_1307	3.17185	1.35064e-11	14.1622	14.1665	12.717	13.6819	44.2485	48.4446	48.4719	47.055
GFT-HR_contig_13071	2.38598	0.000163859	9.42251	10.2452	10.1012	9.92295	28.8501	24.7961	23.4464	25.6975
GFT-HR_contig_13072	-3.90688	2.14609e-06	19.8952	16.6802	19.5578	18.7111	3.11017	7.28427	4.80543	5.06662
GFT-HR_contig_13074	2.529	0.000360804	8.5057	6.00524	8.72568	7.74554	22.1321	21.4881	20.3102	21.3101
GFT-HR_contig_13075	-5.38381	9.69104e-38	133.301	127.14	176.392	145.611	24.1842	26.776	36.234	29.0647
GFT-HR_contig_13080	-2.76268	1.3306e-06	28.1103	23.5678	31.814	27.8307	11.4113	9.16327	11.7542	10.7763
GFT-HR_contig_13084	2.79086	1.47021e-13	17.3471	23.2703	27.0496	22.5557	74.2231	75.3779	54.6095	68.0702
GFT-HR_contig_13087	4.97927	5.94131e-21	13.9155	10.5731	6.78082	10.4231	57.0698	53.0987	59.1873	56.4519
GFT-HR_contig_13089	6.45744	3.93934e-07	1.96726	1.23702	3.06757	2.09061	16.3571	15.7381	13.661	15.2521
GFT-HR_contig_13091	6.82068	3.70989e-09	1.13187	2.8469	3.52988	2.50288	16.2787	18.1099	23.0558	19.1482
GFT-HR_contig_1310	-2.10474	1.46931e-06	47.0162	43.3605	44.395	44.9239	21.6006	26.1751	21.0405	22.9387
GFT-HR_contig_13103	3.89385	4.02901e-09	9.95069	3.85048	7.16133	6.9875	37.1542	26.4277	25.5137	29.6985
GFT-HR_contig_13105	-2.51973	1.53019e-06	33.0962	31.4834	32.2545	32.278	11.1561	15.0072	15.0271	13.7302
GFT-HR_contig_13106	4.65447	4.40442e-10	5.88364	5.85779	4.58721	5.44288	26.113	30.6569	26.5572	27.7757
GFT-HR_contig_13109	-10.6835	0.00326398	3.50755	4.90125	5.46937	4.62606	1.05096	0	0	0.350321
GFT-HR_contig_1311	-3.13617	2.59978e-08	32.8503	30.6249	30.1991	31.2248	10.1367	11.3544	10.4413	10.6441
GFT-HR_contig_13112	-2.18433	0.000498944	21.7628	28.3827	20.1096	23.4184	9.41885	10.8602	14.1796	11.4862
GFT-HR_contig_13115	-3.65228	1.31652e-10	31.5212	33.5701	35.4244	33.5052	9.44464	11.0003	8.93963	9.79485
GFT-HR_contig_13117	3.10831	2.56697e-16	24.4242	19.3553	19.3033	21.0276	67.0666	70.4375	74.6579	70.7207
GFT-HR_contig_13118	-3.7656	2.14609e-06	15.0206	25.1867	16.1025	18.7699	1.68772	6.32446	7.82295	5.27838
GFT-HR_contig_13119	3.87281	1.41436e-28	25.0389	21.5813	23.1706	23.2636	96.3387	91.2386	104.867	97.4814
GFT-HR_contig_13121	-13.3076	6.55843e-23	36.6634	34.9579	34.1897	35.2703	2.5848	3.63229	1.99685	2.73798
GFT-HR_contig_13124	57.8434	4.26568e-132	1.53456	3.21645	2.99106	2.58069	169.435	168.209	166.948	168.197
GFT-HR_contig_13126	3.71027	5.84767e-05	3.54653	3.30381	4.30122	3.71719	14.5227	13.6054	17.5131	15.2137
GFT-HR_contig_13128	4.46002	1.8574e-09	5.29876	4.44251	6.88535	5.54221	22.2272	28.8975	30.1374	27.0874
GFT-HR_contig_1313	-3.54367	2.63973e-07	23.3236	24.6243	21.7202	23.2227	4.65894	9.45673	6.79847	6.97138
GFT-HR_contig_13132	2.92816	4.72157e-13	21.4767	19.2479	23.0957	21.2734	72.5603	76.7079	52.7984	67.3555
GFT-HR_contig_13134	3.12284	0.000746574	4.50466	3.2372	3.76295	3.83494	11.8583	12.1931	15.4917	13.181
GFT-HR_contig_13138	2.10127	0.00204809	8.39231	9.61608	10.6871	9.56516	22.1282	20.4949	22.7931	21.8054
GFT-HR_contig_1314	3.30902	2.55506e-16	20.2486	17.3416	15.7869	17.7924	63.9976	66.1889	61.0823	63.7563
GFT-HR_contig_13142	-4.44902	2.92041e-26	72.7143	76.0071	66.6316	71.7844	17.8259	18.0916	15.9571	17.2915
GFT-HR_contig_13143	2.11215	2.6616e-06	21.321	18.5766	22.001	20.6329	47.7248	45.2383	48.3847	47.1159
GFT-HR_contig_13145	-10.8316	2.39728e-56	82.5364	74.8678	74.1661	77.1901	9.01187	7.8536	5.82864	7.5647
GFT-HR_contig_13146	-5.43703	3.5563e-09	19.1512	21.0264	20.6195	20.2657	4.09875	3.83985	3.79972	3.91277
GFT-HR_contig_13152	2.49146	1.83245e-05	9.62374	11.4305	10.3169	10.4571	29.5563	26.6763	28.5881	28.2736
GFT-HR_contig_13155	3.45729	6.65568e-09	8.08608	9.99072	7.63159	8.56946	32.8993	31.538	32.3117	32.2497
GFT-HR_contig_13161	6.95891	1.45721e-21	10.3297	5.19628	3.22144	6.24914	51.0686	57.4113	34.4311	47.637
GFT-HR_contig_1317	7.65913	6.22486e-08	1.11022	1.86162	2.38036	1.78407	14.9694	18.9321	12.8493	15.5836
GFT-HR_contig_13173	5.16283	1.90222e-06	3.75515	2.09889	3.90363	3.25255	10.1263	16.8652	28.9739	18.6551
GFT-HR_contig_13176	-4.88797	2.04192e-21	57.7108	55.2645	46.7005	53.2253	10.8176	12.4376	11.6491	11.6348
GFT-HR_contig_13182	2.0902	0.000605758	12.7136	13.0816	10.9635	12.2529	29.2627	27.5765	26.3965	27.7452
GFT-HR_contig_13183	-3.05934	1.78669e-15	58.9803	53.3278	74.8372	62.3818	20.7908	22.3991	22.4863	21.8921
GFT-HR_contig_13185	-3.65875	0.00179406	10.4652	7.01924	9.79107	9.09182	1.41105	4.40638	1.93793	2.58512
GFT-HR_contig_13188	2.32549	0.00694999	4.45378	6.22345	6.94483	5.87402	18.6827	15.0022	10.9966	14.8938
GFT-HR_contig_13189	-4.87747	5.6106e-07	18.1242	16.8838	16.4857	17.1646	3.16781	4.87552	3.02992	3.69108
GFT-HR_contig_13190	-5.16432	2.97235e-23	57.7108	57.7869	53.5244	56.3407	13.2762	8.52203	13.1686	11.6556
GFT-HR_contig_13195	2.95981	1.15804e-14	20.3292	22.6193	19.1086	20.6857	62.506	61.1176	75.1148	66.2461
GFT-HR_contig_13203	2.99494	3.66872e-07	10.2964	7.2695	9.85848	9.14145	28.2529	30.2711	30.7743	29.7661
GFT-HR_contig_13206	3.10459	1.17944e-05	6.35832	9.59552	2.97438	6.30941	20.5754	23.5592	20.0162	21.3836
GFT-HR_contig_13207	2.96595	8.0379e-07	7.64521	8.01223	11.1762	8.94454	24.9116	29.7761	31.8539	28.8472
GFT-HR_contig_13209	-2.33718	3.25545e-06	29.1397	42.5278	32.3955	34.6877	15.7644	17.268	14.7392	15.9239
GFT-HR_contig_13214	2.27705	8.45916e-05	13.35	11.3199	11.2364	11.9688	28.9095	28.1054	31.6041	29.5396
GFT-HR_contig_13215	-4.04155	3.69887e-06	16.7993	17.4991	16.6698	16.9894	3.66077	2.57215	7.07018	4.43437
GFT-HR_contig_13216	-2.89925	0.00246459	9.80105	14.5171	10.698	11.6721	3.52401	4.40187	4.83986	4.25524
GFT-HR_contig_13217	3.06768	2.32565e-05	6.34988	6.03361	6.93101	6.43817	20.9286	25.3104	18.4219	21.5536
GFT-HR_contig_13219	-4.09747	3.52833e-07	16.9945	18.3932	22.4043	19.264	5.83269	3.64284	5.43576	4.97043
GFT-HR_contig_13230	4.00543	1.29609e-27	20.8643	21.6358	20.8331	21.1111	80.612	92.4734	101.505	91.5301
GFT-HR_contig_13231	2.1082	0.00204809	8.9689	10.6159	9.04932	9.5447	22.7633	22.214	20.5164	21.8312
GFT-HR_contig_13233	-2.39461	0.0059192	15.2457	12.5102	13.4038	13.7199	6.12314	4.37056	7.80882	6.10084
GFT-HR_contig_13235	-2.73198	7.96519e-12	51.1035	58.2979	56.1723	55.1912	24.0977	24.6919	16.2893	21.693
GFT-HR_contig_13238	6.35462	9.62381e-07	1.0069	1.68838	3.14014	1.94514	14.4814	13.5667	13.9842	14.0108
GFT-HR_contig_13241	-2.05818	0.00100297	25.8582	20.3247	26.1457	24.1095	13.8009	11.9084	11.971	12.5601
GFT-HR_contig_13242	-4.42608	1.08064e-15	35.6453	41.2054	47.1606	41.3371	14.0786	6.82207	9.00103	9.96724
GFT-HR_contig_13243	5.35069	3.00137e-25	12.2764	8.36277	13.1607	11.2666	66.9003	60.0899	69.6209	65.5371
GFT-HR_contig_13244	133.21	2.17905e-13	0	0	0	0	18.7597	19.6423	12.5033	16.9684
GFT-HR_contig_13247	4.06393	8.03221e-36	28.459	28.0708	23.4934	26.6744	115.869	117.008	118.833	117.237
GFT-HR_contig_13250	34.4337	9.58661e-72	3.56236	2.9867	0.555483	2.36818	89.6602	83.9967	102.909	92.1887
GFT-HR_contig_13251	6.9811	1.12061e-70	16.8355	14.9792	15.5368	15.7838	125.08	118.047	115.478	119.535
GFT-HR_contig_13253	-3.43797	4.09035e-07	23.702	19.8719	24.6392	22.7377	5.68144	6.6532	8.77823	7.03762
GFT-HR_contig_13254	8.51951	1.12734e-51	41.9272	37.4198	44.288	41.2117	405.447	349.085	383.818	379.45
GFT-HR_contig_13262	11.8528	1.85015e-56	5.96612	6.75274	6.7447	6.48785	82.8561	90.4338	79.5455	84.2785
GFT-HR_contig_13264	2.05854	0.00610365	5.73391	10.4159	9.68602	8.61194	19.7575	18.5094	19.4663	19.2444
GFT-HR_contig_13271	-2.58652	3.17695e-07	27.2608	35.4532	40.1651	34.293	11.1909	15.5453	15.8996	14.212
GFT-HR_contig_13273	-3.00746	2.5923e-09	28.8342	43.8518	36.0737	36.2532	13.2607	12.423	13.0383	12.9073
GFT-HR_contig_13279	-3.42953	5.95332e-11	41.933	31.4561	37.4252	36.9381	11.6551	8.59568	14.3041	11.5183
GFT-HR_contig_13281	-6.85994	6.03249e-57	93.8787	103.135	98.9368	98.6502	14.2583	13.6303	18.2835	15.3907
GFT-HR_contig_13284	3.19201	9.381e-05	7.90068	3.31199	3.69588	4.96952	13.4934	15.9677	22.6771	17.3794
GFT-HR_contig_13285	2.51098	1.00815e-14	31.9187	34.4068	28.0852	31.4703	90.1726	89.0845	76.8388	85.3653
GFT-HR_contig_13286	-3.31975	5.05536e-10	39.9552	37.686	28.3193	35.3202	11.4275	12.6174	10.0893	11.3781
GFT-HR_contig_13290	2.95585	2.24414e-20	27.281	31.1066	29.7777	29.3884	96.6185	90.0559	94.9749	93.8831
GFT-HR_contig_13296	-3.33211	1.99613e-37	133.93	143.89	145.062	140.961	51.1829	37.8196	47.523	45.5085
GFT-HR_contig_13297	-5.34615	6.85383e-39	93.9571	93.8585	91.9573	93.2576	19.7664	19.3596	16.967	18.6977
GFT-HR_contig_133	-2.50497	1.28619e-18	97.2369	105.712	98.0667	100.339	42.1244	37.2783	49.8916	43.0981
GFT-HR_contig_1330	-3.64896	7.71499e-54	155.077	160.944	154.948	156.99	40.6009	49.4471	48.7909	46.2796
GFT-HR_contig_13304	-2.40813	0.0059192	11.3777	15.1806	14.5937	13.7173	4.94867	5.76934	7.47613	6.06471
GFT-HR_contig_13308	20.5428	1.60063e-17	1.79118	0.300346	1.1172	1.06957	22.5408	26.8488	29.1885	26.1927
GFT-HR_contig_13311	-2.0647	0.00514352	15.2397	16.3262	23.7635	18.4431	8.37146	8.55563	11.7586	9.56191
GFT-HR_contig_13312	-3.12243	8.26049e-07	21.8798	26.9767	28.0967	25.651	8.09834	8.67063	9.53334	8.76744
GFT-HR_contig_13313	36.2104	7.39208e-15	0	1.24469	0	0.414897	28.024	16.2524	17.8695	20.7153
GFT-HR_contig_13318	-2.78876	7.41501e-05	17.176	19.2006	21.761	19.3792	10.2928	6.62933	5.30105	7.40774
GFT-HR_contig_13319	2.12003	3.32737e-05	17.3539	13.2505	17.6374	16.0806	39.8335	37.8393	32.9965	36.8898
GFT-HR_contig_13321	-3.81054	3.95546e-05	11.7854	16.4682	13.7828	14.0121	4.41404	0.827044	6.36534	3.86881
GFT-HR_contig_13323	2.21821	8.19771e-09	26.599	24.328	26.3938	25.7736	73.5395	53.9615	57.838	61.7797
GFT-HR_contig_13324	4.59727	2.78006e-28	19.047	15.2967	15.9443	16.7627	86.6866	82.3927	81.4945	83.5246
GFT-HR_contig_13325	-2.76629	0.00236118	14.9552	12.8968	11.6599	13.1707	4.60904	5.39738	5.14316	5.04986
GFT-HR_contig_13329	8.73226	2.3759e-46	8.74486	10.9976	9.09064	9.61104	96.9477	73.6409	103.909	91.4992
GFT-HR_contig_13337	-3.06514	8.90752e-19	81.3992	73.8879	70.7092	75.3321	26.79	24.8279	27.595	26.4043
GFT-HR_contig_1334	2.34236	2.76927e-18	46.3107	53.7606	46.6605	48.9106	122.963	112.796	135.233	123.664
GFT-HR_contig_13340	-2.13514	0.00179632	19.2326	20.7761	20.4737	20.1608	10.3063	8.72086	11.3008	10.1093
GFT-HR_contig_13342	258.637	9.87701e-27	0	0	0	0	32.7526	36.8205	29.6883	33.0871
GFT-HR_contig_13343	-2.98938	2.69478e-12	47.0017	46.674	54.9676	49.5478	17.142	16.2214	19.9757	17.7797
GFT-HR_contig_13345	-4.68639	9.95428e-06	11.5495	11.4438	18.8279	13.9404	4.71896	2.65253	1.9443	3.10526
GFT-HR_contig_13348	3.60506	0.00107839	3.05443	0	4.7628	2.60574	8.23673	9.00252	14.1404	10.4599
GFT-HR_contig_13356	6.03692	2.28447e-05	2.28808	2.87751	0	1.72186	12.3403	11.5608	11.6519	11.851
GFT-HR_contig_13358	-5.20899	2.61504e-12	23.1086	33.9052	28.1512	28.3883	4.54387	6.08121	6.68628	5.77045
GFT-HR_contig_1336	17.0362	1.03126e-62	4.4423	5.93153	3.59174	4.65519	88.588	88.1186	85.918	87.5415
GFT-HR_contig_13362	-8.14876	0.000829916	5.12065	6.67829	6.21032	6.00309	0.511431	0.479125	1.0536	0.681384
GFT-HR_contig_13364	-2.75271	0.00605047	10.9773	9.20347	10.5336	10.2381	3.03611	6.39975	2.34551	3.92712
GFT-HR_contig_13372	-4.87879	1.37793e-16	40.7607	44.9519	38.3796	41.3641	8.73703	7.9211	10.4511	9.03641
GFT-HR_contig_13377	-2.46266	2.70101e-10	54.8078	54.7541	56.4838	55.3486	22.2735	23.3422	26.8313	24.149
GFT-HR_contig_13379	7.79011	1.11798e-35	8.43382	7.07096	9.1045	8.20309	82.8082	63.3731	63.0712	69.7508
GFT-HR_contig_13380	6.99388	2.03124e-48	10.7623	11.6352	13.2488	11.8821	89.3579	87.5295	94.1407	90.3427
GFT-HR_contig_13381	3.55496	3.56917e-11	7.74149	11.4832	12.0714	10.432	47.1051	34.1001	39.6986	40.3013
GFT-HR_contig_13384	3.32822	4.32584e-07	4.76399	8.98685	8.35711	7.36932	23.5525	29.0854	27.5684	26.7355
GFT-HR_contig_13386	11.262	3.20143e-82	10.2676	13.0997	6.96101	10.1094	125.6	114.658	131.853	124.037
GFT-HR_contig_13387	-2.35044	2.4077e-08	52.4247	45.509	43.7669	47.2335	27.1066	18.7527	18.9004	21.5866
GFT-HR_contig_1339	3.33241	3.34465e-14	15.5161	15.022	15.6975	15.4119	56.1207	56.4644	54.3864	55.6572
GFT-HR_contig_13394	-3.1061	0.00099174	13.141	13.9168	11.3239	12.7939	4.35187	5.82426	2.88169	4.35261
GFT-HR_contig_13397	4.10133	7.52146e-09	4.6343	7.77085	5.41974	5.94163	25.5149	29.2693	25.2089	26.6644
GFT-HR_contig_13398	-3.17411	0.00469036	11.3996	8.36277	9.99869	9.92034	3.84258	5.99976	0	3.28078
GFT-HR_contig_134	2.23032	5.74074e-05	25.9162	27.7763	28.1213	27.2713	59.7201	85.3466	51.6194	65.5621
GFT-HR_contig_13401	10.7528	9.81161e-18	4.71706	3.95481	3.67768	4.11651	65.0147	59.5839	21.8375	48.812
GFT-HR_contig_13402	-6.98575	1.55718e-20	38.8576	43.4379	41.476	41.2572	7.9005	7.0119	3.85479	6.25573
GFT-HR_contig_13403	-2.64993	0.000733797	18.4349	16.3391	11.909	15.561	6.15489	5.76611	6.82751	6.2495
GFT-HR_contig_13406	-2.31928	1.44802e-06	44.1643	37.3642	31.6157	37.7147	14.4359	22.3146	15.6131	17.4545
GFT-HR_contig_13407	24.5236	1.48186e-09	0	1.23322	0	0.411073	10.5774	16.1026	14.981	13.887
GFT-HR_contig_1341	10.1839	2.51333e-19	3.47783	2.10588	3.91662	3.16678	36.2983	32.7038	38.8201	35.9407
GFT-HR_contig_13411	-2.27751	0.000833291	21.0288	19.5197	20.7868	20.4451	10.1263	11.384	7.30142	9.60392
GFT-HR_contig_13412	14.1764	4.43724e-21	2.85414	1.9941	1.48349	2.11058	36.3451	36.8534	28.6284	33.9423
GFT-HR_contig_13416	-12.532	2.11654e-07	11.9424	10.0126	10.1574	10.7041	0.487947	0.91425	1.00522	0.802471
GFT-HR_contig_13417	2.34436	2.9438e-09	21.1783	26.634	21.2294	23.0139	59.8301	67.5158	47.6215	58.3225
GFT-HR_contig_1342	-2.77703	3.21329e-49	227.776	239.153	230.627	232.519	87.8636	90.3163	92.3194	90.1664
GFT-HR_contig_13424	-2.70943	2.54478e-05	23.6897	24.043	20.414	22.7155	9.19017	7.97968	9.6972	8.95569
GFT-HR_contig_13426	-4.66579	3.72048e-06	10.699	15.2492	17.7953	14.5812	4.48802	3.00323	2.31144	3.26756
GFT-HR_contig_13433	-3.48499	1.38198e-11	37.9407	41.0567	38.6957	39.2311	11.5003	13.1887	11.4374	12.0421
GFT-HR_contig_13436	-2.69691	8.26467e-21	101.052	101.72	97.533	100.102	40.261	37.3208	42.1983	39.9267
GFT-HR_contig_13437	4.47206	2.29898e-12	5.25171	6.84921	9.5539	7.21827	32.5203	35.38	37.8197	35.24
GFT-HR_contig_13438	2.7078	1.76987e-07	15.0689	12.6339	9.61247	12.4384	41.8671	33.4545	34.2464	36.5227
GFT-HR_contig_1344	-4.09682	5.41122e-67	144.926	154.511	152.481	150.639	43.4989	36.106	39.0021	39.5357
GFT-HR_contig_13443	-5.07751	3.81235e-05	11.0327	10.2068	11.8644	11.0346	2.39379	2.56295	1.76123	2.23932
GFT-HR_contig_13444	-3.69164	2.88339e-22	75.7394	71.2759	69.2941	72.1031	25.0093	14.9689	22.8985	20.9589
GFT-HR_contig_13447	4.15046	6.70768e-05	3.80892	2.55474	2.37572	2.91312	11.6409	16.6791	11.9906	13.4368
GFT-HR_contig_13450	7.87168	7.73059e-11	1.11507	3.27207	2.82544	2.40419	21.5498	23.7098	18.5838	21.2811
GFT-HR_contig_13455	10.8837	1.42051e-146	25.2381	21.1597	26.236	24.2113	279.351	298.377	278.122	285.283
GFT-HR_contig_13459	7.33523	0.000337062	1.54945	1.29907	0	0.949508	11.1422	5.21921	8.60778	8.32308
GFT-HR_contig_1346	-3.76795	6.29194e-10	32.8636	24.7977	32.0278	29.8964	10.7085	9.34017	5.32493	8.45785
GFT-HR_contig_13462	2.98071	0.00693771	2.72228	2.85297	3.71427	3.09651	11.0116	12.0353	7.56163	10.2029
GFT-HR_contig_13464	5.65096	6.83623e-34	13.5594	13.4145	15.0117	13.9952	92.3874	79.0154	86.1241	85.8423
GFT-HR_contig_13468	25.5228	2.45055e-83	2.35853	3.95481	5.51652	3.94328	108.122	113.209	113.555	111.629
GFT-HR_contig_13469	-2.32407	0.00426919	16.5097	17.3023	11.7992	15.2037	8.65685	4.6343	7.64311	6.97809
GFT-HR_contig_13473	39.6477	5.56798e-14	0	0.919617	0	0.306539	12.8174	23.0919	18.2804	18.0632
GFT-HR_contig_13475	2.73154	0.00203754	3.94059	5.28609	5.53014	4.91894	13.4601	14.6009	16.0537	14.7049
GFT-HR_contig_13482	-3.12977	1.69442e-12	52.1664	50.4083	42.0505	48.2084	19.4719	14.5191	15.5544	16.5151
GFT-HR_contig_13486	12.404	8.44311e-05	0.573048	0	0.893559	0.488869	8.75676	6.75593	8.4893	8.00066
GFT-HR_contig_13487	3.45972	0.000548602	3.00176	1.6778	5.4608	3.38012	10.793	16.852	11.1173	12.9207
GFT-HR_contig_13489	-2.77309	0.00314568	13.9133	14.4097	7.65712	11.9934	3.67837	5.51363	4.54667	4.57956
GFT-HR_contig_13490	3.55019	1.2619e-05	3.99984	4.35954	5.92515	4.76151	15.1007	16.8414	23.7019	18.548
GFT-HR_contig_13495	-4.28865	1.0043e-05	11.8617	17.1776	14.2924	14.4439	3.8772	2.72422	3.9937	3.5317
GFT-HR_contig_13496	3.27591	0.00353285	4.37243	3.05489	1.13633	2.85455	9.82578	9.81879	11.4705	10.3717
GFT-HR_contig_13499	-2.76337	2.07094e-08	34.6592	35.591	41.476	37.2421	17.3887	11.7652	14.1796	14.4445
GFT-HR_contig_13501	53.5854	1.40054e-44	4.70316	6.04616	6.60031	5.78321	352.581	326.613	343.144	340.78
GFT-HR_contig_13510	7.38174	3.92055e-17	4.54899	2.5426	5.91107	4.33422	43.6162	30.0074	32.2911	35.3049
GFT-HR_contig_13515	-2.16117	0.00560863	13.7104	17.7465	18.9408	16.7992	6.70256	9.31749	8.90833	8.30946
GFT-HR_contig_13517	-5.6932	2.11723e-09	14.9799	25.1185	21.5616	20.5533	6.21472	1.94072	3.20073	3.78539
GFT-HR_contig_13518	-3.09241	3.05447e-11	44.7718	41.9654	44.1234	43.6202	13.5656	15.2505	16.535	15.117
GFT-HR_contig_13520	-4.34146	1.72428e-34	110.893	91.9131	91.061	97.9558	22.3618	24.1449	26.1569	24.2212
GFT-HR_contig_13522	13.5093	8.69248e-90	8.67643	7.27437	10.6594	8.87007	128.331	128.859	135.108	130.766
GFT-HR_contig_13523	2.57055	0.000405792	6.69156	6.73229	7.30396	6.90927	18.3456	21.413	18.2772	19.3453
GFT-HR_contig_13528	3.94151	0.00487342	1.01652	0.852256	3.17014	1.67964	4.56867	8.56017	9.4119	7.51358
GFT-HR_contig_13529	5.42632	6.33483e-05	3.85725	0.808485	0.751832	1.80586	11.2685	10.9627	11.1606	11.1306
GFT-HR_contig_13532	-5.93846	0.00792269	7.28739	3.66587	5.68165	5.54497	0	0	2.69894	0.899646
GFT-HR_contig_13534	9.4446	0.000472852	0.487309	0.817125	0.379933	0.561456	10.5128	4.92439	4.96316	6.80013
GFT-HR_contig_13536	-3.47616	5.6616e-08	24.3533	26.2755	27.8582	26.1623	8.43333	6.38774	9.2412	8.02076
GFT-HR_contig_13544	7.05233	2.559e-70	14.8039	16.0444	15.4831	15.4438	129.176	107.333	118.013	118.174
GFT-HR_contig_13545	6.31361	6.76826e-80	19.41	18.0817	23.5405	20.3441	145.395	129.552	142.442	139.13
GFT-HR_contig_13552	5.67103	4.89643e-18	6.46047	9.47886	5.35175	7.09702	37.7469	41.483	52.7138	43.9812
GFT-HR_contig_13553	5.36552	1.27009e-24	11.6231	13.8677	7.3193	10.9367	65.4997	61.3623	64.5704	63.8108
GFT-HR_contig_13554	2.53802	5.72535e-06	10.5954	9.32743	13.8368	11.2532	28.096	31.0056	33.8454	30.9823
GFT-HR_contig_1356	-4.62198	1.68393e-20	50.0081	53.5735	56.7989	53.4602	14.1514	10.658	12.2901	12.3665
GFT-HR_contig_13562	2.68652	9.87497e-06	10.3334	9.14489	8.50408	9.32746	28.8977	30.4564	22.3245	27.2262
GFT-HR_contig_13568	17.119	1.62512e-89	7.89091	5.29263	7.07502	6.75286	133.703	127.584	118.725	126.671
GFT-HR_contig_13569	6.48333	0.00480387	0.771917	0.323589	1.20366	0.766388	4.85705	6.17533	7.14713	6.05984
GFT-HR_contig_13570	-3.89164	4.36466e-15	48.7012	38.531	47.953	45.0617	11.9204	10.2048	15.0307	12.3853
GFT-HR_contig_13571	2.41852	5.39232e-07	18.4288	12.9787	16.0923	15.8333	43.07	40.3494	40.9516	41.457
GFT-HR_contig_13572	15.513	1.07668e-114	15.3579	14.5929	18.1603	16.037	262.524	273.316	274.204	270.015
GFT-HR_contig_13573	2.18684	2.54111e-05	16.3817	14.3783	14.9673	15.2424	42.1051	33.1945	32.9424	36.0807
GFT-HR_contig_13578	3.77735	2.83517e-07	6.70496	5.36001	5.34913	5.8047	23.6875	22.5851	25.6986	23.9904
GFT-HR_contig_1358	-2.93308	8.03797e-11	39.7015	49.4006	42.991	44.031	18.1268	13.5323	16.6292	16.0961
GFT-HR_contig_13589	6.44609	2.60332e-39	12.6874	13.9963	13.0155	13.233	102.64	83.7858	91.5042	92.6434
GFT-HR_contig_13590	4.52511	2.76115e-10	5.41349	6.45891	6.16865	6.01368	25.2663	28.229	35.8573	29.7842
GFT-HR_contig_13593	-3.64237	2.26133e-05	13.1838	16.871	16.7707	15.6085	4.98979	4.09027	4.49725	4.52577
GFT-HR_contig_13594	-5.46371	0.00040988	6.54371	8.53421	9.06993	8.04928	0.65356	2.44911	1.34639	1.48302
GFT-HR_contig_136	7.66753	1.93775e-27	7.36586	6.65994	6.53107	6.85229	59.7194	53.6363	59.1067	57.4875
GFT-HR_contig_13600	4.41185	1.75895e-59	26.2796	28.0002	34.3618	29.5472	146.901	133.242	142.698	140.947
GFT-HR_contig_13606	3.95779	1.70566e-09	7.35455	9.24914	4.01381	6.8725	33.0545	32.2052	23.8334	29.6977
GFT-HR_contig_13611	-2.26093	1.43418e-06	39.3312	44.39	35.3824	39.7012	20.3966	16.5605	19.6089	18.8553
GFT-HR_contig_13614	-2.81641	2.43327e-08	34.5617	35.7948	34.3432	34.8999	17.0564	10.8429	11.9217	13.2737
GFT-HR_contig_13620	-16.3303	0.00255823	9.43054	3.04101	2.26233	4.91129	0	0.610885	0	0.203628
GFT-HR_contig_13627	3.76129	8.10989e-20	18.0493	15.5309	17.4051	16.9951	74.2899	59.5976	73.8834	69.257
GFT-HR_contig_13628	18.8931	4.2459e-25	2.12589	1.27311	1.65746	1.68549	39.8566	36.8275	33.1808	36.6216
GFT-HR_contig_13632	-5.47738	0.000268198	9.44342	11.8761	5.89009	9.06987	4.24427	0.795235	0	1.67984
GFT-HR_contig_13636	-2.26871	3.32418e-07	44.3071	40.2891	46.5746	43.7236	20.0126	22.0897	20.0016	20.7013
GFT-HR_contig_13646	2.74038	2.90866e-09	15.2803	15.4207	14.5607	15.0872	48.8362	43.6068	41.9197	44.7876
GFT-HR_contig_13654	4.03998	2.26553e-54	41.9504	46.6403	34.1289	40.9065	171.328	193.528	170.565	178.474
GFT-HR_contig_13655	8.3471	0.00742047	1.1239	0	0	0.374633	7.07179	3.78577	2.08122	4.31293
GFT-HR_contig_13657	2.42488	0.000594105	6.1214	7.33174	9.54517	7.66611	19.6516	19.1466	21.8614	20.2199
GFT-HR_contig_13659	2.64616	1.63934e-07	12.5741	17.0296	10.5575	13.3871	39.1245	36.6531	39.4045	38.394
GFT-HR_contig_13660	-2.31237	0.000118219	23.5642	28.0181	24.3846	25.3223	12.3238	9.38057	13.4874	11.7306
GFT-HR_contig_13663	3.24355	1.34282e-27	32.5647	34.5229	32.3135	33.1337	121.926	115.811	110.638	116.125
GFT-HR_contig_13664	3.87256	6.78448e-14	10.3267	10.6256	11.7109	10.8877	41.7711	47.4334	48.2415	45.8154
GFT-HR_contig_13665	2.53295	5.00999e-05	8.93794	11.3845	8.44262	9.58836	26.8836	26.7776	25.4633	26.3748
GFT-HR_contig_13667	4.73819	0.00169754	0.725426	1.8246	2.26233	1.60412	4.56452	14.0504	7.38834	8.66774
GFT-HR_contig_13668	7.80474	8.81184e-09	2.70498	1.13393	2.10895	1.98262	13.3731	20.5009	18.7839	17.5526
GFT-HR_contig_13669	2.65271	0.00150903	7.00296	3.7082	6.03462	5.58193	15.9028	18.6228	13.9918	16.1725
GFT-HR_contig_1367	-3.56921	0.00659676	8.26911	7.62615	8.59607	8.16378	2.47766	2.08904	2.5521	2.37293
GFT-HR_contig_13678	11.3025	8.03796e-06	1.08383	0.454344	0.422506	0.65356	9.74237	9.58332	8.52983	9.28518
GFT-HR_contig_13679	4.67725	7.85911e-14	6.50432	7.44835	8.53433	7.49567	33.0834	41.0131	40.6873	38.2613
GFT-HR_contig_13682	3.02608	0.00693771	2.35853	1.9774	4.90357	3.07983	8.48018	8.60656	13.8304	10.3057
GFT-HR_contig_13691	2.43095	0.000159695	7.96376	7.74516	10.9278	8.87891	28.3477	19.5825	22.4157	23.4486
GFT-HR_contig_13693	-4.0216	8.63675e-13	33.785	36.1487	40.6398	36.8578	8.6768	10.8383	9.83126	9.78211
GFT-HR_contig_137	-4.03094	3.8832e-121	223.944	244.987	237.286	235.406	67.9083	57.9385	62.7041	62.8503
GFT-HR_contig_13700	-3.88627	1.58639e-19	57.5929	62.121	59.4077	59.7072	17.3049	14.7133	17.3755	16.4646
GFT-HR_contig_13705	-3.9601	3.07019e-16	58.5665	41.7371	44.5202	48.2746	14.4772	11.0968	13.5566	13.0436
GFT-HR_contig_13707	3.96153	1.36619e-06	5.30873	5.56359	3.10424	4.65885	19.0878	18.9997	22.7334	20.2736
GFT-HR_contig_13709	-3.36522	1.14717e-30	107.675	115.149	113.86	112.228	33.5651	29.7219	44.2827	35.8566
GFT-HR_contig_13712	3.20426	0.00353285	2.77554	3.10271	2.88529	2.92118	11.6428	10.9074	8.56619	10.3721
GFT-HR_contig_13713	9.43505	4.26653e-41	5.38562	8.12759	8.11792	7.21038	82.9433	70.1453	70.1435	74.4107
GFT-HR_contig_13717	-3.42841	0.000548602	13.0538	15.534	7.55105	12.0463	3.78513	4.96445	2.33932	3.6963
GFT-HR_contig_13719	-4.31687	4.6994e-27	73.0189	80.1849	77.1597	76.7879	19.7355	17.9286	19.5585	19.0742
GFT-HR_contig_13723	-2.75817	0.00693771	9.65962	10.2114	8.5135	9.4615	3.77517	3.18303	3.8886	3.6156
GFT-HR_contig_1373	-2.66095	9.51616e-07	29.0724	30.5	32.991	30.8544	10.9456	11.7924	14.516	12.418
GFT-HR_contig_13730	3.12963	0.00035228	3.98984	5.57518	4.1476	4.57087	13.1502	17.9193	16.0081	15.6925
GFT-HR_contig_13731	3.31905	6.3906e-11	11.9539	11.3685	11.4065	11.5763	42.3393	41.1673	41.6291	41.7119
GFT-HR_contig_13732	-6.8245	5.50927e-26	45.4506	55.427	51.543	50.8069	2.78556	10.4384	10.5206	7.91487
GFT-HR_contig_13741	30.3948	5.49319e-12	1.08199	0	0	0.360664	10.6984	20.0453	16.0289	15.5909
GFT-HR_contig_13743	5.12921	8.9983e-16	6.71331	9.21024	6.18572	7.36976	46.0816	42.1429	35.5997	41.2747
GFT-HR_contig_13760	3.51451	6.29419e-07	5.05363	7.62659	5.98894	6.22305	20.5327	23.8319	27.3261	23.8969
GFT-HR_contig_13761	-5.77524	0.00289906	6.1025	6.00618	5.99903	6.0359	0.715493	1.11716	1.22832	1.02033
GFT-HR_contig_13763	-3.48513	2.97953e-05	18.9276	19.4756	12.0739	16.8257	5.41345	4.347	5.57611	5.11218
GFT-HR_contig_13769	4.25851	4.43656e-10	4.87841	5.84298	8.15031	6.29057	25.6843	29.9307	32.2635	29.2928
GFT-HR_contig_1377	-6.38317	3.00798e-18	34.4753	40.2712	36.8452	37.1973	5.57112	6.85021	6.09718	6.17284
GFT-HR_contig_13778	5.96424	7.4148e-10	4.69393	1.31181	4.26959	3.42511	19.6901	24.3755	23.9035	22.6564
GFT-HR_contig_13779	-5.76742	0.0013495	4.53391	10.6435	7.77676	7.6514	0	2.29082	1.67917	1.32333
GFT-HR_contig_13785	-5.90213	0.00427871	4.21834	5.89446	5.48142	5.19807	2.52787	0	0	0.842622
GFT-HR_contig_13786	4.98143	1.5929e-24	11.2289	13.2202	12.6663	12.3718	70.4397	61.3628	69.0168	66.9398
GFT-HR_contig_1379	-5.39077	0	1337.38	1342.72	1328.61	1336.24	264.11	264.799	272.304	267.071
GFT-HR_contig_13792	-3.02824	1.83781e-08	34.9111	29.7924	34.5094	33.0709	14.0094	8.92465	12.1215	11.6852
GFT-HR_contig_13794	-3.02964	1.05942e-19	81.3718	82.3072	77.7676	80.4822	29.7294	29.1778	26.7341	28.5471
GFT-HR_contig_13798	-3.52312	0.000214361	16.1322	10.6271	13.476	13.4117	3.10736	6.79251	2.13382	4.01123
GFT-HR_contig_13802	-46.0097	6.71457e-05	6.14517	5.15215	4.79112	5.36281	0	0	0	0
GFT-HR_contig_13805	2.88095	3.33172e-06	6.16101	9.13882	10.1612	8.487	29.3942	24.9433	25.4506	26.596
GFT-HR_contig_13814	4.93016	1.338e-17	9.02093	9.49423	8.08072	8.86529	44.8571	47.519	50.47	47.6153
GFT-HR_contig_13816	2.82124	4.71523e-11	16.3184	16.4177	19.3385	17.3582	55.7397	54.9672	48.3491	53.0186
GFT-HR_contig_13821	-4.31249	0.00132413	9.84279	3.53668	15.348	9.57581	1.26393	2.36819	3.25478	2.29563
GFT-HR_contig_13822	3.10881	0.00099174	3.69003	3.71249	4.60312	4.00188	14.2627	12.4296	14.3496	13.6806
GFT-HR_contig_13823	2.67685	4.24503e-05	7.48096	10.4535	5.83257	7.92233	28.0188	20.9992	20.2025	23.0735
GFT-HR_contig_13825	-2.22132	3.80309e-06	40.4684	39.1855	30.6626	36.7722	22.0308	14.3994	16.8876	17.7726
GFT-HR_contig_13827	15.0282	8.57956e-06	1.51274	0	0	0.504246	12.238	5.09553	12.6057	9.97974
GFT-HR_contig_13828	20.8557	1.02767e-23	1.43133	1.80006	1.11595	1.44911	36.0249	35.5573	33.7942	35.1255
GFT-HR_contig_13832	-4.31353	0.000650054	13.4238	8.75355	5.8144	9.33057	2.68143	1.25603	2.762	2.23315
GFT-HR_contig_13835	6.03986	8.06683e-38	15.1324	9.73658	14.2674	13.0454	88.5728	91.5721	76.5716	85.5722
GFT-HR_contig_13838	5.99371	4.49607e-56	78.3804	77.5906	85.0382	80.3364	569.157	472.767	517.184	519.703
GFT-HR_contig_13844	7.15058	0.00144222	0	0.731171	1.35987	0.697014	7.83915	6.60958	4.03735	6.16202
GFT-HR_contig_13845	23.756	9.41961e-09	0	1.24469	0	0.414897	8.00687	17.5026	15.1203	13.5433
GFT-HR_contig_13850	-2.26045	0.000227394	26.1105	20.5509	24.0963	23.5859	12.9326	11.2183	9.37419	11.175
GFT-HR_contig_13854	28.291	0.00615815	0	0	0	0	2.92768	4.57125	3.01565	3.50486
GFT-HR_contig_13855	-2.8005	0.0076062	13.6795	7.64596	10.6653	10.6636	4.09875	4.79981	3.16643	4.02167
GFT-HR_contig_13856	2.66169	0.000909638	3.32487	8.36277	6.04859	5.91207	20.9207	12.1329	18.4709	17.1748
GFT-HR_contig_13858	-2.0682	1.81543e-07	51.5377	55.9182	57.7401	55.0653	25.6937	31.7295	28.4707	28.6313
GFT-HR_contig_13865	3.28135	1.10605e-11	13.8456	11.2987	13.6734	12.9392	45.6339	42.285	50.2527	46.0572
GFT-HR_contig_13867	-5.91395	1.73365e-12	21.9262	30.4375	26.3429	26.2355	3.5541	5.14574	5.32493	4.67492
GFT-HR_contig_13868	3.84809	5.82867e-102	55.463	53.2753	52.9786	53.9056	237.388	217.135	217.314	223.946
GFT-HR_contig_1387	-2.42938	0.000360804	18.4147	21.3205	20.1683	19.9678	7.48811	10.3381	8.52501	8.78372
GFT-HR_contig_13870	20.6458	1.3143e-122	7.19972	8.04838	7.4844	7.5775	170.853	179.462	163.099	171.138
GFT-HR_contig_13872	3.15367	3.3285e-05	6.19319	5.99124	4.82855	5.67099	24.409	14.8436	19.4082	19.5536
GFT-HR_contig_13873	-2.76272	0.000304066	14.4488	21.4748	15.3615	17.095	4.72284	7.7429	7.29713	6.58763
GFT-HR_contig_13878	5.2089	1.4411e-28	14.3455	12.6287	12.8622	13.2788	79.9487	72.2812	73.0533	75.0944
GFT-HR_contig_13879	5.68871	5.01375e-10	5.67949	2.85703	2.65683	3.73112	23.484	24.8702	22.0861	23.4801
GFT-HR_contig_13886	3.7761	1.68578e-05	10.8814	2.02734	3.77055	5.55976	34.7773	16.2903	17.9111	22.9929
GFT-HR_contig_13887	3.1193	7.30803e-08	12.0083	7.79442	7.55025	9.11765	33.4267	30.6629	28.6926	30.9274
GFT-HR_contig_13895	-2.25445	3.47886e-12	76.3906	80.526	77.1472	78.0212	35.7386	36.8668	39.0874	37.2309
GFT-HR_contig_1390	-3.1967	0.00125022	9.59962	12.7433	12.474	11.6056	3.5954	2.69463	5.1848	3.82494
GFT-HR_contig_13900	-2.8714	1.26936e-08	33.2041	42.2067	29.2281	34.8796	12.5163	12.6277	13.8841	13.0094
GFT-HR_contig_13903	4.70442	9.95428e-06	0	2.51276	5.8417	2.78482	12.1231	16.405	15.2623	14.5968
GFT-HR_contig_13907	2.07533	0.000512235	13.6734	11.4638	12.6594	12.5988	28.8065	28.0664	28.0895	28.3208
GFT-HR_contig_13909	-2.02775	0.0012684	26.5498	23.7435	23.6896	24.661	15.1146	11.1789	12.8374	13.0436
GFT-HR_contig_13910	3.21087	0.000885693	5.7382	5.41231	2.23691	4.46247	16.1187	7.24825	23.9083	15.7584
GFT-HR_contig_13911	2.76121	0.00338697	4.82573	3.46793	5.37487	4.55617	14.2527	16.2551	10.8511	13.7863
GFT-HR_contig_13914	-3.01192	0.000140684	16.5812	14.5968	16.8059	15.9946	7.70069	5.1198	4.09397	5.63815
GFT-HR_contig_1392	-7.44123	9.52694e-48	84.3519	82.8851	74.7095	80.6488	11.2217	8.80811	14.683	11.5709
GFT-HR_contig_13920	80.0402	5.79514e-08	0	0	0	0	14.1336	11.9168	4.36749	10.1393
GFT-HR_contig_13923	-2.19696	1.26698e-06	57.3703	44.6014	33.3435	45.1051	30.0039	14.9327	21.2475	22.0614
GFT-HR_contig_1393	-2.23328	0.00115232	19.2418	18.9793	18.9731	19.0647	9.6655	11.4378	6.28795	9.13043
GFT-HR_contig_13936	-9.67113	0.00434664	1.34112	5.62203	6.27369	4.41228	0	1.12937	0	0.376456
GFT-HR_contig_13937	-2.4117	5.85962e-10	52.14	58.5394	56.2048	55.628	27.7132	24.8172	21.8292	24.7865
GFT-HR_contig_13945	7.11199	7.8244e-08	2.70498	3.4018	0	2.03559	15.8045	17.0841	16.2794	16.3893
GFT-HR_contig_1395	-2.76848	4.63973e-15	62.3058	71.2825	71.3476	68.3119	25.0859	27.655	26.8011	26.514
GFT-HR_contig_13956	-3.0008	3.02891e-12	46.2915	47.4183	52.3908	48.7002	17.1141	17.1334	17.974	17.4071
GFT-HR_contig_13957	2.3513	8.51464e-05	11.0948	13.5951	7.3193	10.6697	20.713	30.9036	30.0275	27.2147
GFT-HR_contig_13962	4.90549	2.05652e-77	28.6791	26.7163	28.1568	27.8507	150.856	144.905	147.521	147.761
GFT-HR_contig_13965	2.71788	8.19263e-05	7.19296	9.79975	4.90702	7.29991	21.8215	19.686	23.3097	21.6057
GFT-HR_contig_13966	2.10313	0.00140376	10.9645	11.2355	9.49833	10.5661	22.9968	26.1608	23.1238	24.0938
GFT-HR_contig_1397	-4.34396	4.21043e-40	113.366	115.621	111.696	113.561	26.5631	28.2323	29.4414	28.0789
GFT-HR_contig_13972	25.8524	7.27104e-115	6.42659	6.58544	5.01053	6.00752	196.41	152.735	162.643	170.596
GFT-HR_contig_13976	-3.8892	0.000418323	10.2825	10.417	13.3614	11.3536	3.85118	2.52554	2.77683	3.05118
GFT-HR_contig_13977	3.39505	3.42083e-06	7.22144	6.45812	4.50419	6.06125	18.1755	28.7844	20.5046	22.4882
GFT-HR_contig_13979	-3.79708	1.5232e-05	14.0898	18.6281	13.9427	15.5535	4.38407	4.56349	4.01404	4.32053
GFT-HR_contig_13981	-2.03601	2.32886e-06	48.8436	45.2363	46.9373	47.0057	25.0155	26.305	23.1379	24.8195
GFT-HR_contig_1399	-2.28485	4.13491e-09	56.0704	55.7759	55.6299	55.8254	25.3037	28.0594	25.4257	26.2629
GFT-HR_contig_13995	2.16609	0.00560863	9.06568	7.28402	6.4791	7.6096	15.6189	17.4952	20.6349	17.9163
GFT-HR_contig_14	5.86333	2.73874e-133	36.8698	38.419	38.3961	37.895	251.167	227.54	241.645	240.117
GFT-HR_contig_140	-2.08113	1.5219e-105	637.21	659.938	653.929	650.359	331.311	331.474	347.522	336.769
GFT-HR_contig_1400	-3.64378	4.66042e-27	102.94	81.3381	89.4959	91.2579	25.9619	28.6875	26.0563	26.9019
GFT-HR_contig_14002	4.00571	6.51367e-05	1.14816	2.88786	5.371	3.13567	15.4809	13.5362	12.7568	13.9246
GFT-HR_contig_14006	-5.20157	9.21434e-53	118.952	116.956	111.571	115.826	23.6529	23.6765	24.3636	23.8977
GFT-HR_contig_14009	-2.37284	5.2084e-06	30.0381	31.3159	33.6017	31.6519	15.0265	13.8574	14.027	14.3036
GFT-HR_contig_14016	-2.95295	4.05712e-08	34.9898	29.1246	33.1678	32.4274	10.8611	12.5068	11.8866	11.7515
GFT-HR_contig_14021	2.7228	0.00455044	2.412	5.39261	4.38789	4.06417	7.94972	12.864	15.6328	12.1488
GFT-HR_contig_14022	-3.61249	1.2619e-05	16.991	19.8417	15.1395	17.3241	4.90915	3.57705	6.74221	5.07614
GFT-HR_contig_14023	-4.50654	1.32047e-07	21.4861	17.8139	16.5656	18.6218	4.07729	5.22702	3.75772	4.35401
GFT-HR_contig_14025	2.48631	0.000112893	6.79574	9.97078	9.76881	8.84511	19.8529	24.5004	27.3315	23.8949
GFT-HR_contig_1403	-2.57977	2.9185e-10	47.27	52.0403	51.5245	50.2783	19.8013	19.6133	23.3707	20.9285
GFT-HR_contig_14032	16.9578	3.53124e-111	10.2203	5.93221	11.033	9.06184	166.07	176.765	160.141	167.659
GFT-HR_contig_14048	37.044	7.68711e-13	0.333878	0.55985	0	0.29791	16.2064	15.745	17.6207	16.524
GFT-HR_contig_14052	4.53322	1.07439e-24	14.9286	15.4963	14.4104	14.9451	81.1535	75.4286	63.8458	73.476
GFT-HR_contig_1406	7.5447	1.68657e-25	7.04488	4.99778	7.18261	6.40843	45.302	63.8888	49.6737	52.9549
GFT-HR_contig_14062	-2.17721	1.16116e-05	40.7378	29.6509	35.2517	35.2135	17.3033	16.9643	17.8232	17.3636
GFT-HR_contig_14068	2.30491	0.000982486	11.1143	8.44466	5.6866	8.41517	17.7955	23.3984	22.0284	21.0741
GFT-HR_contig_14074	-3.76459	8.66815e-27	118.498	123.024	79.807	107.11	37.1672	24.2038	30.3471	30.5727
GFT-HR_contig_14081	7.64808	2.07639e-24	5.80341	4.86561	7.5411	6.07004	48.6882	52.9434	51.0467	50.8928
GFT-HR_contig_14086	5.1296	9.28825e-11	2.69357	5.64575	6.30016	4.87982	26.6333	27.2192	28.6805	27.511
GFT-HR_contig_14091	12.6147	8.64451e-21	2.87556	2.41089	2.24195	2.50947	33.6024	39.9552	33.2808	35.6128
GFT-HR_contig_14092	20.1302	1.89923e-16	0	1.2109	2.25209	1.15433	19.4737	24.3248	38.7804	27.5263
GFT-HR_contig_14099	9.34729	1.77028e-06	0	1.12441	2.09123	1.07188	9.64413	13.5524	12.4174	11.8713
GFT-HR_contig_141	-2.60721	1.11988e-98	479.86	463.945	477.815	473.873	195.314	201.138	191.032	195.828
GFT-HR_contig_1410	4.47431	2.25808e-48	27.8486	29.9338	25.6094	27.7973	145.061	126.878	131.569	134.503
GFT-HR_contig_14108	8.74701	7.45888e-57	11.1344	17.8924	11.5747	13.5339	142.622	142.208	100.516	128.449
GFT-HR_contig_1411	5.83746	1.77929e-125	33.1032	36.1564	38.1217	35.7938	219.757	232.218	225.517	225.83
GFT-HR_contig_14110	-3.67864	6.11034e-14	46.355	47.1924	39.755	44.4341	11.9051	13.3837	13.4891	12.926
GFT-HR_contig_14111	-3.36539	9.29008e-10	37.3304	30.6679	33.2069	33.735	11.2603	11.6039	9.27892	10.7144
GFT-HR_contig_14113	2.45822	0.00220618	4.71473	8.69629	5.5138	6.30827	17.7996	15.8812	17.0248	16.9019
GFT-HR_contig_14119	2.43119	7.32477e-08	18.3763	17.0814	16.5074	17.3217	46.3226	39.3596	51.0434	45.5752
GFT-HR_contig_1413	-3.68725	5.48268e-73	188.476	167.333	176.105	177.305	55.918	49.5795	49.7127	51.7368
GFT-HR_contig_14132	-3.1705	3.08448e-06	19.2613	19.9937	25.7438	21.6663	5.77123	9.2686	6.79388	7.2779
GFT-HR_contig_14135	4.07012	1.14551e-105	46.138	55.6892	47.6005	49.8093	226.491	213.692	216.541	218.908
GFT-HR_contig_14137	2.79926	0.000350047	4.32684	7.81339	4.93042	5.69021	14.0614	19.3394	18.7983	17.3997
GFT-HR_contig_14145	44.3901	1.01255e-78	2.48395	1.04128	2.42078	1.982	92.6605	105.633	102.919	100.404
GFT-HR_contig_14147	2.71786	0.00015808	6.76245	7.93754	5.27238	6.65746	16.4124	23.3482	19.4101	19.7236
GFT-HR_contig_1415	2.10064	3.89733e-09	31.2749	32.0051	31.9138	31.7312	78.963	69.7148	67.2829	71.9869
GFT-HR_contig_14154	-3.4996	1.21616e-13	45.8438	47.0837	44.2312	45.7196	11.3323	17.3724	13.2645	13.9897
GFT-HR_contig_14157	-3.11413	0.0089351	9.71885	8.14834	6.77974	8.21564	1.37939	2.15376	4.73612	2.75642
GFT-HR_contig_1416	3.21527	3.10862e-68	140.578	129.907	147.381	139.289	473.799	491.08	484.122	483
GFT-HR_contig_14161	-3.90234	6.46218e-09	32.1987	18.7795	29.4698	26.816	7.55034	11.789	2.5924	7.31058
GFT-HR_contig_14163	2.93772	4.11056e-12	14.9006	15.1228	20.789	16.9375	57.453	51.1823	53.0073	53.8809
GFT-HR_contig_14164	48.1196	3.49095e-05	0	0	0	0	7.4042	6.9365	3.81334	6.05135
GFT-HR_contig_14165	2.40038	0.0011527	6.30952	6.22345	9.8385	7.45716	21.018	17.8151	19.5877	19.4736
GFT-HR_contig_14167	12.1919	4.72539e-05	0	0.782481	0.72765	0.503377	9.22819	6.28747	8.64134	8.05233
GFT-HR_contig_1417	-7.77201	9.46595e-14	22.2896	26.1628	28.5003	25.6509	3.20573	3.00323	4.12757	3.44551
GFT-HR_contig_14174	-5.8371	0.000176095	14.4488	7.70889	5.1205	9.09273	1.18071	1.10613	2.43238	1.57307
GFT-HR_contig_14178	-2.58195	0.00393046	14.5748	20.7733	12.4996	15.9492	3.93031	3.68205	12.1452	6.58586
GFT-HR_contig_14184	7.55805	1.19078e-16	5.05978	3.53512	3.94488	4.17993	32.9741	36.5724	35.1361	34.8942
GFT-HR_contig_14185	5.46843	2.78169e-08	4.9762	3.57606	1.38561	3.31262	19.8091	19.7551	20.7334	20.0992
GFT-HR_contig_14188	-3.86197	1.99966e-35	109.877	107.884	119.216	112.326	30.4188	28.1455	35.201	31.2551
GFT-HR_contig_14191	-4.91512	2.47204e-05	13.0628	11.4281	11.5129	12.0013	2.04208	2.39136	3.15516	2.52954
GFT-HR_contig_14194	-4.08044	1.04503e-70	173.006	163.496	148.985	161.829	42.5357	44.6713	40.744	42.6503
GFT-HR_contig_14196	-8.12597	2.17643e-10	21.4474	20.0971	12.7871	18.1105	1.13404	1.06241	4.67247	2.28964
GFT-HR_contig_142	-3.20866	0	2757.78	2673.99	2669.04	2700.27	979.994	842.596	898.679	907.09
GFT-HR_contig_1420	11.9836	1.65335e-75	8.9912	7.24833	9.43659	8.55871	113.149	113.864	108.864	111.959
GFT-HR_contig_14200	-2.46915	1.85508e-08	41.9284	46.7882	43.2793	43.9986	17.5173	19.6433	20.2308	19.1305
GFT-HR_contig_14201	-2.79416	0.00524977	9.81062	11.8597	10.8508	10.8404	4.30677	4.61111	3.37994	4.09927
GFT-HR_contig_14204	3.54758	1.51251e-24	25.414	23.5901	23.3524	24.1188	101.983	84.0763	91.6014	92.5536
GFT-HR_contig_14205	3.96824	2.09392e-17	14.7866	13.6797	11.131	13.1991	60.9575	56.6776	52.875	56.8367
GFT-HR_contig_14209	9.76783	4.59874e-30	2.62346	5.86539	6.81798	5.10228	61.3129	53.0215	50.2002	54.8449
GFT-HR_contig_14211	-2.99846	2.02967e-12	50.2241	46.8176	49.9773	49.0064	16.9296	16.695	18.968	17.5309
GFT-HR_contig_14220	3.9486	3.44537e-21	17.5879	15.8381	15.744	16.39	69.6788	70.7629	69.9631	70.1349
GFT-HR_contig_14221	-8.55346	1.00671e-06	10.7082	10.0137	13.8075	11.5098	0.37021	1.73413	1.90667	1.337
GFT-HR_contig_14222	-2.63542	1.14355e-05	28.9373	27.202	19.1428	25.094	12.6115	7.38432	10.5548	10.1835
GFT-HR_contig_14225	-10.0179	0.00182628	5.04132	4.58895	4.37969	4.66999	0.517893	0.24259	0.400091	0.386858
GFT-HR_contig_1423	-9.51879	0	7499.92	7133.41	7149.83	7261.06	857.428	777.422	831.814	822.221
GFT-HR_contig_14230	-3.005	7.82962e-07	27.4132	25.0314	24.3354	25.5934	7.56318	8.91393	10.8061	9.0944
GFT-HR_contig_14243	-5.3384	2.01783e-25	60.6779	56.8931	62.9839	60.185	11.2958	10.8846	13.9622	12.0475
GFT-HR_contig_14245	2.45879	0.000594105	8.20955	6.60762	7.68075	7.49931	20.0721	18.5277	21.5873	20.0624
GFT-HR_contig_14248	41.0667	1.01402e-144	7.80092	3.81519	7.0957	6.23727	322.558	255.104	266.041	281.234
GFT-HR_contig_1425	-3.4925	0.0006001	12.7283	12.3133	9.16035	11.4007	3.5204	4.94704	1.81309	3.42685
GFT-HR_contig_14251	-3.95569	5.085e-08	23.0937	24.8938	19.9342	22.6406	3.70688	7.64001	6.87288	6.07326
GFT-HR_contig_14253	3.78716	6.29313e-09	7.27631	6.1005	7.94222	7.10634	34.883	29.4116	23.8044	29.3663
GFT-HR_contig_1426	-2.5349	3.34631e-33	557.481	582.85	577.894	572.742	237.647	243.759	248.968	243.458
GFT-HR_contig_14260	6.70026	1.21077e-61	15.5586	13.0444	14.7035	14.4355	105.102	97.6694	112.189	104.987
GFT-HR_contig_14264	-2.11263	1.05026e-06	45.0897	46.3589	46.8109	46.0865	24.1049	21.1834	25.049	23.4458
GFT-HR_contig_14265	2.41882	0.000266881	10.2066	7.77932	8.92217	8.96936	23.9094	19.0132	27.7779	23.5668
GFT-HR_contig_14267	-4.27523	2.31169e-12	35.1354	34.0215	31.6375	33.5982	7.78445	10.0015	7.33107	8.37233
GFT-HR_contig_14268	-4.8656	1.37793e-16	33.1009	48.566	42.3977	41.3549	6.37584	10.9507	9.85112	9.05921
GFT-HR_contig_1427	-2.48494	0.000255365	20.0712	20.801	19.3434	20.0719	10.7749	6.33826	8.77567	8.62961
GFT-HR_contig_14271	-9.68366	0.00326398	5.11723	2.14516	6.48323	4.58187	0	0	1.1845	0.394835
GFT-HR_contig_14285	3.33888	9.26268e-24	42.7165	26.8603	22.2028	30.5932	109.859	116.908	104.371	110.379
GFT-HR_contig_14288	11.888	0.0010121	0.37729	0.316322	0.294156	0.329256	6.78281	4.13033	5.93862	5.61725
GFT-HR_contig_14290	7.90523	4.39753e-11	5.26133	0.735188	1.36734	2.45462	22.0702	21.4145	21.9215	21.8021
GFT-HR_contig_14297	-8.54835	5.70665e-07	12.3956	11.6916	12.0804	12.0559	2.78556	0	1.43463	1.40673
GFT-HR_contig_14299	5.1718	2.79545e-18	8.15442	10.0109	7.49293	8.55275	47.6443	44.1442	52.8509	48.2131
GFT-HR_contig_143	-2.27893	6.51676e-45	319.187	301.483	290.666	303.779	154.517	135.168	141.135	143.607
GFT-HR_contig_1430	-3.4617	8.45807e-33	118.518	114.721	115.861	116.367	37.5103	33.4885	37.4262	36.1417
GFT-HR_contig_14300	92.7791	4.17651e-10	0	0	0	0	12.924	15.3363	7.09991	11.7867
GFT-HR_contig_14303	-20.9837	2.02713e-13	16.9165	18.6617	18.0482	17.8754	1.60063	0.374881	0.412181	0.795897
GFT-HR_contig_14305	13.9078	3.9324e-12	0.393573	1.31989	1.84111	1.18486	18.3964	20.5486	19.3135	19.4195
GFT-HR_contig_14307	36.8695	0.000488826	0	0	0	0	6.91356	2.15895	4.74753	4.60668
GFT-HR_contig_14310	-5.25053	2.61003e-54	124.736	117.217	121.049	121.001	21.0019	26.3395	26.8667	24.736
GFT-HR_contig_14315	12.7742	5.35418e-20	2.01429	2.85795	2.17447	2.34891	30.7804	32.6201	38.1611	33.8539
GFT-HR_contig_14316	2.83868	9.28983e-19	31.3384	32.113	26.243	29.8982	96.507	94.8093	83.8241	91.7135
GFT-HR_contig_14317	-5.74333	0.000143324	8.37762	9.131	8.49116	8.66659	0.753052	0.705484	3.10272	1.52042
GFT-HR_contig_14318	-4.39466	2.67984e-30	87.7672	77.6725	88.0208	84.4868	18.5431	21.7937	21.5312	20.6227
GFT-HR_contig_14319	6.08285	4.67182e-16	7.04608	4.13523	5.49352	5.55828	37.3683	43.9082	30.01	37.0955
GFT-HR_contig_1432	9.38263	8.21797e-13	1.28705	2.58976	3.01036	2.29572	23.6009	22.1101	27.17	24.2937
GFT-HR_contig_14324	-3.40351	0.000548602	10.8366	11.5633	13.8253	12.0751	2.6566	5.80718	2.73642	3.7334
GFT-HR_contig_14327	18.1405	6.04218e-134	10.9721	11.4988	13.4149	11.9619	229.53	240.231	238.505	236.089
GFT-HR_contig_14332	-5.87221	0.00040988	10.7419	5.14632	8.37497	8.08772	0	1.29226	2.84167	1.37798
GFT-HR_contig_14334	2.88754	8.24008e-06	7.09306	7.92914	9.2169	8.0797	24.6532	23.4942	28.021	25.3895
GFT-HR_contig_14335	-3.40403	7.62107e-05	16.1552	15.5968	14.5039	15.4186	4.4005	4.53479	5.43927	4.79152
GFT-HR_contig_14336	2.22652	3.94707e-05	12.5582	24.5673	22.0299	19.7185	26.3395	49.3515	66.8584	47.5165
GFT-HR_contig_14337	-3.62979	0.00100183	10.2066	10.1131	11.5747	10.6315	0.834049	2.34409	6.01377	3.06397
GFT-HR_contig_14338	-2.918	0.00314568	10.729	10.6819	14.6386	12.0165	3.01379	5.08215	4.96695	4.3543
GFT-HR_contig_14344	2.42769	1.20892e-07	14.4097	14.5885	21.6212	16.8731	42.5237	44.4166	46.067	44.3358
GFT-HR_contig_14345	7.88422	5.0489e-78	15.0324	17.2244	13.6734	15.3101	148.636	127.854	116.45	130.98
GFT-HR_contig_14346	9.58078	3.15999e-08	0	1.60245	2.23524	1.27923	14.1738	13.2785	15.4845	14.3123
GFT-HR_contig_14347	2.28099	0.0026111	7.12183	9.22788	5.55257	7.30076	18.0412	14.7207	21.5806	18.1141
GFT-HR_contig_14349	-5.11176	1.0083e-09	21.3522	22.951	25.6113	23.3048	4.42918	6.45463	3.54843	4.81075
GFT-HR_contig_14350	8.50976	7.81041e-24	6.13822	4.2886	4.7857	5.07084	46.4394	39.6292	56.3598	47.4761
GFT-HR_contig_14351	3.4936	5.34965e-12	11.6705	12.2307	10.0088	11.3034	40.9126	41.2766	46.4642	42.8845
GFT-HR_contig_14355	4.87967	6.09453e-07	2.81222	4.71557	5.48142	4.3364	16.4311	24.866	28.642	23.313
GFT-HR_contig_14356	-2.57103	3.75887e-23	143.112	113.919	127.249	128.093	57.0935	56.8723	46.8983	53.6214
GFT-HR_contig_14362	-4.2772	4.80938e-09	23.3227	26.258	24.9376	24.8394	8.38576	3.92803	6.16981	6.1612
GFT-HR_contig_14367	-2.09451	0.00242661	16.6703	21.7869	20.6425	19.6999	11.0182	7.84485	11.3492	10.0707
GFT-HR_contig_14377	-3.17598	1.83789e-06	17.3084	28.5961	22.6233	22.8426	6.40635	8.57382	8.01288	7.66435
GFT-HR_contig_14378	-4.12138	1.44612e-23	68.6797	67.9378	69.3408	68.6527	19.542	21.2202	12.8095	17.8573
GFT-HR_contig_1438	-2.42337	9.79932e-11	62.2718	57.5791	59.9253	59.9254	25.2688	28.7668	25.6986	26.578
GFT-HR_contig_14380	2.29442	0.00817076	5.59324	5.62728	6.10512	5.77521	13.7423	14.7583	14.8457	14.4488
GFT-HR_contig_14384	-4.22143	8.24115e-14	42.5583	38.9849	34.4098	38.651	7.08427	11.2825	10.9457	9.77083
GFT-HR_contig_14385	-4.83737	0.000457652	9.70175	11.3876	6.80762	9.29899	1.74415	3.26796	0.898279	1.97013
GFT-HR_contig_14386	20.9554	2.80224e-20	1.64107	0.68794	1.27947	1.20282	31.7153	33.1668	24.3113	29.7311
GFT-HR_contig_14393	-7.16132	1.85713e-05	11.6068	5.83873	12.669	10.0382	0	0.977416	3.224	1.40047
GFT-HR_contig_14394	2.65	2.78111e-16	25.9836	35.7729	29.641	30.4658	89.7371	78.7712	93.1931	87.2338
GFT-HR_contig_1440	3.33365	5.78278e-20	20.0612	21.8252	23.7405	21.8756	80.181	75.8201	80.7107	78.9039
GFT-HR_contig_14404	5.02809	6.15718e-54	33.9561	22.7752	32.8278	29.8531	158.718	164.705	163.487	162.303
GFT-HR_contig_14406	2.83012	0.00196173	1.47772	8.6725	4.60845	4.91956	10.6264	18.6659	16.4185	15.237
GFT-HR_contig_14407	-3.09907	7.85701e-06	15.2513	26.4868	20.3841	20.7074	6.85457	6.42159	8.06918	7.11511
GFT-HR_contig_14408	-3.31909	5.75279e-06	20.5682	15.9671	24.3511	20.2955	6.1628	7.69803	5.64265	6.50116
GFT-HR_contig_14409	-2.87676	0.00693771	10.0604	11.5018	7.13055	9.56423	1.6442	4.62102	4.23401	3.49974
GFT-HR_contig_1441	-3.8331	7.07789e-60	347.957	325.628	318.875	330.82	98.8993	91.3426	88.5521	92.9313
GFT-HR_contig_14412	2.9699	6.61673e-13	15.001	21.3109	17.8683	18.06	57.3076	54.3895	62.5019	58.0663
GFT-HR_contig_14416	5.80887	1.95466e-09	2.40896	5.04922	3.75632	3.73817	27.0672	18.2574	26.7653	24.03
GFT-HR_contig_14420	70.3881	1.73409e-07	0	0	0	0	8.19751	7.6797	10.8563	8.91118
GFT-HR_contig_14423	-2.03081	1.88981e-08	67.5621	64.9958	66.5192	66.359	35.4261	29.5413	40.5005	35.156
GFT-HR_contig_14427	-29.9063	0.00326398	3.48458	4.67438	2.17342	3.44413	0	0	0	0
GFT-HR_contig_1443	3.52773	4.65843e-70	73.5337	76.4318	79.9378	76.6345	294.419	289.496	291.238	291.718
GFT-HR_contig_14437	-28.4671	1.93259e-09	10.6396	13.8418	11.7277	12.0697	0.65957	0	0.339694	0.333088
GFT-HR_contig_14438	2.46913	0.0059192	6.91738	4.97106	4.62272	5.50372	13.7683	12.8986	17.8418	14.8362
GFT-HR_contig_1444	-3.15884	2.52884e-24	90.8904	92.3673	102.835	95.3643	37.6865	29.6364	30.0351	32.4527
GFT-HR_contig_14444	-4.31968	0.00797954	3.70072	6.20541	7.93455	5.9469	1.66326	0.7791	1.71324	1.3852
GFT-HR_contig_14448	2.2538	0.000822248	11.0065	8.45889	8.58125	9.34887	21.436	20.8543	26.3263	22.8722
GFT-HR_contig_1445	3.43258	0.00100183	1.23956	3.6374	3.86573	2.91423	9.74946	14.3528	9.18163	11.0946
GFT-HR_contig_14459	-3.51525	2.4425e-07	27.6552	18.3558	25.1551	23.7221	9.32208	5.82215	6.40145	7.18189
GFT-HR_contig_14467	13.8956	3.91253e-47	3.65912	4.24775	5.2668	4.39122	71.3487	69.6861	61.2438	67.4262
GFT-HR_contig_14469	-6.53026	1.33148e-23	49.9541	45.1453	52.098	49.0658	9.3305	9.83376	4.80543	7.98989
GFT-HR_contig_14474	3.61927	3.67134e-08	9.00705	6.13564	6.1446	7.09577	24.2889	27.9693	31.7946	28.0176
GFT-HR_contig_14476	4.37601	6.70768e-05	3.87901	2.32299	1.94419	2.7154	13.9471	14.2328	11.5443	13.2414
GFT-HR_contig_14480	2.93815	5.00113e-10	13.9682	13.4552	13.9026	13.7753	48.3531	39.7928	43.477	43.8743
GFT-HR_contig_14485	-2.82878	1.82788e-09	43.1882	39.6038	36.3025	39.6982	21.8369	10.797	12.4961	15.0434
GFT-HR_contig_14491	3.60891	1.1552e-10	12.3629	6.59598	9.20067	9.38652	45.9667	25.5539	39.0229	36.8478
GFT-HR_contig_14493	-4.09281	2.90696e-15	42.5583	44.0767	43.5905	43.4085	12.7517	11.5948	9.65796	11.3348
GFT-HR_contig_14494	8.37843	4.39753e-11	2.60561	3.27684	1.01574	2.2994	25.7636	16.4565	22.9189	21.713
GFT-HR_contig_14499	3.64653	2.82243e-108	59.8845	61.0899	61.1791	60.7178	257.744	235.501	223.699	238.981
GFT-HR_contig_14500	-7.01373	0.00111467	10.9525	3.93542	6.09942	6.99578	0	0	2.89739	0.965796
GFT-HR_contig_14504	6.42599	1.61988e-16	4.51148	1.89123	9.67286	5.35852	29.401	37.0416	46.993	37.8119
GFT-HR_contig_14507	-3.66083	2.0229e-06	18.8815	21.1071	18.2261	19.4049	5.65743	4.54292	6.65991	5.62009
GFT-HR_contig_14511	2.18146	3.60114e-06	20.51	18.0018	15.4911	18.001	41.7694	42.6393	43.0245	42.4777
GFT-HR_contig_14517	13.9498	4.10979e-116	13.6088	8.29794	11.8962	11.2676	187.198	161.482	164.567	171.082
GFT-HR_contig_14518	6.30594	2.64093e-09	3.64786	2.03892	2.84407	2.84362	22.4065	17.9193	19.7022	20.0094
GFT-HR_contig_14519	-10.3988	1.6564e-09	10.6791	20.8914	13.8767	15.1491	1.06659	0	3.29591	1.45417
GFT-HR_contig_14522	-2.9879	3.62738e-11	44.8531	49.8486	39.0363	44.5794	10.3139	19.3247	18.3501	15.9962
GFT-HR_contig_14523	2.46372	1.89578e-05	10.6231	12.6348	9.82327	11.0271	25.5379	27.8775	34.9974	29.4709
GFT-HR_contig_14528	2.22298	0.00350311	8.56879	7.54333	7.34878	7.8203	20.7964	14.0709	21.8179	18.895
GFT-HR_contig_14536	-5.2099	2.1184e-06	13.7285	17.2651	11.3725	14.122	2.31381	2.16766	3.97223	2.8179
GFT-HR_contig_14538	-35.1581	0.00120904	5.47961	4.59414	2.13611	4.06995	0	0	0	0
GFT-HR_contig_1454	19.1518	9.34109e-44	18.5069	20.4011	18.7934	19.2338	379.641	399.625	418.867	399.377
GFT-HR_contig_14540	-3.03405	0.000124705	18.6581	15.6431	16.1055	16.8022	6.28932	3.64746	7.71226	5.88301
GFT-HR_contig_14542	2.94033	7.26917e-06	6.63001	7.94091	8.1229	7.56461	25.5412	28.7134	18.416	24.2235
GFT-HR_contig_14544	5.31214	0.000726619	3.69003	0	0.719238	1.46976	9.1215	10.099	7.68729	8.96927
GFT-HR_contig_14550	-3.47472	1.19843e-24	86.3417	90.5395	82.2325	86.3712	23.9848	26.2854	29.8331	26.7011
GFT-HR_contig_14552	21.5767	4.60587e-22	1.28114	1.22756	1.42693	1.31188	31.7512	34.8317	32.8747	33.1525
GFT-HR_contig_14561	-2.23284	0.00304257	19.7073	17.4078	14.8161	17.3104	7.90829	9.77955	7.1684	8.28541
GFT-HR_contig_14567	-4.07998	3.64585e-12	34.9868	43.3228	26.0187	34.7761	6.28982	9.51868	11.4625	9.09034
GFT-HR_contig_1457	26.5752	4.03639e-58	2.77554	2.11548	2.75414	2.54839	78.2489	80.7431	69.8534	76.2818
GFT-HR_contig_14579	2.80924	0.00187556	3.72592	4.68575	4.84156	4.41775	13.9549	13.0734	13.7992	13.6092
GFT-HR_contig_14580	2.49329	4.28074e-07	16.8316	16.6774	9.78246	14.4305	34.1104	39.1716	43.6358	38.9726
GFT-HR_contig_14582	13.7233	2.21674e-17	2.46477	1.03324	1.92167	1.80656	24.371	32.1717	28.5264	28.3564
GFT-HR_contig_14583	3.11052	1.56755e-05	5.98851	8.03328	5.13587	6.38588	23.1468	19.1632	22.7334	21.6811
GFT-HR_contig_14584	-4.95011	1.55177e-86	153.844	152.696	148.296	151.612	35.2006	29.5747	33.9562	32.9105
GFT-HR_contig_14587	2.33845	0.0059192	4.07127	6.14407	6.98321	5.73285	13.9065	17.1422	12.8165	14.6217
GFT-HR_contig_14593	-3.48336	6.11232e-08	27.3447	22.5091	26.3586	25.4042	7.15047	8.79218	7.36533	7.76933
GFT-HR_contig_146	-2.24724	3.3043e-36	245.597	239.733	252.428	245.919	115.828	111.125	126.696	117.883
GFT-HR_contig_14616	-2.09168	3.93252e-05	38.1303	31.9686	31.6465	33.9151	22.6656	11.9117	17.6523	17.4098
GFT-HR_contig_14620	9.43188	1.21829e-33	12.3103	11.0582	10.2833	11.2173	80.6201	117.734	147.36	115.238
GFT-HR_contig_14628	-3.07791	0.000140684	13.5824	20.8773	13.237	15.8989	4.5784	7.14865	4.71596	5.481
GFT-HR_contig_14629	-3.17209	1.16918e-09	33.8374	35.0962	34.8127	34.5821	12.2291	8.22525	14.5344	11.6629
GFT-HR_contig_14632	3.87113	5.49423e-16	12.1771	14.5406	11.2201	12.6459	54.3973	53.7579	51.2486	53.1346
GFT-HR_contig_14634	2.31132	0.000117667	14.2794	9.85926	9.49583	11.2115	26.8037	31.8303	25.6648	28.0996
GFT-HR_contig_14642	5.79381	2.70521e-80	24.7533	26.2147	19.2991	23.4224	162.194	128.909	149.576	146.893
GFT-HR_contig_14643	-4.82739	1.37478e-06	18.8682	9.22788	17.1625	15.0862	4.24009	2.64817	2.91166	3.26664
GFT-HR_contig_14645	7.73265	6.74044e-94	18.1563	17.049	20.101	18.4354	161.246	141.275	161.047	154.523
GFT-HR_contig_14646	3.13382	6.52407e-08	8.474	10.0649	9.35964	9.29952	33.6424	33.3013	28.1149	31.6862
GFT-HR_contig_14648	-5.79736	3.55479e-56	100.15	111.594	102.263	104.669	20.9086	17.4115	19.7421	19.3541
GFT-HR_contig_14657	-2.15025	9.08161e-05	32.6828	29.8924	30.1143	30.8965	16.0244	16.0845	14.1479	15.4189
GFT-HR_contig_1466	2.046	7.77787e-07	24.7524	25.1007	26.2212	25.3581	52.0568	52.6727	63.443	56.0575
GFT-HR_contig_14665	-2.20101	6.1054e-05	29.9815	27.4569	28.7695	28.736	16.9992	10.4874	14.5204	14.0024
GFT-HR_contig_14666	-4.62322	0.00792269	6.68956	4.00612	5.21555	5.30374	1.71804	0.804759	0.884831	1.13588
GFT-HR_contig_1467	-4.41032	1.82708e-27	79.5309	78.2755	68.8502	75.5522	16.0193	18.1433	20.9336	18.3654
GFT-HR_contig_14671	12.7098	1.51085e-10	2.9017	0	0.565582	1.15576	16.9539	18.9374	16.12	17.3371
GFT-HR_contig_14681	3.04721	1.81288e-07	13.5824	9.48966	7.05975	10.044	47.8188	25.7352	26.1998	33.2512
GFT-HR_contig_14690	10.5898	0.00149248	0	0	1.07266	0.357552	1.23669	5.79287	8.91696	5.31551
GFT-HR_contig_14696	2.78142	1.9378e-06	10.8863	8.03191	10.1851	9.70112	27.0082	27.869	33.0611	29.3127
GFT-HR_contig_14699	3.81409	8.88952e-11	6.59089	7.10465	11.7454	8.48032	36.3931	30.9227	38.3584	35.2247
GFT-HR_contig_14703	2.27548	0.00422785	5.82459	7.81339	6.96313	6.86704	18.8483	19.9467	12.224	17.0063
GFT-HR_contig_14704	26.3368	4.18268e-44	2.22985	1.33537	2.23524	1.93349	57.8407	55.5283	61.0534	58.1408
GFT-HR_contig_14707	4.5876	1.64183e-108	41.868	43.4062	45.6295	43.6346	196.671	228.983	223.005	216.22
GFT-HR_contig_1471	12.6004	2.49612e-32	22.9886	27.3045	21.9444	24.0791	332.612	317.31	335.648	328.523
GFT-HR_contig_14710	2.24858	7.18741e-06	17.0125	16.301	14.5271	15.9469	33.4974	33.4281	49.5056	38.8104
GFT-HR_contig_14711	-4.01452	0.000160825	14.8459	17.6331	10.6102	14.3631	5.56032	0	5.7274	3.76257
GFT-HR_contig_14716	2.11928	1.69595e-05	16.9248	15.9886	19.1428	17.3521	40.0692	39.5456	39.7282	39.781
GFT-HR_contig_14719	15.6649	2.79707e-20	2.10917	1.76834	1.64442	1.84064	39.8139	27.8262	31.2459	32.962
GFT-HR_contig_14724	3.58574	2.15117e-16	14.0474	16.3575	15.2113	15.2054	53.3139	68.3474	55.6384	59.0999
GFT-HR_contig_14735	6.64398	1.17337e-14	2.83302	3.16696	7.36261	4.4542	28.861	27.038	41.9693	32.6228
GFT-HR_contig_14738	-2.55832	0.00936333	9.33793	11.8324	11.4997	10.89	4.5784	3.8424	5.10896	4.50992
GFT-HR_contig_1474	-3.03716	4.10831e-10	39.2975	40.6583	36.3425	38.7661	10.7099	16.3703	13.9348	13.6717
GFT-HR_contig_14742	25.1697	4.32025e-111	9.31934	9.2784	7.71999	8.77258	247.646	227.588	248.076	241.103
GFT-HR_contig_14745	-2.1331	2.1496e-05	37.5082	35.1467	30.9637	34.5395	20.8243	13.6253	17.7048	17.3848
GFT-HR_contig_14748	-4.52113	0.000222718	9.91265	7.47974	17.0026	11.465	0.891033	3.339	3.67123	2.63375
GFT-HR_contig_1475	-2.98989	3.06451e-59	262.329	251.936	254.929	256.398	96.0577	84.3492	96.6362	92.3477
GFT-HR_contig_14753	-4.73181	1.47404e-21	50.9106	60.6851	54.8795	55.4918	11.9381	11.7432	13.9364	12.5392
GFT-HR_contig_14756	-2.66141	0.00273225	9.41556	12.6305	15.7829	12.6097	5.92445	4.36089	4.79479	5.02671
GFT-HR_contig_14763	10.0795	2.60781e-40	5.80341	6.95087	5.17104	5.97511	61.8539	71.9099	64.4801	66.0813
GFT-HR_contig_14775	9.33771	2.0831e-13	4.21834	1.17889	2.19257	2.52993	34.1262	27.2342	18.2267	26.529
GFT-HR_contig_14784	-4.53965	6.41615e-11	26.2455	28.0055	30.3836	28.2115	5.24259	6.69741	7.85472	6.59824
GFT-HR_contig_14785	-2.19927	2.20934e-05	33.7656	33.9398	33.3069	33.6708	17.7748	14.7669	16.7544	16.4321
GFT-HR_contig_1479	-4.3696	0.00017445	8.74486	13.4415	11.3633	11.1832	3.93031	0	4.04841	2.65957
GFT-HR_contig_14792	9.95647	5.29893e-14	2.58034	2.59604	1.40824	2.19487	30.3845	21.5118	22.2188	24.705
GFT-HR_contig_14794	-3.05466	2.20875e-06	22.0851	23.5839	25.7375	23.8021	8.98561	8.41802	7.53363	8.31242
GFT-HR_contig_14795	-2.16463	0.000679282	22.376	20.1396	26.4249	22.9802	10.3525	9.14438	14.6243	11.3738
GFT-HR_contig_14799	3.1146	1.15237e-10	14.2117	12.8813	12.5776	13.2235	50.7535	46.2538	36.9862	44.6645
GFT-HR_contig_14801	3.37517	0.000918291	4.66648	3.12992	1.9404	3.2456	10.906	10.7411	14.6903	12.1125
GFT-HR_contig_14805	2.01097	0.000371144	12.9879	13.8589	17.4905	14.7791	38.2079	29.4972	28.7881	32.1644
GFT-HR_contig_14807	659.754	1.22046e-71	0	0	0	0	94.0888	78.3516	81.3615	84.6006
GFT-HR_contig_1481	-6.3388	5.49769e-49	777.001	711.879	770.887	753.256	133.643	122.283	128.033	127.986
GFT-HR_contig_14822	-6.19275	2.11985e-11	23.2984	28.3235	20.8894	24.1704	5.23563	4.90492	2.15718	4.09924
GFT-HR_contig_14824	-2.42846	5.63087e-08	66.3797	44.9961	73.776	61.7173	27.9296	21.408	32.6918	27.3431
GFT-HR_contig_14826	-2.11393	0.000535781	23.3666	28.6024	24.7763	25.5818	16.383	12.5934	9.95209	12.9762
GFT-HR_contig_14827	2.20066	0.00664185	4.45378	11.8246	5.20862	7.16232	18.6827	16.2524	16.4949	17.1433
GFT-HR_contig_14828	2.30709	0.009669	4.62591	5.81758	5.86075	5.43474	9.35585	15.0951	16.597	13.6826
GFT-HR_contig_14830	3.39107	4.05147e-17	19.8829	19.1149	15.0885	18.0288	59.3366	70.5461	68.7288	66.2038
GFT-HR_contig_14832	2.96575	1.49601e-11	16.7355	16.4713	13.9934	15.7334	55.1588	43.7089	52.7739	50.5472
GFT-HR_contig_14842	2.92063	0.000162505	3.58638	6.01367	7.45637	5.68547	20.417	14.0938	19.9236	18.1448
GFT-HR_contig_14844	21.1556	4.37372e-65	2.92833	3.68269	4.56617	3.72573	78.9668	88.7745	94.8961	87.5458
GFT-HR_contig_14848	-2.71258	2.31333e-28	147.125	148.439	127.539	141.034	55.5893	64.2575	48.0242	55.957
GFT-HR_contig_14853	27.7693	4.08551e-06	0	0	0.508909	0.169636	11.1479	7.14573	7.25236	8.51534
GFT-HR_contig_14854	-4.64602	0.000281041	8.39967	10.0605	10.291	9.58373	3.23586	2.02097	1.11103	2.12262
GFT-HR_contig_14858	-2.3262	4.32061e-27	167.659	163.926	181.783	171.123	85.6784	73.6804	78.2961	79.2183
GFT-HR_contig_1486	-2.50022	2.39444e-13	68.8824	75.4835	70.4967	71.6209	31.7435	27.7776	32.877	30.7994
GFT-HR_contig_14860	-6.29202	8.39877e-05	8.4633	9.62985	8.95505	9.01607	0.543395	1.52721	2.23889	1.4365
GFT-HR_contig_14861	2.64612	1.58606e-06	9.27871	10.891	13.0215	11.0638	23.3534	36.7241	35.2235	31.767
GFT-HR_contig_14863	-3.30486	1.2241e-07	21.8248	28.2094	27.6507	25.895	7.76545	8.04071	9.26174	8.35596
GFT-HR_contig_14866	7.65178	5.07409e-117	24.3655	20.4281	29.4448	24.7461	217.922	193.898	203.038	204.953
GFT-HR_contig_14869	13.08	5.17039e-32	3.80741	2.66012	4.94744	3.80499	48.4843	69.4684	47.5909	55.1812
GFT-HR_contig_1487	-3.87239	1.44691e-05	16.1499	17.6479	14.572	16.1233	3.75156	4.88986	4.53633	4.39258
GFT-HR_contig_14874	4.29897	3.19366e-08	4.55053	5.9953	4.81494	5.12026	23.0816	24.087	25.2799	24.1495
GFT-HR_contig_14875	-3.66625	1.10757e-11	39.6595	40.2615	33.156	37.6923	10.0935	12.4738	10.3968	10.988
GFT-HR_contig_14878	-2.5183	0.000154482	21.3655	22.2555	19.6864	21.1025	9.31157	10.359	7.19352	8.9547
GFT-HR_contig_1488	-3.41582	1.75128e-115	237.07	247.417	244.093	242.86	73.3914	74.988	81.2527	76.544
GFT-HR_contig_14883	-3.57311	0.00429674	10.866	7.97132	6.35378	8.39702	3.66272	1.14378	2.51518	2.44056
GFT-HR_contig_14894	2.47593	0.000116053	7.51029	13.6428	6.83135	9.32814	27.5661	21.6086	26.0765	25.0837
GFT-HR_contig_14895	3.31456	3.01893e-10	10.3832	9.99502	11.6932	10.6905	40.0987	36.9181	38.455	38.4906
GFT-HR_contig_14899	5.49724	8.00211e-23	7.85167	8.87258	11.977	9.5671	62.2923	55.7702	53.7334	57.2653
GFT-HR_contig_149	22.2042	1.1911e-10	0	1.06617	0.49573	0.520633	16.0031	10.7087	18.8388	15.1835
GFT-HR_contig_1490	-6.13546	1.2692e-54	947.311	904.948	899.048	917.103	172.364	150.813	159.864	161.014
GFT-HR_contig_14902	-3.79238	1.55379e-09	32.4991	30.1668	25.3381	29.3347	6.25991	8.79674	9.67201	8.24289
GFT-HR_contig_14904	13.8414	4.87677e-124	15.2703	13.115	17.1325	15.1726	240.043	223.625	220.357	228.008
GFT-HR_contig_14906	-4.07744	1.60535e-26	79.5102	81.4043	76.8921	79.2689	21.9909	18.9923	21.5899	20.8577
GFT-HR_contig_1491	2.00124	2.63843e-06	26.5664	22.1096	24.2155	24.2972	56.5397	51.1588	49.9188	52.5391
GFT-HR_contig_14910	20.1439	1.05278e-116	7.82115	6.02562	8.07547	7.30741	166.067	155.043	162.25	161.12
GFT-HR_contig_14911	-3.72742	2.39561e-05	13.9712	20.4235	10.6134	15.0027	5.79622	3.62006	3.31688	4.24438
GFT-HR_contig_14912	7.28901	3.55152e-32	10.0173	8.97118	7.63254	8.87367	66.3051	69.5938	75.6752	70.5247
GFT-HR_contig_1492	-2.0918	8.73562e-31	248.752	241.045	248.448	246.082	135.807	124.141	120.25	126.733
GFT-HR_contig_14926	-5.79837	5.66929e-15	36.7462	30.8082	30.8964	32.8169	7.12424	4.85398	6.00407	5.9941
GFT-HR_contig_14928	-3.88108	2.95184e-14	40.084	49.1653	37.6178	42.289	14.012	10.6266	10.3093	11.6493
GFT-HR_contig_1493	-4.52505	4.68873e-33	86.3864	93.5275	87.9018	89.2719	18.9543	20.7642	23.775	21.1645
GFT-HR_contig_14930	9.07333	2.57896e-12	3.04402	1.45836	2.37329	2.29189	24.626	21.9719	23.7554	23.4511
GFT-HR_contig_14932	3.09114	2.17999e-10	12.2764	12.9318	13.2527	12.8203	49.2336	39.4967	40.2206	42.9836
GFT-HR_contig_14934	4.02972	1.95773e-08	4.41782	8.33383	4.30547	5.68571	29.7833	26.0419	19.4296	25.0849
GFT-HR_contig_14942	-4.48707	0.00797954	5.52227	4.6299	7.74985	5.96734	2.97833	0	1.02261	1.33365
GFT-HR_contig_14946	-3.90882	0.00173009	9.1947	5.50635	15.3615	10.0208	2.36142	4.42452	1.21619	2.66738
GFT-HR_contig_14948	-5.3283	5.38224e-06	14.1233	16.5775	7.70794	12.8029	5.0781	2.37867	0	2.48559
GFT-HR_contig_14957	-4.63275	0.00190916	7.06451	6.99982	9.0129	7.69241	2.30916	2.16329	0.594635	1.68903
GFT-HR_contig_14958	-3.1506	3.3285e-05	18.1032	15.9766	20.7999	18.2932	8.56456	6.41885	3.52876	6.17072
GFT-HR_contig_14960	5.38528	0.00017354	2.27991	0.955745	1.77754	1.67107	9.2222	5.75977	15.8322	10.2714
GFT-HR_contig_14961	14.7969	3.14894e-54	5.16903	4.33374	4.70174	4.73484	79.7625	82.7044	69.3966	77.2878
GFT-HR_contig_14964	4.1298	2.95184e-14	7.59149	10.7043	11.8375	10.0444	39.7025	47.0745	48.5634	45.1135
GFT-HR_contig_14968	19.347	1.22641e-55	2.1185	3.55233	4.9551	3.54198	66.6501	73.7387	88.2678	76.2189
GFT-HR_contig_14969	-5.86766	3.7596e-08	18.5621	19.9607	13.8428	17.4552	2.53905	3.3981	3.36258	3.09991
GFT-HR_contig_1497	-6.94077	8.29009e-28	59.9891	54.0911	47.6533	53.9112	9.15679	11.4378	4.19197	8.2622
GFT-HR_contig_14971	-2.91578	2.14058e-33	140.238	147.805	150.024	146.022	57.9966	50.9773	52.7111	53.895
GFT-HR_contig_14972	2.35566	3.07918e-09	21.7004	23.2603	23.1295	22.6967	62.222	50.6582	60.531	57.8038
GFT-HR_contig_14973	-2.29385	4.45057e-05	30.9717	28.9712	24.9455	28.2961	13.5749	11.6396	14.4567	13.2237
GFT-HR_contig_14974	4.17056	2.62354e-10	4.92004	8.7656	7.19238	6.95934	27.0881	37.8066	30.1797	31.6915
GFT-HR_contig_14978	20.2327	2.11988e-51	5.80341	1.2164	2.26233	3.09405	69.1199	70.8627	69.8534	69.9453
GFT-HR_contig_14979	2.16059	0.000336294	15.0901	12.1015	9.20743	12.133	30.6669	28.7298	25.8174	28.4047
GFT-HR_contig_14983	-3.37242	1.55379e-09	40.7984	23.1391	34.6153	32.8509	12.9434	6.06292	12.2213	10.4092
GFT-HR_contig_14989	-2.15568	5.69739e-05	32.7519	32.2768	30.0151	31.6813	15.7531	11.6129	19.9505	15.7722
GFT-HR_contig_14994	-2.6563	0.000733797	16.5505	11.2329	19.0483	15.6106	7.08427	7.30045	4.37828	6.25433
GFT-HR_contig_14996	23.8811	1.02767e-23	1.43133	1.20004	1.11595	1.24911	33.4517	37.3653	34.4568	35.0913
GFT-HR_contig_14998	90.145	4.76802e-127	0.686425	1.72651	2.1407	1.51788	154.254	163.008	159.525	158.929
GFT-HR_contig_1500	111.965	2.5314e-20	0	0	0.278987	0.0929956	31.2002	25.0107	20.2103	25.4737
GFT-HR_contig_15001	3.8765	3.32467e-16	14.4779	8.75091	15.4879	12.9056	49.6347	55.5725	57.6727	54.2933
GFT-HR_contig_1501	-2.64904	2.01108e-27	127.335	146.331	140.974	138.213	56.9247	51.1844	60.3643	56.1578
GFT-HR_contig_15015	4.05943	9.03321e-43	40.0457	28.6371	19.2841	29.3223	127.046	136.874	122.139	128.687
GFT-HR_contig_15019	93.3091	2.86215e-25	0	0.576742	0	0.192247	38.9558	27.2265	27.3878	31.1901
GFT-HR_contig_1502	4.58668	2.39602e-104	41.5108	40.1118	42.4208	41.3478	205.329	194.334	214.973	204.879
GFT-HR_contig_15021	2.28812	5.3042e-06	14.3754	17.6323	14.1136	15.3738	39.7227	36.3168	38.2049	38.0815
GFT-HR_contig_15023	-4.68064	1.97769e-08	27.1953	16.8005	19.5291	21.175	4.50312	7.83467	1.98789	4.77523
GFT-HR_contig_15030	-3.89609	0.00463304	9.14869	7.15895	7.13282	7.81349	2.7412	1.19842	2.25886	2.06616
GFT-HR_contig_15031	37.8102	2.95908e-86	1.27166	2.13234	4.9573	2.7871	137.169	107.087	110.678	118.312
GFT-HR_contig_15034	11.406	0.00182628	0.909366	0	0	0.303122	4.08708	6.89204	4.20988	5.063
GFT-HR_contig_15035	38.7866	2.77263e-10	0	0.618034	0	0.206011	14.5776	14.8983	10.9204	13.4654
GFT-HR_contig_15040	11.8941	2.54799e-10	1.57902	0.661929	1.67077	1.3039	18.7558	19.0907	16.4998	18.1154
GFT-HR_contig_15043	-9.81908	4.27136e-31	52.494	54.1288	52.6879	53.1035	5.96605	5.58919	5.58665	5.71396
GFT-HR_contig_15045	4.13773	0.000106867	4.09215	1.14363	3.19046	2.80875	12.2612	12.6354	13.8926	12.9297
GFT-HR_contig_15046	2.05102	3.70589e-12	39.8984	45.8403	56.4535	47.3974	100.951	106.396	107.405	104.917
GFT-HR_contig_15053	-2.3762	6.36601e-08	37.7891	46.8265	47.9924	44.2027	21.7908	19.2135	18.9247	19.9764
GFT-HR_contig_15055	3.19886	0.00353285	2.33837	0.980251	5.46937	2.92933	9.98414	10.3381	10.8254	10.3825
GFT-HR_contig_15056	-2.03191	0.00107604	27.4071	24.3923	24.3268	25.3754	15.1605	11.3623	13.664	13.3956
GFT-HR_contig_15065	5.27889	0.00153455	2.43655	1.02141	0.949833	1.46926	5.47543	13.3369	7.89594	8.90275
GFT-HR_contig_15073	-2.99522	4.14396e-07	26.4926	29.4369	25.6322	27.1872	9.18121	10.7516	9.16154	9.69811
GFT-HR_contig_15074	-4.20651	3.251e-08	19.9203	22.9157	21.6711	21.5023	4.16419	5.85173	6.2195	5.41181
GFT-HR_contig_15078	2.553	0.00183613	5.47179	4.58757	7.58419	5.88118	14.7555	10.7516	23.6427	16.3833
GFT-HR_contig_15082	-3.59793	5.84767e-05	19.0791	13.402	11.2568	14.5793	3.70808	4.34232	4.77437	4.27492
GFT-HR_contig_15086	2.53824	6.37803e-29	62.9215	61.1009	63.0291	62.3505	181.312	167.679	163.346	170.779
GFT-HR_contig_1509	10.6371	6.483e-17	1.27803	2.94664	3.48748	2.57071	23.8376	33.0942	35.2037	30.7118
GFT-HR_contig_15094	-3.92626	0.00107839	8.86632	10.407	10.5994	9.95758	1.59396	2.48879	3.83099	2.63791
GFT-HR_contig_15095	-2.61471	0.00236118	11.8218	15.3798	12.0773	13.093	6.96212	4.46266	4.52925	5.31801
GFT-HR_contig_15098	3.56215	6.75276e-23	22.1806	21.5259	21.7942	21.8335	78.7952	86.6113	87.0706	84.159
GFT-HR_contig_151	2.85003	1.26976e-08	12.8671	11.6578	13.1062	12.5437	42.1601	36.8755	37.278	38.7712
GFT-HR_contig_1510	-3.29759	4.99571e-05	13.923	15.044	17.9952	15.6541	4.55098	5.0159	5.51497	5.02729
GFT-HR_contig_15101	-6.61828	1.8878e-08	22.5015	16.0705	12.9951	17.189	2.24736	3.509	2.31489	2.69041
GFT-HR_contig_15102	-5.98463	2.81355e-15	36.1344	29.2855	31.9287	32.4495	7.57883	4.0572	5.57611	5.73738
GFT-HR_contig_15111	-2.80615	0.000181303	17.7326	18.4835	17.5619	17.926	5.6004	7.26458	7.54365	6.80288
GFT-HR_contig_15112	3.64554	4.76303e-11	11.8735	8.78365	7.62361	9.42692	30.7631	39.9949	41.3876	37.3819
GFT-HR_contig_15115	3.84591	6.21575e-05	2.44098	4.09307	3.80625	3.44677	14.8367	15.5636	13.5605	14.6536
GFT-HR_contig_15116	-2.20036	0.000432316	22.478	20.7302	25.8495	23.0192	13.1333	8.51797	11.967	11.2061
GFT-HR_contig_1512	2.78423	1.06659e-12	19.1262	19.7158	22.9789	20.6069	60.8774	62.0486	63.2872	62.0711
GFT-HR_contig_15127	-37.7792	0.000669532	7.97969	2.67609	2.48856	4.38144	0	0	0	0
GFT-HR_contig_15128	-7.23976	0.00729792	6.0414	4.22095	3.92518	4.72918	0	0.847916	0.932283	0.5934
GFT-HR_contig_15130	3.15451	1.20866e-11	13.7729	15.0115	13.1542	13.9795	41.4739	48.7126	53.2407	47.8091
GFT-HR_contig_15138	-3.02264	7.4081e-05	17.5276	19.8515	15.5835	17.6542	6.35741	5.43794	6.83315	6.2095
GFT-HR_contig_15139	-2.82532	6.3267e-26	135.296	120.841	104.623	120.253	46.1642	44.1782	47.04	45.7941
GFT-HR_contig_1514	-3.32125	0.000116053	12.1163	15.8724	17.1218	15.0368	4.42451	5.73928	4.20689	4.79023
GFT-HR_contig_15142	3.64726	1.35964e-05	5.12388	4.29589	3.75987	4.39321	17.6103	19.0361	16.186	17.6108
GFT-HR_contig_15143	14.953	2.50852e-128	9.20733	11.1504	14.3571	11.5716	201.391	183.5	179.972	188.288
GFT-HR_contig_15153	2.42587	0.00187556	7.1498	7.27895	5.17621	6.53499	16.9852	15.9123	18.9142	17.2706
GFT-HR_contig_15154	6.33254	1.01451e-36	12.0623	13.2248	12.2981	12.5284	81.7368	87.5128	89.3474	86.199
GFT-HR_contig_1516	7.37798	1.16366e-73	14.9558	15.9212	14.959	15.2787	117.896	122.712	126.358	122.322
GFT-HR_contig_15166	3.01802	0.000592045	5.32662	4.12234	3.83347	4.42748	14.7324	14.8369	14.4163	14.6618
GFT-HR_contig_15172	2.53471	5.86041e-05	7.07875	12.4093	8.52935	9.33912	23.7166	26.0119	27.4084	25.7123
GFT-HR_contig_15182	-2.51209	0.000209342	18.7757	19.6126	21.358	19.9154	8.30027	8.55357	8.54967	8.46784
GFT-HR_contig_15187	5.03849	1.47514e-31	16.6895	16.7134	13.735	15.7126	87.3032	81.3981	88.8533	85.8515
GFT-HR_contig_1519	2.40897	0.00360561	6.21506	5.76903	6.057	6.0137	15.5627	14.7666	17.0579	15.7957
GFT-HR_contig_15190	-3.61997	1.48626e-27	87.493	99.1646	89.6893	92.1156	24.0308	27.9705	30.0034	27.3349
GFT-HR_contig_15191	36.8896	0.000476087	0	0	0	0	6.1607	4.94704	2.71964	4.60913
GFT-HR_contig_15195	4.61405	5.74229e-18	9.45461	10.1463	10.9096	10.1702	49.9718	47.1337	56.0253	51.0436
GFT-HR_contig_15196	-3.69537	2.14609e-06	17.5291	19.3029	19.3782	18.7367	6.11453	4.18606	5.81378	5.37146
GFT-HR_contig_15197	5.17685	2.6791e-23	8.33796	12.6704	11.7826	10.9303	64.409	62.7541	57.418	61.527
GFT-HR_contig_15199	7.3742	6.22486e-08	1.29751	4.35136	0	1.88296	19.8273	13.1117	14.4163	15.7851
GFT-HR_contig_152	-2.82943	9.6785e-05	16.3017	18.5877	18.8104	17.8999	5.27521	7.68754	7.24495	6.7359
GFT-HR_contig_15206	-5.39757	1.47522e-24	58.7097	56.6994	59.3894	58.2662	13.6943	11.2647	9.63323	11.5308
GFT-HR_contig_15210	-4.64026	4.17389e-28	78.7441	68.1378	76.8237	74.5685	20.8182	15.2479	15.5954	17.2205
GFT-HR_contig_15215	-3.8009	0.00769707	6.79926	6.01723	7.06811	6.6282	1.69771	1.90856	1.74872	1.785
GFT-HR_contig_15222	15.4171	4.9696e-83	8.97715	5.85394	6.22141	7.0175	124.628	112.556	118.213	118.466
GFT-HR_contig_15232	2.5909	0.000418614	10.1329	12.7433	7.9002	10.2588	26.1865	29.8655	30.4916	28.8478
GFT-HR_contig_15233	13.7058	3.85203e-65	5.51512	9.8258	3.76241	6.36777	104.726	98.111	84.2558	95.6977
GFT-HR_contig_15234	8.002	4.844e-41	7.3886	10.5309	9.79295	9.23748	80.3621	76.5303	84.8291	80.5739
GFT-HR_contig_15239	4.10793	4.94214e-14	12.4169	9.18565	7.40305	9.66853	42.6758	43.6706	43.2818	43.2094
GFT-HR_contig_1524	-2.28129	1.23198e-63	624.136	604.059	599.29	609.162	283.713	272.786	306.74	287.746
GFT-HR_contig_15242	-11.6494	0.000559025	3.81499	6.39702	5.94876	5.38692	1.14308	0	0	0.381026
GFT-HR_contig_15246	5.08823	2.67431e-14	6.76723	4.72807	8.79351	6.76293	39.5392	39.891	33.4172	37.6158
GFT-HR_contig_15248	-2.5325	0.00338697	14.4715	12.4747	11.1238	12.69	5.86284	4.6343	5.47285	5.32333
GFT-HR_contig_15259	3.45607	0.00210823	3.4077	2.85703	2.65683	2.97385	8.16833	13.3916	12.6207	11.3935
GFT-HR_contig_1526	3.46092	2.43953e-23	25.0001	25.2254	21.5313	23.9189	88.8437	86.6589	93.1281	89.5435
GFT-HR_contig_15268	9.49871	1.53832e-40	5.36951	7.75314	6.27955	6.4674	61.4047	67.3229	73.1929	67.3069
GFT-HR_contig_15269	2.61054	0.000671597	7.47035	6.26318	5.8243	6.51927	21.9763	15.4411	18.2351	18.5508
GFT-HR_contig_15270	31.4567	7.18772e-148	7.73319	4.05222	5.12484	5.63675	194.114	192.109	198.872	195.031
GFT-HR_contig_15271	28.2431	9.28969e-39	1.45085	2.4328	2.26233	2.04866	86.0738	53.7579	57.7634	65.865
GFT-HR_contig_15273	-2.7	2.25322e-37	195.858	177.749	182.464	185.357	83.6719	71.4629	66.6106	73.9151
GFT-HR_contig_15275	-3.1199	0.000445926	10.9311	13.747	15.3405	13.3395	4.91289	4.60256	4.04841	4.52128
GFT-HR_contig_15280	4.84078	0.00307155	0	1.74908	2.43977	1.39628	6.56336	6.14878	10.6238	7.77863
GFT-HR_contig_15293	6.41118	3.16659e-18	6.44823	7.09568	4.39897	5.98096	40.5735	40.7257	44.7778	42.0257
GFT-HR_contig_15297	5.31564	1.54582e-27	16.2709	11.3197	9.71673	12.4358	74.0621	61.221	80.1339	71.8057
GFT-HR_contig_153	-2.31502	0	875.696	776.605	768.801	807.034	417.14	333.857	376.443	375.813
GFT-HR_contig_15300	78.2991	1.29435e-41	1.05517	0.442328	0	0.499164	51.6917	54.6464	49.8255	52.0546
GFT-HR_contig_15307	4.35443	2.74011e-10	6.23413	2.09069	10.693	6.33929	32.5018	31.4988	26.5519	30.1841
GFT-HR_contig_15310	4.37133	9.92994e-06	4.11855	1.72651	4.01381	3.28629	17.585	13.0059	17.16	15.917
GFT-HR_contig_15311	6.45809	2.8474e-05	0.952798	1.59766	1.48571	1.34539	9.42102	12.8377	7.93971	10.0661
GFT-HR_contig_15314	-2.38447	0.00360561	9.67235	19.4624	15.0822	14.739	3.47773	7.33062	8.95557	6.58797
GFT-HR_contig_15317	4.08501	8.4156e-13	13.0662	9.38977	4.3659	8.94061	38.5906	40.0826	40.6143	39.7625
GFT-HR_contig_15318	-6.45831	1.74715e-10	22.0976	20.5853	19.1428	20.6086	2.75878	1.55071	5.68334	3.33094
GFT-HR_contig_15320	5.95994	3.7596e-08	1.84501	4.12499	2.39746	2.78915	20.4543	18.1265	17.0829	18.5545
GFT-HR_contig_15322	2.20919	0.000365488	9.34663	9.40352	12.7525	10.5009	17.6432	27.548	30.289	25.1601
GFT-HR_contig_15327	-7.4774	1.42307e-11	23.4123	21.5919	18.862	21.2887	2.10449	4.60031	2.16773	2.95751
GFT-HR_contig_15328	11.0629	3.46255e-119	15.9594	16.5917	12.4428	14.998	183.624	180.626	176.138	180.13
GFT-HR_contig_15329	2.74756	8.19263e-05	8.80517	6.92091	6.00688	7.24432	17.3137	22.2446	25.477	21.6785
GFT-HR_contig_1533	-5.54219	2.28447e-05	10.0105	12.7957	10.7475	11.1846	1.62264	2.7639	1.82334	2.06996
GFT-HR_contig_15332	5.6752	7.88269e-11	3.88858	4.07526	4.54763	4.17049	28.5456	24.2866	25.5029	26.1117
GFT-HR_contig_15333	33.4458	1.49131e-29	1.09311	1.83293	0	0.975348	33.4077	45.1051	39.472	39.3282
GFT-HR_contig_15335	8.02843	6.40549e-05	0	0	2.98628	0.995425	11.4765	6.45095	10.6392	9.52222
GFT-HR_contig_15336	-2.68794	1.58471e-16	93.3173	70.2361	78.5427	80.6987	33.3619	33.0406	30.437	32.2798
GFT-HR_contig_15337	14.2479	2.70473e-90	5.82459	5.86004	15.44	9.04154	118.325	149.109	154.238	140.558
GFT-HR_contig_1534	2.89454	6.8263e-08	12.6662	10.6194	10.369	11.2182	37.0026	31.1988	37.5281	35.2432
GFT-HR_contig_15347	-3.00603	1.9732e-23	102.606	105.333	87.9519	98.6303	37.469	31.6656	36.7056	35.28
GFT-HR_contig_15352	17.0342	6.81119e-74	4.10971	5.74267	7.47637	5.77625	104.668	112.476	107.179	108.108
GFT-HR_contig_15355	-6.75588	3.09517e-22	47.1764	46.8127	41.2045	45.0645	8.3202	6.286	6.63499	7.0804
GFT-HR_contig_1536	-5.29944	1.06672e-07	16.052	18.1166	16.3658	16.8448	3.8847	2.07961	4.00142	3.32191
GFT-HR_contig_15361	-2.5972	0.000405792	19.2442	19.4726	16.0386	18.2518	10.1404	5.58814	6.75857	7.49569
GFT-HR_contig_15362	3.69842	5.89581e-18	17.4044	13.7887	15.4368	15.5433	61.7171	59.5666	65.6413	62.3083
GFT-HR_contig_15363	2.17843	2.24061e-06	22.3431	16.9485	15.7609	18.3509	43.9933	49.2781	36.4492	43.2402
GFT-HR_contig_15364	6.22699	1.48168e-20	4.35538	8.34646	8.2467	6.98285	47.5392	51.8716	43.2067	47.5392
GFT-HR_contig_15366	-3.25681	0.00210823	11.0739	9.83052	11.1731	10.6925	2.34214	4.3884	3.61878	3.44977
GFT-HR_contig_1537	3.03576	9.84998e-82	72.2353	75.6285	78.2357	75.3665	249.969	241.071	249.573	246.871
GFT-HR_contig_15374	-3.14663	4.9477e-13	49.2377	49.0855	49.2747	49.1993	17.8357	13.4085	19.0521	16.7654
GFT-HR_contig_15376	-3.86827	0.00769707	5.88364	4.93288	9.17442	6.66365	1.32218	1.23866	2.72381	1.76155
GFT-HR_contig_15377	5.02726	4.26343e-19	11.1022	7.56285	9.19686	9.28729	58.0063	44.4087	50.1122	50.8424
GFT-HR_contig_1538	-3.20469	5.77802e-31	113.371	131.186	117.367	120.641	38.7416	40.5025	42.2191	40.4878
GFT-HR_contig_15381	2.42742	0.00816259	6.22805	5.22163	3.6418	5.03049	11.1966	14.4228	14.4163	13.3452
GFT-HR_contig_15382	11.7818	1.36894e-21	3.33824	3.22939	2.00206	2.85656	37.1625	38.4912	37.3281	37.6606
GFT-HR_contig_15384	7.25601	5.44546e-06	2.18997	0.918039	0.853709	1.32057	9.84263	7.83777	15.7145	11.1316
GFT-HR_contig_15385	7.29399	5.02948e-120	23.1637	26.9913	26.6304	25.5951	205.039	207.295	193.751	202.028
GFT-HR_contig_15387	-3.56283	0.0027935	7.30964	6.12844	12.3478	8.5953	2.19017	3.07774	2.25598	2.50797
GFT-HR_contig_15388	-5.72358	1.50304e-08	15.4499	19.5677	21.0157	18.6777	3.84126	3.04499	3.34796	3.4114
GFT-HR_contig_15389	5.11138	6.22363e-25	14.5687	9.25341	12.7354	12.1858	69.4464	66.9185	66.6279	67.6643
GFT-HR_contig_1539	-3.07866	9.64731e-14	59.5338	52.6197	49.7713	53.9749	19.9872	17.5166	18.9274	18.8104
GFT-HR_contig_15391	3.04129	3.82644e-10	11.3661	13.5654	14.9084	13.28	41.1077	45.8304	44.4477	43.7953
GFT-HR_contig_15393	2.53069	1.57113e-05	12.1595	6.37163	13.0353	10.5222	23.2263	26.8789	36.5899	28.8984
GFT-HR_contig_15397	-5.18515	0.000104606	10.9436	9.55745	10.3098	10.2703	2.86913	1.53594	1.68876	2.03128
GFT-HR_contig_1540	-3.73656	3.93197e-33	996.344	975.447	961.282	977.691	298.272	275.578	271.931	281.927
GFT-HR_contig_15406	11.531	1.0225e-09	0	4.08563	0	1.36188	22.9968	20.5183	11.2799	18.265
GFT-HR_contig_15410	-6.72613	1.07056e-09	29.775	19.9708	11.1428	20.2962	3.21171	4.01178	2.20548	3.14299
GFT-HR_contig_15418	-6.60285	1.64843e-05	11.6674	8.3846	9.74633	9.93279	0.749119	0.7018	3.08651	1.51248
GFT-HR_contig_1542	-2.52743	1.37188e-13	72.4011	71.9606	69.9529	71.4382	33.7647	29.8291	27.5711	30.3883
GFT-HR_contig_15420	-3.15115	5.10829e-10	39.7057	34.9055	38.4705	37.6939	13.1675	11.6865	13.5631	12.8057
GFT-HR_contig_15422	5.93301	1.58508e-07	4.46862	1.07043	1.99085	2.50997	18.9362	13.977	17.141	16.6847
GFT-HR_contig_15426	-2.4301	2.40844e-12	82.6673	59.6825	68.0326	70.1275	38.1862	25.1386	29.766	31.0303
GFT-HR_contig_15430	-7.01864	2.04782e-08	18.6135	13.2937	13.9746	15.294	2.47873	2.32215	1.91491	2.2386
GFT-HR_contig_15433	-3.83327	4.72105e-08	24.6287	25.1915	21.1221	23.6474	6.6415	6.63677	6.38499	6.55442
GFT-HR_contig_15434	17.6477	1.91226e-148	8.86632	12.5441	11.2331	10.8812	197.253	209.992	220.111	209.118
GFT-HR_contig_15446	4.17027	1.16797e-47	27.7811	35.1856	26.729	29.8986	124.86	144.35	135.179	134.796
GFT-HR_contig_1545	-3.54987	9.48006e-25	85.2681	83.606	85.152	84.6754	26.1673	26.6008	24.0862	25.6181
GFT-HR_contig_15456	8.7825	1.13319e-29	3.50755	8.82226	5.12753	5.81912	44.9286	62.0283	61.2989	56.0853
GFT-HR_contig_1546	5.37433	1.20114e-27	6.02241	18.9346	9.3908	11.4493	64.9614	65.2955	70.3984	66.8851
GFT-HR_contig_15465	2.67166	3.93224e-05	8.63898	7.62417	9.57139	8.61152	26.1573	20.6761	28.2062	25.0132
GFT-HR_contig_15466	3.44272	6.65568e-09	9.08909	8.51685	8.33689	8.64761	30.2772	28.8149	38.1174	32.4032
GFT-HR_contig_1547	-3.60804	2.4562e-35	119.815	120.544	115.585	118.648	34.0332	34.305	37.7183	35.3521
GFT-HR_contig_15470	-2.50482	1.06995e-08	40.7607	49.4208	41.5575	43.913	21.9835	15.3141	19.1603	18.8193
GFT-HR_contig_15472	4.13846	3.52833e-07	6.76245	4.53574	2.10895	4.46905	19.4517	22.7788	18.7839	20.3381
GFT-HR_contig_1548	15.5365	1.98586e-17	0.885157	1.33582	2.3464	1.52246	24.8244	27.4305	29.832	27.3623
GFT-HR_contig_15481	-2.65855	0.00236118	12.1518	13.5842	13.8955	13.2105	4.36923	5.45765	6.00068	5.27586
GFT-HR_contig_15483	-2.4028	0.00258522	17.7326	14.8671	12.4428	15.0142	9.03244	5.47534	5.47285	6.66021
GFT-HR_contig_15485	4.62929	3.8257e-06	2.30553	3.00684	3.99448	3.10228	15.6582	17.4735	14.7055	15.9457
GFT-HR_contig_1549	-2.38934	5.25037e-35	204.976	213.351	211.122	209.816	89.5986	90.2892	103.843	94.577
GFT-HR_contig_15495	-5.06316	1.26246e-07	17.3203	20.7448	15.9152	17.9934	3.89223	1.56273	5.7274	3.72745
GFT-HR_contig_15499	2.66564	0.00413458	3.58638	6.76538	4.19421	4.84866	14.5068	11.3254	16.603	14.1451
GFT-HR_contig_155	-2.49575	3.49552e-09	50.6001	42.8022	48.4327	47.2784	22.1327	19.0226	19.8696	20.3416
GFT-HR_contig_1550	20.1153	4.35895e-86	39.0318	37.2456	37.0381	37.7718	856.353	792.312	815.511	821.392
GFT-HR_contig_15500	-4.54447	0.00187407	6.95777	8.75014	5.42466	7.04419	1.56356	0.732396	2.41581	1.57059
GFT-HR_contig_15501	11.8535	4.445e-38	5.71834	4.35844	3.64773	4.57484	64.9526	52.9699	61.6096	59.844
GFT-HR_contig_15503	29.6211	1.01361e-09	0	0	0.87318	0.29106	12.0805	11.789	15.0359	12.9685
GFT-HR_contig_15506	2.87695	0.00524977	4.16331	3.49055	3.24595	3.63327	17.4643	9.3492	7.70957	11.5077
GFT-HR_contig_15507	-2.44095	1.61809e-05	24.9713	30.8859	28.7216	28.1929	14.2234	11.4511	11.4459	12.3735
GFT-HR_contig_15512	-3.21553	3.12271e-11	41.2196	38.1032	44.4975	41.2734	11.8755	14.6855	14.6788	13.7466
GFT-HR_contig_15519	208.539	1.73465e-62	0	0.660762	0	0.220254	82.1775	69.6861	76.6198	76.1612
GFT-HR_contig_1552	-4.10557	1.76305e-15	45.838	46.8748	42.6841	45.1323	9.98159	10.3297	14.9441	11.7518
GFT-HR_contig_15524	3.63392	0.00167623	2.46613	2.65836	2.47208	2.53219	12.3505	8.30696	10.1121	10.2565
GFT-HR_contig_15529	-66.9896	6.58227e-07	11.1215	4.66217	7.80385	7.86251	0	0	0	0
GFT-HR_contig_1553	-3.54844	1.47314e-34	118.523	113.191	126.312	119.342	40.1116	32.3122	36.0535	36.1591
GFT-HR_contig_15530	3.649	0.000151118	3.66882	2.05064	4.76736	3.49561	18.6878	13.388	10.1908	14.0889
GFT-HR_contig_15533	43.7776	2.93305e-129	4.68246	5.2344	3.04225	4.3197	204.136	221.472	202.321	209.31
GFT-HR_contig_15541	-2.9631	9.25581e-17	69.8483	75.593	66.6076	70.683	27.5156	24.3715	24.9928	25.6266
GFT-HR_contig_15544	13.3369	1.14967e-07	1.27675	0	0.995425	0.757392	10.3289	12.9019	14.1856	12.4721
GFT-HR_contig_15548	4.36104	0.00555483	1.49853	2.51276	0	1.3371	9.42906	3.78577	6.93741	6.71741
GFT-HR_contig_15552	2.8011	7.30921e-17	27.77	24.9656	29.7375	27.491	85.4122	86.2155	78.0655	83.2311
GFT-HR_contig_15561	64.0526	4.7425e-93	0.967235	1.62187	2.26233	1.61714	126.068	122.992	110.153	119.738
GFT-HR_contig_15566	3.87849	3.63205e-10	7.40145	7.75677	8.65587	7.93803	27.4438	38.955	34.2648	33.5545
GFT-HR_contig_15569	-3.30785	1.54766e-17	66.065	64.0902	60.3886	63.5146	20.4775	20.2498	21.0928	20.6067
GFT-HR_contig_1557	36.7408	1.25804e-188	21.7047	13.9156	26.8765	20.8323	695.477	854.75	939.797	830.008
GFT-HR_contig_15576	-4.37174	5.73765e-39	141.036	136.027	104.172	127.079	30.5024	25.8967	37.3099	31.2363
GFT-HR_contig_15578	2.69491	1.14355e-05	10.9924	6.48541	9.83998	9.10594	28.1789	24.6847	27.1408	26.6682
GFT-HR_contig_15579	2.09098	4.53169e-12	43.8883	43.9045	45.8829	44.5586	114.317	84.4167	102.975	100.569
GFT-HR_contig_15581	3.56433	2.69479e-06	3.14781	8.44524	4.90841	5.50048	24.8997	13.2539	26.2308	21.4615
GFT-HR_contig_15585	7.31826	1.27496e-25	9.97461	5.32176	4.94885	6.7484	58.6867	48.8708	54.573	54.0435
GFT-HR_contig_15589	8.99773	9.0875e-39	7.47366	7.83244	6.55524	7.28711	69.6988	71.5898	73.8113	71.7
GFT-HR_contig_15590	38.4035	0.000476087	0	0	0	0	3.27277	6.64308	4.49481	4.80355
GFT-HR_contig_15595	-35.7511	1.93259e-09	10.3477	14.0144	11.7912	12.0511	0.715493	0	0	0.238498
GFT-HR_contig_156	2.15342	2.01443e-45	167.128	155.052	151.358	157.846	373.286	345.422	380.878	366.528
GFT-HR_contig_1560	3.44346	3.08124e-17	18.6576	17.4247	16.2958	17.4594	64.0061	64.5373	66.804	65.1158
GFT-HR_contig_15605	-2.94763	8.25303e-06	21.3583	20.8914	24.5156	22.2551	10.3993	5.24589	8.51445	8.0532
GFT-HR_contig_15606	-3.37211	0.00139411	9.83491	12.7433	10.4561	11.0114	0.803677	4.51747	4.96695	3.42937
GFT-HR_contig_15608	-2.19367	0.000418323	27.0498	19.9572	38.8047	28.6039	13.6162	17.3119	11.0199	13.9827
GFT-HR_contig_15612	4.19596	5.94035e-54	28.7556	37.9715	35.3107	34.0126	168.012	148.924	145.77	154.235
GFT-HR_contig_15619	7.0051	2.64093e-09	3.85143	2.01816	1.87674	2.58211	19.9065	19.0545	21.8419	20.2676
GFT-HR_contig_15620	-3.68074	2.73621e-12	40.5123	39.112	38.2856	39.3033	5.51755	8.27044	20.46	11.416
GFT-HR_contig_15622	-14.122	7.38077e-08	16.1104	8.44191	15.7007	13.4177	2.71526	0	0	0.905088
GFT-HR_contig_15623	2.18017	0.00128021	9.95387	11.6835	7.24322	9.62687	14.9123	25.1466	28.2631	22.774
GFT-HR_contig_15633	-4.92172	6.07805e-10	19.7436	28.2782	22.4484	23.49	3.69733	7.62032	3.80842	5.04202
GFT-HR_contig_15640	-5.01989	1.55191e-09	24.3464	21.5373	20.7754	22.2197	5.51424	5.65023	2.83996	4.66814
GFT-HR_contig_15641	-2.77628	1.9378e-06	25.4743	28.8585	28.1367	27.4899	10.6314	9.06606	12.0741	10.5905
GFT-HR_contig_15642	-14.2406	5.18008e-09	14.2654	13.4552	9.73181	12.4841	0	0	2.47654	0.825513
GFT-HR_contig_15648	9.76869	2.1271e-11	3.00553	2.01588	0.468656	1.83002	19.992	16.7044	24.4887	20.395
GFT-HR_contig_15651	-2.31804	0.00136079	15.6977	20.8384	19.3782	18.6381	10.5828	5.50798	9.68963	8.59349
GFT-HR_contig_15656	-2.96304	0.000236389	19.4627	17.4054	8.09289	14.987	5.83156	5.4632	4.80543	5.36673
GFT-HR_contig_1566	2.62012	4.46936e-74	135.623	153.497	152.894	147.338	392.001	414.678	442.273	416.318
GFT-HR_contig_15660	5.93782	0.00117119	2.34697	0.983855	0	1.11027	6.32896	4.94098	11.9517	7.74056
GFT-HR_contig_15663	2.23372	0.0011297	11.7253	6.55368	9.14166	9.1402	17.5661	29.6217	19.3002	22.1626
GFT-HR_contig_15664	-15.714	2.65069e-05	7.5997	5.30969	7.9002	6.93653	0	1.06662	0	0.355542
GFT-HR_contig_15665	-6.28733	2.8474e-05	7.97969	8.92028	12.4428	9.78093	3.58641	1.11996	0	1.56879
GFT-HR_contig_15666	-4.44977	9.21529e-07	19.9492	17.345	14.9775	17.4239	4.64905	4.97758	2.73642	4.12102
GFT-HR_contig_15671	-8.9385	1.00671e-06	11.7035	13.3804	9.95425	11.6794	1.91275	0	1.97022	1.29433
GFT-HR_contig_15674	17.966	2.24785e-10	0.570997	0.957454	0.445181	0.657878	17.4509	12.5018	14.8031	14.9186
GFT-HR_contig_15677	3.31121	3.62634e-09	6.93886	12.7987	8.65587	9.46447	34.9285	33.8908	33.4082	34.0758
GFT-HR_contig_15681	3.02763	0.000310171	5.31979	4.46014	5.18451	4.98815	14.3456	16.7993	18.4709	16.5386
GFT-HR_contig_15684	-3.27975	0.000918291	6.02241	13.8853	14.0862	11.3313	4.06009	1.26787	5.57611	3.63469
GFT-HR_contig_15688	-2.94885	0.000397971	14.6107	15.0765	12.2676	13.9849	5.05128	3.78577	6.24367	5.02691
GFT-HR_contig_15693	-2.93023	5.78296e-05	17.0317	21.6837	18.197	18.9708	4.53617	7.96806	8.17682	6.89369
GFT-HR_contig_15694	31.6621	1.01361e-09	0.780409	0	0	0.260136	12.627	9.20061	16.6193	12.8156
GFT-HR_contig_15695	20.4899	7.1967e-08	0	0	1.13633	0.378777	13.101	7.36409	12.1452	10.8701
GFT-HR_contig_15706	5.83194	2.76072e-14	6.02241	5.04922	4.6954	5.25567	31.1273	40.572	29.2746	33.658
GFT-HR_contig_15707	18.1171	4.90103e-57	4.7287	2.97343	4.1476	3.94991	74.3848	80.9687	82.64	79.3311
GFT-HR_contig_15715	18.1568	5.92419e-22	2.15667	2.71225	0	1.62297	34.8948	39.0471	27.9559	33.9659
GFT-HR_contig_1572	2.18726	6.33742e-13	41.4584	41.8526	38.9199	40.7436	96.208	93.5152	98.9029	96.2087
GFT-HR_contig_15720	2.41559	0.00501151	4.65288	7.0218	5.80423	5.8263	13.3837	18.0238	14.6474	15.3516
GFT-HR_contig_15724	-2.56757	0.00562741	12.7675	8.7581	13.574	11.6999	5.2166	3.90966	5.37334	4.8332
GFT-HR_contig_15740	13.9144	7.302e-08	0	0	2.27612	0.758708	9.62207	11.4727	18.0203	13.0384
GFT-HR_contig_15742	6.99963	4.46129e-14	6.43523	5.39533	6.02072	5.95043	35.8641	80.2033	20.2584	45.4419
GFT-HR_contig_15744	4.8917	5.10702e-08	5.09884	3.41992	3.18027	3.89968	22.9164	22.3276	17.9397	21.0612
GFT-HR_contig_1575	-2.049	0	801.053	821.571	835.081	819.235	446.309	413.41	432.95	430.889
GFT-HR_contig_15753	-3.6254	0.00107839	11.5568	8.76649	9.86844	10.0639	1.97871	4.17087	2.5477	2.89909
GFT-HR_contig_15755	4.14029	1.19152e-14	9.0923	10.4315	10.4467	9.99018	48.1773	40.7012	46.0802	44.9862
GFT-HR_contig_15756	2.02769	0.00210848	10.0748	10.3665	12.8534	11.0982	28.4031	18.8962	25.8645	24.388
GFT-HR_contig_15759	-3.1298	9.381e-05	16.5812	16.9427	15.3515	16.2918	7.45228	4.79981	4.31786	5.52332
GFT-HR_contig_15762	-4.21099	2.51462e-11	26.0457	33.8257	35.039	31.6368	8.26309	8.1712	7.56566	7.99998
GFT-HR_contig_15767	2.93983	3.44103e-05	3.97564	9.52343	6.19927	6.56612	18.8893	20.0875	24.1896	21.0554
GFT-HR_contig_15768	-6.89463	2.73554e-24	44.9108	52.4459	48.7708	48.7092	7.92975	10.1303	4.45528	7.50509
GFT-HR_contig_15774	3.20312	2.16591e-30	44.5692	40.0092	38.9606	41.1796	163.488	125.106	138.805	142.466
GFT-HR_contig_15775	10.1797	0.000151118	0.958521	0.401815	0.373658	0.577998	7.7544	7.26458	7.54365	7.52088
GFT-HR_contig_15777	-3.04929	1.22853e-08	31.1444	33.6134	35.4167	33.3915	11.7549	11.4471	11.9488	11.7169
GFT-HR_contig_15782	2.81768	1.57661e-05	7.78506	7.45947	10.4051	8.54989	37.9884	15.9213	24.7136	26.2078
GFT-HR_contig_15783	2.09665	1.01447e-09	88.2602	110.49	95.2064	97.9855	204.317	270.826	188.067	221.07
GFT-HR_contig_15787	9.83532	2.70018e-55	6.55416	7.69306	9.70897	7.9854	78.3561	91.6202	87.3857	85.7873
GFT-HR_contig_1579	-5.04618	2.05055e-31	80.9854	81.2309	74.2606	78.8257	15.3256	15.6	19.2772	16.7343
GFT-HR_contig_15790	2.63638	0.000635434	3.78483	10.0485	4.4263	6.08656	12.4745	20.1858	19.858	17.5061
GFT-HR_contig_15793	-2.56754	7.57818e-05	20.6734	22.6658	22.3174	21.8855	9.59779	7.84368	9.88618	9.10922
GFT-HR_contig_15794	-2.89263	0.00846303	9.42251	6.9124	17.4475	11.2608	2.11744	6.9429	3.27159	4.11064
GFT-HR_contig_15799	40.9645	8.82401e-114	3.09515	3.24374	3.31808	3.21899	159.628	145.309	136.841	147.259
GFT-HR_contig_15802	-3.32742	0.00234503	7.15266	14.9921	7.66784	9.93752	3.21471	4.51747	1.65565	3.12928
GFT-HR_contig_15817	-5.31423	5.38224e-06	11.5877	12.3647	14.7835	12.912	5.68144	0.887094	0.975359	2.51463
GFT-HR_contig_15818	-3.26992	1.02321e-24	94.8796	98.5699	84.0242	92.4912	30.5917	29.0935	31.5109	30.3987
GFT-HR_contig_1582	-3.40722	9.13266e-17	62.5734	58.291	55.4383	58.7675	17.6125	19.1612	18.7269	18.5002
GFT-HR_contig_15820	5.75077	6.86664e-19	9.50558	6.29174	6.24091	7.34608	46.3198	42.5513	49.5644	46.1452
GFT-HR_contig_15827	2.9725	0.00360261	2.88857	3.63269	4.50419	3.67515	12.9825	9.72993	13.3726	12.0283
GFT-HR_contig_15830	-3.0951	2.73284e-10	38.8475	41.0771	37.2945	39.073	13.0296	11.9625	15.5685	13.5202
GFT-HR_contig_15831	-7.41918	7.73059e-11	23.7535	19.5002	17.3621	20.2052	2.22413	1.66691	4.58192	2.82432
GFT-HR_contig_1584	6.53857	4.77089e-24	8.17623	7.3823	7.60054	7.71969	56.5345	59.319	49.4983	55.1173
GFT-HR_contig_15842	-2.51639	9.29926e-05	24.8933	22.7259	18.9769	22.1987	9.94498	6.05591	12.2926	9.43115
GFT-HR_contig_1585	-4.95151	8.13328e-26	62.5556	68.1381	63.8298	64.8412	13.3662	13.2416	15.4295	14.0124
GFT-HR_contig_15851	-3.94567	3.41592e-26	87.7448	92.7567	67.4192	82.6402	21.7185	25.701	20.0162	22.4786
GFT-HR_contig_15854	4.00072	5.14524e-13	7.5868	9.54122	10.9852	9.37106	38.4824	44.2658	39.6386	40.7956
GFT-HR_contig_15856	14.2584	1.14423e-74	7.10885	5.9601	7.75944	6.9428	103.519	113.742	107.945	108.402
GFT-HR_contig_15857	2.72226	6.13929e-05	7.23781	8.49551	7.3359	7.68974	26.6744	18.8945	22.7849	22.7846
GFT-HR_contig_15859	-9.24256	0.00144222	6.51403	5.4614	5.0787	5.68471	0	0.783643	0.861614	0.548419
GFT-HR_contig_15860	-3.39382	4.78644e-08	29.8142	27.202	24.6122	27.2094	11.0351	8.12276	6.49525	8.55104
GFT-HR_contig_15862	9.58319	3.63763e-29	4.60921	6.27962	4.94119	5.27667	55.9325	59.6771	51.2116	55.607
GFT-HR_contig_15866	19.5287	3.49341e-12	0	1.17372	1.09147	0.755065	15.1007	17.6835	22.0354	18.2732
GFT-HR_contig_15870	-4.48839	5.71381e-07	17.01	15.1002	21.0631	17.7244	2.69824	4.213	5.55863	4.15662
GFT-HR_contig_15875	2.46723	5.14235e-05	10.7254	9.7116	10.369	10.2687	31.2365	23.8442	27.4084	27.4964
GFT-HR_contig_15877	24.0991	2.52291e-27	1.89993	1.59291	0.740644	1.41116	46.9649	37.5985	34.303	39.6221
GFT-HR_contig_15878	-3.67423	2.90034e-12	36.9503	42.1846	36.7768	38.6372	10.9536	12.5788	10.1908	11.2411
GFT-HR_contig_15885	3.82319	2.63844e-23	18.8695	19.3855	20.0991	19.4514	78.3575	76.0936	87.1098	80.5203
GFT-HR_contig_15888	-2.03993	0.000909638	26.6483	26.8105	24.4701	25.9763	14.9046	13.4644	12.6109	13.66
GFT-HR_contig_15890	-2.70327	0.00141444	16.2165	10.9431	14.8019	13.9871	5.33295	5.66223	5.49319	5.49612
GFT-HR_contig_15891	-8.29285	1.21304e-09	18.6047	15.1109	17.225	16.9802	1.04522	1.46879	3.76819	2.09407
GFT-HR_contig_15896	3.29277	2.84683e-07	4.67674	7.84201	10.0272	7.51531	23.1212	28.5527	29.2286	26.9675
GFT-HR_contig_15898	6.10458	8.83057e-19	6.45755	6.96091	6.47314	6.63053	44.7783	41.9498	46.1238	44.2839
GFT-HR_contig_15899	-2.56967	0.00936333	10.5641	9.17334	12.9429	10.8934	5.08711	3.4949	4.89063	4.49088
GFT-HR_contig_15902	-2.95305	0.00035228	14.2782	15.0602	14.7231	14.6872	6.21023	6.20582	3.41164	5.2759
GFT-HR_contig_15907	4.4068	1.61436e-83	34.4066	33.9503	36.73	35.029	161.061	154.899	184.525	166.828
GFT-HR_contig_15908	3.03579	7.4081e-05	5.29772	6.66245	5.16299	5.70772	23.8102	13.3837	19.6205	18.9381
GFT-HR_contig_15912	-5.29114	0.000215626	2.76353	15.0602	14.0049	10.6095	3.72614	1.16359	1.27937	2.05637
GFT-HR_contig_15913	-2.95463	8.16544e-10	36.3072	42.6162	37.1684	38.6973	11.6354	14.0908	16.3698	14.032
GFT-HR_contig_15918	3.06331	1.0566e-17	23.4697	22.9098	23.7877	23.3891	77.6051	75.2441	79.6265	77.4919
GFT-HR_contig_15924	4.04106	1.13285e-14	8.23355	8.97397	14.5505	10.586	41.6924	46.2235	51.585	46.5003
GFT-HR_contig_15925	-4.36416	5.23606e-08	20.79	18.4558	24.7903	21.3453	7.69498	1.02984	6.79388	5.1729
GFT-HR_contig_15928	-9.06925	1.23516e-05	7.9631	12.2399	7.76059	9.32119	1.19298	0.558814	1.22883	0.993543
GFT-HR_contig_15936	4.79392	1.87966e-07	5.62445	1.17889	4.38513	3.72949	20.2229	13.025	26.0382	19.7621
GFT-HR_contig_15938	9.90253	5.75576e-28	3.78858	8.735	1.47689	4.66682	60.4475	40.6773	51.7403	50.955
GFT-HR_contig_15939	-3.06278	4.89511e-09	33.808	35.8479	34.1111	34.589	10.7257	11.7229	13.81	12.0862
GFT-HR_contig_15945	-5.9393	1.51251e-10	23.4505	25.1224	18.2833	22.2854	4.68429	1.0971	6.0313	3.93756
GFT-HR_contig_15949	-6.11359	0.000242825	6.7434	6.59598	11.3913	8.24356	1.01026	0.946442	2.08122	1.34597
GFT-HR_contig_15953	-3.38553	0.000832385	8.20533	10.3191	17.2728	11.9324	4.42539	1.38195	5.31809	3.70848
GFT-HR_contig_15957	3.93663	9.69038e-05	0	6.43732	3.4207	3.28601	20.705	11.0841	11.1714	14.3202
GFT-HR_contig_15969	18.0296	9.91303e-07	0	1.15348	0	0.384495	7.42016	13.9029	7.64311	9.65539
GFT-HR_contig_1597	-4.11566	3.81078e-85	303.044	291.585	289.493	294.707	88.7274	78.4616	64.0608	77.0833
GFT-HR_contig_15970	16.517	2.39349e-21	1.61614	1.35498	2.52006	1.83039	38.4972	28.5801	36.6611	34.5795
GFT-HR_contig_15971	27.3006	1.16274e-15	0.699973	0.586861	0.545737	0.610857	21.3926	20.6308	22.0354	21.3529
GFT-HR_contig_15974	5.34059	1.87864e-12	5.21703	3.18108	7.7652	5.38777	30.2687	31.9512	32.4955	31.5718
GFT-HR_contig_15977	4.26502	2.58133e-05	3.7043	3.62333	1.92539	3.08434	12.764	15.5971	15.4341	14.5984
GFT-HR_contig_15978	4.72611	6.79709e-10	5.09884	7.69481	2.3852	5.05962	30.2496	24.9038	23.6049	26.2528
GFT-HR_contig_1598	-2.1241	1.82712e-09	69.6982	71.2934	62.7746	67.922	32.2485	37.476	33.471	34.3985
GFT-HR_contig_15981	-3.58423	0.00463304	7.56368	8.87801	7.07648	7.83939	2.71955	1.27388	2.80127	2.2649
GFT-HR_contig_15982	-3.81398	9.65171e-05	11.0065	11.7446	18.7227	13.8246	6.29589	4.213	0.926438	3.81178
GFT-HR_contig_15986	3.20651	0.000457652	6.04776	5.07048	4.71517	5.2778	13.8926	11.3174	30.4866	18.5656
GFT-HR_contig_15987	3.63691	1.29148e-26	23.1623	25.5767	27.3081	25.349	87.3434	100.38	111.414	99.7122
GFT-HR_contig_15992	-3.09314	3.70703e-06	22.3359	20.5388	25.8406	22.9051	7.12424	7.88772	8.67255	7.89484
GFT-HR_contig_15999	-6.24466	2.02474e-13	20.6741	30.8616	31.451	27.6622	5.89236	2.97239	5.13566	4.6668
GFT-HR_contig_16	-4.27708	1.57876e-41	863.717	839.894	839.528	847.713	216.146	193.365	231.092	213.534
GFT-HR_contig_160	-6.43848	1.1678e-24	41.712	52.4573	55.8513	50.0069	3.26037	11.4541	10.075	8.26316
GFT-HR_contig_16001	4.80534	3.31375e-13	6.47627	8.53245	5.77058	6.92643	44.9081	35.0595	29.1251	36.3642
GFT-HR_contig_16009	-4.64108	0.00306898	10.0268	3.50273	7.16602	6.89853	2.25324	0.703637	1.5473	1.50139
GFT-HR_contig_16010	7.10668	1.64843e-05	1.39688	1.36635	1.08909	1.2841	10.0451	12.5474	9.26911	10.6205
GFT-HR_contig_16014	4.00156	2.35735e-11	8.46749	11.1118	4.87953	8.15293	31.7689	31.9323	42.9495	35.5502
GFT-HR_contig_16015	-4.0154	3.81476e-22	65.266	67.3151	65.2864	65.9558	20.81	15.1401	16.8746	17.6083
GFT-HR_contig_16016	-2.19775	0.000308938	27.9388	20.9932	24.2486	24.3935	13.2676	12.6515	9.76164	11.8936
GFT-HR_contig_16019	-2.3414	0.00188598	15.8174	17.0018	18.6563	17.1585	7.2913	7.17227	9.01246	7.82535
GFT-HR_contig_1602	-3.75653	2.14229e-18	451.325	467.217	445.369	454.637	129.416	122.058	139.593	130.356
GFT-HR_contig_16021	2.90306	1.80004e-05	7.7145	4.04242	9.77381	7.17691	16.4693	28.4218	23.2141	22.7018
GFT-HR_contig_16024	-2.49763	7.09627e-13	84.4132	62.6631	64.4421	70.5062	29.2446	25.1759	36.6364	30.3523
GFT-HR_contig_16025	2.75853	0.00236118	5.07426	4.25429	4.46665	4.5984	12.5065	15.8517	13.3369	13.8983
GFT-HR_contig_16026	-5.80041	8.00269e-24	51.4537	50.8164	55.7547	52.6749	8.2311	9.91436	10.9008	9.6821
GFT-HR_contig_16028	-2.75764	0.00605047	10.5332	10.9719	9.70539	10.4035	4.5906	3.22547	4.13747	3.98452
GFT-HR_contig_16034	-5.62238	0.00480387	6.60388	5.53673	5.14875	5.76312	1.97871	0	1.01908	0.999263
GFT-HR_contig_1604	-3.13103	1.86883e-50	181.826	179.737	159.095	173.552	61.3793	66.863	50.7259	59.6561
GFT-HR_contig_16042	-3.22515	0.000158768	20.5927	15.8263	9.36556	15.2615	9.25525	5.78042	0	5.01189
GFT-HR_contig_16043	-2.33604	0.0011527	16.4068	21.2586	17.4432	18.3695	9.385	7.53615	8.28599	8.40238
GFT-HR_contig_16058	2.56089	0.000671597	7.0409	7.37891	5.48948	6.63643	16.8772	20.7521	17.9276	18.519
GFT-HR_contig_16059	-3.90016	5.085e-08	24.1809	20.7802	22.152	22.371	7.06414	5.59978	5.59723	6.08705
GFT-HR_contig_1606	-4.51657	6.71659e-64	390.808	382.22	347.532	373.52	97.3034	85.9245	83.8759	89.0346
GFT-HR_contig_16061	2.4279	3.15816e-06	12.8428	12.7774	14.0182	13.2128	37.4033	32.1567	34.722	34.7607
GFT-HR_contig_16071	3.24584	0.00353285	1.82046	3.05257	3.78489	2.88597	8.72738	11.7531	10.6752	10.3852
GFT-HR_contig_16075	3.65209	1.84737e-07	6.13822	9.26337	6.69998	7.36719	29.7948	32.048	26.1434	29.3287
GFT-HR_contig_16077	-2.53869	2.4118e-06	32.2341	31.7253	27.3168	30.4254	15.7471	12.392	10.381	12.8401
GFT-HR_contig_16080	-2.19643	7.04798e-05	31.3015	27.3523	29.2165	29.2901	18.2293	10.3952	14.2868	14.3038
GFT-HR_contig_16085	-3.37402	0.000116053	14.9386	18.3694	11.6469	14.985	4.02842	5.45127	4.61051	4.69673
GFT-HR_contig_16086	2.67264	0.000283143	6.59819	4.14897	9.64559	6.79758	22.2413	18.0582	19.0913	19.7969
GFT-HR_contig_1609	-3.40417	2.84739e-26	99.6418	93.7329	88.4657	93.9468	27.8556	31.3153	29.7962	29.6557
GFT-HR_contig_16092	2.60782	0.00105634	7.30964	8.17125	1.89967	5.79352	16.7913	11.627	21.0558	16.4914
GFT-HR_contig_16093	-4.87976	0.00289906	6.82025	5.71813	5.31744	5.95194	1.22612	1.14867	1.26296	1.21259
GFT-HR_contig_16094	-4.31768	5.71893e-07	17.4102	18.0723	19.3914	18.2913	2.23568	3.49077	7.6762	4.46755
GFT-HR_contig_16095	-2.37373	0.009669	17.9241	8.66982	11.8247	12.8062	4.33777	5.22485	7.65962	5.74075
GFT-HR_contig_16097	6.9328	2.15096e-09	3.58638	3.00684	0.932046	2.50842	11.8204	20.134	26.5648	19.5064
GFT-HR_contig_16108	-7.57794	9.52167e-06	11.7133	9.8205	9.13234	10.222	1.31611	0	2.71132	1.34248
GFT-HR_contig_1612	-2.59148	5.2967e-05	21.8871	20.1853	24.1746	22.0824	5.57431	8.90845	12.8346	9.10579
GFT-HR_contig_16120	3.93316	1.2241e-07	5.0398	6.3381	5.23908	5.53899	23.0285	24.0496	24.4982	23.8588
GFT-HR_contig_16125	-3.96821	1.56895e-16	60.5963	40.7616	46.1455	49.1678	14.5673	8.90031	16.3098	13.2591
GFT-HR_contig_16128	-4.86742	5.37411e-17	45.0022	41.9778	40.8951	42.625	9.64413	9.53688	8.83014	9.33705
GFT-HR_contig_16132	6.2263	3.44698e-12	2.63791	5.5291	4.11333	4.09345	33.7893	31.0996	19.5394	28.1428
GFT-HR_contig_16133	-4.18462	5.71893e-07	15.7095	20.355	18.9287	18.331	4.49304	5.41187	3.9669	4.62393
GFT-HR_contig_16135	-2.19933	0.00785221	15.5309	17.5113	12.9439	15.3287	8.66515	7.21582	6.4462	7.44239
GFT-HR_contig_16139	3.58113	1.89095e-06	5.88907	2.96246	7.34631	5.39928	21.1744	23.8042	18.539	21.1725
GFT-HR_contig_16140	-3.21903	0.000194648	16.0058	12.6414	13.745	14.1307	4.37876	5.46955	4.08077	4.64303
GFT-HR_contig_16142	3.67315	2.54401e-08	8.53062	8.34414	3.87972	6.91816	29.3942	28.1361	25.67	27.7334
GFT-HR_contig_16148	-4.60817	0.00117545	7.51029	7.08375	11.7109	8.76831	2.53158	1.58111	1.73843	1.95038
GFT-HR_contig_16155	19.8955	4.23462e-145	8.56058	9.22788	10.4882	9.42555	207.215	187.947	218.536	204.566
GFT-HR_contig_16156	-8.12122	3.51661e-34	63.1894	65.8833	63.1615	64.0781	8.73846	8.18648	8.25094	8.39196
GFT-HR_contig_1616	3.49418	2.31913e-98	106.124	112.929	106.289	108.447	402.705	397.891	425.689	408.762
GFT-HR_contig_16160	2.95265	3.33172e-06	7.5997	9.02648	8.14708	8.25775	26.7558	25.8656	26.9733	26.5316
GFT-HR_contig_16161	-2.14948	0.00664185	16.989	15.3227	15.8546	16.0554	8.56111	5.85267	9.53334	7.98237
GFT-HR_contig_16170	-2.57857	9.08016e-06	25.4477	24.993	31.1779	27.2062	9.14984	15.3069	9.42476	11.2938
GFT-HR_contig_16178	5.40951	6.07805e-10	5.63272	3.14834	3.65965	4.1469	22.7842	24.5073	26.9457	24.7457
GFT-HR_contig_16180	-2.74755	0.00273225	12.9935	14.2093	10.5709	12.5912	4.06248	4.75733	5.75375	4.85786
GFT-HR_contig_16181	-2.28615	5.10084e-15	102.527	88.7974	100.674	97.3326	52.6007	42.7619	42.0912	45.8179
GFT-HR_contig_16183	-4.42983	3.8257e-06	12.121	20.3247	12.6003	15.0154	3.63181	4.53653	2.49396	3.5541
GFT-HR_contig_16185	3.09494	0.00693771	2.207	3.00684	3.65649	2.95678	10.9111	9.52495	9.96181	10.1326
GFT-HR_contig_16186	6.25279	0.000833243	3.38361	0	0	1.12787	8.11061	10.4476	6.26573	8.27466
GFT-HR_contig_16187	-2.4478	0.00360561	15.4091	18.4558	10.2975	14.7208	4.94677	10.1955	4.07633	6.40619
GFT-HR_contig_16188	-3.29919	0.00153728	8.0807	15.2435	7.8752	10.3998	3.63181	2.5518	3.74093	3.30818
GFT-HR_contig_16202	14.5494	1.79927e-08	0.818429	0	1.27619	0.698205	12.5065	9.64885	15.9134	12.6896
GFT-HR_contig_1621	-2.5548	2.27918e-45	249.456	250.166	233.237	244.286	101.813	96.031	111.115	102.986
GFT-HR_contig_16215	-2.58581	1.42101e-05	28.1636	20.4642	27.8133	25.4804	12.6579	10.2772	8.69217	10.5424
GFT-HR_contig_16218	3.65274	0.000918291	3.84563	1.07473	3.99769	2.97269	14.9794	14.0332	7.12129	12.0446
GFT-HR_contig_16221	2.53055	0.00183613	6.34368	5.03865	6.50775	5.96336	18.6073	13.7769	17.0025	16.4622
GFT-HR_contig_16224	8.22722	1.34885e-18	4.90115	4.10915	3.34356	4.11795	32.4911	41.2728	38.5725	37.4455
[truncated: 6,003 more rows]

## Sheet: Synergy (D) vs Mock (A)
Gene ID	Fold change	FDR p-value correction	Sample#A01_RPKM	Sample#A02_RPKM	Sample#A03_RPKM	Sample#A Means	Sample#D01_RPKM	Sample#D02_RPKM	Sample#D03_RPKM	Sample#B Means
GFT-HR_contig_1	2.14566	1.09251e-06	20.4257	21.5872	19.5137	20.5089	49.3079	50.3876	48.8457	49.5138
GFT-HR_contig_10	3.33197	2.5414e-77	137.568	144.803	145.917	142.763	527.687	533.115	540.85	533.884
GFT-HR_contig_10002	2.91218	2.63018e-12	18.1672	21.1548	14.5576	17.9599	57.1395	63.6746	55.9561	58.9234
GFT-HR_contig_10005	2.11843	0.00022843	12.8731	12.8685	13.6395	13.127	30.1924	28.5424	35.2929	31.3426
GFT-HR_contig_10013	-3.39479	1.54698e-08	27.8656	30.7962	25.6756	28.1125	12.3731	8.94088	6.26988	9.19462
GFT-HR_contig_10018	2.5611	1.46021e-08	15.6268	15.5803	18.1929	16.4667	47.2584	46.6756	48.6077	47.5139
GFT-HR_contig_10023	12.8476	9.11869e-47	7.95758	2.96519	5.51482	5.4792	76.1643	78.7961	86.6599	80.5401
GFT-HR_contig_10025	18.5106	6.24433e-36	1.96121	2.87751	2.29361	2.37744	53.9918	58.4041	42.7161	51.704
GFT-HR_contig_10026	-2.13484	3.49991e-06	43.8927	46.8094	30.6622	40.4547	21.2047	20.4489	21.9011	21.1849
GFT-HR_contig_10028	2.55802	2.41399e-08	13.1505	16.5917	18.6144	16.1189	47.5074	43.7102	48.1587	46.4587
GFT-HR_contig_10031	6.11453	1.34251e-05	1.377	1.61627	1.93245	1.6419	12.9622	11.421	11.4513	11.9449
GFT-HR_contig_10038	-6.37653	3.85018e-40	84.4598	84.9738	63.9289	77.7875	11.2508	15.5258	13.9361	13.5709
GFT-HR_contig_1004	-2.10842	1.7675e-10	72.662	76.7741	73.0324	74.1562	39.6497	40.0133	38.4819	39.3816
GFT-HR_contig_10040	-3.32107	9.89196e-15	50.3718	51.8491	52.4931	51.5713	14.8372	19.3626	17.7751	17.325
GFT-HR_contig_10042	5.3099	4.70674e-35	14.0621	16.6554	17.4025	16.04	90.7855	99.6564	97.8944	96.1121
GFT-HR_contig_10046	2.41463	0.00402006	5.82358	6.27752	5.62143	5.90751	15.7613	16.8836	15.9237	16.1895
GFT-HR_contig_10050	-2.63612	1.05252e-36	181.224	180.611	188.921	183.585	78.6515	82.5312	72.9236	78.0354
GFT-HR_contig_10051	-2.8282	0.00239908	10.255	11.8221	14.1918	12.0896	5.23655	2.03594	6.85306	4.70851
GFT-HR_contig_10055	2.77275	3.32448e-17	30.1081	28.7732	26.9211	28.6008	88.814	89.5444	89.2143	89.1909
GFT-HR_contig_10064	-2.59056	1.30154e-11	56.1706	61.1549	55.2091	57.5116	24.5867	23.2545	26.619	24.8201
GFT-HR_contig_10067	10.95	1.1916e-57	54.2068	51.6761	52.5602	52.8144	646.819	662.82	640.449	650.029
GFT-HR_contig_10070	-2.55417	0.00377094	17.0993	9.55745	12.2206	12.9591	3.7963	8.80118	4.23217	5.60988
GFT-HR_contig_10083	-3.19633	0.00586848	10.9794	10.5202	6.42012	9.30659	3.13404	1.72996	4.65851	3.17417
GFT-HR_contig_10088	-3.41385	2.57438e-08	21.875	28.9893	31.1758	27.3467	7.93762	10.5848	8.15039	8.89092
GFT-HR_contig_10095	-2.33909	2.5807e-05	26.1323	25.4306	31.6528	27.7386	12.0179	15.6465	12.0118	13.2254
GFT-HR_contig_101	4.03427	3.97791e-07	5.97729	3.50798	4.66023	4.71517	23.356	20.569	21.3035	21.7428
GFT-HR_contig_1010	-2.61675	1.49563e-43	221.702	220.414	233.165	225.094	101.095	96.284	91.843	96.4073
GFT-HR_contig_10100	-2.0148	0.00641864	21.1103	18.4069	17.1171	18.8781	8.24874	16.3916	6.68787	10.4427
GFT-HR_contig_10101	3.42562	4.47172e-15	18.1651	15.2298	12.8137	15.4029	58.3813	61.0597	59.0898	59.5103
GFT-HR_contig_1011	-2.67525	0	1097.62	1116.68	1074.69	1096.33	463.42	473.719	441.65	459.596
GFT-HR_contig_10110	-3.05775	3.87098e-12	46.607	46.8907	46.2476	46.5818	16.5559	15.7019	18.7364	16.9981
GFT-HR_contig_10112	-4.15385	9.13242e-108	224.913	210.398	203.005	212.772	63.3891	49.1182	59.556	57.3544
GFT-HR_contig_10114	2.3891	1.36579e-05	14.3515	10.6954	12.2252	12.424	37.9988	31.6579	30.7846	33.4804
GFT-HR_contig_1012	11.2542	1.12139e-68	7.73654	9.0809	8.27223	8.36322	113.658	108.052	99.1336	106.948
GFT-HR_contig_10122	-2.35459	1.02231e-07	43.3437	43.9802	41.9382	43.0874	17.568	23.5352	20.2453	20.4495
GFT-HR_contig_10129	-2.20467	2.38405e-10	69.526	67.8957	63.138	66.8532	32.9764	38.3418	30.5052	33.9411
GFT-HR_contig_10134	7.35868	2.7993e-10	2.81636	1.77094	2.92772	2.50501	20.2171	22.9866	21.3766	21.5268
GFT-HR_contig_10135	3.69743	0.00111603	1.9056	3.19533	2.97142	2.69078	10.9998	11.7699	11.7911	11.5203
GFT-HR_contig_10137	6.40452	5.94586e-115	33.7255	31.3051	27.2333	30.7546	233.183	242.315	189.601	221.7
GFT-HR_contig_10138	-2.04827	1.77543e-06	48.2203	47.2097	46.0845	47.1715	27.6274	29.6461	20.0196	25.7644
GFT-HR_contig_10141	2.05241	0.000280675	14.9895	17.0028	11.3429	14.445	37.5854	34.2322	28.3704	33.396
GFT-HR_contig_10142	-3.29762	2.259e-22	84.8759	80.0554	77.4376	80.7896	29.4683	29.6775	23.0185	27.3881
GFT-HR_contig_10145	23.119	5.39999e-30	1.32995	2.23007	1.0369	1.53231	43.6996	42.2457	42.1336	42.693
GFT-HR_contig_10153	7.8615	4.39118e-16	2.66582	4.47008	3.87972	3.67187	32.3545	33.4014	34.1339	33.2966
GFT-HR_contig_10155	2.13279	9.45368e-09	28.4732	28.0849	29.4747	28.6776	73.0953	69.4594	63.7216	68.7587
GFT-HR_contig_10156	3.42385	3.08851e-25	27.7253	25.279	25.399	26.1344	105.258	99.3836	97.4426	100.695
GFT-HR_contig_1016	-2.30356	5.10293e-19	122.491	123.364	109.172	118.342	56.8719	59.422	56.3571	57.5503
GFT-HR_contig_10161	2.49379	0.00175182	4.82573	8.66982	5.37487	6.29014	18.9787	20.0735	14.3327	17.795
GFT-HR_contig_10165	-2.33023	0.00151852	16.5812	19.1149	16.9675	17.5545	8.28283	9.14408	7.69486	8.37392
GFT-HR_contig_10166	5.56128	1.4096e-10	3.99234	3.68192	4.51334	4.06253	25.3498	26.42	26.0865	25.9521
GFT-HR_contig_1017	-4.05319	0	2155.46	2116.5	2168.78	2146.91	597.028	610.294	574.985	594.102
GFT-HR_contig_10172	-4.64739	1.05492e-33	87.882	96.0797	80.5768	88.1795	23.7255	21.7122	18.097	21.1782
GFT-HR_contig_10173	3.62293	1.98378e-18	19.0432	12.3915	19.2792	16.9046	66.1315	73.4816	67.5338	69.049
GFT-HR_contig_10174	-2.27926	2.10244e-17	114.884	113.303	102.43	110.206	51.1404	57.1957	54.1472	54.1611
GFT-HR_contig_10176	20.2917	1.076e-21	2.08347	0.698717	1.29951	1.36057	32.5642	37.135	30.9402	33.5465
GFT-HR_contig_10182	3.00382	3.35626e-05	9.09078	5.92804	3.15008	6.0563	20.6313	21.3902	20.0001	20.6739
GFT-HR_contig_10183	-2.55678	6.3417e-05	25.422	22.1034	22.0227	23.1827	11.7062	8.3079	10.2538	10.0893
GFT-HR_contig_10184	-2.24624	1.6179e-05	33.0819	29.7343	32.6308	31.8156	14.647	15.8989	16.895	15.8136
GFT-HR_contig_10189	-2.13545	0.00205642	21.3503	16.1102	19.9751	19.1452	10.4282	13.187	6.34118	9.98547
GFT-HR_contig_10205	9.58885	5.287e-38	7.44461	5.72146	7.01344	6.7265	72.9991	62.4037	85.0657	73.4895
GFT-HR_contig_1022	-2.87232	2.68364e-15	982.016	975.476	1009.47	988.989	422.899	353.183	382.261	386.114
GFT-HR_contig_10220	-2.52647	2.4757e-17	102.866	83.7069	89.6354	92.0695	32.2415	46.7172	43.4316	40.7967
GFT-HR_contig_10233	5.70879	8.47417e-19	8.74486	5.4988	7.67023	7.30463	48.5371	48.2256	45.4524	47.405
GFT-HR_contig_10237	2.95755	1.18943e-06	9.11964	7.64596	8.88772	8.55111	30.3704	35.2047	20.3144	28.6298
GFT-HR_contig_10243	-5.66685	6.12533e-12	28.4577	23.5367	25.1855	25.7266	5.12271	3.73255	6.09161	4.98229
GFT-HR_contig_10244	-3.52876	1.4362e-05	16.4839	17.5893	18.1093	17.3941	4.65774	7.93346	3.70894	5.43338
GFT-HR_contig_10246	-7.35512	0.00643282	5.72901	3.43088	3.19046	4.11678	0.726812	0	0.810262	0.512358
GFT-HR_contig_10248	3.92589	1.60388e-35	29.8655	24.3687	32.2245	28.8196	124.797	121.408	135.693	127.299
GFT-HR_contig_10256	2.30305	0.000786847	8.33388	8.73396	9.74633	8.93805	20.3526	27.5755	21.8644	23.2642
GFT-HR_contig_10258	3.58741	4.22767e-12	13.4032	9.95305	9.85274	11.0697	44.2104	46.292	44.1683	44.8902
GFT-HR_contig_1026	2.40821	4.02284e-17	38.2692	41.8502	45.1876	41.769	128.307	117.696	93.071	113.024
GFT-HR_contig_10260	-2.70218	4.05394e-08	37.7189	37.2922	33.2918	36.101	12.6402	17.2688	14.7961	14.9017
GFT-HR_contig_10264	28.9662	1.84856e-93	4.66819	3.42461	3.41211	3.83497	142.765	128.462	113.807	128.345
GFT-HR_contig_10265	4.19847	4.81114e-17	9.92614	12.7433	11.6085	11.426	57.8483	54.1927	50.6709	54.2373
GFT-HR_contig_10266	7.42187	8.5474e-98	23.9663	22.8335	13.5894	20.1297	174.137	167.252	163.933	168.441
GFT-HR_contig_10268	3.35603	0.00171589	2.11382	0.886121	5.76819	2.92271	9.38599	13.0561	11.51	11.3173
GFT-HR_contig_1027	11.897	2.76705e-06	0.743449	0.623312	0.579634	0.648798	9.46323	9.83983	11.0404	10.1145
GFT-HR_contig_10273	-2.78251	2.04125e-05	20.4429	21.8138	22.4586	21.5718	11.5528	7.37915	6.89961	8.61053
GFT-HR_contig_10276	3.75269	6.09375e-35	35.8701	30.5436	24.689	30.3675	136.627	127.837	120.131	128.198
GFT-HR_contig_1028	2.11547	7.16605e-14	50.5738	46.0015	48.7297	48.435	118.637	113.244	113.364	115.082
GFT-HR_contig_10283	3.21956	4.84984e-14	16.3686	22.8725	9.57139	16.2708	60.5677	62.5862	54.0175	59.0571
GFT-HR_contig_10286	-4.87003	3.79939e-12	29.9351	27.5168	31.2125	29.5548	4.80435	9.22881	6.0701	6.70108
GFT-HR_contig_10290	-2.83812	6.89097e-32	134.524	145.815	153.921	144.753	56.8504	56.683	57.8377	57.1237
GFT-HR_contig_103	-2.1816	1.28562e-49	343.218	360.81	359.983	354.671	189.786	187.273	169.806	182.288
GFT-HR_contig_1030	2.61375	7.50599e-43	88.3744	84.3795	84.4652	85.7397	244.678	265.125	244.979	251.594
GFT-HR_contig_10303	-3.14901	2.4946e-08	34.9586	29.3095	26.0707	30.1129	12.1481	10.7291	9.02863	10.6353
GFT-HR_contig_10306	2.68665	2.37207e-07	11.0265	11.6775	14.0264	12.2435	34.5302	38.9172	37.9203	37.1225
GFT-HR_contig_10307	5.30912	4.32093e-07	5.82991	3.66587	0	3.16526	22.0035	21.8623	14.4293	19.4317
GFT-HR_contig_10308	-27.9019	0.00680534	4.62591	2.58559	2.40441	3.2053	0	0	0	0
GFT-HR_contig_10322	4.08637	7.34182e-05	3.97629	2.12147	3.10013	3.06596	15.0877	14.353	13.9571	14.4659
GFT-HR_contig_1033	-3.5911	7.64212e-74	285.702	286.174	271.805	281.227	83.6941	92.9261	86.6199	87.7467
GFT-HR_contig_10330	3.6536	5.07755e-07	7.71271	3.4819	6.47581	5.89014	27.9242	26.1745	19.383	24.4939
GFT-HR_contig_10337	128.375	9.01617e-51	0	1.01367	0	0.33789	76.2327	69.3426	51.47	65.6818
GFT-HR_contig_10338	2.54098	1.28159e-13	28.6781	28.8527	26.6073	28.046	79.2049	79.4557	81.7687	80.1431
GFT-HR_contig_1034	-3.33933	1.4313e-23	691.865	710.743	709.48	704.029	228.362	234.053	246.768	236.394
GFT-HR_contig_10342	2.36627	1.87278e-05	10.2188	16.1271	9.84177	12.0625	34.4312	29.4367	32.7309	32.1996
GFT-HR_contig_10355	-2.97102	3.60081e-07	27.571	26.6719	26.4565	26.8998	8.47545	11.2281	10.4984	10.0673
GFT-HR_contig_10364	135.183	1.04175e-14	0	0	0	0	25.8527	15.5956	12.3519	17.9334
GFT-HR_contig_10366	2.96689	1.76111e-06	9.67987	8.32375	7.15994	8.38785	24.2459	31.5364	28.7498	28.1774
GFT-HR_contig_1037	16.482	7.29122e-120	10.431	7.38498	10.3012	9.3724	177.649	187.758	160.64	175.349
GFT-HR_contig_10374	-3.20859	1.17088e-19	62.3176	76.4596	85.3221	74.6998	28.3457	24.1404	25.5811	26.0224
GFT-HR_contig_10376	2.01961	0.000142564	17.9896	15.5135	14.0257	15.843	44.2759	31.7466	32.0582	36.0269
GFT-HR_contig_10377	2.97896	9.57753e-11	15.2904	16.0245	11.9213	14.412	54.994	44.8597	45.4135	48.4224
GFT-HR_contig_1038	-2.17347	6.38962e-31	234.491	205.988	246.673	229.051	128.053	115.496	110.878	118.142
GFT-HR_contig_10383	2.00163	0.00277823	11.9177	9.12302	11.3116	10.7841	25.7688	28.8039	18.4677	24.3468
GFT-HR_contig_10388	-2.16255	2.61607e-13	120.248	100.817	92.3732	104.479	51.8231	69.4342	41.1415	54.133
GFT-HR_contig_1039	-2.52635	0.00020178	16.1907	23.6581	22.0003	20.6164	7.80533	9.79609	9.61746	9.07296
GFT-HR_contig_10390	7.50607	8.11111e-05	0	1.5162	1.40995	0.975382	6.42395	12.7654	8.05671	9.08204
GFT-HR_contig_10393	36.889	1.89431e-14	0	1.16352	0	0.387838	22.1836	18.3677	21.9828	20.8447
GFT-HR_contig_1040	16.2625	4.67728e-52	3.2812	5.19628	3.69518	4.05755	69.7715	77.3659	81.0308	76.0561
GFT-HR_contig_10401	2.54802	3.39335e-06	11.1462	11.2141	12.9563	11.7722	34.3748	31.4719	35.7133	33.8533
GFT-HR_contig_10402	-2.07882	6.23569e-06	42.2066	42.0212	37.7912	40.673	21.6692	27.6401	16.3224	21.8772
GFT-HR_contig_10403	-2.29362	0.00901618	11.7689	14.2027	14.3197	13.4304	6.96765	5.9789	6.53189	6.49281
GFT-HR_contig_10410	11.1123	1.9404e-56	7.78155	5.67837	7.19043	6.88345	88.9402	90.9124	81.6042	87.1522
GFT-HR_contig_1042	-4.02632	4.76839e-80	311.118	290.911	279.847	293.959	83.6038	90.1874	71.6035	81.7982
GFT-HR_contig_10424	4.77972	2.60245e-06	2.53899	3.34511	2.82791	2.904	16.7497	12.8017	18.6729	16.0748
GFT-HR_contig_10433	3.25217	4.77064e-12	13.9328	13.4512	13.167	13.517	51.7421	49.299	47.7904	49.6105
GFT-HR_contig_10443	-4.18297	5.29928e-16	46.9022	42.9728	42.5891	44.1547	10.2259	10.532	14.4585	11.7388
GFT-HR_contig_10445	-2.67792	8.67912e-31	151.351	143.208	155.087	149.882	61.4436	67.2496	59.4009	62.6981
GFT-HR_contig_10455	-2.69531	0.000340579	16.9781	16.1324	17.6494	16.92	7.03616	5.99229	7.84402	6.95749
GFT-HR_contig_10457	9.88826	3.12841e-59	7.6805	7.93691	9.60889	8.40877	94.5385	100.236	88.5938	94.456
GFT-HR_contig_1046	-2.33223	3.78224e-07	40.9529	40.765	37.6693	39.7957	20.2956	17.4586	19.4369	19.0637
GFT-HR_contig_10464	-2.33612	3.60479e-05	27.8571	28.5259	26.1954	27.5261	14.1634	15.5736	9.68427	13.1404
GFT-HR_contig_10469	-2.70276	1.53025e-06	23.434	33.197	27.4057	28.0122	10.7642	14.2601	9.60006	11.5415
GFT-HR_contig_10472	-3.66719	4.24799e-05	17.5605	14.1454	12.6173	14.7744	3.66934	5.16488	4.43153	4.42192
GFT-HR_contig_10474	-3.61359	1.47183e-20	66.0002	68.1526	66.8656	67.0061	21.8553	21.057	19.1964	20.7029
GFT-HR_contig_10479	11.5935	2.35068e-33	5.27583	5.42857	2.61757	4.44066	57.5006	55.6504	64.34	59.1637
GFT-HR_contig_10480	-2.31861	1.78233e-05	35.7967	25.0101	44.1894	34.9988	10.5965	19.3023	20.673	16.8573
GFT-HR_contig_10483	10.8168	1.40036e-66	9.29672	6.75517	9.34218	8.46469	107.328	105.728	98.9935	104.017
GFT-HR_contig_10485	8.69055	1.12923e-45	12.3115	4.20528	8.88772	8.46817	84.6321	85.296	80.8062	83.5781
GFT-HR_contig_10490	3.23489	1.17303e-07	8.51167	9.51497	6.63617	8.22093	38.4241	28.7896	23.1735	30.1291
GFT-HR_contig_10491	2.05475	1.27283e-05	20.4324	18.9826	18.2983	19.2378	43.6465	50.4317	39.3636	44.4806
GFT-HR_contig_10495	17.6238	4.03076e-29	2.52522	1.69372	2.36256	2.19383	46.6448	48.128	42.0003	45.591
GFT-HR_contig_10497	-2.30084	0.000932175	17.3973	16.6697	24.6365	19.5678	10.405	8.14525	9.84211	9.46411
GFT-HR_contig_105	2.28769	8.42797e-06	13.6717	16.5058	13.928	14.7018	36.0999	35.5465	42.0494	37.8986
GFT-HR_contig_10504	-3.59901	2.73394e-10	31.6704	33.1474	30.5018	31.7732	9.55885	10.2281	9.63171	9.80622
GFT-HR_contig_10505	2.1682	2.20068e-07	19.4519	22.9802	25.506	22.646	53.3935	62.4128	49.8951	55.2338
GFT-HR_contig_10507	-2.93598	0.00208897	8.83182	11.4541	13.5564	11.2808	4.41178	4.01818	4.23522	4.22173
GFT-HR_contig_10508	6.93192	7.89213e-17	1.43133	3.60011	10.0435	5.02499	30.5066	36.6255	52.4308	39.8543
GFT-HR_contig_10509	3.03	1.54411e-11	17.7326	14.8671	12.1988	14.9329	48.1691	54.3027	50.6016	51.0245
GFT-HR_contig_1051	-4.23165	0	4143.94	3856.24	4134.75	4044.98	1149.35	1073.66	994.492	1072.5
GFT-HR_contig_10513	3.17804	1.19623e-05	7.23695	4.47079	7.42411	6.37728	23.6778	23.5258	21.8713	23.025
GFT-HR_contig_10518	2.03793	0.0079863	6.14444	7.3206	11.346	8.27036	18.3802	18.2622	20.4905	19.0443
GFT-HR_contig_1052	-5.26015	0	2663.44	2457.9	2520.03	2547.12	541.916	566.087	521.587	543.197
GFT-HR_contig_10531	-3.38222	1.54698e-08	24.9644	33.6379	25.7198	28.1074	11.0849	8.65367	7.94419	9.22759
GFT-HR_contig_10541	10.5893	4.63932e-108	14.9534	13.2209	14.6261	14.2668	169.253	165.048	177.919	170.74
GFT-HR_contig_10544	6.53322	7.87041e-18	3.51528	5.30501	7.67398	5.49809	36.2125	40.9429	45.9386	41.0314
GFT-HR_contig_10553	-3.24255	0.00983723	4.01855	10.5888	10.742	8.44979	2.54907	2.53271	3.41009	2.83063
GFT-HR_contig_10554	3.19593	2.76507e-15	17.2607	19.446	17.8731	18.1932	60.4756	65.4418	70.6232	65.5135
GFT-HR_contig_10558	-3.88405	2.50244e-07	22.4823	17.567	20.8672	20.3055	5.84027	5.39794	6.05658	5.76493
GFT-HR_contig_1056	-3.37159	2.02774e-42	154.076	155.512	150.571	153.386	49.7557	55.9905	47.0641	50.9368
GFT-HR_contig_10573	-4.93145	5.82986e-12	29.3567	30.4304	25.8012	28.5294	5.21409	7.06449	6.86961	6.38273
GFT-HR_contig_10577	-3.81571	9.37513e-19	51.5256	60.7064	60.6812	57.6377	15.1723	16.0321	19.3306	16.845
GFT-HR_contig_10579	2.46731	6.40896e-14	32.6126	26.7609	32.189	30.5208	80.7236	88.7771	84.4962	84.6656
GFT-HR_contig_10583	4.31228	1.46409e-08	6.44823	5.40623	3.77055	5.20834	25.7688	25.6034	25.5355	25.6359
GFT-HR_contig_10584	7.58136	7.88834e-121	26.0122	21.9728	24.3977	24.1275	201.824	207.432	208.925	206.06
GFT-HR_contig_10588	-2.86915	1.09758e-15	69.131	69.5517	62.83	67.1709	26.311	24.0507	28.1586	26.1734
GFT-HR_contig_10591	-2.54851	0.000452113	18.3466	19.2737	17.0615	18.2273	7.45939	9.36192	7.00282	7.94137
GFT-HR_contig_10594	7.82875	1.89358e-94	17.7326	14.8671	23.3967	18.6655	175.646	175.723	143.146	164.838
GFT-HR_contig_10595	-2.60705	3.47912e-12	72.1177	54.8653	56.2269	61.07	22.5342	28.2816	27.7659	26.1939
GFT-HR_contig_10598	2.44413	0.00646323	5.44954	3.91622	6.06966	5.14514	13.8272	14.4253	14.644	14.2988
GFT-HR_contig_10600	3.05669	1.34251e-05	8.12182	2.72375	8.23189	6.35915	17.3103	20.7824	28.1427	22.0785
GFT-HR_contig_10605	6.3251	5.13886e-22	7.25426	5.77791	8.76653	7.26623	53.7924	53.4472	49.5549	52.2648
GFT-HR_contig_10608	2.82981	2.19666e-19	33.0281	29.1706	30.4682	30.889	101.426	96.1039	97.3466	98.2923
GFT-HR_contig_10609	-3.23602	2.86745e-27	110.272	98.1679	100.981	103.14	35.254	33.6125	38.1108	35.6591
GFT-HR_contig_10610	15.7968	4.66912e-143	13.7531	11.0503	10.7227	11.842	218.318	217.422	199.7	211.813
GFT-HR_contig_10613	2.93136	0.00872128	3.56634	4.48506	0.695129	2.91551	9.50134	9.44037	10.5922	9.84465
GFT-HR_contig_10616	8.17329	6.78794e-110	23.1623	27.4713	34.3554	28.3297	293.491	253.723	234.904	260.706
GFT-HR_contig_10618	-2.5803	0.00195968	16.1153	14.8187	12.5644	14.4995	7.3865	4.58693	6.6906	6.22134
GFT-HR_contig_10628	-2.88998	1.99703e-06	27.3102	23.6125	24.2868	25.0698	8.71592	10.9191	9.29418	9.64307
GFT-HR_contig_10632	2.91549	2.00398e-06	7.51833	6.87645	12.2563	8.8837	28.5278	28.9478	30.4499	29.3085
GFT-HR_contig_10639	4.69662	1.13868e-32	20.4852	17.9737	16.7142	18.391	103.229	98.363	90.5558	97.3826
GFT-HR_contig_1064	-3.28244	2.07113e-80	213.528	216.044	218.61	216.06	83.7486	70.966	66.5103	73.7416
GFT-HR_contig_10645	5.8827	5.70243e-23	9.54936	9.00702	7.25908	8.60515	52.7904	58.7711	60.7424	57.4346
GFT-HR_contig_10646	5.3478	4.17142e-19	9.89729	6.22345	8.68103	8.26726	59.3282	55.6726	35.5196	50.1734
GFT-HR_contig_10647	3.49706	1.4123e-12	16.2926	10.5553	9.23828	12.0287	57.8752	45.0882	39.5919	47.5184
GFT-HR_contig_10648	-3.94814	3.73703e-08	21.5929	25.5307	20.9359	22.6865	4.91686	7.81648	6.3036	6.34565
GFT-HR_contig_10649	-2.20815	1.70537e-11	73.213	75.9549	78.4349	75.8676	46.3073	32.0677	37.0233	38.4661
GFT-HR_contig_10651	12.0503	6.73399e-78	7.18082	7.82657	10.9172	8.64153	115.742	120.385	118.723	118.283
GFT-HR_contig_10653	2.47897	1.92024e-31	107.135	97.2559	110.027	104.806	312.327	292.069	270.65	291.682
GFT-HR_contig_1066	7.18612	4.08115e-118	27.8063	27.8306	27.9413	27.8594	212.942	221.892	241.267	225.367
GFT-HR_contig_10660	-3.21601	0.00234728	11.73	11.0811	8.88772	10.5663	3.22777	3.79016	3.76193	3.59328
GFT-HR_contig_10663	-2.27269	2.96036e-14	83.834	89.5869	96.4351	89.952	35.6991	50.3249	46.9411	44.3217
GFT-HR_contig_10665	33.8126	0.00192658	0	0	0	0	4.3166	6.43335	2.40611	4.38535
GFT-HR_contig_10673	2.40851	2.64151e-06	12.4454	11.0481	17.8842	13.7925	37.7075	37.6809	36.9635	37.4507
GFT-HR_contig_10674	18.2921	1.63606e-13	1.55701	1.30541	0	0.95414	19.358	24.7292	21.5806	21.8893
GFT-HR_contig_10676	-5.34385	6.21814e-09	18.3071	19.4702	19.6918	19.1563	3.61283	4.93576	3.18855	3.91238
GFT-HR_contig_10677	8.40773	6.68658e-107	31.9187	16.1974	20.9563	23.0241	235.717	214.193	204.57	218.16
GFT-HR_contig_10680	-3.1834	4.20976e-05	18.711	16.9562	17.6988	17.7887	5.00937	7.52652	5.99314	6.17634
GFT-HR_contig_10682	6.5205	1.78199e-22	7.09306	9.91143	4.30122	7.1019	59.4909	61.8908	36.6718	52.6845
GFT-HR_contig_10688	27.3196	4.0165e-11	0	0.660762	0.61446	0.425074	18.8971	16.6896	14.0445	16.5438
GFT-HR_contig_1069	2.29844	9.20069e-27	83.5528	75.1337	68.8413	75.8426	200.597	206.751	179.79	195.713
GFT-HR_contig_10690	-2.56123	4.44187e-13	62.5132	65.9633	69.8437	66.1068	31.476	30.0711	25.0642	28.8704
GFT-HR_contig_10691	-3.5491	6.61336e-14	45.0672	49.8601	41.6572	45.5282	11.5528	18.4479	12.8793	14.2933
GFT-HR_contig_10694	-3.74851	3.3447e-08	25.5563	24.886	23.7648	24.7357	6.73771	7.39916	7.77486	7.30391
GFT-HR_contig_10696	2.29656	6.78552e-16	45.3012	42.5882	42.9622	43.6172	116.205	107.727	113.667	112.533
GFT-HR_contig_10697	27.1648	8.80113e-133	10.9311	9.16467	10.227	10.1076	347.526	297.713	289.308	311.516
GFT-HR_contig_10700	2.74241	0.000566181	3.45441	6.95087	6.4638	5.62303	20.8605	14.6305	17.0997	17.5302
GFT-HR_contig_10702	-2.46182	5.672e-08	42.3464	42.0071	39.1626	41.172	19.5371	18.6262	17.8774	18.6802
GFT-HR_contig_10708	13.9017	1.22212e-36	24.4985	21.5272	26.2631	24.0963	363.159	387.018	382.234	377.471
GFT-HR_contig_10710	2.24247	0.000915537	11.4907	7.49304	8.95883	9.3142	26.078	16.8983	27.8082	23.5948
GFT-HR_contig_10723	2.68666	3.94345e-07	11.8812	12.1151	11.7668	11.921	33.6498	35.7006	39.1029	36.1511
GFT-HR_contig_10727	2.44323	0.000564711	5.75113	10.6768	7.04612	7.82468	22.2534	17.036	25.6218	21.6371
GFT-HR_contig_10729	-4.79961	4.11978e-25	59.5095	67.3881	63.0677	63.3218	12.354	15.9117	15.8129	14.6929
GFT-HR_contig_1073	-3.08879	4.65209e-44	182.61	178.778	168.475	176.621	64.5295	63.7797	63.8407	64.05
GFT-HR_contig_10733	9.10685	1.17505e-07	1.60665	2.24504	0	1.2839	15.6948	14.1764	12.7249	14.1987
GFT-HR_contig_10738	-4.31327	3.02352e-38	104.938	87.0644	106.531	99.5112	33.976	26.0418	17.3152	25.7777
GFT-HR_contig_10739	-4.01211	1.99755e-10	26.1741	32.4892	29.6825	29.4486	8.15051	7.49834	8.74979	8.13288
GFT-HR_contig_10741	-4.09437	7.30824e-94	183.504	182.834	166.653	177.663	45.7931	50.5829	49.3397	48.5719
GFT-HR_contig_10746	-4.46198	1.91302e-10	28.8965	23.7825	26.2498	26.3096	7.29831	5.1462	7.08643	6.51031
GFT-HR_contig_10754	-3.30434	1.51808e-14	49.8183	50.1635	53.6749	51.2189	15.5623	19.2176	17.1013	17.2938
GFT-HR_contig_10755	7.91406	1.52158e-38	9.37408	7.85928	8.40484	8.54607	73.6738	81.0587	75.6363	76.7896
GFT-HR_contig_10759	-6.69432	1.03845e-08	15.587	18.7311	16.2033	16.8405	2.15323	3.0563	2.91483	2.70812
GFT-HR_contig_10766	-6.87324	0.000187857	12.4359	2.8962	9.6957	8.34259	1.84063	1.21921	0.683987	1.24794
GFT-HR_contig_10770	-2.79017	0.000139945	18.6711	15.654	20.7958	18.3736	7.89573	7.84506	6.1616	7.3008
GFT-HR_contig_10774	4.016	0.000300107	3.1655	2.21164	2.87933	2.75215	14.5242	9.77585	14.1026	12.8009
GFT-HR_contig_10776	-4.61802	6.68283e-06	13.5225	15.1165	11.8608	13.4999	3.50255	3.2315	2.78907	3.17438
GFT-HR_contig_10777	2.01132	4.19366e-09	41.7878	34.2897	31.8869	35.9881	89.2218	75.8356	78.9272	81.3282
GFT-HR_contig_10778	-7.44474	8.29214e-14	31.7205	20.7771	22.4125	24.97	2.6409	4.37326	3.92549	3.64655
GFT-HR_contig_10780	4.82488	2.37646e-19	9.02935	9.46282	12.3196	10.2706	53.7245	53.7781	60.7868	56.0965
GFT-HR_contig_1079	2.3633	1.08173e-13	36.6241	32.536	34.7945	34.6515	90.0341	98.4448	87.645	92.0413
GFT-HR_contig_10791	2.87285	2.23647e-07	9.67235	10.0556	12.0658	10.5979	37.4507	32.431	33.3239	34.4018
GFT-HR_contig_10797	-3.76863	2.65232e-17	47.287	55.7518	56.4535	53.1641	17.0599	16.9504	13.1668	15.7257
GFT-HR_contig_10798	5.80758	3.51896e-10	3.48205	4.86561	2.7148	3.68748	27.8303	26.6276	19.5347	24.6642
GFT-HR_contig_1080	-31.5688	0.00445488	10.9228	0	0	3.64092	0	0	0	0
GFT-HR_contig_10800	-3.46572	4.86581e-12	37.6746	43.6948	37.2061	39.5251	13.0111	11.8195	13.2617	12.6975
GFT-HR_contig_10804	-3.22673	1.66569e-12	40.2713	42.9341	51.5543	44.9199	17.2193	13.5993	15.7509	15.5232
GFT-HR_contig_10807	-2.64261	0.00437033	10.397	13.0753	13.375	12.2824	6.46318	2.75216	6.17594	5.13043
GFT-HR_contig_10808	-2.63316	0.000944214	16.1387	18.6424	10.9049	15.2287	6.36981	8.22762	4.61576	6.4044
GFT-HR_contig_10811	2.21181	1.12013e-05	13.9085	18.7761	14.8873	15.8573	37.4732	39.7288	41.309	39.5037
GFT-HR_contig_10815	-4.61374	1.38154e-44	119.109	125.024	112.851	118.994	28.3179	28.1362	30.0217	28.8253
GFT-HR_contig_10820	-2.57036	1.63133e-10	44.7641	48.1369	63.7315	52.2108	19.8765	23.1836	25.0489	22.703
GFT-HR_contig_10827	-2.65893	6.59945e-09	43.8321	42.4028	35.0502	40.4283	16.3021	14.2141	20.3992	16.9718
GFT-HR_contig_10830	-2.64841	0.00581952	11.8218	9.41585	11.5211	10.9196	2.09968	6.25862	5.2667	4.54167
GFT-HR_contig_10832	-4.29516	4.50807e-21	55.8358	53.8166	66.4988	58.7171	16.7888	12.8017	16.1048	15.2318
GFT-HR_contig_10838	2.44017	0.00149486	7.91671	5.12891	6.73343	6.59302	18.2154	16.1934	20.3068	18.2385
GFT-HR_contig_1084	4.12999	4.9113e-21	14.298	14.8578	15.7007	14.9522	74.2174	66.4558	68.384	69.6858
GFT-HR_contig_10842	6.60725	1.74918e-13	4.13455	4.39081	3.86823	4.1312	32.5559	32.347	29.1988	31.3672
GFT-HR_contig_10844	-3.60592	2.56424e-05	12.3716	14.5214	20.5773	15.8234	4.39468	4.36648	5.7158	4.82565
GFT-HR_contig_10846	-5.3803	1.23971e-07	19.9839	14.4276	16.0134	16.8083	4.92968	1.95922	3.29741	3.39544
GFT-HR_contig_1085	-3.29571	5.53456e-12	40.8083	42.2239	42.2091	41.7471	14.1809	13.5279	14.6381	14.1156
GFT-HR_contig_10851	-4.54512	4.23365e-12	36.3841	30.5046	25.7882	30.8923	7.34344	9.48521	5.73061	7.51975
GFT-HR_contig_10852	-4.60218	0.000808033	6.57441	9.64603	8.45752	8.22599	2.04346	2.03034	1.6272	1.90033
GFT-HR_contig_10854	-8.44407	2.97322e-05	9.13829	7.11434	8.14254	8.13172	1.15933	1.72784	0	0.96239
GFT-HR_contig_10860	-6.63143	6.83557e-30	63.8375	60.9796	55.8907	60.2359	10.6877	9.69572	9.84269	10.0754
GFT-HR_contig_10867	2.58068	7.74225e-16	32.003	29.6558	33.4873	31.7153	96.48	79.5125	100.053	92.0153
GFT-HR_contig_10871	-2.43212	5.64724e-05	27.0187	22.2687	24.2787	24.522	11.7938	13.7384	8.16074	11.231
GFT-HR_contig_10874	-4.83951	0.00533214	7.77776	6.01931	3.96491	5.92066	1.06263	1.84767	0.888478	1.26626
GFT-HR_contig_10876	13.2501	3.94925e-84	8.94918	9.06618	10.4659	9.49376	135.106	145.425	147.665	142.732
GFT-HR_contig_10884	-2.70981	6.15268e-16	75.1703	75.1799	73.333	74.5611	31.8529	32.1535	28.3325	30.7796
GFT-HR_contig_10887	2.0029	0.00715986	9.77416	9.21905	9.28746	9.42689	23.3275	21.5608	19.0508	21.3131
GFT-HR_contig_10898	-2.44215	0.000148401	21.9696	23.0243	20.3098	21.7679	9.61579	11.908	8.23408	9.91928
GFT-HR_contig_10899	-5.74347	4.38304e-21	47.7596	44.0156	47.7531	46.5094	9.55108	8.52473	8.84301	8.97294
GFT-HR_contig_10900	4.70216	4.31671e-18	8.13893	10.9773	10.8978	10.0047	55.6229	52.1436	52.0247	53.2637
GFT-HR_contig_10904	4.24798	3.00489e-17	12.5788	12.8531	8.58125	11.3377	49.9191	62.0852	51.3698	54.458
GFT-HR_contig_10916	-3.28199	1.70217e-20	71.4403	73.6336	76.9904	74.0214	29.6844	20.6264	25.3061	25.2056
GFT-HR_contig_10922	-7.36878	0.00805605	4.54539	5.50461	4.33136	4.79379	0.897015	0.445629	0.500003	0.614216
GFT-HR_contig_10924	5.29848	0.00341491	2.70498	0	0.702984	1.13599	4.80435	5.56911	11.6046	7.32602
GFT-HR_contig_10925	-2.00841	0.00246855	20.4771	21.6748	23.349	21.8336	12.2748	12.196	11.9103	12.127
GFT-HR_contig_10926	2.61145	7.05437e-07	12.3629	11.3074	13.1438	12.2714	40.5889	39.3367	28.5589	36.1615
GFT-HR_contig_10928	2.46009	0.000179353	9.4611	8.76721	8.15286	8.79372	27.8592	22.8474	22.6772	24.4613
GFT-HR_contig_10929	5.52849	1.2707e-12	7.00086	4.78261	3.63884	5.14077	32.2372	37.75	27.4673	32.4848
GFT-HR_contig_10935	33.92	3.65895e-47	0.572021	1.43876	2.67587	1.56222	61.4664	66.624	63.4269	63.8391
GFT-HR_contig_10940	2.36366	7.43538e-08	21.265	17.2938	16.2478	18.2689	48.3444	49.7228	47.7898	48.619
GFT-HR_contig_10941	-3.66606	6.68129e-06	22.8851	22.2166	15.9644	20.3554	10.6965	5.31392	2.38492	6.13177
GFT-HR_contig_10942	-3.66669	7.14331e-15	46.9393	51.1604	43.9158	47.3385	14.5897	13.4606	15.103	14.3845
GFT-HR_contig_10944	-2.82468	5.04311e-12	47.5587	53.5614	56.0803	52.4001	24.7946	18.1634	19.2084	20.7222
GFT-HR_contig_1095	2.73617	6.91936e-05	9.42748	7.33947	6.30016	7.68904	27.5085	21.9844	22.0001	23.831
GFT-HR_contig_10951	3.81042	1.79199e-17	15.6099	13.0874	14.5318	14.4097	65.1744	61.6725	59.0486	61.9651
GFT-HR_contig_10952	6.36186	4.18655e-14	3.40467	5.17376	4.97713	4.51852	30.2354	33.0455	35.6029	32.9613
GFT-HR_contig_10953	-3.16587	0.00139793	10.8974	10.0206	13.7035	11.5405	3.74612	3.72208	4.52426	3.99749
GFT-HR_contig_10954	2.35008	1.37425e-05	14.6928	12.7433	11.8503	13.0954	31.4952	37.9987	34.6098	34.7012
GFT-HR_contig_10958	-2.93923	0.000443812	12.2053	14.2642	15.8599	14.1098	5.25528	5.87425	4.76017	5.29657
GFT-HR_contig_10959	3.3116	1.42211e-07	9.48082	6.88893	6.4062	7.59198	31.4328	28.4426	25.6556	28.5104
GFT-HR_contig_10960	3.85629	0.00329968	2.75637	0.924382	2.14902	1.94326	9.30169	7.78273	9.27813	8.78752
GFT-HR_contig_10963	-3.70508	1.83182e-09	30.4619	30.3512	27.1918	29.3349	10.9776	10.1281	5.24485	8.78349
GFT-HR_contig_10964	-3.30244	6.06877e-07	18.9349	22.2251	30.3689	23.843	6.72609	11.9338	5.35597	8.00529
GFT-HR_contig_10972	-2.11244	2.74564e-07	47.2091	51.9334	52.7486	50.6304	27.2375	25.0728	28.1321	26.8141
GFT-HR_contig_10976	2.8657	2.09917e-14	20.3404	21.6448	23.7877	21.9243	68.0852	75.9317	68.1573	70.7247
GFT-HR_contig_10977	8.10985	1.25671e-33	9.27101	9.99368	3.0978	7.45416	75.2748	65.4428	65.5606	68.7594
GFT-HR_contig_10983	-2.29729	0.00048755	20.5587	21.4352	21.3716	21.1219	11.0012	9.53522	10.1768	10.2377
GFT-HR_contig_10986	3.46287	0.00286313	3.92444	2.19351	1.52985	2.54927	9.87452	9.81115	11.0083	10.2313
GFT-HR_contig_10987	11.6867	0.000102412	1.24683	0	0	0.415609	3.32176	9.90133	7.4063	6.87646
GFT-HR_contig_1099	-2.46743	1.46702e-37	659.866	611.295	762.083	677.748	342.834	302.708	278.964	308.169
GFT-HR_contig_10991	2.64505	5.40649e-09	17.1976	15.572	14.4809	15.7502	48.261	44.9164	47.6727	46.95
GFT-HR_contig_10993	-2.67914	0.000816736	14.4799	19.5296	13.2527	15.7541	6.14995	7.77698	5.6095	6.51214
GFT-HR_contig_10994	3.75574	7.85296e-09	7.97969	4.46014	8.29521	6.91168	30.3704	26.4874	31.6002	29.486
GFT-HR_contig_10999	-3.86382	0.00329968	6.65841	7.85031	9.24694	7.91855	2.58696	2.57036	1.44199	2.19977
GFT-HR_contig_1100	6.61749	2.55348e-99	20.8042	26.5219	23.7747	23.7003	186.778	179.041	164.208	176.676
GFT-HR_contig_11000	-2.93436	5.33883e-23	96.7831	93.9652	100.667	97.1383	37.639	37.5902	35.9044	37.0446
GFT-HR_contig_11001	-5.00693	1.13308e-33	86.4765	85.0277	77.2776	82.9273	16.5839	19.7729	19.0568	18.4712
GFT-HR_contig_11002	-3.58372	1.20088e-37	123.685	143.84	133.316	133.614	45.0494	46.2691	33.8574	41.7253
GFT-HR_contig_11005	2.61807	0.00881238	4.7287	3.469	4.60845	4.26872	12.5981	15.125	10.5334	12.7522
GFT-HR_contig_11009	-3.36215	2.12683e-19	71.1061	66.4053	68.6819	68.7311	19.1193	26.3164	23.0744	22.8367
GFT-HR_contig_11010	3.47955	1.21061e-05	5.02394	4.4929	6.00597	5.17427	16.9539	17.4361	27.1901	20.5267
GFT-HR_contig_11013	3.95736	5.72829e-08	6.45416	5.4112	5.03202	5.63246	23.4477	29.5098	23.2354	25.3977
GFT-HR_contig_11016	-8.1105	0.00277823	6.49929	5.44904	4.50419	5.48417	1.92391	0	0	0.641305
GFT-HR_contig_11019	11.429	0.000180418	1.51274	0	0	0.504246	10.7472	5.3391	7.4882	7.85816
GFT-HR_contig_1102	-2.62846	0.00724615	12.7493	9.16206	11.8926	11.268	4.24579	5.42384	4.50788	4.72583
GFT-HR_contig_11020	54.6887	6.27351e-34	1.31624	0	0.513106	0.609781	37.4046	48.7785	47.5632	44.5821
GFT-HR_contig_11023	11.6776	4.1203e-70	9.61595	9.3624	9.43187	9.47007	117.625	124.534	134.201	125.453
GFT-HR_contig_11024	3.34329	2.83776e-06	3.71628	6.92389	7.40452	6.0149	21.6351	20.4032	26.572	22.8701
GFT-HR_contig_11026	2.48975	1.49769e-18	38.9335	39.677	45.0087	41.2064	116.244	119.94	109.654	115.279
GFT-HR_contig_11027	-2.80745	8.37063e-05	15.8198	22.6258	19.5893	19.3449	9.09045	7.38991	6.44902	7.64313
GFT-HR_contig_11030	5.25832	1.34938e-17	13.0815	5.48378	5.09951	7.88825	46.4683	50.7871	44.0331	47.0962
GFT-HR_contig_11038	-3.27269	0.00286313	5.38506	11.9028	10.6871	9.32499	4.3475	3.02372	1.93866	3.10329
GFT-HR_contig_1104	15.542	0.00680534	0	0.264435	0	0.0881451	2.24076	4.45277	3.74706	3.4802
GFT-HR_contig_11047	4.41027	0.000499772	5.55109	0.775677	0.721322	2.34936	7.39452	11.4288	17.403	12.0754
GFT-HR_contig_11049	2.68957	2.06762e-33	64.3009	55.3673	66.8434	62.1705	199.089	182.477	181.802	187.789
GFT-HR_contig_1105	57.6402	1.82813e-14	0	0.545028	0	0.181676	19.6284	23.5176	14.8025	19.3162
GFT-HR_contig_11051	-2.76071	2.92655e-06	23.7922	27.1574	27.4893	26.1463	11.2008	10.6231	9.79081	10.5382
GFT-HR_contig_11053	-2.34044	9.66928e-12	72.5911	71.3026	64.0867	69.3268	36.0246	34.5375	28.8876	33.1499
GFT-HR_contig_11057	2.09343	5.06552e-05	11.1669	20.2852	16.6872	16.0464	41.3202	35.3074	36.8516	37.8264
GFT-HR_contig_11058	-3.39162	4.90285e-17	59.4253	58.9872	58.2627	58.8917	20.4738	18.5888	19.0861	19.3829
GFT-HR_contig_11064	-3.01229	4.0921e-11	39.1657	46.6863	42.9994	42.9505	17.9822	15.751	13.9801	15.9044
GFT-HR_contig_11067	-12.4452	0.00363133	5.01867	5.04922	3.91283	4.66024	0.891373	0	0	0.297124
GFT-HR_contig_11068	-10.6077	5.34699e-05	8.95965	5.63386	8.7318	7.7751	0.994585	0	1.10878	0.701121
GFT-HR_contig_1107	-2.92877	0.000443812	14.9619	16.7255	10.693	14.1268	4.42901	6.60088	4.93753	5.32248
GFT-HR_contig_11070	2.11639	8.9982e-07	19.9982	23.3418	21.0947	21.4782	55.3681	49.1309	48.9143	51.1378
GFT-HR_contig_11071	-2.46766	1.17499e-14	85.8925	90.132	65.6704	80.565	39.369	35.6937	34.5627	36.5418
GFT-HR_contig_11074	-3.10286	4.20976e-05	20.9992	14.0847	18.0093	17.6977	8.39181	7.41152	3.11844	6.30726
GFT-HR_contig_11076	6.04254	1.54877e-05	0.715667	1.20004	3.34784	1.75452	13.3466	9.47212	14.879	12.5659
GFT-HR_contig_11077	-2.64646	1.48877e-32	163.456	156.731	164.298	161.495	73.5396	72.5224	59.0401	68.3674
GFT-HR_contig_11087	-2.95689	4.76541e-07	26.3791	23.4434	31.8783	27.2336	9.37047	11.1724	10.1852	10.2427
GFT-HR_contig_11088	5.61432	2.53899e-14	5.57837	6.28463	5.3006	5.7212	39.1669	33.8396	36.9331	36.6465
GFT-HR_contig_11091	-2.59331	1.30418e-20	113.378	113.455	95.6541	107.496	36.9084	54.2739	48.0587	46.4137
GFT-HR_contig_11094	-7.55337	6.56873e-07	12.1724	9.63844	13.7082	11.8397	1.20109	2.38676	1.33899	1.64228
GFT-HR_contig_11098	3.75681	1.0683e-25	22.5772	20.8391	21.9627	21.793	94.363	92.8436	89.4075	92.2047
GFT-HR_contig_11101	23.4614	8.41321e-138	6.64974	6.58885	8.95505	7.39788	212.056	197.893	183.138	197.695
GFT-HR_contig_11102	2.23796	0.00205642	9.53985	8.49815	6.97293	8.33698	18.5324	23.499	21.2505	21.0939
GFT-HR_contig_11105	-2.77613	4.39213e-17	77.4348	77.1484	75.7458	76.7763	32.6504	30.2661	29.8921	30.9362
GFT-HR_contig_1111	5.0696	7.20061e-25	11.5678	12.5387	11.9822	12.0296	67.8007	71.1567	67.8959	68.9511
GFT-HR_contig_11110	-3.15067	1.57506e-15	56.9627	69.441	52.8341	59.7459	18.8971	21.9533	22.6873	21.1792
GFT-HR_contig_11111	21.9525	5.52661e-68	4.58501	2.6613	4.12469	3.79033	89.8918	95.8502	102.657	96.133
GFT-HR_contig_11112	-2.18803	0.000110932	25.8384	28.7185	28.9239	27.8269	14.8412	12.1314	15.6065	14.1931
GFT-HR_contig_11116	-7.83768	3.12929e-23	34.5068	49.4232	40.3551	41.4283	2.55366	6.34319	8.5406	5.81248
GFT-HR_contig_11123	-3.00176	4.40293e-13	53.9802	48.8648	53.6749	52.1733	18.4108	19.6732	20.1374	19.4071
GFT-HR_contig_11131	-2.70936	1.02046e-07	32.4795	35.0673	32.0635	33.2034	12.0355	12.9891	15.962	13.6622
GFT-HR_contig_11138	-6.09403	7.87176e-06	9.04214	12.1296	12.6896	11.2871	3.21197	0	2.68557	1.96585
GFT-HR_contig_11140	5.09181	5.02262e-09	3.97456	4.61394	3.57552	4.05467	24.7074	24.0093	22.3986	23.7051
GFT-HR_contig_11141	12.0848	0.00034298	0	0	1.0773	0.3591	2.45417	9.75369	6.83987	6.34924
GFT-HR_contig_11145	18.0228	0.00112767	0	0	0.490841	0.163614	4.47269	6.66598	5.6095	5.58273
GFT-HR_contig_11146	15.6888	8.96719e-22	0.465288	2.3406	3.26488	2.02359	35.9486	46.3922	30.4025	37.5811
GFT-HR_contig_11149	-3.73748	6.39186e-06	17.5291	19.0836	15.2985	17.3037	5.11152	5.77126	4.40331	5.09536
GFT-HR_contig_1115	2.09644	1.05761e-10	38.3673	39.5674	35.25	37.7282	91.4996	90.7535	84.3504	88.8678
GFT-HR_contig_11152	-5.63571	9.23431e-06	14.9954	9.42916	11.6912	12.0386	1.90239	2.83528	2.12082	2.28616
GFT-HR_contig_11154	2.01996	1.6449e-07	28.14	28.0865	31.1332	29.1199	68.0677	69.5227	60.7594	66.1166
GFT-HR_contig_11158	2.10041	3.0572e-06	16.4878	19.1402	26.2041	20.6107	50.1212	48.4939	47.505	48.7067
GFT-HR_contig_11159	-7.15695	2.49228e-12	23.4616	23.4825	22.9713	23.3051	4.52239	3.20955	2.88093	3.53762
GFT-HR_contig_11161	5.40621	2.0837e-07	3.00766	3.15204	2.34494	2.83488	15.692	20.8989	16.7492	17.78
GFT-HR_contig_11163	5.74382	7.13874e-05	2.83722	1.18937	1.10603	1.71087	16.3775	8.76206	9.83118	11.6569
GFT-HR_contig_11164	6.56035	7.29215e-13	2.1743	6.56261	3.05137	3.92943	33.9839	29.1614	25.8312	29.6588
GFT-HR_contig_11181	-2.48342	1.77488e-16	88.2942	91.7141	85.8965	88.6349	45.7972	39.643	34.4237	39.9546
GFT-HR_contig_11182	10.9468	1.01777e-20	3.2187	3.5981	2.09123	2.96934	40.9702	42.1273	30.2725	37.79
GFT-HR_contig_11186	2.43886	3.70829e-08	18.5121	17.8079	16.712	17.6773	47.4158	48.659	49.5803	48.5517
GFT-HR_contig_11187	8.02715	6.58119e-18	5.96612	3.75152	2.32576	4.01447	45.0352	38.1659	28.0563	37.0858
GFT-HR_contig_1119	-2.13321	0.00278901	19.3309	18.7594	18.9876	19.026	9.73242	9.66996	10.3978	9.93339
GFT-HR_contig_11190	-4.87873	0.00208807	4.11855	10.359	7.22486	7.23415	2.74313	0.908509	1.01936	1.557
GFT-HR_contig_11194	2.55578	2.61668e-14	26.9247	32.0402	27.7636	28.9095	78.6737	88.8979	81.6876	83.0864
GFT-HR_contig_11195	-2.29705	0.00901618	10.0531	14.7501	15.676	13.4931	2.23194	11.0881	6.22051	6.51352
GFT-HR_contig_11199	-3.44194	5.46741e-10	33.0472	33.9579	32.3639	33.123	11.9896	10.1347	9.97481	10.6997
GFT-HR_contig_1120	8.63569	3.6445e-138	27.5778	19.696	25.0847	24.1195	250.803	242.884	210.331	234.673
GFT-HR_contig_11205	2.77857	6.14585e-18	31.6969	27.6378	31.1379	30.1575	101.335	100.405	80.9618	94.234
GFT-HR_contig_11207	-2.59184	5.68782e-07	29.4759	37.4076	30.6938	32.5258	13.9846	14.6074	13.3916	13.9945
GFT-HR_contig_11208	2.3345	0.00152015	3.85492	12.2815	7.21322	7.78323	23.9637	22.4494	15.2658	20.5596
GFT-HR_contig_1121	-4.62483	2.00276e-93	164.321	174.757	159.177	166.085	42.7784	38.5315	39.2217	40.1772
GFT-HR_contig_11213	-2.31164	4.60579e-08	42.2344	49.8241	46.6241	46.2275	17.2597	22.4255	27.3819	22.3557
GFT-HR_contig_11214	-3.46041	3.00586e-21	77.6402	70.949	71.1018	73.2303	20.4293	26.0977	24.4017	23.6429
GFT-HR_contig_11217	6.37317	2.66503e-07	2.84481	1.43106	2.21797	2.16461	15.6634	21.0852	11.829	16.1925
GFT-HR_contig_11218	-4.44202	1.19814e-88	174.58	154.399	158.516	162.499	43.081	41.1687	38.5443	40.9314
GFT-HR_contig_11219	-4.33912	7.23628e-12	37.2983	29.467	28.5206	31.762	8.91774	7.59472	7.81129	8.10792
GFT-HR_contig_11221	2.1018	0.000798398	11.2324	14.126	10.217	11.8584	23.275	31.3848	29.6542	28.1047
GFT-HR_contig_11223	-2.58187	5.86691e-06	25.2123	26.634	29.4853	27.1105	12.5384	11.5681	10.9827	11.6964
GFT-HR_contig_11225	2.10705	2.3024e-08	28.7895	29.2345	27.6042	28.5427	69.7129	68.3188	64.7937	67.6085
GFT-HR_contig_11228	-3.16615	6.59698e-06	17.9583	22.4053	20.6686	20.344	7.78414	6.791	6.77299	7.11604
GFT-HR_contig_11231	25.2256	1.6028e-28	0.437843	0.73418	3.0723	1.41477	52.1032	48.6781	29.0427	43.2747
GFT-HR_contig_11236	-3.57903	9.9444e-15	42.5872	49.8664	52.5626	48.3387	16.2818	15.1582	13.7206	15.0535
GFT-HR_contig_11240	2.98521	0.00668888	3.83332	2.99961	3.18791	3.34028	11.8012	12.1765	10.3732	11.4503
GFT-HR_contig_11241	2.79572	1.95938e-07	10.9228	12.719	9.46222	11.0347	34.2196	34.2677	36.0459	34.8444
GFT-HR_contig_11242	-3.11386	0.000926698	12.9546	10.5595	11.7835	11.7659	4.47395	4.76276	3.20633	4.14768
GFT-HR_contig_11244	-3.10851	4.17843e-08	28.3959	31.5044	27.7987	29.233	10.049	8.85416	12.471	10.458
GFT-HR_contig_11247	5.99722	9.19084e-27	7.57965	8.12005	13.4606	9.72009	64.694	60.9348	72.5387	66.0558
GFT-HR_contig_11248	3.91515	3.17581e-09	5.4272	7.39407	7.66932	6.8302	31.9303	32.0247	27.201	30.3853
GFT-HR_contig_11253	5.80238	4.8202e-05	2.39092	1.00228	1.86409	1.75243	7.43145	16.8772	11.8353	12.048
GFT-HR_contig_1126	4.30361	2.71184e-93	70.8739	78.2306	70.761	73.2885	362.849	359.62	340.232	354.234
GFT-HR_contig_11262	3.57928	3.22514e-55	313.119	295.082	304.21	304.137	1315.43	1237.39	1112.62	1221.81
GFT-HR_contig_11263	2.70851	3.14973e-07	11.0065	11.0735	12.8719	11.6506	28.8344	36.9043	41.1348	35.6245
GFT-HR_contig_11264	-2.12083	5.56717e-07	43.9401	52.8266	47.8321	48.1996	23.56	32.1872	20.5196	25.4223
GFT-HR_contig_11267	-4.54598	1.21376e-10	29.9128	25.9642	25.7911	27.2227	8.75059	6.21031	4.87765	6.61285
GFT-HR_contig_11272	2.71828	2.5034e-05	7.85878	10.6435	6.59846	8.36692	23.6214	26.6702	26.932	25.7412
GFT-HR_contig_11275	60.9532	2.60677e-147	3.20469	3.76157	1.99885	2.98837	227.107	208.118	201.784	212.336
GFT-HR_contig_11277	-4.19517	7.85144e-11	31.3377	28.7096	28.8013	29.6162	5.89767	7.69102	9.86222	7.81697
GFT-HR_contig_11280	-8.0018	4.3461e-05	8.97014	8.93073	7.72212	8.541	1.16171	1.15425	0.925065	1.08034
GFT-HR_contig_11283	-4.70021	6.25265e-12	33.0865	22.8446	31.8657	29.2656	7.77778	5.15191	7.70737	6.87902
GFT-HR_contig_11286	3.39811	1.55648e-07	8.56413	5.43368	7.57938	7.19239	27.544	30.2265	25.436	27.7355
GFT-HR_contig_11287	-2.06715	2.96518e-07	50.2866	58.1372	49.9363	52.7867	29.1448	25.9219	30.6569	28.5745
GFT-HR_contig_11291	-2.78718	1.28788e-09	38.8888	40.5049	42.5644	40.6527	18.4632	14.5174	15.8445	16.275
GFT-HR_contig_113	-3.46436	0	3220.37	3290.27	3303.22	3271.29	1043.94	1078.71	1054.62	1059.09
GFT-HR_contig_1130	9.00743	1.34623e-64	83.6989	79.3338	75.9042	79.6456	816.931	817.369	783.052	805.784
GFT-HR_contig_11302	-2.0375	0.00054447	33.4033	24.1159	25.3197	27.613	17.304	10.6433	17.4536	15.1336
GFT-HR_contig_11309	6.24316	3.89259e-18	7.97969	6.69021	3.55509	6.075	49.6049	46.2691	33.8574	43.2438
GFT-HR_contig_11311	13.3691	7.8118e-85	5.68286	9.13204	10.3382	8.38438	131.214	118.254	132.683	127.384
GFT-HR_contig_11315	9.31034	4.64426e-20	4.13455	4.50636	2.25647	3.63246	40.7561	41.589	34.793	39.046
GFT-HR_contig_1133	3.57891	1.75419e-15	14.3718	11.7692	17.1984	14.4465	60.2531	62.8155	51.9501	58.3396
GFT-HR_contig_11330	-3.04408	1.62734e-34	148.796	137.043	134.855	140.231	50.6738	52.0969	51.9805	51.5837
GFT-HR_contig_11336	7.15858	0.000391816	0.915889	0.767887	1.07112	0.918298	9.35367	8.88957	6.34724	8.19683
GFT-HR_contig_11339	-3.18492	1.66688e-05	17.6611	20.0514	18.7897	18.8341	6.53503	6.16843	6.92108	6.54151
GFT-HR_contig_11341	5.95489	2.4945e-09	5.83233	2.66719	1.24015	3.24656	22.1303	23.3918	21.5217	22.348
GFT-HR_contig_11372	-2.86571	3.21714e-36	174.811	166.166	146.42	162.466	64.2722	64.5147	61.7306	63.5058
GFT-HR_contig_11376	-2.97846	0.000659766	11.9019	17.2358	12.6537	13.9305	5.28479	4.29617	5.89156	5.15751
GFT-HR_contig_11378	-8.97117	2.64427e-73	101.262	109.077	103.988	104.775	14.2601	10.4096	14.2752	12.9817
GFT-HR_contig_1138	2.68487	1.38463e-08	14.4198	15.4898	13.3504	14.42	43.4856	43.6041	43.8685	43.6528
GFT-HR_contig_11383	7.50895	0.00805605	1.51274	0	0	0.504246	2.68679	6.67388	5.99056	5.11708
GFT-HR_contig_11392	-2.01776	0.0067415	13.9677	20.3851	19.36	17.9042	10.107	11.868	7.68238	9.88582
GFT-HR_contig_11396	6.8121	1.05267e-46	16.0935	9.74485	14.6386	13.4923	92.1036	108.868	110.645	103.872
GFT-HR_contig_11398	-2.9841	2.05139e-50	218.795	212.8	208.03	213.209	80.2683	85.9333	73.965	80.0555
GFT-HR_contig_114	-4.85745	0	5899.68	5429.26	5026.57	5451.84	1276.49	1323.32	1178.21	1259.34
GFT-HR_contig_11402	2.21053	0.00286313	8.8758	5.72425	9.04932	7.88312	17.8866	16.5669	24.6718	19.7084
GFT-HR_contig_11404	-4.9438	0.000172594	11.2214	8.36277	11.6651	10.4164	5.53626	0	1.23438	2.25688
GFT-HR_contig_11409	-2.45489	2.90733e-06	33.4871	28.7866	32.3877	31.5538	13.1753	16.8309	13.0094	14.3385
GFT-HR_contig_11411	2.47123	1.0294e-10	19.6423	25.5257	23.7371	22.9684	61.4011	69.3262	60.8669	63.8647
GFT-HR_contig_11419	147.739	6.2527e-14	0	0	0	0	31.9208	12.6864	14.2343	19.6138
GFT-HR_contig_11421	2.2544	0.000299422	10.0967	10.9228	10.4113	10.477	24.8748	29.3133	25.7961	26.6614
GFT-HR_contig_11423	2.97552	7.00095e-08	10.2589	9.89941	11.1676	10.442	34.2073	32.6215	38.5181	35.1156
GFT-HR_contig_11424	11.2098	2.06374e-30	3.94987	5.36163	3.22619	4.17923	55.6223	55.0994	51.0221	53.9146
GFT-HR_contig_11430	-4.18794	1.25958e-10	29.3131	31.0617	27.6154	29.3301	3.97707	10.4177	8.86741	7.75407
GFT-HR_contig_11434	17.8146	1.97185e-44	3.69919	2.2153	3.29611	3.0702	60.0703	60.6174	70.1064	63.598
GFT-HR_contig_11444	3.55551	9.00309e-37	39.2736	31.7299	38.4141	36.4725	142.68	156.885	137.853	145.806
GFT-HR_contig_11445	-2.45169	3.78878e-11	59.5817	61.1677	58.7775	59.8423	31.3152	26.1074	24.4776	27.3001
GFT-HR_contig_11446	126.332	1.6386e-124	3.21114	2.69224	1.00143	2.3016	349.616	353.605	325.539	342.92
GFT-HR_contig_11450	4.23627	8.58765e-20	13.8708	14.3028	11.6846	13.286	62.8645	64.8526	62.9794	63.5655
GFT-HR_contig_1147	-5.19303	1.34338e-31	77.2526	69.8109	77.5422	74.8686	14.9945	16.9391	16.2581	16.0639
GFT-HR_contig_11475	-3.56602	2.17255e-06	27.4839	14.1398	18.0189	19.8809	4.43768	6.6138	7.42079	6.15742
GFT-HR_contig_11479	-4.03665	9.08109e-58	137.213	125.832	135.947	132.997	31.6973	46.7245	32.1505	36.8574
GFT-HR_contig_11482	6.14316	7.74425e-18	5.27583	6.63492	6.75761	6.22279	40.1592	49.8768	40.6661	43.5674
GFT-HR_contig_11483	-2.48091	2.01685e-07	34.4959	38.8246	37.0459	36.7888	17.2839	15.6334	16.7436	16.5536
GFT-HR_contig_11487	3.39485	1.42211e-07	5.48432	7.35693	9.40694	7.41606	26.3001	29.5187	29.8627	28.5605
GFT-HR_contig_11492	-2.66756	1.43572e-11	54.904	52.2734	55.5029	54.2268	19.2139	23.6067	25.3354	22.7187
GFT-HR_contig_11495	11.3164	1.02619e-30	5.54506	4.35844	2.70202	4.20184	55.0909	51.0679	57.9852	54.7147
GFT-HR_contig_11499	2.95189	0.000160221	3.82719	6.41747	7.16133	5.802	18.3533	25.6648	14.3982	19.4721
GFT-HR_contig_115	-6.37867	0.000533147	12.1306	5.0852	4.72886	7.3149	2.01988	0	1.5012	1.17369
GFT-HR_contig_11507	5.26666	7.95205e-110	34.9629	32.3455	41.8285	36.379	235.812	207.439	203.208	215.486
GFT-HR_contig_11510	-2.90151	8.19248e-12	53.1979	47.225	44.1869	48.2033	18.5266	20.2485	16.8672	18.5474
GFT-HR_contig_11512	-2.17364	0.00459831	22.2192	11.8221	17.3233	17.1215	9.86596	7.5405	8.88359	8.76335
GFT-HR_contig_11516	2.09934	1.14779e-15	56.7038	54.8252	56.6879	56.0723	136.855	131.135	128.574	132.188
GFT-HR_contig_11521	-2.84309	5.522e-07	29.4065	27.9201	27.3302	28.2189	10.5496	12.3721	10.2185	11.0468
GFT-HR_contig_11522	3.16067	1.85616e-12	16.0597	14.4744	14.7123	15.0821	51.3431	53.4935	56.4431	53.7599
GFT-HR_contig_1153	5.62168	8.87567e-136	367.372	387.489	373.562	376.141	2310.44	2441.78	2365.29	2372.5
GFT-HR_contig_11535	5.04354	1.17552e-15	10.7701	5.74619	6.1069	7.54108	52.17	40.6042	36.8346	43.2029
GFT-HR_contig_11538	3.54331	3.09259e-06	1.98253	9.97299	4.63707	5.53086	20.2469	19.2423	27.4784	22.3226
GFT-HR_contig_1155	-4.2001	3.42882e-45	400.012	391.65	377.29	389.651	104.319	107.881	99.6831	103.961
GFT-HR_contig_11551	-4.06035	8.24778e-10	33.2216	26.2147	24.8856	28.1073	13.3051	5.17294	4.51432	7.66412
GFT-HR_contig_1156	2.76017	2.11135e-08	16.3432	14.5327	9.26695	13.3809	39.143	47.85	37.9987	41.6639
GFT-HR_contig_11561	84.3024	5.93912e-34	0	1.00984	0	0.336614	41.7163	47.8253	39.3512	42.9643
GFT-HR_contig_11568	18.2012	8.87863e-20	0.851167	1.42725	1.99085	1.42309	24.9442	41.3069	27.8082	31.3531
GFT-HR_contig_1157	3.04809	3.61966e-19	24.2197	27.4872	24.8703	25.5257	91.7169	82.6149	88.309	87.5469
GFT-HR_contig_11570	5.94891	1.69775e-12	5.39689	3.87838	4.20771	4.49433	30.8105	30.6128	30.5316	30.6516
GFT-HR_contig_11572	11.626	4.4568e-18	2.2478	3.14094	1.75251	2.38042	33.935	27.106	36.3477	32.4629
GFT-HR_contig_11576	-2.22987	0.00177803	25.089	17.5289	14.1272	18.915	8.04572	14.7583	5.51969	9.44124
GFT-HR_contig_1158	-2.82256	6.57994e-29	128.801	132.694	129.333	130.276	55.2799	47.3292	52.4485	51.6859
GFT-HR_contig_11581	-3.05717	3.06955e-31	128.844	129.721	118.462	125.676	43.9889	48.6175	45.458	46.0215
GFT-HR_contig_11585	-4.70534	1.17552e-15	36.6191	35.7422	46.4475	39.6029	9.22205	10.1274	8.65759	9.33568
GFT-HR_contig_11595	3.16032	6.73284e-07	6.61039	5.54219	11.0439	7.73217	24.3203	31.6634	27.1126	27.6988
GFT-HR_contig_11600	-3.78277	7.34182e-05	14.3859	15.0765	9.81405	13.0922	7.9847	1.58669	1.78029	3.78389
GFT-HR_contig_1161	-5.67387	1.47307e-12	26.7642	29.6419	25.8903	27.4321	4.4015	5.97678	5.56111	5.31313
GFT-HR_contig_11610	-4.46064	0.000808033	7.81684	8.73824	8.12592	8.227	1.15697	3.44862	1.2898	1.96513
GFT-HR_contig_11611	14.2277	3.01378e-39	27.8051	29.3795	26.7268	27.9705	473.555	451.696	419.325	448.192
GFT-HR_contig_11613	-6.76124	6.84041e-22	39.9851	45.9256	43.6084	43.173	8.6207	6.11813	6.40699	7.04861
GFT-HR_contig_1162	3.37065	1.51509e-19	21.2913	18.9187	21.5657	20.5919	76.278	82.2112	76.0279	78.1724
GFT-HR_contig_11621	4.40861	0.00549671	0.970175	0.8134	2.26921	1.35093	4.30785	9.41646	7.68394	7.13608
GFT-HR_contig_11625	-2.13794	0.000128102	29.8979	26.4591	28.0584	28.1385	14.013	14.1674	15.896	14.6921
GFT-HR_contig_11629	-4.60101	0.00875224	5.50323	5.19068	5.89961	5.53117	2.44359	0.606978	0.681039	1.24387
GFT-HR_contig_11638	-5.0663	0.00341491	6.13822	7.71948	5.98212	6.61327	1.36277	2.70805	0	1.35694
GFT-HR_contig_11640	64.5714	8.53943e-102	2.39991	1.00605	1.8711	1.75902	148.122	121.761	137.805	135.896
GFT-HR_contig_11641	111.984	1.32764e-105	0.529332	2.21898	0.412697	1.05367	166.878	153.196	121.58	147.218
GFT-HR_contig_11643	2.05198	2.80365e-05	17.8076	18.0969	18.9324	18.279	36.4205	42.1385	48.0815	42.2135
GFT-HR_contig_11649	-4.60422	0.000509583	9.7144	9.30812	8.65587	9.22613	1.23242	2.44902	2.74784	2.1431
GFT-HR_contig_11650	-3.66712	6.58608e-05	16.3742	13.9112	12.7662	14.3506	4.84707	3.27486	4.75516	4.29236
GFT-HR_contig_11651	-3.46558	2.39611e-14	45.7864	49.9867	46.7408	47.5047	16.0889	15.4043	14.3489	15.2807
GFT-HR_contig_11653	7.4914	2.7336e-66	14.7176	13.1105	11.8332	13.2204	109.87	108.759	117.249	111.959
GFT-HR_contig_11654	2.79783	0.000748228	5.33249	5.53526	4.55346	5.1404	17.8147	17.4763	13.8267	16.3726
GFT-HR_contig_11657	-9.13398	2.55026e-10	20.9846	22.2235	23.2495	22.1526	1.96164	5.84715	0	2.60293
GFT-HR_contig_11658	-3.31629	1.84951e-36	147.358	128.898	127.539	134.598	49.3687	45.062	41.8703	45.4337
GFT-HR_contig_11659	6.5398	0.000761911	1.78817	0	1.39415	1.06077	7.93997	7.88901	9.73676	8.52191
GFT-HR_contig_11661	5.02885	2.41216e-07	2.22985	5.07441	2.73195	3.34541	19.8024	21.0807	17.3454	19.4095
GFT-HR_contig_11662	-2.82211	3.69436e-08	37.189	33.1393	30.6514	33.6599	13.7765	13.6881	12.4129	13.2925
GFT-HR_contig_11665	4.55685	4.63593e-62	30.433	28.5288	27.277	28.7463	151.943	142.722	147.563	147.409
GFT-HR_contig_11672	-2.374	8.18979e-06	29.204	31.3819	31.107	30.5643	17.8987	13.7915	11.4021	14.3641
GFT-HR_contig_11675	13.3612	1.33299e-94	8.86632	9.91143	9.67774	9.48516	143.828	155.944	131.668	143.813
GFT-HR_contig_1168	-3.31455	2.21153e-35	135.912	141.574	115.598	131.028	50.2907	42.6999	39.7551	44.2486
GFT-HR_contig_11680	-4.69995	2.06612e-09	18.6492	24.0547	27.4021	23.3687	8.28076	3.16447	4.97082	5.47202
GFT-HR_contig_11681	3.99336	1.48413e-07	4.18411	5.0114	6.52432	5.23994	22.2944	27.4254	21.8953	23.8717
GFT-HR_contig_11683	2.0424	0.00291989	11.795	9.889	8.63302	10.1057	24.7971	23.1512	21.9247	23.291
GFT-HR_contig_11684	-2.05662	1.71998e-10	88.5142	77.9588	78.7696	81.7475	50.8158	47.3341	35.4064	44.5187
GFT-HR_contig_11686	7.51073	7.56609e-05	1.09498	1.37706	0.426855	0.966299	9.72407	9.17859	8.13041	9.01103
GFT-HR_contig_11689	-4.62523	5.71707e-08	17.6197	22.7268	17.9641	19.4369	2.40728	5.38161	6.03826	4.60905
GFT-HR_contig_1169	5.877	2.73938e-161	54.2016	52.8226	50.5659	52.53	329.123	361.755	349.941	346.94
GFT-HR_contig_11693	-5.45558	0.00495943	6.62215	9.99368	2.0652	6.22701	1.17617	2.33724	0	1.17114
GFT-HR_contig_11694	7.26035	9.1221e-08	1.87298	1.43946	2.55549	1.95598	16.6332	17.9036	15.7615	16.7661
GFT-HR_contig_117	2.19845	2.54025e-15	50.5587	45.5878	45.517	47.2212	114.704	119.523	115.597	116.608
GFT-HR_contig_1170	5.88985	5.3957e-54	152.518	146.328	164.27	154.372	1068.2	1087.7	907.533	1021.15
GFT-HR_contig_11704	3.0972	1.34435e-06	7.38006	5.02733	11.5078	7.97173	25.3964	29.3033	29.2256	27.9751
GFT-HR_contig_11705	-3.26195	4.66795e-05	16.7364	17.0387	17.7089	17.1613	5.30818	7.38376	4.73411	5.80868
GFT-HR_contig_11711	27.9879	1.26496e-84	3.06322	3.59551	5.73181	4.13018	135.472	144.333	120.093	133.299
GFT-HR_contig_11712	34.7624	1.02609e-124	6.96409	1.94624	3.61973	4.17669	173.166	166.934	162.023	167.375
GFT-HR_contig_11719	-8.73725	1.99548e-72	105.558	112.996	92.5863	103.713	13.1127	14.9689	11.508	13.1965
GFT-HR_contig_1172	-3.07049	0.00586848	12.8583	8.24386	7.07648	9.39287	2.0151	8.00865	0	3.34125
GFT-HR_contig_11729	11.7755	1.10005e-30	3.92567	4.55719	3.76698	4.08328	56.5841	57.8197	51.7203	55.3747
GFT-HR_contig_1173	-2.9114	3.68621e-79	338.654	332.373	345.46	338.829	131.164	133.867	126.34	130.457
GFT-HR_contig_11732	-2.36004	3.04217e-13	74.3294	80.2945	76.0054	76.8764	33.6391	36.8286	38.9165	36.4614
GFT-HR_contig_11734	-3.09609	1.58743e-14	49.9467	60.9263	55.6542	55.5091	17.7041	19.8603	22.4958	20.0201
GFT-HR_contig_11735	3.6436	6.58608e-05	3.66321	2.25225	5.52168	3.81238	17.5669	15.7303	14.5066	15.9346
GFT-HR_contig_11736	-2.68226	4.90557e-19	87.7055	94.338	91.2719	91.1051	36.841	40.4489	36.7575	38.0158
GFT-HR_contig_11746	-5.807	6.00062e-24	54.0887	50.7255	51.1714	51.9952	10.4421	9.62058	9.73617	9.93296
GFT-HR_contig_11751	-2.44138	1.78367e-05	21.1103	28.3184	32.2591	27.2293	11.9982	11.9212	13.3757	12.4317
GFT-HR_contig_11755	3.10937	1.36113e-31	45.8027	38.4012	38.5002	40.9014	141.093	138.924	148.79	142.936
GFT-HR_contig_11756	-22.482	4.94063e-30	32.8462	35.9619	44.8905	37.8995	1.37267	2.38676	1.53028	1.76324
GFT-HR_contig_11758	-2.11472	0.00389881	19.5373	16.5775	16.3335	17.4828	9.40675	9.34638	8.85552	9.20288
GFT-HR_contig_11767	-5.56392	4.95209e-28	63.1861	61.7138	65.0073	63.3024	9.83421	12.645	15.4777	12.6523
GFT-HR_contig_11768	6.09417	0.00805605	0	1.00794	0.937312	0.648418	5.60508	5.56911	4.16575	5.11331
GFT-HR_contig_1177	4.4587	2.81266e-12	5.23831	6.44134	9.80178	7.16048	34.4242	39.1335	35.265	36.2742
GFT-HR_contig_11770	-3.78495	2.45187e-54	144.011	154.078	148.308	148.799	45.8112	46.4655	39.7219	43.9995
GFT-HR_contig_11772	2.19519	4.85927e-05	15.4223	12.2375	13.9566	13.8721	30.8158	36.6931	35.4446	34.3178
GFT-HR_contig_11775	4.42068	2.18956e-44	57.7974	55.4425	63.3305	58.8568	310.276	341.365	226.305	292.649
GFT-HR_contig_11776	-2.06365	0.00706594	20.1289	15.9721	15.1332	17.0781	11.1723	7.92899	8.5406	9.21396
GFT-HR_contig_11777	-2.02111	0.00246855	22.3804	22.3379	20.3572	21.6919	13.7233	12.6949	9.49589	11.9713
GFT-HR_contig_11785	20.8996	2.41483e-23	0.461921	2.32366	1.44056	1.40871	31.9966	40.758	34.2983	35.6843
GFT-HR_contig_1179	-2.6207	6.41587e-14	62.674	69.9389	71.9698	68.1942	28.2677	29.9264	29.1226	29.1056
GFT-HR_contig_11794	-3.87131	2.4307e-13	45.7774	42.0603	31.7793	39.8723	12.8085	11.6196	9.93327	11.4538
GFT-HR_contig_11795	2.87056	2.41954e-28	44.4995	43.757	43.6891	43.9818	150.266	139.365	135.973	141.868
GFT-HR_contig_11798	-2.81384	2.99054e-30	126.757	141.67	141.314	136.58	54.8655	54.9537	53.2599	54.3597
GFT-HR_contig_11803	3.80282	0.000466165	2.60561	2.18456	3.55509	2.78175	16.1975	11.4954	9.02863	12.2405
GFT-HR_contig_11810	18.5866	1.67572e-81	3.64092	5.59638	7.09666	5.44465	115.323	115.118	117.149	115.863
GFT-HR_contig_11813	-2.32813	0.00402975	13.6617	17.7017	15.7351	15.6995	7.99635	7.3971	7.07009	7.48784
GFT-HR_contig_11814	-2.15993	0.00755897	9.28545	20.4356	15.3838	15.035	8.24601	9.21723	5.74549	7.73625
GFT-HR_contig_11829	5.53116	1.19795e-16	4.19482	10.2311	5.94639	6.79078	33.5271	50.1362	44.5499	42.7377
GFT-HR_contig_1183	-3.5267	0.00436641	12.4218	6.33929	8.42153	9.06089	3.83698	2.38272	2.13876	2.78615
GFT-HR_contig_1184	4.35262	2.51863e-45	29.3881	30.1145	29.1181	29.5402	148.253	146.761	139.009	144.674
GFT-HR_contig_11850	-3.41034	2.17255e-06	26.1046	14.9224	18.5023	19.8431	10.5374	5.2349	3.52419	6.43217
GFT-HR_contig_11853	10.8431	2.99278e-65	7.67585	5.89919	11.4703	8.34846	112.474	105.544	90.5577	102.858
GFT-HR_contig_11855	2.33076	3.06249e-12	33.6321	28.7293	31.911	31.4241	83.9663	82.3076	80.7282	82.334
GFT-HR_contig_11860	12.1683	1.39124e-31	3.86894	4.32499	3.51918	3.90437	54.4008	56.3275	53.6246	54.7843
GFT-HR_contig_11864	-4.25766	3.76421e-08	22.1658	16.7255	23.6183	20.8365	5.90535	5.86745	4.38892	5.38724
GFT-HR_contig_11865	-3.81569	1.28949e-30	91.1964	95.1844	99.6392	95.34	27.8223	27.0963	28.8671	27.9286
GFT-HR_contig_11871	-2.93519	6.89334e-24	99.9632	100.313	102.461	100.912	39.4166	37.8014	38.2107	38.4762
GFT-HR_contig_11872	5.63529	0.000456787	2.11382	0.886121	0.824027	1.27466	8.44739	10.2583	7.32455	8.67676
GFT-HR_contig_11881	2.32956	1.37425e-05	13.8276	14.9745	12.1284	13.6435	39.9091	30.5023	37.0761	35.8291
GFT-HR_contig_11887	5.78286	0.00875224	1.39383	0	1.08671	0.826847	6.18901	4.91944	6.89961	6.00269
GFT-HR_contig_11893	4.47345	3.41678e-22	14.0903	14.2242	12.7791	13.6979	67.9275	77.8944	61.777	69.1996
GFT-HR_contig_11910	4.13744	0.00199865	1.0397	2.61507	2.43182	2.02886	9.23312	11.0086	9.26391	9.83522
GFT-HR_contig_11912	2.56797	7.47783e-07	14.6057	10.4535	13.3316	12.7969	43.0247	30.8041	37.3842	37.071
GFT-HR_contig_11913	-2.78596	0.00239908	14.1619	11.4167	11.0414	12.2067	3.386	6.24794	4.85327	4.82907
GFT-HR_contig_1192	4.53035	0.000808033	1.92475	1.61372	1.50064	1.6797	7.69179	10.756	8.57493	9.00758
GFT-HR_contig_11921	2.06474	0.00505647	7.83282	5.74619	12.2138	8.59761	26.9545	13.8227	19.3866	20.0546
GFT-HR_contig_11926	6.45528	2.05357e-46	10.6944	15.5185	12.1863	12.7997	94.6073	94.0002	91.6243	93.4106
GFT-HR_contig_1193	2.13775	1.19307e-09	29.9343	30.8074	33.6966	31.4794	72.6563	80.4997	73.756	75.6374
GFT-HR_contig_11935	-5.67106	7.10972e-24	48.3174	54.3196	55.3648	52.6673	10.077	10.3353	10.5092	10.3072
GFT-HR_contig_11939	-2.75005	1.66018e-09	38.5043	41.8556	42.8563	41.0721	16.5075	18.5103	14.9851	16.6676
GFT-HR_contig_11943	-2.20313	0.00459831	19.89	15.0877	16.2458	17.0745	11.7757	7.52148	6.56384	8.62032
GFT-HR_contig_11949	3.2826	1.4995e-05	6.4835	6.27207	4.66605	5.80721	16.3873	25.9635	22.7127	21.6878
GFT-HR_contig_11954	-2.08643	5.25097e-08	57.0411	62.4081	54.8808	58.11	32.3335	30.3412	30.8392	31.1713
GFT-HR_contig_11956	32.9334	5.62412e-08	0	0.294723	0.274071	0.189598	11.5506	11.4764	10.7886	11.2719
GFT-HR_contig_11958	-4.49841	0.00131494	8.3318	9.48023	8.66125	8.82443	2.11403	2.80062	1.37478	2.09648
GFT-HR_contig_1196	2.63565	3.13953e-19	31.658	40.2818	38.3303	36.7567	107.33	115.35	103.982	108.887
GFT-HR_contig_11960	3.36276	1.0918e-08	9.81109	8.77405	8.15922	8.91479	32.5278	31.742	37.5576	33.9425
GFT-HR_contig_11965	2.47014	0.00245413	4.67674	6.86176	6.98864	6.17571	20.42	13.7552	17.7486	17.3079
GFT-HR_contig_11966	-4.28232	1.8657e-11	30.3212	31.1618	30.2491	30.5774	7.23843	7.76733	8.71507	7.90694
GFT-HR_contig_11971	2.05821	6.48662e-05	16.8746	17.1452	15.9437	16.6545	41.1469	35.8356	38.7924	38.5916
GFT-HR_contig_1198	8.16165	7.14367e-100	20.6533	18.3653	16.1025	18.3737	183.413	177.266	146.848	169.176
GFT-HR_contig_11982	58.549	1.6457e-27	0.248009	0.415864	0.580085	0.414652	35.9001	35.2321	33.6381	34.9234
GFT-HR_contig_11989	-6.45269	1.03776e-28	357.96	339.19	352.674	349.941	62.9517	65.3123	53.8948	60.7196
GFT-HR_contig_1199	-3.51652	5.44095e-18	509.958	469.56	481.797	487.105	150.298	151.298	164.248	155.281
GFT-HR_contig_11995	4.49403	1.06275e-06	3.85079	2.15235	5.00381	3.66898	19.7584	15.1012	22.027	18.9622
GFT-HR_contig_12	-2.48639	3.64822e-19	108.233	104.31	100.018	104.187	44.3617	48.1122	48.2942	46.9227
GFT-HR_contig_1200	-2.85027	1.32963e-07	27.3834	33.9593	30.0229	30.4552	13.1723	9.81579	12.7079	11.8986
GFT-HR_contig_12012	-2.9692	6.95506e-12	52.3894	45.5504	43.367	47.1023	18.3802	19.689	15.0477	17.7056
GFT-HR_contig_12014	3.02463	3.75253e-19	26.4788	23.0792	27.4917	25.6832	84.3968	88.019	89.8043	87.4067
GFT-HR_contig_12016	6.1934	1.89258e-06	2.53323	3.18582	0	1.90635	12.3731	15.6465	13.7937	13.9378
GFT-HR_contig_12018	2.13596	0.00278901	8.06029	7.65883	10.0548	8.59131	21.9512	23.2327	17.0237	20.7359
GFT-HR_contig_12021	7.32311	0.00248955	1.11996	0	0.87318	0.664379	3.97834	4.94101	9.97901	6.29946
GFT-HR_contig_12022	-2.24265	0.000927801	19.0831	22.0944	20.5461	20.5745	9.07869	11.2254	10.346	10.2167
GFT-HR_contig_12030	6.14915	2.90047e-14	4.48297	3.75855	6.29131	4.84428	35.8302	37.1825	29.2923	34.1017
GFT-HR_contig_12031	-7.16118	8.55072e-75	155.477	122.231	122.729	133.479	22.797	21.3686	18.2217	20.7957
GFT-HR_contig_12032	2.7511	4.05882e-11	17.5203	18.6952	17.6335	17.9497	52.9006	60.9934	52.9824	55.6255
GFT-HR_contig_12038	3.57678	3.02885e-32	31.2164	28.7892	34.6817	31.5624	125.442	134.966	120.529	126.979
GFT-HR_contig_12039	3.09667	1.78036e-05	7.97969	6.69021	4.66605	6.44532	26.5741	24.6433	16.7876	22.6683
GFT-HR_contig_1204	2.97709	1.2253e-38	168.689	190.043	172.958	177.23	590.892	582.962	602.458	592.104
GFT-HR_contig_12043	-3.54189	3.01898e-13	42.2151	42.731	42.9478	42.6313	15.0872	15.4446	9.68394	13.4053
GFT-HR_contig_12052	3.07016	2.41399e-08	9.80744	10.4651	10.4269	10.2332	34.6403	36.3848	35.5282	35.5177
GFT-HR_contig_12053	2.93033	1.73127e-07	8.78498	10.6389	11.4154	10.2798	26.872	40.48	34.7892	34.0471
GFT-HR_contig_12054	2.34054	1.04562e-07	16.6939	21.5542	17.9614	18.7365	43.8824	53.3226	50.9041	49.3697
GFT-HR_contig_12062	-2.95988	0.000973926	13.9898	11.1118	15.2127	13.4381	5.88492	5.84715	3.2803	5.00412
GFT-HR_contig_12063	-3.61193	6.08247e-11	30.6341	33.1404	40.0635	34.6127	8.77575	10.4633	12.7184	10.6525
GFT-HR_contig_12064	-3.04756	2.55537e-09	35.841	34.3015	35.3249	35.1558	10.8098	11.3371	16.4027	12.8499
GFT-HR_contig_12068	5.16817	1.38969e-12	5.05143	5.55863	6.15372	5.58793	29.4391	35.6574	33.7569	32.9511
GFT-HR_contig_1207	4.71163	9.69324e-08	3.62713	2.53417	5.65582	3.93904	19.8634	21.3362	22.7426	21.3141
GFT-HR_contig_12070	4.38745	3.80575e-08	5.11518	4.2886	4.7857	4.72983	25.4384	23.4698	22.2822	23.7301
GFT-HR_contig_12073	8.50239	1.18308e-10	3.12929	1.04945	2.19579	2.12484	20.8424	26.231	16.7295	21.2676
GFT-HR_contig_12081	-13.2075	0.00112767	3.32487	6.50437	6.04859	5.29261	0	0.977909	0	0.32597
GFT-HR_contig_12083	54.5677	2.14972e-05	0	0	0	0	4.70468	12.8548	3.93364	7.16438
GFT-HR_contig_12090	7.91214	1.26e-35	4.97005	8.33383	11.1942	8.16603	69.6382	78.9365	71.6199	73.3982
GFT-HR_contig_12094	3.42338	0.00546961	2.40594	2.01715	3.12633	2.51647	13.5319	8.49159	7.93975	9.98773
GFT-HR_contig_12097	-2.70299	1.04051e-05	25.2958	27.3778	21.515	24.7295	10.6194	12.1745	7.74069	10.1782
GFT-HR_contig_12099	-2.22171	2.34662e-17	107.684	117.205	117.84	114.243	59.393	55.8162	57.607	57.6054
GFT-HR_contig_1210	3.91972	1.16566e-15	14.7499	15.3343	5.97991	12.0214	57.6345	53.6205	48.4809	53.2453
GFT-HR_contig_12100	-4.5351	2.18958e-09	27.7166	26.2361	16.7298	23.5608	3.96998	7.88901	5.31096	5.72332
GFT-HR_contig_12101	-7.5716	8.09143e-10	12.3716	18.6704	21.2203	17.4208	4.39468	2.18324	0.816543	2.46482
GFT-HR_contig_12102	-3.11547	3.17714e-06	23.827	22.7457	20.784	22.4522	6.28507	8.11816	9.57582	7.99302
GFT-HR_contig_12104	2.38003	4.70451e-18	49.579	43.6912	41.476	44.9154	122.767	129.323	108.2	120.097
GFT-HR_contig_12105	3.1916	2.25788e-06	6.05095	8.87801	9.43531	8.12142	38.9585	26.6955	22.4646	29.3729
GFT-HR_contig_1211	189.53	6.71108e-21	0	0	0	0	24.318	24.1619	27.1101	25.1967
GFT-HR_contig_12112	3.97733	4.24389e-06	1.26662	2.12388	8.88772	4.09274	22.4966	13.4113	20.0636	18.6572
GFT-HR_contig_12115	-2.58865	0.00117603	14.8052	14.9487	16.2594	15.3378	6.786	6.60198	6.30428	6.56409
GFT-HR_contig_12119	2.28208	0.00888764	4.81014	8.0657	5.62538	6.16708	18.9175	16.3708	12.5857	15.958
GFT-HR_contig_12123	-3.0105	2.40092e-07	31.6841	23.6125	26.8374	27.378	11.116	10.6995	8.51966	10.1117
GFT-HR_contig_12128	-2.56471	2.64818e-10	56.2991	50.6016	47.9857	51.6288	21.6088	26.5219	19.3663	22.499
GFT-HR_contig_1213	-2.28644	0.000113133	28.4493	25.0156	24.3446	25.9365	14.1728	13.4696	10.3044	12.649
GFT-HR_contig_12131	5.26242	3.19655e-18	7.26015	9.7826	7.47984	8.1742	49.0465	47.3591	50.0572	48.8209
GFT-HR_contig_12132	-2.69693	2.28616e-05	21.6398	23.2457	22.144	22.3432	9.6087	5.9669	12.0509	9.20884
GFT-HR_contig_12134	-3.79321	1.05409e-11	31.1988	36.2177	38.5447	35.3204	7.67251	11.0114	12.355	10.3463
GFT-HR_contig_12145	-11.4593	1.34995e-18	30.3988	26.7609	30.8108	29.3235	5.39918	1.34113	1.50477	2.74836
GFT-HR_contig_12151	-3.31916	0.00728626	6.31782	6.909	10.4939	7.90692	2.43939	3.39323	1.90363	2.57875
GFT-HR_contig_12153	3.01517	5.74879e-10	10.1834	14.1408	14.1424	12.8222	41.5435	49.9816	39.3821	43.6357
GFT-HR_contig_12154	6.996	1.1497e-13	3.81499	5.33085	1.98292	3.70958	29.3621	31.4178	28.9564	29.9121
GFT-HR_contig_12162	-2.64061	0.00437033	12.5857	11.5778	12.6745	12.2793	4.34654	5.86103	5.19171	5.13309
GFT-HR_contig_12165	-3.24513	0.00019742	10.0334	16.8241	17.6008	14.8194	4.45512	4.42653	6.20829	5.02998
GFT-HR_contig_12167	9.3956	4.64426e-20	4.79653	2.5591	3.39968	3.5851	37.1747	41.5531	37.9893	38.9057
GFT-HR_contig_12169	-4.13213	1.25958e-10	29.7908	26.7609	31.5218	29.3578	6.61399	7.51034	9.48006	7.86813
GFT-HR_contig_1217	2.37586	1.98106e-08	19.2264	18.6647	21.7524	19.8812	51.6076	54.0826	53.812	53.1674
GFT-HR_contig_12171	-5.38069	4.31736e-05	12.0655	11.0354	9.83453	10.9785	1.94816	2.41957	2.17184	2.17985
GFT-HR_contig_12173	2.04192	7.12357e-18	71.0741	73.1319	82.6162	75.6074	160.664	195.55	163.758	173.324
GFT-HR_contig_12175	-4.86932	0.00259326	6.87481	4.94046	12.2514	8.02222	4.36087	0.866578	0	1.74248
GFT-HR_contig_12183	-2.54206	6.83616e-11	58.9863	48.53	54.5851	54.0338	23.0094	24.8075	23.4682	23.7617
GFT-HR_contig_12186	6.63016	9.1221e-08	1.66968	3.26636	1.51874	2.15159	15.322	16.2058	18.7342	16.754
GFT-HR_contig_12199	-2.21935	1.41226e-06	47.7599	36.474	33.5495	39.2612	18.8971	17.9414	22.4713	19.7699
GFT-HR_contig_122	-5.16415	1.69307e-17	37.9592	40.1274	44.5213	40.8693	8.20764	6.98997	11.1107	8.76945
GFT-HR_contig_12200	-6.66203	0.000923993	6.91738	6.21382	5.39317	6.17479	0.438788	0.871943	1.4675	0.926078
GFT-HR_contig_12207	-3.07299	0.000744881	11.8437	13.4052	13.851	13.0333	5.25894	5.22519	3.51765	4.66726
GFT-HR_contig_12208	15.5397	4.44041e-43	3.51528	3.24195	3.83699	3.53141	59.0015	66.067	65.4277	63.4987
GFT-HR_contig_12219	-3.60815	1.49287e-06	20.7708	20.5005	17.834	19.7018	5.37027	6.72775	5.98686	6.02829
GFT-HR_contig_1222	-3.04739	3.05863e-22	87.3442	85.271	95.2921	89.3024	33.0569	35.6896	29.598	32.7815
GFT-HR_contig_12221	-2.64615	3.25945e-27	204.226	189.367	179.261	190.951	67.2609	99.0505	76.3225	80.878
GFT-HR_contig_12226	13.5439	1.87872e-46	5.47961	4.21129	3.56018	4.41703	68.5325	67.2868	70.5241	68.7811
GFT-HR_contig_12227	-2.81936	1.80501e-12	54.2493	51.036	57.296	54.1937	23.528	23.0987	17.7985	21.4751
GFT-HR_contig_12228	-2.75033	5.6345e-16	71.4144	67.1759	78.4254	72.3386	26.2961	25.7431	36.2131	29.4174
GFT-HR_contig_12229	-3.38562	2.01984e-05	17.4246	19.9212	16.0552	17.8004	6.3303	5.59082	5.48887	5.80333
GFT-HR_contig_12231	8.30211	2.72823e-06	0	0	3.71427	1.23809	11.2819	16.8142	9.4329	12.5097
GFT-HR_contig_12233	-2.13058	0.00278901	19.1024	18.2503	19.5691	18.9739	10.0601	9.7995	9.89568	9.91841
GFT-HR_contig_12239	-4.08421	9.66612e-08	19.3447	24.9073	20.4687	21.5736	4.90834	9.14408	3.41994	5.82412
GFT-HR_contig_12243	2.263	0.00755897	7.42296	7.11252	4.96059	6.49869	13.184	25.2632	11.5482	16.6652
GFT-HR_contig_12244	24.9754	2.5657e-36	1.64813	3.2242	0.428324	1.76688	59.521	56.7153	41.8798	52.7054
GFT-HR_contig_12247	5.10519	1.34765e-18	9.15452	9.72192	7.61319	8.82987	48.2364	64.6205	40.4821	51.113
GFT-HR_contig_12249	-2.72264	5.77936e-29	190.66	157.297	179.518	175.825	73.028	69.8719	74.1761	72.3587
GFT-HR_contig_12253	-3.18144	1.63589e-23	176.103	230.697	163.044	189.948	74.5296	71.6234	54.4831	66.8787
GFT-HR_contig_12255	-3.90376	1.21503e-26	82.5993	76.6716	83.4887	80.9199	26.9834	22.9058	19.5676	23.1523
GFT-HR_contig_12256	7.28914	1.21725e-37	7.77558	10.1046	10.609	9.49638	84.5882	75.8123	75.0553	78.4853
GFT-HR_contig_12259	3.36544	4.94904e-25	25.9686	27.2682	28.3059	27.1809	94.7095	109.229	104.835	102.924
GFT-HR_contig_1226	2.43435	3.83774e-24	67.2292	53.3186	57.8461	59.4646	162.167	172.349	153.204	162.574
GFT-HR_contig_12265	-3.01877	5.55795e-38	158.223	160.703	148.801	155.909	59.6623	54.6822	59.1825	57.8423
GFT-HR_contig_12270	18.3557	1.91491e-57	2.96643	3.97931	4.62558	3.85711	79.5576	76.9531	88.692	81.7342
GFT-HR_contig_12271	2.81036	1.03308e-22	37.9383	34.7764	39.4384	37.3844	118.144	116.94	119.189	118.091
GFT-HR_contig_12281	5.35996	1.28371e-08	1.72069	5.04922	4.02463	3.59818	27.5052	21.2557	17.8869	22.2159
GFT-HR_contig_12282	-4.59689	0.000819164	7.68548	8.65851	10.486	8.94334	2.34614	1.2715	2.61552	2.07772
GFT-HR_contig_12283	3.68372	8.36499e-44	37.4245	38.4668	43.7673	39.8862	170.649	171.142	153.726	165.172
GFT-HR_contig_12287	-2.16139	0.00017439	27.2083	28.6571	27.577	27.8141	10.1181	18.1557	14.8152	14.363
GFT-HR_contig_12288	-4.55293	1.30273e-32	87.4249	86.5419	84.8642	86.277	24.2139	22.531	16.7106	21.1519
GFT-HR_contig_1230	16.4252	2.51119e-44	2.52231	3.26821	4.29063	3.36038	65.7734	69.3978	56.7532	63.9748
GFT-HR_contig_12302	-2.16013	1.59885e-06	38.1893	35.1804	51.8297	41.7332	23.8656	24.1285	16.8037	21.5993
GFT-HR_contig_12304	13.64	6.70518e-09	0.988197	0	1.54091	0.843034	15.7964	11.3353	16.6317	14.5878
GFT-HR_contig_12317	2.16442	0.00270161	11.1604	5.98844	9.74542	8.96475	22.2008	19.6949	23.8659	21.9205
GFT-HR_contig_12320	-7.41821	0.00151956	6.23413	10.4535	1.94419	6.21059	0	0	2.46877	0.822922
GFT-HR_contig_12321	-2.92159	1.13935e-08	35.2207	36.6479	32.3636	34.744	15.9183	13.8738	9.96263	13.2516
GFT-HR_contig_12322	-7.02618	0.00643282	2.58103	4.3279	5.36617	4.0917	0.764034	0	0.851758	0.538597
GFT-HR_contig_12323	-3.57464	6.01558e-06	16.7316	21.941	15.3863	18.0196	5.71485	4.164	6.79574	5.5582
GFT-HR_contig_12326	-4.53193	4.91756e-23	58.7651	53.418	70.8951	61.0261	13.184	15.2827	16.535	15.0006
GFT-HR_contig_12330	-6.34924	4.25479e-59	115.614	104.66	99.1233	106.466	15.6907	17.9625	22.4358	18.6963
GFT-HR_contig_12331	2.27828	0.00150454	8.24596	8.0657	8.83989	8.38385	24.1045	20.615	20.069	21.5962
GFT-HR_contig_12340	-2.78012	1.4343e-10	40.154	48.6278	46.5247	45.1022	20.1408	16.895	17.3001	18.1119
GFT-HR_contig_12346	4.28576	3.91364e-52	30.9891	31.6501	29.2126	30.6173	149.109	147.903	145.869	147.627
GFT-HR_contig_12354	-8.95739	3.09953e-09	13.4523	17.4304	16.209	15.6973	2.17208	2.15814	1.21074	1.84699
GFT-HR_contig_12356	13.5938	1.85721e-46	3.32141	5.01244	5.17911	4.50432	71.6753	67.4055	72.013	70.3646
GFT-HR_contig_1236	-5.2435	0	3381.2	3232.95	3246.11	3286.75	720.453	726.183	662.985	703.207
GFT-HR_contig_12361	-2.54504	4.85082e-14	74.7512	74.5794	69.9362	73.0889	29.8725	30.9999	35.5225	32.1316
GFT-HR_contig_12362	-3.62867	7.42525e-09	31.568	27.307	24.2215	27.6988	8.45475	7.51623	9.42549	8.46549
GFT-HR_contig_12366	3.21375	0.000926698	3.24597	3.93097	3.37432	3.51709	14.0928	13.0476	11.7831	12.9745
GFT-HR_contig_12374	-3.3996	2.08552e-14	51.5775	49.7362	45.0948	48.8028	15.9508	16.5755	15.4983	16.0082
GFT-HR_contig_12382	3.59147	0.00043558	2.79989	3.12992	3.63825	3.18935	14.9188	9.88202	14.7837	13.1948
GFT-HR_contig_12383	2.94154	7.13588e-14	21.5452	19.7361	17.731	19.6708	72.9901	70.7615	51.7453	65.1656
GFT-HR_contig_12390	-3.79987	1.73172e-05	15.2565	14.6595	16.038	15.318	4.56697	3.78139	4.92162	4.42333
GFT-HR_contig_12416	17.4217	2.72966e-11	0	1.2623	1.17385	0.812052	17.3818	15.9418	20.8681	18.0639
GFT-HR_contig_1242	2.11672	1.51787e-32	115.063	121.025	119.768	118.619	285.845	293.241	266.294	281.793
GFT-HR_contig_12423	2.87296	1.80501e-12	18.5443	20.0235	16.6488	18.4056	63.8776	55.2863	59.5286	59.5641
GFT-HR_contig_12426	2.22904	0.000566181	14.9407	5.12442	9.53067	9.86526	28.9488	17.9769	27.5661	24.8306
GFT-HR_contig_12433	6.04159	8.72567e-31	10.9346	11.787	10.961	11.2276	74.9103	78.5645	76.8096	76.7615
GFT-HR_contig_12435	4.89581	0.00171575	2.08619	0	2.43977	1.50865	13.8949	7.36308	5.16343	8.80715
GFT-HR_contig_12444	-2.25929	0.00473854	13.7285	16.3059	15.1633	15.0659	5.07987	8.07563	9.06099	7.4055
GFT-HR_contig_12449	2.80412	3.97065e-14	18.3775	30.8155	21.1151	23.436	73.0116	90.4654	58.4125	73.9632
GFT-HR_contig_12450	-2.46965	5.672e-08	43.719	39.4114	40.2695	41.1333	19.5843	18.6052	17.6195	18.603
GFT-HR_contig_12453	-5.47861	3.50882e-13	26.4337	26.0406	34.0052	28.8265	6.45554	6.99721	3.92549	5.79275
GFT-HR_contig_12454	-3.49556	4.86581e-12	40.168	39.3276	38.8838	39.4598	10.0551	14.0343	13.6116	12.567
GFT-HR_contig_12455	2.26345	0.00015621	9.77691	12.6973	10.9108	11.1284	27.9201	27.7409	29.6074	28.4228
GFT-HR_contig_12457	-2.20201	0.000555873	20.2787	23.8025	26.2453	23.4422	11.1654	13.5988	10.8412	11.8685
GFT-HR_contig_12460	2.12786	0.00525611	6.65841	10.816	6.48908	7.98783	20.6957	21.2972	15.6559	19.2163
GFT-HR_contig_12462	4.03665	3.13028e-16	10.7928	11.5623	12.3104	11.5552	54.3129	52.0245	51.8425	52.7267
GFT-HR_contig_12466	7.74883	7.56609e-05	1.51274	1.26829	0	0.927008	8.06038	5.3391	13.4788	8.95942
GFT-HR_contig_12470	-2.04922	0.000126436	32.847	31.1312	32.986	32.3214	14.7436	19.2169	18.9106	17.6237
GFT-HR_contig_12475	-3.00089	1.74271e-65	223.157	233.87	236.734	231.254	86.0929	81.5055	91.4505	86.3496
GFT-HR_contig_12476	-6.07453	0.00322314	5.96612	5.8357	6.46044	6.08742	0.883043	1.16983	0.98443	1.01244
GFT-HR_contig_1248	3.61981	7.6521e-08	5.19004	7.25226	7.41848	6.62026	26.8861	35.1093	19.6966	27.2307
GFT-HR_contig_12480	3.22221	7.16954e-51	53.1553	45.2085	54.9915	51.1184	187.685	185.579	181.91	185.058
GFT-HR_contig_12481	-3.18528	1.52189e-09	37.64	35.3445	29.3463	34.1103	13.3706	11.9563	10.434	11.9203
GFT-HR_contig_12489	2.40692	0.000788231	10.2413	5.72425	7.3193	7.76162	21.2214	21.0852	21.1231	21.1432
GFT-HR_contig_12494	-2.86883	0.00668888	8.60344	10.8198	11.4031	10.2754	5.34824	3.03653	3.40703	3.9306
GFT-HR_contig_12495	-4.29488	1.82903e-11	32.7643	30.1281	26.3689	29.7538	8.44739	9.32575	5.23182	7.66832
GFT-HR_contig_12501	5.14007	0.000761911	0	1.8246	2.26233	1.36231	6.4422	10.8815	7.90005	8.4079
GFT-HR_contig_12503	-3.50188	2.02747e-15	50.646	57.2741	46.8327	51.5843	16.7355	10.3925	22.1551	16.4277
GFT-HR_contig_12507	-3.27184	1.82087e-08	28.8205	27.7878	33.1434	29.9172	11.8374	10.8078	7.84655	10.1639
GFT-HR_contig_12513	17.0417	1.47733e-74	6.43199	5.39261	5.01474	5.61311	96.3896	114.925	117.008	109.441
GFT-HR_contig_12516	2.8565	1.16799e-07	10.6028	10.1858	12.7442	11.1776	39.2328	35.2778	33.6777	36.0628
GFT-HR_contig_12518	-2.67942	0.00108838	16.7017	10.1131	16.6386	14.4845	7.41602	4.09357	6.43028	5.97996
GFT-HR_contig_1252	-4.68545	4.60638e-05	11.7029	12.0273	11.1846	11.6383	2.5144	2.16516	3.36371	2.68109
GFT-HR_contig_12525	62.5339	2.57093e-31	0.450512	0.188856	0.702488	0.447285	37.0074	44.3227	37.4653	39.5985
GFT-HR_contig_1253	-2.9476	0.000581085	13.257	15.3896	14.3112	14.3193	2.71684	6.29861	7.06714	5.36086
GFT-HR_contig_12530	2.53918	0.00020178	8.53563	7.34464	7.88074	7.92033	19.7482	24.9728	23.5723	22.7644
GFT-HR_contig_12532	2.92358	1.07366e-05	6.83276	7.77456	8.37131	7.65954	20.8042	29.7141	25.6087	25.3757
GFT-HR_contig_12533	-4.1605	2.36146e-08	16.1274	22.5355	28.8149	22.4926	6.56426	5.33629	5.98741	5.96265
GFT-HR_contig_12536	-3.27735	2.62054e-33	127.114	123.029	117.505	122.55	40.4642	42.0601	43.0281	41.8508
GFT-HR_contig_12537	-2.51123	3.74532e-06	28.0301	29.9549	29.241	29.0753	11.5697	11.3212	15.8294	12.9068
GFT-HR_contig_1254	2.30712	0.000183956	10.4531	11.4795	9.8716	10.6014	29.4178	24.5524	28.86	27.61
GFT-HR_contig_12540	4.95069	6.73477e-22	11.2099	9.39845	12.4198	11.0094	61.3021	58.5661	65.128	61.6654
GFT-HR_contig_12544	3.32915	4.66795e-05	5.68994	3.84716	5.15171	4.89627	16.952	18.3008	20.5338	18.5955
GFT-HR_contig_12549	-3.11902	5.3487e-06	25.8617	21.112	17.7754	21.583	9.67017	6.60558	6.73778	7.67118
GFT-HR_contig_1255	-2.46111	2.49795e-06	31.9846	30.8991	33.7624	32.2153	14.4943	14.982	14.3341	14.6035
GFT-HR_contig_12550	-2.40179	1.61012e-06	32.886	36.1445	36.1973	35.0759	15.4613	15.1182	18.3309	16.3034
GFT-HR_contig_12556	-3.29925	6.54748e-10	33.9792	36.065	34.3833	34.8092	13.1616	12.7582	9.3047	11.7415
GFT-HR_contig_12570	-3.89688	5.41683e-09	23.2495	25.1089	29.4941	25.9508	6.99893	10.431	4.68151	7.37049
GFT-HR_contig_12573	-111.756	8.8214e-12	12.104	13.1549	14.3302	13.1964	0	0	0	0
GFT-HR_contig_12574	4.54287	1.25949e-10	10.11	3.63269	4.50419	6.0823	29.5	30.5851	34.317	31.4674
GFT-HR_contig_12577	-2.8924	3.89541e-05	16.7755	20.3367	22.9768	20.0297	8.85802	7.00094	7.18187	7.68028
GFT-HR_contig_12578	13.9951	2.9765e-51	5.51187	4.20108	4.68803	4.80033	86.7725	80.0258	64.4902	77.0962
GFT-HR_contig_12580	2.68911	1.6559e-30	53.0619	55.4381	58.5544	55.6848	171.089	168.01	165.477	168.192
GFT-HR_contig_12593	-3.87498	9.47995e-27	76.6398	86.5255	81.4809	81.5488	26.2961	22.6693	21.5554	23.507
GFT-HR_contig_12597	-8.26238	4.03367e-06	19.5187	6.73834	6.26616	10.8411	2.03926	2.02617	0	1.35514
GFT-HR_contig_126	3.53273	0.000262956	4.73162	2.80997	2.76678	3.43612	14.3567	11.3073	16.2002	13.9547
GFT-HR_contig_1260	-3.54824	2.18003e-66	366.804	364.493	370.945	367.414	116.202	112.382	119.579	116.054
GFT-HR_contig_12602	-2.14746	0.00868153	13.0281	19.388	13.4586	15.2915	8.67725	8.62156	6.44902	7.91594
GFT-HR_contig_12605	4.67284	3.47554e-09	6.64974	2.78759	5.18451	4.87394	29.5267	24.4477	24.139	26.0378
GFT-HR_contig_12606	2.4411	3.71604e-07	19.7639	11.5991	15.4091	15.5907	53.5321	41.8533	33.2634	42.8829
GFT-HR_contig_12609	2.51804	7.64771e-06	11.0065	11.8644	10.4201	11.097	32.814	29.1349	32.6899	31.5463
GFT-HR_contig_12611	5.51116	1.01329e-59	26.1947	18.7082	18.1536	21.0189	133.543	128.406	129.667	130.539
GFT-HR_contig_12620	5.42773	1.91341e-12	4.92524	4.92858	5.20257	5.0188	33.157	29.2993	30.9868	31.1477
GFT-HR_contig_12624	-2.87804	1.51396e-18	77.2228	80.2826	81.079	79.5281	31.0888	29.5265	32.1099	30.9084
GFT-HR_contig_1263	2.17809	5.86296e-18	56.0703	57.1043	61.3858	58.1868	146.131	139.881	140.939	142.317
GFT-HR_contig_12632	3.18649	0.000552844	3.3717	4.71142	3.50502	3.86271	9.98087	17.8503	14.4649	14.0987
GFT-HR_contig_12638	-2.51518	0.00238866	14.6533	14.9562	14.6532	14.7542	7.63806	6.18366	5.67668	6.49947
GFT-HR_contig_1264	-3.21046	1.61138e-35	139.038	136.143	129.824	135.001	44.9495	47.3953	48.8832	47.076
GFT-HR_contig_12640	-7.86297	6.86549e-24	46.355	42.1955	44.1436	44.2314	7.05701	4.96664	6.55606	6.19324
GFT-HR_contig_12643	-4.93781	2.2244e-16	35.3099	45.1388	37.3421	39.2636	8.07215	8.32883	10.0373	8.81276
GFT-HR_contig_12656	-2.79416	0.00108838	14.1934	14.1138	15.1836	14.4969	4.98321	6.98997	5.22858	5.73392
GFT-HR_contig_12658	-14.6753	9.33163e-10	13.3303	12.418	14.4348	13.3944	0.657672	1.3069	0.733184	0.899253
GFT-HR_contig_12659	-3.72524	8.29214e-14	45.1947	41.0491	42.5772	42.9403	15.0508	14.1234	9.3216	12.8319
GFT-HR_contig_12662	3.09712	5.62086e-05	10.156	4.25741	2.26233	5.55857	25.7688	17.9224	15.0819	19.591
GFT-HR_contig_12667	7.23729	1.35944e-27	9.79103	5.74619	6.87026	7.46916	53.909	66.5218	63.9759	61.4689
GFT-HR_contig_1267	3.03746	4.42352e-05	5.49691	6.29848	6.57141	6.12227	20.5026	23.1195	19.7728	21.1316
GFT-HR_contig_12670	-4.00677	6.65834e-13	33.9836	39.3118	38.9048	37.4	9.16841	12.1461	9.79521	10.3699
GFT-HR_contig_12673	5.56082	2.11561e-20	6.96726	8.76208	9.50611	8.41181	60.7131	51.1021	47.4219	53.079
GFT-HR_contig_12674	-2.40817	1.57306e-05	29.5988	33.5349	23.7006	28.9448	15.274	13.0584	11.8798	13.4041
GFT-HR_contig_12679	3.5506	1.14754e-110	61.1776	62.1234	67.1023	63.4678	252.411	257.33	249.604	253.115
GFT-HR_contig_12681	-4.16608	1.18718e-23	67.1413	65.2268	68.9652	67.1111	18.4554	16.4563	18.9918	17.9678
GFT-HR_contig_12685	-2.10692	2.80726e-14	102.776	111.531	102.808	105.705	63.0287	47.2248	58.3625	56.2053
GFT-HR_contig_12691	3.68689	7.35946e-13	7.81046	10.4773	15.0207	11.1028	41.1544	48.7008	48.9726	46.2759
GFT-HR_contig_12706	7.26413	4.39355e-16	4.14888	4.40603	4.09729	4.2174	36.8445	33.4353	35.3243	35.2014
GFT-HR_contig_12713	2.16009	0.000205776	9.30576	11.703	15.9616	12.3235	31.4034	32.844	25.7961	30.0145
GFT-HR_contig_12715	-4.10722	1.21273e-22	65.0601	66.6276	65.3631	65.6836	21.3271	19.6491	12.5363	17.8375
GFT-HR_contig_12716	5.6346	1.66538e-09	2.94635	4.11705	3.82856	3.63065	22.6765	20.7979	27.2248	23.5664
GFT-HR_contig_12729	2.66527	9.21695e-08	11.6015	13.9823	14.5854	13.3897	40.5674	41.7146	38.4773	40.2531
GFT-HR_contig_1273	-2.3512	1.6821e-15	89.0657	97.1823	90.8707	92.3729	41.2507	41.362	49.3621	43.9916
GFT-HR_contig_12730	-2.45746	5.81697e-05	33.6558	18.2047	29.6257	27.1621	16.3904	16.2852	4.29935	12.325
GFT-HR_contig_12732	-2.28712	0.000184271	20.7396	21.6292	29.5788	23.9825	9.43358	11.6047	14.0223	11.6869
GFT-HR_contig_12736	6.68649	3.85662e-05	2.6599	0.955745	0.592515	1.40272	13.1605	12.4055	8.27625	11.2807
GFT-HR_contig_12739	2.5023	0.0039379	5.18161	5.21315	5.65582	5.3502	13.8047	16.4593	15.3897	15.2179
GFT-HR_contig_12743	3.64138	0.000109241	4.76399	4.65985	1.23809	3.55398	11.987	16.1136	16.5076	14.8694
GFT-HR_contig_12745	2.23021	0.000295204	10.3632	11.0055	11.3116	10.8935	36.199	26.213	19.8356	27.4159
GFT-HR_contig_12750	5.56298	2.13084e-37	17.519	15.0463	10.9936	14.5196	83.8607	98.4035	91.3741	91.2128
GFT-HR_contig_12754	-6.01864	0.00207446	8.59351	2.05853	8.61426	6.4221	1.09022	2.16644	0	1.08555
GFT-HR_contig_12758	-2.85079	4.35895e-06	27.1741	22.4213	23.8767	24.4907	11.8745	9.51479	7.25951	9.54961
GFT-HR_contig_12764	-5.77454	7.87176e-06	11.0712	11.17	11.5577	11.2663	1.66641	2.15243	2.41507	2.07797
GFT-HR_contig_12773	-4.49327	0.000315478	9.97461	9.95567	9.25805	9.72944	2.10905	2.51462	2.35121	2.32496
GFT-HR_contig_12785	-3.8774	1.1196e-24	70.0961	78.0088	79.0485	75.7178	19.6382	24.2982	21.4799	21.8054
GFT-HR_contig_1279	4.75998	0.000315478	1.62851	2.04802	1.90451	1.86035	12.2928	9.34003	9.67353	10.4354
GFT-HR_contig_12800	-5.07584	1.09659e-22	57.7187	51.8293	54.8369	54.795	10.9237	11.9668	13.1147	12.0018
GFT-HR_contig_12803	-4.79254	1.83796e-14	40.5317	30.1591	34.3659	35.0189	6.74897	8.49384	9.02863	8.09048
GFT-HR_contig_12807	2.13161	8.69738e-08	23.8397	29.4258	22.7172	25.3276	59.9846	62.8134	59.3323	60.7101
GFT-HR_contig_12812	-2.78691	1.522e-16	70.9857	77.4109	74.3086	74.235	32.1809	30.6604	26.5383	29.7932
GFT-HR_contig_12816	2.15538	2.87839e-05	16.3686	17.4975	12.4428	15.4363	36.3406	37.1906	38.8926	37.4746
GFT-HR_contig_12823	-2.04439	0.00641864	21.4015	18.9684	16.6858	19.0185	10.8604	10.2512	9.98857	10.3667
GFT-HR_contig_12827	-3.42524	0.00795764	6.95079	7.51451	7.27316	7.24615	3.24879	1.77537	1.8109	2.27835
GFT-HR_contig_12829	-2.21173	0.00286313	15.1711	19.204	19.2498	17.875	9.77437	8.66174	8.5406	8.99224
GFT-HR_contig_1283	-2.08718	4.44919e-05	36.5772	32.6916	32.8221	34.0303	17.3138	18.7251	18.6185	18.2191
GFT-HR_contig_12830	4.91263	5.94799e-23	13.6405	12.9611	9.2169	11.9395	53.2996	75.4243	70.2227	66.3155
GFT-HR_contig_12831	6.99835	5.15869e-27	10.2964	6.71419	6.24371	7.75142	60.9584	60.5672	63.4269	61.6509
GFT-HR_contig_12837	-35.4606	1.03203e-07	9.06651	7.99122	9.0625	8.70674	0.206451	0	0.230154	0.145535
GFT-HR_contig_12845	-2.42457	4.84496e-05	22.5909	27.0867	26.325	25.3342	12.0803	9.85946	12.9864	11.6421
GFT-HR_contig_12849	16.6845	1.84444e-132	14.355	19.4689	16.7879	16.8706	329.95	305.853	317.674	317.825
GFT-HR_contig_12857	-3.16796	0.00556335	7.69126	16.121	6.99596	10.2694	5.6919	1.13108	3.80725	3.54341
GFT-HR_contig_12858	-4.06108	9.68311e-30	80.1715	91.4015	91.1305	87.5678	26.6157	24.1309	21.5119	24.0862
GFT-HR_contig_12870	2.72508	5.55748e-10	17.0143	19.4002	13.2653	16.5599	48.3508	51.6436	52.5547	50.8497
GFT-HR_contig_12871	-5.82394	2.56459e-10	23.4431	21.9227	17.9261	21.0973	4.80435	4.37573	2.67798	3.95269
GFT-HR_contig_12872	6.63314	8.34933e-14	4.59263	5.13398	2.38711	4.0379	31.9484	26.3402	34.1009	30.7965
GFT-HR_contig_12873	4.28372	8.58074e-16	6.14731	10.3079	14.0097	10.155	45.3531	51.3206	51.0285	49.2341
GFT-HR_contig_12874	-3.73372	5.49945e-08	25.747	20.3167	25.0923	23.7187	8.06994	7.01589	5.99767	7.02783
GFT-HR_contig_12875	-2.54913	3.15777e-07	39.0567	31.8985	33.8634	34.9395	18.8373	16.0427	11.0001	15.2933
GFT-HR_contig_12879	4.63914	4.19349e-18	10.447	9.17103	10.2532	9.95709	54.2464	55.1997	47.4551	52.3004
GFT-HR_contig_12883	-3.2944	0.0039379	12.7931	8.58063	7.97936	9.78436	3.69232	2.53982	3.48299	3.23838
GFT-HR_contig_12885	-3.11356	0.000105773	18.3642	18.085	12.9542	16.4678	3.6241	6.68729	7.21466	5.84202
GFT-HR_contig_12887	7.52616	1.1497e-13	2.63791	2.21164	5.48444	3.44466	33.5775	31.0345	25.2453	29.9524
GFT-HR_contig_12888	11.2505	2.65082e-50	5.84134	6.9963	5.53014	6.12259	67.0662	75.4715	93.3549	78.6309
GFT-HR_contig_12892	-12.2704	5.56592e-05	7.20875	6.04386	7.18155	6.81139	0	0.706745	0.792979	0.499908
GFT-HR_contig_12897	-4.92033	7.17345e-10	33.0194	18.4558	18.7227	23.3993	4.4429	5.29726	5.94361	5.22792
GFT-HR_contig_12899	-4.78438	3.94345e-07	21.3889	13.7943	17.3173	17.5001	3.65279	5.08109	3.25775	3.99721
GFT-HR_contig_129	-8.10846	0	1770.25	1670.25	1685.97	1708.82	248.601	255.919	204.573	236.364
GFT-HR_contig_12900	4.48958	1.45845e-26	17.7738	14.9016	15.5896	16.0883	82.209	82.3349	79.917	81.487
GFT-HR_contig_12909	-2.29857	0.000216833	24.2715	21.1857	25.1449	23.534	11.5154	13.4951	9.21673	11.4091
GFT-HR_contig_12917	-4.73406	2.09704e-14	33.452	38.9532	36.5859	36.3303	9.48982	8.19906	7.81956	8.50281
GFT-HR_contig_12921	-4.85334	5.82799e-29	80.3079	72.717	66.9385	73.3211	18.9317	15.9758	15.6122	16.8399
GFT-HR_contig_12923	9.43437	4.11023e-14	0.952798	3.19533	3.71427	2.6208	27.0765	37.8319	21.6957	28.868
GFT-HR_contig_12924	10.711	6.10831e-15	2.13503	1.79002	2.49689	2.14065	20.8563	26.3741	33.8196	27.0167
GFT-HR_contig_12933	2.31689	0.0051053	5.4562	12.5799	7.44442	8.4935	19.3817	21.6644	25.6583	22.2348
GFT-HR_contig_12934	-2.78018	8.37063e-05	22.6374	15.9426	19.4143	19.3315	7.63926	5.19332	10.3093	7.71396
GFT-HR_contig_1294	4.09538	1.65391e-18	13.8979	14.9535	10.2938	13.0484	59.8592	66.6284	54.578	60.3552
GFT-HR_contig_12947	35.6522	5.1803e-80	25.0866	22.8228	27.8819	25.2638	1052.3	1028.12	964.916	1015.11
GFT-HR_contig_12949	-2.07978	0.000137905	31.8161	32.6981	27.2062	30.5735	10.9372	19.0173	19.3056	16.4201
GFT-HR_contig_12952	-3.6885	6.14827e-12	40.3014	37.303	33.6836	37.096	12.3118	11.6638	9.57582	11.1838
GFT-HR_contig_12969	3.58549	7.13532e-08	6.25858	6.12176	8.13256	6.83763	28.7162	33.1338	21.6864	27.8455
GFT-HR_contig_12972	6.63224	1.44241e-14	4.38746	4.59808	4.27588	4.42047	33.1187	40.6487	27.1479	33.6384
GFT-HR_contig_12980	8.96889	1.87369e-135	23.7234	22.3007	19.8973	21.9738	219.615	231.844	214.938	222.132
GFT-HR_contig_12981	-2.12913	5.59585e-05	39.8984	28.5953	25.588	31.3606	20.5735	14.7633	14.0162	16.451
GFT-HR_contig_12992	8.83108	1.22374e-20	2.02659	7.64596	2.37006	4.0142	27.8957	47.3867	47.1495	40.8106
GFT-HR_contig_12994	3.16288	4.4757e-07	7.15053	7.90835	8.54035	7.86641	25.9408	29.1303	29.5216	28.1976
GFT-HR_contig_12995	-2.67932	1.51622e-17	93.2335	85.8309	75.2555	84.7733	34.4174	34.5192	37.2832	35.4066
GFT-HR_contig_12998	-3.99789	3.79554e-08	25.0343	22.738	18.4338	22.0687	4.94042	9.20385	4.13075	6.09167
GFT-HR_contig_12999	6.79759	2.5086e-13	1.18657	5.96896	5.5507	4.23541	33.7198	31.4094	34.0671	33.0654
GFT-HR_contig_130	-6.16594	0	4580.28	4414.79	4442.27	4479.11	825.779	849.905	769.076	814.92
GFT-HR_contig_1300	-8.21279	4.70317e-15	25.318	31.6506	23.6167	26.8617	3.01123	3.39082	4.25215	3.5514
GFT-HR_contig_13001	-2.26764	0.00247345	18.0272	13.7805	17.7754	16.5277	8.47545	7.95322	7.87381	8.10083
GFT-HR_contig_13003	4.0258	2.90367e-36	24.8338	28.1693	29.3275	27.4435	133.296	115.684	124.015	124.332
GFT-HR_contig_13005	3.40558	0.000143732	4.60921	3.86438	3.59359	4.02239	14.3263	12.2009	20.5344	15.6872
GFT-HR_contig_13008	-2.58891	5.68782e-07	30.9161	35.0273	31.487	32.4768	15.3354	14.4997	12.1327	13.9892
GFT-HR_contig_13011	3.58932	0.000401114	2.94635	3.29364	3.82856	3.35618	16.5713	18.1981	6.8062	13.8585
GFT-HR_contig_13012	-2.69622	1.53859e-11	49.1351	52.6914	56.7202	52.8489	22.663	21.1732	21.8713	21.9025
GFT-HR_contig_13013	4.0185	1.56887e-18	11.8706	14.9286	13.8825	13.5606	58.5654	58.7715	67.2484	61.5284
GFT-HR_contig_13016	36.0482	6.83792e-125	1.52721	6.40212	4.7628	4.23071	183.094	190.004	154.221	175.773
GFT-HR_contig_13027	2.06724	0.00459667	8.56496	10.2926	10.0166	9.62472	18.7619	25.4431	23.1773	22.4608
GFT-HR_contig_13029	2.55703	3.74532e-06	10.2845	11.2402	11.7412	11.0886	29.8461	34.1919	32.0002	32.0128
GFT-HR_contig_13032	2.75026	2.75684e-16	34.3623	32.6508	44.0559	37.023	122.741	135.429	85.4264	114.532
GFT-HR_contig_13035	3.73356	4.22671e-35	29.5501	31.067	31.4499	30.689	133.293	130.783	122.593	128.89
GFT-HR_contig_13037	-3.12107	1.69438e-22	83.3581	93.1838	87.3396	87.9605	31.2349	34.6034	28.7275	31.5219
GFT-HR_contig_1304	2.26376	0.00901618	5.49271	4.60512	7.13737	5.74507	13.5496	15.6166	15.1053	14.7571
GFT-HR_contig_13040	2.88596	0.00208897	7.57715	1.58818	3.69223	4.28585	15.9812	14.2072	12.19	14.1262
GFT-HR_contig_13046	4.44311	1.00464e-36	22.4702	24.3982	21.6834	22.8506	111.714	115.71	115.606	114.344
GFT-HR_contig_13051	-2.60328	0.000164816	21.3274	19.6994	19.7281	20.2516	11.2355	8.6118	6.08385	8.64373
GFT-HR_contig_13054	3.12589	1.42844e-07	8.02987	8.41536	9.78209	8.74244	35.6549	28.3409	28.8178	30.9379
GFT-HR_contig_13058	5.90241	7.08618e-12	4.05747	3.4018	5.27238	4.24388	38.4348	25.061	22.7629	28.7529
GFT-HR_contig_13060	-5.12741	2.59009e-05	12.0242	10.0811	11.9315	11.3456	2.91223	0.964513	3.2466	2.37445
GFT-HR_contig_13063	2.70106	0.00724615	2.71649	4.55504	4.76533	4.01229	15.6806	11.3854	10.0852	12.3837
GFT-HR_contig_13068	-5.74697	9.46775e-05	10.4612	9.17865	7.3974	9.01241	2.16049	0.858652	1.92684	1.64866
GFT-HR_contig_13069	2.0124	0.00459667	6.93886	9.69596	12.6231	9.75265	26.7024	21.429	18.319	22.1501
GFT-HR_contig_1307	2.88368	1.89476e-09	14.1622	14.1665	12.717	13.6819	46.4911	42.7455	44.2867	44.5078
GFT-HR_contig_13071	2.06336	0.00388914	9.42251	10.2452	10.1012	9.92295	22.4883	24.6823	22.1551	23.1086
GFT-HR_contig_13072	-2.92009	5.00117e-05	19.8952	16.6802	19.5578	18.7111	6.1454	9.15895	5.99462	7.09966
GFT-HR_contig_13074	2.1827	0.00525611	8.5057	6.00524	8.72568	7.74554	19.8778	23.3052	14.1824	19.1218
GFT-HR_contig_13075	-4.05277	1.05169e-32	133.301	127.14	176.392	145.611	48.8719	46.4001	25.4255	40.2325
GFT-HR_contig_13084	2.27587	4.05208e-08	17.3471	23.2703	27.0496	22.5557	66.5507	60.0011	46.7134	57.755
GFT-HR_contig_13087	4.39255	7.88081e-17	13.9155	10.5731	6.78082	10.4231	47.8864	57.1717	50.3709	51.8097
GFT-HR_contig_13089	5.25568	2.80299e-05	1.96726	1.23702	3.06757	2.09061	13.9763	13.0187	11.6857	12.8936
GFT-HR_contig_13091	6.10747	6.39602e-08	1.13187	2.8469	3.52988	2.50288	18.093	12.9833	22.4115	17.8293
GFT-HR_contig_13103	4.20397	1.22908e-10	9.95069	3.85048	7.16133	6.9875	29.9091	33.0941	37.1321	33.3785
GFT-HR_contig_13105	-2.72671	1.707e-07	33.0962	31.4834	32.2545	32.278	15.2609	9.82784	14.4926	13.1938
GFT-HR_contig_13106	3.67642	1.30787e-06	5.88364	5.85779	4.58721	5.44288	26.125	20.4414	21.8435	22.8033
GFT-HR_contig_13109	-39.8262	0.000530267	3.50755	4.90125	5.46937	4.62606	0	0	0	0
GFT-HR_contig_1311	-2.41271	6.99366e-06	32.8503	30.6249	30.1991	31.2248	18.0698	11.8971	13.3488	14.4386
GFT-HR_contig_13115	-2.3368	3.69398e-06	31.5212	33.5701	35.4244	33.5052	17.4008	14.0318	16.5873	16.0066
GFT-HR_contig_13117	2.52267	2.53335e-10	24.4242	19.3553	19.3033	21.0276	62.099	61.7005	55.3169	59.7055
GFT-HR_contig_13118	-4.23186	4.09176e-07	15.0206	25.1867	16.1025	18.7699	5.00218	4.97008	4.64709	4.87311
GFT-HR_contig_13119	3.55644	2.81881e-24	25.0389	21.5813	23.1706	23.2636	93.7236	93.7416	91.9742	93.1465
GFT-HR_contig_13121	-6.54337	6.78754e-18	36.6634	34.9579	34.1897	35.2703	8.29941	3.80591	5.69373	5.93302
GFT-HR_contig_13124	27.0963	3.20514e-60	1.53456	3.21645	2.99106	2.58069	88.126	79.6619	77.9877	81.9252
GFT-HR_contig_13126	3.12816	0.00124836	3.54653	3.30381	4.30122	3.71719	12.5981	12.1695	15.2149	13.3275
GFT-HR_contig_13128	3.52379	3.09259e-06	5.29876	4.44251	6.88535	5.54221	20.8391	25.1582	20.7337	22.2437
GFT-HR_contig_1313	-2.97928	5.62273e-06	23.3236	24.6243	21.7202	23.2227	7.47958	9.71822	8.76596	8.65458
GFT-HR_contig_13131	4.12835	0.00208897	1.56464	0.874538	3.25302	1.8974	12.5054	7.36308	7.74515	9.20456
GFT-HR_contig_13132	2.44176	1.60783e-08	21.4767	19.2479	23.0957	21.2734	66.4249	67.959	41.0583	58.4807
GFT-HR_contig_13138	2.58702	2.82746e-05	8.39231	9.61608	10.6871	9.56516	28.0724	28.1391	27.6952	27.9689
GFT-HR_contig_1314	2.39187	8.71723e-08	20.2486	17.3416	15.7869	17.7924	51.6255	46.8756	45.2663	47.9225
GFT-HR_contig_13142	-3.13108	1.31001e-18	72.7143	76.0071	66.6316	71.7844	24.9492	24.5808	27.3463	25.6255
GFT-HR_contig_13145	-25.7513	5.35599e-65	82.5364	74.8678	74.1661	77.1901	2.6917	3.08588	3.92406	3.23388
GFT-HR_contig_13146	-4.08121	2.50244e-07	19.1512	21.0264	20.6195	20.2657	4.45432	5.63275	6.32004	5.46904
GFT-HR_contig_13152	2.20589	0.000407874	9.62374	11.4305	10.3169	10.4571	25.2832	25.8286	26.9952	26.0356
GFT-HR_contig_13155	3.10815	4.76541e-07	8.08608	9.99072	7.63159	8.56946	30.2354	31.1679	29.0722	30.1585
GFT-HR_contig_13161	6.67716	2.68792e-20	10.3297	5.19628	3.22144	6.24914	46.7841	43.7495	52.1557	47.5631
GFT-HR_contig_1317	4.82053	0.000509583	1.11022	1.86162	2.38036	1.78407	10.5988	10.5308	9.34267	10.1574
GFT-HR_contig_13173	5.12918	2.18584e-06	3.75515	2.09889	3.90363	3.25255	20.0087	15.4625	22.306	19.2591
GFT-HR_contig_13176	-4.14745	4.16559e-19	57.7108	55.2645	46.7005	53.2253	13.602	13.0321	16.2469	14.2937
GFT-HR_contig_13182	2.34415	2.22716e-05	12.7136	13.0816	10.9635	12.2529	32.1605	32.8039	32.2295	32.398
GFT-HR_contig_13183	-2.58942	1.56647e-12	58.9803	53.3278	74.8372	62.3818	24.6484	27.5515	28.6234	26.9411
GFT-HR_contig_13188	2.42661	0.00402006	4.45378	6.22345	6.94483	5.87402	15.8208	20.9591	11.7582	16.1794
GFT-HR_contig_13189	-3.04988	9.42963e-05	18.1242	16.8838	16.4857	17.1646	5.14157	5.55279	7.97482	6.22306
GFT-HR_contig_13190	-4.04327	3.48053e-19	57.7108	57.7869	53.5244	56.3407	17.2454	14.7214	14.6222	15.5297
GFT-HR_contig_13197	4.51375	0.00540901	0	1.12915	3.15008	1.42641	9.56816	9.50676	4.00003	7.69165
GFT-HR_contig_13203	2.25251	0.000786847	10.2964	7.2695	9.85848	9.14145	22.4584	23.9081	23.4274	23.2646
GFT-HR_contig_13206	2.98426	2.97738e-05	6.35832	9.59552	2.97438	6.30941	18.069	24.6854	21.4025	21.3856
GFT-HR_contig_13207	3.41497	4.6859e-09	7.64521	8.01223	11.1762	8.94454	34.7956	39.6317	29.3295	34.5856
GFT-HR_contig_13209	-2.33234	3.73194e-06	29.1397	42.5278	32.3955	34.6877	15.8142	19.0457	14.9587	16.6062
GFT-HR_contig_13214	2.26564	6.94042e-05	13.35	11.3199	11.2364	11.9688	30.8515	30.1181	30.7892	30.5863
GFT-HR_contig_13215	-2.42039	0.00105931	16.7993	17.4991	16.6698	16.9894	7.68543	7.63611	8.06385	7.79513
GFT-HR_contig_13217	2.74655	0.000257091	6.34988	6.03361	6.93101	6.43817	18.7969	21.2909	20.1168	20.0682
GFT-HR_contig_13219	-4.28418	1.57125e-07	16.9945	18.3932	22.4043	19.264	3.29282	3.27169	8.25949	4.94133
GFT-HR_contig_13226	-3.80397	0.00850738	7.36586	7.20484	5.74284	6.77118	2.18044	1.08322	2.43079	1.89815
GFT-HR_contig_13230	4.0421	1.65918e-28	20.8643	21.6358	20.8331	21.1111	94.7565	100.123	93.496	96.1253
GFT-HR_contig_13231	2.04464	0.00408807	8.9689	10.6159	9.04932	9.5447	24.3632	21.8793	19.8481	22.0302
GFT-HR_contig_13233	-2.29615	0.00654771	15.2457	12.5102	13.4038	13.7199	6.33745	7.44165	6.10167	6.62692
GFT-HR_contig_13238	4.47552	0.000509583	1.0069	1.68838	3.14014	1.94514	10.7302	7.99602	11.9622	10.2295
GFT-HR_contig_13242	-3.063	7.66222e-11	35.6453	41.2054	47.1606	41.3371	14.3887	15.2494	15.506	15.048
GFT-HR_contig_13243	3.03705	5.13149e-09	12.2764	8.36277	13.1607	11.2666	34.7507	37.9128	43.2984	38.6539
GFT-HR_contig_13244	75.4138	1.20328e-07	0	0	0	0	10.9022	4.33289	14.5847	9.93993
GFT-HR_contig_13247	2.55167	2.5955e-13	28.459	28.0708	23.4934	26.6744	76.3153	74.3484	79.0005	76.5547
GFT-HR_contig_13250	14.0896	2.38985e-23	3.56236	2.9867	0.555483	2.36818	45.5555	40.234	31.7413	39.1769
GFT-HR_contig_13251	8.11102	2.14139e-86	16.8355	14.9792	15.5368	15.7838	145.237	147.943	140.483	144.555
GFT-HR_contig_13253	-3.99903	3.73703e-08	23.702	19.8719	24.6392	22.7377	4.20975	8.36548	6.25747	6.27757
GFT-HR_contig_13254	6.18749	4.37215e-141	41.9272	37.4198	44.288	41.2117	308.079	297.152	255.078	286.77
GFT-HR_contig_1326	-2.76616	4.76541e-07	31.3414	29.0428	31.5089	30.631	11.7191	13.5846	11.7038	12.3358
GFT-HR_contig_13260	-5.47463	0.000273614	6.7276	11.2809	6.99362	8.33405	2.65533	0.659573	1.4801	1.59834
GFT-HR_contig_13262	9.54007	9.06252e-38	5.96612	6.75274	6.7447	6.48785	72.3212	70.2778	69.107	70.5687
GFT-HR_contig_13273	-2.75424	2.18203e-08	28.8342	43.8518	36.0737	36.2532	12.5054	13.6085	17.9245	14.6795
GFT-HR_contig_13279	-2.53379	2.01685e-07	41.933	31.4561	37.4252	36.9381	17.3945	15.5789	15.8411	16.2715
GFT-HR_contig_13281	-5.11827	1.2977e-40	93.8787	103.135	98.9368	98.6502	22.1361	22.8509	19.5498	21.5123
GFT-HR_contig_13284	2.42003	0.00901163	7.90068	3.31199	3.69588	4.96952	17.5406	12.5482	10.9506	13.6798
GFT-HR_contig_13285	2.20953	1.57367e-10	31.9187	34.4068	28.0852	31.4703	86.6568	76.0422	71.7776	78.1589
GFT-HR_contig_13286	-3.16071	1.2512e-09	39.9552	37.686	28.3193	35.3202	15.7252	10.8168	10.7881	12.4434
GFT-HR_contig_13288	-26.9532	0.00804708	6.62673	0.925981	1.72219	3.09163	0	0	0	0
GFT-HR_contig_13290	2.7831	5.7902e-18	27.281	31.1066	29.7777	29.3884	97.3928	90.5092	88.0484	91.9835
GFT-HR_contig_13296	-2.975	2.83083e-33	133.93	143.89	145.062	140.961	55.5518	55.1953	48.4325	53.0599
GFT-HR_contig_13297	-5.46714	1.43817e-43	93.9571	93.8585	91.9573	93.2576	23.0789	21.4609	12.5345	19.0248
GFT-HR_contig_133	-2.24888	1.30374e-15	97.2369	105.712	98.0667	100.339	48.3951	51.0477	50.4757	49.9728
GFT-HR_contig_1330	-2.54399	1.72581e-29	155.077	160.944	154.948	156.99	79.5551	63.767	64.0948	69.139
GFT-HR_contig_13308	19.972	6.85015e-17	1.79118	0.300346	1.1172	1.06957	27.0413	29.3965	23.0529	26.4969
GFT-HR_contig_13311	-2.503	0.000317682	15.2397	16.3262	23.7635	18.4431	4.51125	7.4705	12.573	8.18492
GFT-HR_contig_13312	-2.50177	3.59085e-05	21.8798	26.9767	28.0967	25.651	12.5727	10.2207	11.4678	11.4204
GFT-HR_contig_13313	15.2836	2.75906e-06	0	1.24469	0	0.414897	10.5472	9.1696	7.34889	9.0219
GFT-HR_contig_13319	2.2079	8.21488e-06	17.3539	13.2505	17.6374	16.0806	41.5553	38.8277	39.577	39.9867
GFT-HR_contig_13321	-2.34565	0.00471479	11.7854	16.4682	13.7828	14.0121	10.4661	2.59973	6.8062	6.62401
GFT-HR_contig_13323	2.00927	1.05715e-06	26.599	24.328	26.3938	25.7736	56.1903	59.0301	59.4499	58.2234
GFT-HR_contig_13324	4.45872	5.98574e-27	19.047	15.2967	15.9443	16.7627	85.9985	86.5081	80.39	84.2988
GFT-HR_contig_13325	-4.87817	1.0972e-05	14.9552	12.8968	11.6599	13.1707	1.8973	2.63918	4.23028	2.92225
GFT-HR_contig_13329	9.20968	9.73788e-55	8.74486	10.9976	9.09064	9.61104	85.4253	123.458	92.3476	100.41
GFT-HR_contig_13337	-2.28901	2.73851e-12	81.3992	73.8879	70.7092	75.3321	31.8747	39.3049	39.3416	36.8404
GFT-HR_contig_1334	2.06421	7.92731e-13	46.3107	53.7606	46.6605	48.9106	120.216	99.3276	120.617	113.387
GFT-HR_contig_13342	104.223	3.3691e-11	0	0	0	0	16.8262	11.5742	12.9864	13.7956
GFT-HR_contig_13343	-2.25104	3.96197e-08	47.0017	46.674	54.9676	49.5478	23.265	24.6454	25.9362	24.6155
GFT-HR_contig_13345	-7.7757	9.51791e-08	11.5495	11.4438	18.8279	13.9404	1.86485	2.77932	1.03948	1.89455
GFT-HR_contig_13348	3.68877	0.000770122	3.05443	0	4.7628	2.60574	14.9188	9.43284	9.07183	11.1411
GFT-HR_contig_13350	2.06405	4.4534e-16	164.988	173.972	218.182	185.714	459.842	474.249	357.466	430.519
GFT-HR_contig_13356	6.97558	1.10843e-06	2.28808	2.87751	0	1.72186	11.1757	19.1796	12.4589	14.2714
GFT-HR_contig_13358	-4.53543	2.78037e-11	23.1086	33.9052	28.1512	28.3883	7.69566	10.195	2.85975	6.91681
GFT-HR_contig_1336	7.81966	1.82654e-19	4.4423	5.93153	3.59174	4.65519	40.3268	49.0688	35.8353	41.7437
GFT-HR_contig_13362	-3.98437	0.00880622	5.12065	6.67829	6.21032	6.00309	1.01054	1.50608	2.25313	1.58992
GFT-HR_contig_13364	-2.88873	0.00668888	10.9773	9.20347	10.5336	10.2381	5.2492	2.23522	4.17992	3.88811
GFT-HR_contig_13372	-2.43736	6.88641e-08	40.7607	44.9519	38.3796	41.3641	16.9851	19.0894	20.7978	18.9574
GFT-HR_contig_13379	6.19144	7.10972e-24	8.43382	7.07096	9.1045	8.20309	63.3745	54.3813	55.2361	57.664
GFT-HR_contig_13380	4.7442	1.07198e-21	10.7623	11.6352	13.2488	11.8821	63.6331	64.4743	63.0883	63.7319
GFT-HR_contig_13381	2.56068	1.03523e-05	7.74149	11.4832	12.0714	10.432	33.8456	28.3739	28.2987	30.1727
GFT-HR_contig_13384	2.74471	7.98439e-05	4.76399	8.98685	8.35711	7.36932	19.0381	27.3231	22.4031	22.9214
GFT-HR_contig_13386	11.0441	5.2262e-81	10.2676	13.0997	6.96101	10.1094	123.69	132.744	123.307	126.58
GFT-HR_contig_13387	-2.21366	1.96945e-07	52.4247	45.509	43.7669	47.2335	23.8961	27.0176	20.6687	23.8608
GFT-HR_contig_1339	2.55028	5.41614e-08	15.5161	15.022	15.6975	15.4119	46.2586	40.9092	45.7179	44.2952
GFT-HR_contig_13394	-3.25484	0.000552844	13.141	13.9168	11.3239	12.7939	4.60656	4.57699	3.76601	4.31652
GFT-HR_contig_13397	3.33097	4.33092e-06	4.6343	7.77085	5.41974	5.94163	19.5487	25.0458	22.9403	22.5116
GFT-HR_contig_13401	8.14455	6.755e-13	4.71706	3.95481	3.67768	4.11651	40.4938	34.6844	40.4732	38.5505
GFT-HR_contig_13402	-3.92812	3.78866e-14	38.8576	43.4379	41.476	41.2572	11.0918	13.8778	10.0754	11.6817
GFT-HR_contig_13403	-3.41326	8.60057e-05	18.4349	16.3391	11.909	15.561	4.20975	5.11224	5.73601	5.01933
GFT-HR_contig_13407	25.8816	4.98349e-10	0	1.23322	0	0.411073	10.45	20.7659	14.5623	15.2594
GFT-HR_contig_1341	7.13942	1.23559e-11	3.47783	2.10588	3.91662	3.16678	23.1638	28.9821	26.3973	26.1811
GFT-HR_contig_13412	8.45043	1.18308e-10	2.85414	1.9941	1.48349	2.11058	16.4751	23.9245	22.6052	21.0016
GFT-HR_contig_13416	-4.71151	7.13874e-05	11.9424	10.0126	10.1574	10.7041	4.33862	1.9159	1.07484	2.44312
GFT-HR_contig_13417	2.14259	2.70999e-07	21.1783	26.634	21.2294	23.0139	55.0793	57.3954	53.915	55.4632
GFT-HR_contig_1342	-2.52177	3.75984e-43	227.776	239.153	230.627	232.519	98.8616	102.753	108.42	103.345
GFT-HR_contig_13424	-2.70595	1.57034e-05	23.6897	24.043	20.414	22.7155	10.6296	11.4415	5.92504	9.33207
GFT-HR_contig_13426	-4.0742	1.14564e-05	10.699	15.2492	17.7953	14.5812	4.43396	3.77615	3.53075	3.91362
GFT-HR_contig_13433	-3.08307	3.22972e-10	37.9407	41.0567	38.6957	39.2311	16.8468	11.2889	14.4134	14.183
GFT-HR_contig_13434	-2.02256	9.06687e-05	33.8274	32.6542	34.1164	33.5327	18.6031	17.9361	19.0492	18.5295
GFT-HR_contig_13437	4.64	6.74397e-13	5.25171	6.84921	9.5539	7.21827	43.0108	37.0711	34.0843	38.0554
GFT-HR_contig_1344	-3.44405	1.27192e-42	144.926	154.511	152.481	150.639	47.8737	44.9116	54.115	48.9668
GFT-HR_contig_13443	-7.1093	3.56758e-06	11.0327	10.2068	11.8644	11.0346	2.36496	1.00705	1.50657	1.62619
GFT-HR_contig_13444	-3.16794	4.3038e-19	75.7394	71.2759	69.2941	72.1031	26.7671	26.5953	22.9541	25.4389
GFT-HR_contig_13450	4.00887	0.000770122	1.11507	3.27207	2.82544	2.40419	10.3975	10.8228	12.4193	11.2132
GFT-HR_contig_13455	9.66523	2.18373e-162	25.2381	21.1597	26.236	24.2113	269.394	262.862	258.681	263.645
GFT-HR_contig_13459	7.25699	0.000377055	1.54945	1.29907	0	0.949508	12.384	4.10152	9.20394	8.56317
GFT-HR_contig_13462	3.18408	0.00351312	2.72228	2.85297	3.71427	3.09651	11.4833	13.8117	8.75912	11.3514
GFT-HR_contig_13464	5.96192	2.27881e-37	13.5594	13.4145	15.0117	13.9952	89.1071	100.499	93.1629	94.2565
GFT-HR_contig_13468	15.9075	4.74369e-50	2.35853	3.95481	5.51652	3.94328	71.9114	79.7742	65.3797	72.3551
GFT-HR_contig_13469	-4.42147	4.39339e-06	16.5097	17.3023	11.7992	15.2037	6.10898	2.42791	2.72416	3.75368
GFT-HR_contig_13473	29.8716	3.27402e-10	0	0.919617	0	0.306539	13.6371	13.5496	15.2028	14.1298
GFT-HR_contig_13482	-2.11951	4.73546e-07	52.1664	50.4083	42.0505	48.2084	22.7708	23.7949	29.762	25.4425
GFT-HR_contig_13487	2.8483	0.00970248	3.00176	1.6778	5.4608	3.38012	9.77437	11.4774	11.8872	11.0463
GFT-HR_contig_13490	2.57683	0.00377094	3.99984	4.35954	5.92515	4.76151	14.5636	12.7055	14.6517	13.9736
GFT-HR_contig_13495	-2.54749	0.00195968	11.8617	17.1776	14.2924	14.4439	9.57624	2.85444	6.40545	6.27871
GFT-HR_contig_13501	38.7527	1.565e-121	4.70316	6.04616	6.60031	5.78321	262.852	260.612	245.848	256.437
GFT-HR_contig_13510	8.97629	4.60551e-22	4.54899	2.5426	5.91107	4.33422	42.4175	48.1661	43.5347	44.7061
GFT-HR_contig_13517	-3.48477	2.01773e-06	14.9799	25.1185	21.5616	20.5533	3.06993	5.08371	11.408	6.52055
GFT-HR_contig_13518	-2.97318	7.29357e-11	44.7718	41.9654	44.1234	43.6202	18.7631	16.6453	13.6959	16.3681
GFT-HR_contig_13520	-3.52207	1.32133e-28	110.893	91.9131	91.061	97.9558	35.5725	29.7636	27.9685	31.1015
GFT-HR_contig_13522	7.38564	9.53657e-36	8.67643	7.27437	10.6594	8.87007	70.514	72.8453	79.6513	74.3369
GFT-HR_contig_13523	3.68473	1.91092e-08	6.69156	6.73229	7.30396	6.90927	32.9808	26.2744	27.4928	28.916
GFT-HR_contig_13534	9.9802	0.00030084	0.487309	0.817125	0.379933	0.561456	8.65517	9.45959	4.34201	7.48559
GFT-HR_contig_13542	-2.05832	0.00163501	22.1181	21.7412	21.407	21.7554	14.901	11.777	8.68345	11.7871
GFT-HR_contig_13544	9.03521	5.20129e-96	14.8039	16.0444	15.4831	15.4438	160.647	160.572	151.567	157.595
GFT-HR_contig_13545	7.26481	5.39948e-97	19.41	18.0817	23.5405	20.3441	169.819	164.923	165.118	166.62
GFT-HR_contig_13552	3.94512	1.22548e-09	6.46047	9.47886	5.35175	7.09702	28.6863	33.1338	33.579	31.7997
GFT-HR_contig_13553	4.40184	1.17231e-17	11.6231	13.8677	7.3193	10.9367	60.3437	55.2231	47.7986	54.4551
GFT-HR_contig_13554	2.10182	0.00111758	10.5954	9.32743	13.8368	11.2532	26.111	28.7481	25.1753	26.6781
GFT-HR_contig_1356	-4.56614	2.09323e-20	50.0081	53.5735	56.7989	53.4602	14.8034	13.8912	10.3908	13.0285
GFT-HR_contig_13562	2.09331	0.00408807	10.3334	9.14489	8.50408	9.32746	18.3533	18.2355	29.5542	22.0477
GFT-HR_contig_13563	4.52637	0.00341491	1.19995	1.00605	1.8711	1.35903	5.32813	8.47031	8.31584	7.37143
GFT-HR_contig_13568	11.5769	6.01189e-58	7.89091	5.29263	7.07502	6.75286	88.6459	94.6915	83.9808	89.1061
GFT-HR_contig_13569	6.39052	0.00533214	0.771917	0.323589	1.20366	0.766388	8.22607	5.44886	4.96738	6.2141
GFT-HR_contig_13570	-2.80546	2.10821e-10	48.7012	38.531	47.953	45.0617	19.0866	17.9554	16.7508	17.931
GFT-HR_contig_13571	2.46281	2.2593e-07	18.4288	12.9787	16.0923	15.8333	45.1698	43.579	43.058	43.9356
GFT-HR_contig_13572	10.9423	9.61655e-127	15.3579	14.5929	18.1603	16.037	189.35	201.912	203.235	198.166
GFT-HR_contig_13573	2.46507	3.09111e-07	16.3817	14.3783	14.9673	15.2424	44.0983	45.1704	37.7581	42.3423
GFT-HR_contig_13574	6.94037	0.00495943	1.30815	0	1.0199	0.776016	5.80854	6.92552	7.77054	6.83487
GFT-HR_contig_13578	2.47597	0.00402006	6.70496	5.36001	5.34913	5.8047	18.5555	15.272	15.1286	16.3187
GFT-HR_contig_1358	-2.34347	1.03651e-07	39.7015	49.4006	42.991	44.031	22.1057	22.7979	18.0929	20.9988
GFT-HR_contig_13589	5.9808	3.97031e-35	12.6874	13.9963	13.0155	13.233	96.6599	83.0772	88.5864	89.4412
GFT-HR_contig_13590	3.55738	5.07755e-07	5.41349	6.45891	6.16865	6.01368	23.2978	23.332	26.385	24.3383
GFT-HR_contig_13593	-3.29516	5.63074e-05	13.1838	16.871	16.7707	15.6085	8.62694	4.28579	2.74784	5.22019
GFT-HR_contig_136	4.02071	8.03114e-10	7.36586	6.65994	6.53107	6.85229	30.5261	32.3692	31.0283	31.3079
GFT-HR_contig_13600	2.44834	3.84897e-13	26.2796	28.0002	34.3618	29.5472	80.4667	83.3319	80.2201	81.3396
GFT-HR_contig_13606	2.80441	7.3112e-05	7.35455	9.24914	4.01381	6.8725	25.4719	23.3617	16.7467	21.8601
GFT-HR_contig_13611	-2.23716	1.64796e-06	39.3312	44.39	35.3824	39.7012	22.8377	18.6869	17.9717	19.8321
GFT-HR_contig_13614	-2.19334	1.14206e-05	34.5617	35.7948	34.3432	34.8999	14.4437	16.7428	22.1403	17.7756
GFT-HR_contig_13627	2.72491	2.77021e-10	18.0493	15.5309	17.4051	16.9951	53.57	50.2924	52.667	52.1765
GFT-HR_contig_13628	19.6862	2.1582e-26	2.12589	1.27311	1.65746	1.68549	40.4553	45.0192	33.6748	39.7164
GFT-HR_contig_13632	-3.90081	0.00199865	9.44342	11.8761	5.89009	9.06987	4.19315	3.33299	0	2.50871
GFT-HR_contig_13642	-2.34239	0.00151852	18.2393	15.2919	19.1666	17.5659	8.45088	9.09637	7.45843	8.33523
GFT-HR_contig_13646	2.61678	2.15065e-08	15.2803	15.4207	14.5607	15.0872	40.9605	47.439	45.1031	44.5009
GFT-HR_contig_13654	6.40362	6.37628e-141	41.9504	46.6403	34.1289	40.9065	318.281	300.95	264.539	294.59
GFT-HR_contig_13657	2.69102	9.93307e-05	6.1214	7.33174	9.54517	7.66611	22.5212	21.6051	25.9728	23.3664
GFT-HR_contig_13658	4.26835	0.00019607	3.62713	2.02734	1.88527	2.51325	15.0318	12.8017	9.57582	12.4698
GFT-HR_contig_13659	2.4586	2.2027e-06	12.5741	17.0296	10.5575	13.3871	31.7815	30.7241	48.8367	37.1141
GFT-HR_contig_13663	2.77686	7.44093e-20	32.5647	34.5229	32.3135	33.1337	110.658	93.0877	106.577	103.441
GFT-HR_contig_13664	2.94745	4.17692e-08	10.3267	10.6256	11.7109	10.8877	36.6826	41.4173	30.6708	36.2569
GFT-HR_contig_13668	6.7286	4.52836e-07	2.70498	1.13393	2.10895	1.98262	14.4131	16.7073	16.0679	15.7294
GFT-HR_contig_1367	-3.76268	0.00329968	8.26911	7.62615	8.59607	8.16378	2.93738	2.4321	1.63732	2.3356
GFT-HR_contig_13678	8.57855	0.00030084	1.08383	0.454344	0.422506	0.65356	7.70001	6.69427	7.51109	7.30179
GFT-HR_contig_13679	4.14008	2.98124e-11	6.50432	7.44835	8.53433	7.49567	33.1075	33.315	39.2647	35.2291
GFT-HR_contig_13682	3.05211	0.00520371	2.35853	1.9774	4.90357	3.07983	8.37803	13.1801	10.8966	10.8182
GFT-HR_contig_13693	-3.41245	7.1262e-11	33.785	36.1487	40.6398	36.8578	11.7155	11.9242	12.4235	12.021
GFT-HR_contig_137	-3.85977	2.30227e-120	223.944	244.987	237.286	235.406	74.7578	69.2786	60.9032	68.3132
GFT-HR_contig_13700	-3.11974	1.30591e-15	57.5929	62.121	59.4077	59.7072	20.8318	20.5554	22.7432	21.3768
GFT-HR_contig_13705	-2.94778	9.46278e-12	58.5665	41.7371	44.5202	48.2746	22.1044	16.7949	15.9451	18.2815
GFT-HR_contig_13709	-2.76404	3.1267e-24	107.675	115.149	113.86	112.228	49.5141	47.6166	39.2471	45.4593
GFT-HR_contig_13710	-2.07286	0.00986377	14.9619	19.8616	12.6372	15.8202	9.96528	4.40059	11.1094	8.49177
GFT-HR_contig_13713	5.54835	1.87967e-17	5.38562	8.12759	8.11792	7.21038	46.2331	47.2036	43.0104	45.4824
GFT-HR_contig_13719	-3.4427	2.25751e-22	73.0189	80.1849	77.1597	76.7879	21.8612	26.5641	26.3472	24.9242
GFT-HR_contig_13727	2.45445	0.00245413	5.31979	6.37163	7.11018	6.2672	14.1728	20.117	18.0573	17.449
GFT-HR_contig_13730	3.19144	0.00026629	3.98984	5.57518	4.1476	4.57087	21.2593	12.9084	15.8001	16.6559
GFT-HR_contig_13731	4.24928	1.85062e-17	11.9539	11.3685	11.4065	11.5763	54.6633	54.9422	57.2301	55.6119
GFT-HR_contig_13732	-4.94948	5.49555e-21	45.4506	55.427	51.543	50.8069	11.9254	10.0259	12.2719	11.4077
GFT-HR_contig_13741	18.1592	1.34023e-06	1.08199	0	0	0.360664	10.5696	7.63763	10.7119	9.63971
GFT-HR_contig_13743	4.36325	4.54569e-12	6.71331	9.21024	6.18572	7.36976	33.0609	36.6183	39.8779	36.519
GFT-HR_contig_13760	2.79507	0.00020387	5.05363	7.62659	5.98894	6.22305	18.1312	18.9066	22.2142	19.7507
GFT-HR_contig_13761	-3.95188	0.00880622	6.1025	6.00618	5.99903	6.0359	2.35625	1.17056	1.31339	1.6134
GFT-HR_contig_13763	-2.61862	0.000491814	18.9276	19.4756	12.0739	16.8257	6.87631	6.83218	7.66582	7.12477
GFT-HR_contig_13769	3.44075	7.24275e-07	4.87841	5.84298	8.15031	6.29057	26.6128	20.2927	26.9085	24.6046
GFT-HR_contig_1377	-4.77061	4.6917e-15	34.4753	40.2712	36.8452	37.1973	8.25602	9.22842	8.43695	8.64046
GFT-HR_contig_13778	8.01162	1.74754e-15	4.69393	1.31181	4.26959	3.42511	35.4321	31.063	28.6571	31.7174
GFT-HR_contig_13779	-4.3501	0.00391999	4.53391	10.6435	7.77676	7.6514	1.61055	4.00054	0	1.87036
GFT-HR_contig_13780	82.3706	7.19937e-09	0	0	0	0	10.5472	11.7895	10.2884	10.8751
GFT-HR_contig_13786	5.37314	7.20756e-28	11.2289	13.2202	12.6663	12.3718	74.0467	79.2633	72.1412	75.1504
GFT-HR_contig_1379	-3.92942	0	1337.38	1342.72	1328.61	1336.24	375.673	378.674	389.69	381.346
GFT-HR_contig_13792	-3.23585	2.54891e-09	34.9111	29.7924	34.5094	33.0709	7.75077	11.5515	14.8126	11.3716
GFT-HR_contig_13794	-4.02395	4.67441e-27	81.3718	82.3072	77.7676	80.4822	25.6416	27.33	14.033	22.3349
GFT-HR_contig_13802	-46.0097	7.5723e-05	6.14517	5.15215	4.79112	5.36281	0	0	0	0
GFT-HR_contig_13805	2.73864	1.7315e-05	6.16101	9.13882	10.1612	8.487	24.4105	28.2265	26.2749	26.304
GFT-HR_contig_13814	4.40149	1.5074e-14	9.02093	9.49423	8.08072	8.86529	44.1463	46.9114	41.6142	44.224
GFT-HR_contig_13816	2.13116	1.06304e-05	16.3184	16.4177	19.3385	17.3582	34.78	44.9238	45.2355	41.6464
GFT-HR_contig_13822	2.69455	0.00724615	3.69003	3.71249	4.60312	4.00188	13.4355	10.7446	12.7862	12.3221
GFT-HR_contig_13823	3.698	2.51973e-09	7.48096	10.4535	5.83257	7.92233	37.093	38.5052	24.0705	33.2229
GFT-HR_contig_13827	12.5435	7.41318e-05	1.51274	0	0	0.504246	12.0906	9.34343	4.49292	8.64231
GFT-HR_contig_13828	17.1731	5.78915e-19	1.43133	1.80006	1.11595	1.44911	26.6932	30.9423	32.5921	30.0759
GFT-HR_contig_13835	4.96659	1.46181e-25	15.1324	9.73658	14.2674	13.0454	74.0675	72.0396	73.5132	73.2068
GFT-HR_contig_13838	6.48912	6.97571e-32	78.3804	77.5906	85.0382	80.3364	604.233	582.44	569.832	585.502
GFT-HR_contig_13844	6.87806	0.00161044	0	0.731171	1.35987	0.697014	6.19578	5.38651	6.90715	6.16315
GFT-HR_contig_13845	11.4555	0.000246717	0	1.24469	0	0.414897	9.22882	6.54971	4.40933	6.72929
GFT-HR_contig_13855	-2.65665	0.00839981	13.6795	7.64596	10.6653	10.6636	9.11111	3.01755	1.12858	4.41908
GFT-HR_contig_13865	2.97469	1.66113e-09	13.8456	11.2987	13.6734	12.9392	42.1332	41.2113	46.9708	43.4385
GFT-HR_contig_13867	-5.82647	2.12467e-12	21.9262	30.4375	26.3429	26.2355	7.02258	3.1716	4.62616	4.94011
GFT-HR_contig_13868	5.08557	3.27639e-56	55.463	53.2753	52.9786	53.9056	309.878	332.52	281.82	308.073
GFT-HR_contig_1387	-2.07851	0.00270161	18.4147	21.3205	20.1683	19.9678	13.2384	8.89789	9.98358	10.7066
GFT-HR_contig_13870	14.6378	2.83906e-84	7.19972	8.04838	7.4844	7.5775	116.366	139.76	122.599	126.242
GFT-HR_contig_13872	2.71092	0.000566181	6.19319	5.99124	4.82855	5.67099	13.9613	17.2345	21.224	17.4733
GFT-HR_contig_13878	3.22563	1.20393e-11	14.3455	12.6287	12.8622	13.2788	52.2325	52.3192	40.4767	48.3428
GFT-HR_contig_13879	4.02711	1.09985e-05	5.67949	2.85703	2.65683	3.73112	15.1311	13.0295	23.6158	17.2588
GFT-HR_contig_13887	2.31108	0.000571609	12.0083	7.79442	7.55025	9.11765	23.0481	24.6091	23.7769	23.8113
GFT-HR_contig_13900	-2.68184	9.81101e-08	33.2041	42.2067	29.2281	34.8796	13.3168	13.2313	16.9666	14.5049
GFT-HR_contig_13907	2.44485	4.97422e-06	13.6734	11.4638	12.6594	12.5988	35.2898	31.2931	37.6495	34.7441
GFT-HR_contig_13914	-2.90384	0.000306464	16.5812	14.5968	16.8059	15.9946	4.90834	7.07142	6.29268	6.09082
GFT-HR_contig_1392	-7.88861	3.03846e-55	84.3519	82.8851	74.7095	80.6488	10.7869	11.9086	11.3574	11.351
GFT-HR_contig_13920	50.477	3.87356e-05	0	0	0	0	12.567	4.16213	3.11332	6.61417
GFT-HR_contig_13936	-9.62487	0.00482227	1.34112	5.62203	6.27369	4.41228	0	1.18335	0	0.394451
GFT-HR_contig_13945	5.04071	0.00012195	2.70498	3.4018	0	2.03559	13.212	9.54704	13.3899	12.0496
GFT-HR_contig_13956	-2.6317	3.14518e-10	46.2915	47.4183	52.3908	48.7002	21.0521	18.6111	22.3604	20.6745
GFT-HR_contig_13957	2.42326	3.54057e-05	11.0948	13.5951	7.3193	10.6697	31.832	27.8626	27.8825	29.1924
GFT-HR_contig_13961	-4.0991	0.00880622	5.49534	6.91098	5.71263	6.03965	2.03341	0.808143	1.8135	1.55168
GFT-HR_contig_13962	4.56338	2.93932e-53	28.6791	26.7163	28.1568	27.8507	144.794	147.614	136.706	143.038
GFT-HR_contig_13965	2.70758	9.2388e-05	7.19296	9.79975	4.90702	7.29991	19.9617	21.4203	25.8143	22.3988
GFT-HR_contig_13966	2.07737	0.00208897	10.9645	11.2355	9.49833	10.5661	29.2112	20.9616	24.1223	24.765
GFT-HR_contig_1397	-3.50355	3.20283e-33	113.366	115.621	111.696	113.561	37.1394	35.3763	36.2709	36.2622
GFT-HR_contig_13971	2.11783	7.58995e-08	23.7856	27.0182	26.9195	25.9078	55.1923	62.2853	67.6062	61.6946
GFT-HR_contig_13972	25.9828	4.09321e-116	6.42659	6.58544	5.01053	6.00752	175.02	198.47	161.889	178.46
GFT-HR_contig_13977	3.30888	5.95617e-06	7.22144	6.45812	4.50419	6.06125	21.3768	24.638	22.4014	22.8054
GFT-HR_contig_13979	-5.84828	3.10523e-07	14.0898	18.6281	13.9427	15.5535	3.36876	0.956325	4.29205	2.87238
GFT-HR_contig_13985	-2.47499	0.00535482	12.5043	11.5872	13.3407	12.4774	6.42892	6.38766	3.9093	5.57529
GFT-HR_contig_13995	2.18399	0.00459831	9.06568	7.28402	6.4791	7.6096	18.7853	19.6646	17.9504	18.8001
GFT-HR_contig_14	4.57163	4.88112e-96	36.8698	38.419	38.3961	37.895	203.238	192.406	188.767	194.803
GFT-HR_contig_140	-2.08714	1.18399e-107	637.21	659.938	653.929	650.359	343.045	351.842	353.484	349.457
GFT-HR_contig_1400	-2.81436	3.31136e-20	102.94	81.3381	89.4959	91.2579	37.4873	33.9795	37.3924	36.2864
GFT-HR_contig_14006	-3.44983	4.04772e-33	118.952	116.956	111.571	115.826	32.9713	39.7569	39.9686	37.5656
GFT-HR_contig_14009	-2.64075	6.57787e-07	30.0381	31.3159	33.6017	31.6519	12.062	14.0588	13.9641	13.3616
GFT-HR_contig_14016	-2.85983	4.73331e-08	34.9898	29.1246	33.1678	32.4274	13.6363	11.5498	12.7099	12.632
GFT-HR_contig_14022	-4.42349	3.94345e-07	16.991	19.8417	15.1395	17.3241	4.85002	3.2126	4.80612	4.28958
GFT-HR_contig_14023	-5.02277	5.38629e-08	21.4861	17.8139	16.5656	18.6218	3.81617	5.26622	3.07257	4.05166
GFT-HR_contig_1403	-2.02302	1.29627e-06	47.27	52.0403	51.5245	50.2783	25.8799	28.2448	29.3057	27.8101
GFT-HR_contig_14032	13.8072	3.44134e-90	10.2203	5.93221	11.033	9.06184	164.07	141.513	120.641	142.075
GFT-HR_contig_14044	2.24814	3.70365e-06	17.7891	14.9145	16.247	16.3169	40.6228	47.0891	36.2295	41.3138
GFT-HR_contig_14048	13.9471	0.00034298	0.333878	0.55985	0	0.29791	5.93006	7.9542	5.28874	6.391
GFT-HR_contig_14052	3.81815	2.15091e-18	14.9286	15.4963	14.4104	14.9451	66.9185	67.1163	59.1184	64.3844
GFT-HR_contig_1406	4.553	3.01961e-11	7.04488	4.99778	7.18261	6.40843	28.8751	35.8622	34.8729	33.2034
GFT-HR_contig_14062	-3.21941	5.96964e-10	40.7378	29.6509	35.2517	35.2135	11.5291	13.0351	11.9664	12.1769
GFT-HR_contig_14068	2.08903	0.0067415	11.1143	8.44466	5.6866	8.41517	20.5113	20.6861	18.3962	19.8645
GFT-HR_contig_14069	3.05593	5.11683e-07	15.6177	6.547	9.89337	10.686	32.9399	28.4222	49.2847	36.8823
GFT-HR_contig_14070	-2.51636	0.00027476	24.1337	15.6649	18.209	19.3359	7.60494	10.3038	7.70737	8.53871
GFT-HR_contig_14074	-3.48538	7.39638e-25	118.498	123.024	79.807	107.11	24.6289	40.0433	38.4394	34.3706
GFT-HR_contig_14081	6.48033	2.6784e-19	5.80341	4.86561	7.5411	6.07004	43.807	40.9655	49.7943	44.8556
GFT-HR_contig_14086	5.3976	8.86563e-12	2.69357	5.64575	6.30016	4.87982	26.3124	32.0853	32.0002	30.1327
GFT-HR_contig_14091	6.90343	1.46377e-09	2.87556	2.41089	2.24195	2.50947	21.7061	19.0296	19.9281	20.2213
GFT-HR_contig_14092	10.2159	2.19567e-07	0	1.2109	2.25209	1.15433	14.1087	17.8413	11.439	14.463
GFT-HR_contig_14099	7.15828	0.00016082	0	1.12441	2.09123	1.07188	9.52796	9.46681	9.29418	9.42965
GFT-HR_contig_141	-2.29202	4.20161e-82	479.86	463.945	477.815	473.873	240.044	233.588	221.878	231.837
GFT-HR_contig_1410	3.06877	1.75122e-20	27.8486	29.9338	25.6094	27.7973	101.461	111.521	74.9356	95.9725
GFT-HR_contig_14108	7.1284	1.02598e-44	11.1344	17.8924	11.5747	13.5339	123.6	101.521	101.966	109.029
GFT-HR_contig_1411	3.82599	1.62782e-42	33.1032	36.1564	38.1217	35.7938	162.9	155.959	143.118	153.992
GFT-HR_contig_14110	-3.08261	1.62697e-11	46.355	47.1924	39.755	44.4341	21.171	14.6078	12.4565	16.0784
GFT-HR_contig_14111	-3.28334	1.09728e-09	37.3304	30.6679	33.2069	33.735	9.78972	12.6007	11.9059	11.4321
GFT-HR_contig_14113	3.85575	1.35365e-08	4.71473	8.69629	5.5138	6.30827	27.6339	28.2886	27.0726	27.665
GFT-HR_contig_14119	2.6108	1.81021e-09	18.3763	17.0814	16.5074	17.3217	52.1504	50.0533	50.6236	50.9424
GFT-HR_contig_1413	-3.4386	5.53009e-50	188.476	167.333	176.105	177.305	58.5328	60.4443	54.2556	57.7442
GFT-HR_contig_14132	-2.53306	8.55415e-05	19.2613	19.9937	25.7438	21.6663	5.70172	13.7582	9.08052	9.51347
GFT-HR_contig_14135	3.26042	1.45692e-42	46.138	55.6892	47.6005	49.8093	181.73	181.968	183.695	182.464
GFT-HR_contig_14137	3.4399	3.09259e-06	4.32684	7.81339	4.93042	5.69021	21.2814	20.8512	24.7134	22.282
GFT-HR_contig_14141	-3.98453	0.00276059	15.321	4.28174	5.97255	8.5251	1.13383	4.5062	1.26401	2.30135
GFT-HR_contig_14145	17.3752	2.6851e-25	2.48395	1.04128	2.42078	1.982	36.3972	45.4785	40.5761	40.8173
GFT-HR_contig_14147	2.64713	0.000257091	6.76245	7.93754	5.27238	6.65746	18.6169	23.2709	18.0764	19.9881
GFT-HR_contig_14154	-2.32657	3.87494e-08	45.8438	47.0837	44.2312	45.7196	23.9183	23.2591	18.7218	21.9664
GFT-HR_contig_1416	2.67698	9.64056e-78	140.578	129.907	147.381	139.289	434.567	413.383	407.484	418.478
GFT-HR_contig_14161	-4.86096	1.0422e-10	32.1987	18.7795	29.4698	26.816	7.45939	2.47051	8.31584	6.08191
GFT-HR_contig_14163	2.93061	3.4027e-12	14.9006	15.1228	20.789	16.9375	56.4128	57.4347	53.961	55.9362
GFT-HR_contig_14164	41.238	0.000280342	0	0	0	0	3.65751	6.35956	6.11617	5.37775
GFT-HR_contig_1417	-2.95171	9.01845e-07	22.2896	26.1628	28.5003	25.6509	12.6685	11.0138	5.29612	9.65945
GFT-HR_contig_1418	2.19416	0.00640846	4.55982	9.70448	6.56324	6.94252	16.509	15.7841	19.4463	17.2465
GFT-HR_contig_14184	4.66426	6.07638e-08	5.05978	3.53512	3.94488	4.17993	19.4713	23.8108	23.7941	22.3587
GFT-HR_contig_14185	2.96998	0.00668888	4.9762	3.57606	1.38561	3.31262	9.78526	10.0361	14.0758	11.2991
GFT-HR_contig_14188	-2.9734	6.44514e-27	109.877	107.884	119.216	112.326	44.893	43.499	38.4662	42.2861
GFT-HR_contig_14191	-2.66172	0.00623521	13.0628	11.4281	11.5129	12.0013	3.5306	8.01816	3.37369	4.97415
GFT-HR_contig_14194	-3.89463	4.56238e-58	173.006	163.496	148.985	161.829	47.3766	56.6467	35.5092	46.5108
GFT-HR_contig_14196	-5.01741	4.93557e-08	21.4474	20.0971	12.7871	18.1105	2.24076	3.33958	6.2451	3.94181
GFT-HR_contig_142	-2.82684	0	2757.78	2673.99	2669.04	2700.27	1056.18	1106.96	1051.33	1071.49
GFT-HR_contig_1420	7.86163	1.508e-37	8.9912	7.24833	9.43659	8.55871	85.0677	75.9781	68.1305	76.3921
GFT-HR_contig_14201	-2.75843	0.00581952	9.81062	11.8597	10.8508	10.8404	3.24182	5.43547	4.29167	4.32298
GFT-HR_contig_14204	2.49097	3.04306e-11	25.414	23.5901	23.3524	24.1188	72.5434	61.9336	68.2924	67.5898
GFT-HR_contig_14205	3.42149	4.25732e-13	14.7866	13.6797	11.131	13.1991	52.0727	50.3889	50.4796	50.9804
GFT-HR_contig_14209	4.8144	5.08568e-10	2.62346	5.86539	6.81798	5.10228	24.851	31.636	27.7043	28.0638
GFT-HR_contig_14211	-2.72692	6.48926e-11	50.2241	46.8176	49.9773	49.0064	17.3126	20.9916	21.9173	20.0738
GFT-HR_contig_14220	4.01733	4.35915e-22	17.5879	15.8381	15.744	16.39	72.8889	77.0193	72.874	74.2607
GFT-HR_contig_14221	-8.44867	1.15788e-06	10.7082	10.0137	13.8075	11.5098	1.82875	0.363403	2.03872	1.41029
GFT-HR_contig_14225	-9.44114	0.00203702	5.04132	4.58895	4.37969	4.66999	0.639568	0.381278	0.2852	0.435349
GFT-HR_contig_1423	-7.50116	0	7499.92	7133.41	7149.83	7261.06	1112.24	1100.55	1044.75	1085.85
GFT-HR_contig_14230	-2.32765	9.60712e-05	27.4132	25.0314	24.3354	25.5934	11.0876	14.1298	11.5545	12.2573
GFT-HR_contig_14241	2.31855	0.000300107	9.82115	9.60646	8.29521	9.24094	31.2529	19.498	21.8771	24.2093
GFT-HR_contig_14243	-4.96408	2.41526e-24	60.6779	56.8931	62.9839	60.185	12.754	14.5729	13.1519	13.4929
GFT-HR_contig_14248	26.4602	3.00092e-118	7.80092	3.81519	7.0957	6.23727	200.902	181.258	183.423	188.528
GFT-HR_contig_14251	-2.58856	5.16766e-05	23.0937	24.8938	19.9342	22.6406	14.6489	8.00521	6.53234	9.72883
GFT-HR_contig_14253	3.99624	4.9109e-10	7.27631	6.1005	7.94222	7.10634	35.7552	27.3933	33.6172	32.2553
GFT-HR_contig_14260	4.42272	3.20678e-23	15.5586	13.0444	14.7035	14.4355	64.0604	72.8015	79.3506	72.0708
GFT-HR_contig_14264	-2.1017	1.20854e-06	45.0897	46.3589	46.8109	46.0865	22.9716	26.1745	24.4344	24.5268
GFT-HR_contig_14265	2.16862	0.00270161	10.2066	7.77932	8.92217	8.96936	21.6987	24.0156	20.2094	21.9746
GFT-HR_contig_14267	-2.44452	1.29646e-06	35.1354	34.0215	31.6375	33.5982	14.9419	16.3743	14.6978	15.338
GFT-HR_contig_14268	-3.39521	3.91488e-12	33.1009	48.566	42.3977	41.3549	11.5482	10.431	18.726	13.5684
GFT-HR_contig_1427	-3.05736	1.34251e-05	20.0712	20.801	19.3434	20.0719	6.93169	6.88721	8.00355	7.27415
GFT-HR_contig_14271	-16.3256	0.000530267	5.11723	2.14516	6.48323	4.58187	0.56805	0	0	0.18935
GFT-HR_contig_14285	5.6046	1.60634e-71	42.7165	26.8603	22.2028	30.5932	212.856	195.785	170.336	192.992
GFT-HR_contig_14286	-3.17767	0.00260721	7.30167	7.87084	14.6386	9.93704	1.85266	7.36308	1.03269	3.41614
GFT-HR_contig_14290	7.00179	2.53289e-09	5.26133	0.735188	1.36734	2.45462	21.0256	20.117	19.099	20.0805
GFT-HR_contig_14297	-2.87011	0.00239908	12.3956	11.6916	12.0804	12.0559	5.50401	6.83587	1.53399	4.62462
GFT-HR_contig_14299	4.24133	4.15714e-13	8.15442	10.0109	7.49293	8.55275	37.5011	40.6011	45.2667	41.123
GFT-HR_contig_1430	-3.36824	2.31632e-32	118.518	114.721	115.861	116.367	36.4776	41.5531	37.9462	38.659
GFT-HR_contig_14300	66.2612	3.90247e-07	0	0	0	0	11.0659	8.45759	6.64269	8.72205
GFT-HR_contig_14303	-12.5428	1.61314e-11	16.9165	18.6617	18.0482	17.8754	1.58135	1.964	0.881456	1.4756
GFT-HR_contig_14305	13.438	8.81891e-12	0.393573	1.31989	1.84111	1.18486	21.6699	20.1418	16.7547	19.5222
GFT-HR_contig_14310	-4.36499	3.01891e-43	124.736	117.217	121.049	121.001	31.458	30.9236	30.5929	30.9915
GFT-HR_contig_14315	8.75735	3.15449e-12	2.01429	2.85795	2.17447	2.34891	26.9697	21.7381	23.6235	24.1104
GFT-HR_contig_14316	2.46053	1.83828e-13	31.3384	32.113	26.243	29.8982	80.914	84.4913	82.7351	82.7135
GFT-HR_contig_14317	-25.8226	1.03203e-07	8.37762	9.131	8.49116	8.66659	0.743981	0	0	0.247994
GFT-HR_contig_14318	-3.76718	5.59393e-27	87.7672	77.6725	88.0208	84.4868	23.9822	27.7997	23.3938	25.0586
GFT-HR_contig_14319	5.74885	8.03246e-15	7.04608	4.13523	5.49352	5.55828	41.2983	30.4641	37.6691	36.4772
GFT-HR_contig_1432	5.73359	2.43484e-06	1.28705	2.58976	3.01036	2.29572	14.8586	16.8074	14.5259	15.3973
GFT-HR_contig_14323	-15.2341	0.000102412	4.79981	9.05442	5.6133	6.48918	0	1.05879	0	0.352929
GFT-HR_contig_14327	17.1519	5.12082e-159	10.9721	11.4988	13.4149	11.9619	242.267	217.609	237.002	232.293
GFT-HR_contig_14335	-8.44896	5.51988e-09	16.1552	15.5968	14.5039	15.4186	2.17375	2.1598	1.454	1.92918
GFT-HR_contig_14338	-4.26274	7.62905e-05	10.729	10.6819	14.6386	12.0165	2.38199	4.14173	2.65548	3.05973
GFT-HR_contig_14344	2.35904	3.82988e-07	14.4097	14.5885	21.6212	16.8731	42.0115	47.2595	45.2201	44.8303
GFT-HR_contig_14345	6.40085	6.21663e-54	15.0324	17.2244	13.6734	15.3101	115.252	102.574	114.098	110.641
GFT-HR_contig_14349	-3.73884	8.62368e-08	21.3522	22.951	25.6113	23.3048	7.77926	5.31392	7.58839	6.89385
GFT-HR_contig_14350	5.41	5.82986e-12	6.13822	4.2886	4.7857	5.07084	28.164	32.4967	33.4233	31.3613
GFT-HR_contig_14351	3.0675	3.42853e-09	11.6705	12.2307	10.0088	11.3034	35.2378	40.6753	41.5944	39.1692
GFT-HR_contig_14361	3.83161	0.000115497	2.80481	3.2922	3.49886	3.19862	15.4432	11.3843	15.5502	14.1259
GFT-HR_contig_14362	-3.42049	1.69525e-07	23.3227	26.258	24.9376	24.8394	9.46828	9.40752	5.2777	8.05117
GFT-HR_contig_14377	-3.10376	2.11155e-06	17.3084	28.5961	22.6233	22.8426	6.32918	8.08529	10.0798	8.16476
GFT-HR_contig_14378	-4.60794	1.77182e-26	68.6797	67.9378	69.3408	68.6527	17.1127	16.5669	16.1425	16.6074
GFT-HR_contig_1438	-2.54526	7.70427e-12	62.2718	57.5791	59.9253	59.9254	35.7086	23.5483	19.7281	26.3283
GFT-HR_contig_14384	-3.13973	1.75839e-10	42.5583	38.9849	34.4098	38.651	11.1983	16.6896	13.2643	13.7174
GFT-HR_contig_14385	-3.37114	0.00286313	9.70175	11.3876	6.80762	9.29899	3.44628	1.71208	3.84197	3.00011
GFT-HR_contig_14386	10.5194	1.15005e-08	1.64107	0.68794	1.27947	1.20282	14.5736	18.8241	12.9975	15.4651
GFT-HR_contig_14393	-7.37358	2.10561e-05	11.6068	5.83873	12.669	10.0382	2.0615	1.02414	1.1491	1.41158
GFT-HR_contig_14394	2.71614	1.85396e-17	25.9836	35.7729	29.641	30.4658	94.9714	97.2579	86.9209	93.0501
GFT-HR_contig_1440	3.00733	3.62009e-16	20.0612	21.8252	23.7405	21.8756	73.913	73.4386	74.8333	74.0616
GFT-HR_contig_14404	4.023	3.04214e-38	33.9561	22.7752	32.8278	29.8531	158.012	142.617	104.886	135.171
GFT-HR_contig_14406	2.64394	0.00563967	1.47772	8.6725	4.60845	4.91956	19.6845	13.0388	11.7038	14.809
GFT-HR_contig_14407	-3.01033	1.78036e-05	15.2513	26.4868	20.3841	20.7074	10.6417	5.76732	6.47103	7.62669
GFT-HR_contig_14408	-3.87422	2.50244e-07	20.5682	15.9671	24.3511	20.2955	5.41206	7.39383	4.52509	5.77699
GFT-HR_contig_1441	-3.50955	1.02287e-56	347.957	325.628	318.875	330.82	105.304	117.32	94.3003	105.641
GFT-HR_contig_14412	3.60627	1.24528e-19	15.001	21.3109	17.8683	18.06	69.569	77.2114	73.4313	73.4039
GFT-HR_contig_14416	4.03282	2.36717e-05	2.40896	5.04922	3.75632	3.73817	8.55719	25.5068	17.8869	17.317
GFT-HR_contig_14420	66.6727	3.90247e-07	0	0	0	0	9.25573	8.04679	9.02863	8.77705
GFT-HR_contig_1443	2.26322	2.48631e-26	73.5337	76.4318	79.9378	76.6345	189.109	210.41	184.641	194.72
GFT-HR_contig_14437	-19.1842	2.28046e-09	10.6396	13.8418	11.7277	12.0697	0	0.647443	1.08966	0.579035
GFT-HR_contig_14438	3.15516	5.62086e-05	6.91738	4.97106	4.62272	5.50372	17.5515	22.6705	19.0775	19.7665
GFT-HR_contig_1444	-2.2705	4.34506e-15	90.8904	92.3673	102.835	95.3643	44.2986	50.765	46.0521	47.0386
GFT-HR_contig_14444	-9.54539	0.00034298	3.70072	6.20541	7.93455	5.9469	0.821614	0	0.915948	0.579187
GFT-HR_contig_1445	4.93172	4.39339e-06	1.23956	3.6374	3.86573	2.91423	16.7872	19.9607	13.1923	16.6468
GFT-HR_contig_14451	-12.0427	2.97695e-05	8.59764	9.91143	5.8653	8.12479	0.9544	0.948275	0	0.634225
GFT-HR_contig_14459	-2.81118	9.40607e-06	27.6552	18.3558	25.1551	23.7221	10.2331	12.2009	5.70401	9.37934
GFT-HR_contig_14467	12.8343	2.04256e-40	3.65912	4.24775	5.2668	4.39122	61.4906	64.0763	68.8294	64.7988
GFT-HR_contig_14469	-5.97517	6.00833e-23	49.9541	45.1453	52.098	49.0658	9.21811	9.73138	8.34965	9.09971
GFT-HR_contig_14474	3.32113	5.51049e-07	9.00705	6.13564	6.1446	7.09577	23.4964	28.3128	28.4235	26.7442
GFT-HR_contig_14476	3.62851	0.00171589	3.87901	2.32299	1.94419	2.7154	8.36591	10.757	15.0869	11.4033
GFT-HR_contig_14480	2.41064	2.64151e-06	13.9682	13.4552	13.9026	13.7753	37.4775	37.7615	37.0729	37.4373
GFT-HR_contig_14485	-2.65823	1.38463e-08	43.1882	39.6038	36.3025	39.6982	16.1804	18.4583	15.3659	16.6682
GFT-HR_contig_14491	2.95311	3.74183e-07	12.3629	6.59598	9.20067	9.38652	29.4436	31.238	33.3805	31.354
GFT-HR_contig_14493	-4.39536	1.92515e-16	42.5583	44.0767	43.5905	43.4085	7.78117	13.9898	11.153	10.9747
GFT-HR_contig_14494	6.21379	3.10523e-07	2.60561	3.27684	1.01574	2.2994	10.4127	22.9908	16.7675	16.7237
GFT-HR_contig_14499	4.83157	3.41619e-90	59.8845	61.0899	61.1791	60.7178	332.446	337.08	319.215	329.58
GFT-HR_contig_14504	5.23215	6.25265e-12	4.51148	1.89123	9.67286	5.35852	33.0533	32.8411	30.1486	32.0143
GFT-HR_contig_14507	-2.251	0.000932175	18.8815	21.1071	18.2261	19.4049	7.9847	11.9002	8.90147	9.59545
GFT-HR_contig_14517	7.85438	7.61122e-53	13.6088	8.29794	11.8962	11.2676	109.867	100.065	90.6363	100.189
GFT-HR_contig_14518	7.6751	9.87778e-12	3.64786	2.03892	2.84407	2.84362	21.5967	31.6507	22.8725	25.3733
GFT-HR_contig_14519	-4.55448	4.39339e-06	10.6791	20.8914	13.8767	15.1491	4.21497	3.14094	3.52419	3.6267
GFT-HR_contig_14522	-2.15579	9.50885e-07	44.8531	49.8486	39.0363	44.5794	28.7162	13.8058	26.8499	23.1239
GFT-HR_contig_14528	2.17338	0.00525611	8.56879	7.54333	7.34878	7.8203	18.6435	17.3897	21.6324	19.2218
GFT-HR_contig_14536	-5.92112	7.70526e-07	13.7285	17.2651	11.3725	14.122	4.57188	2.27127	0.849468	2.56421
GFT-HR_contig_1454	10.4796	8.8762e-142	18.5069	20.4011	18.7934	19.2338	212.339	231.54	238.189	227.356
GFT-HR_contig_14540	-3.3519	3.37702e-05	18.6581	15.6431	16.1055	16.8022	4.73414	5.58572	6.26726	5.52904
GFT-HR_contig_14542	2.42778	0.000662477	6.63001	7.94091	8.1229	7.56461	25.2335	18.3858	18.7538	20.7911
GFT-HR_contig_14546	-3.28146	0.00286313	11.8617	8.13675	7.56658	9.18834	0	3.80591	5.33787	3.04793
GFT-HR_contig_14550	-3.08741	6.12232e-22	86.3417	90.5395	82.2325	86.3712	30.4023	31.3178	32.1485	31.2895
GFT-HR_contig_14552	19.224	1.66373e-19	1.28114	1.22756	1.42693	1.31188	30.0685	28.5836	33.5209	30.7243
GFT-HR_contig_14567	-3.65342	2.61535e-11	34.9868	43.3228	26.0187	34.7761	9.08209	15.198	7.46042	10.5802
GFT-HR_contig_1457	17.6675	8.88452e-37	2.77554	2.11548	2.75414	2.54839	51.9857	56.9955	49.2114	52.7309
GFT-HR_contig_14579	3.2939	0.000130589	3.72592	4.68575	4.84156	4.41775	12.1324	18.0818	19.6733	16.6292
GFT-HR_contig_14582	9.77718	2.55686e-11	2.46477	1.03324	1.92167	1.80656	15.322	19.5733	28.062	20.9857
GFT-HR_contig_14583	3.48097	6.64303e-07	5.98851	8.03328	5.13587	6.38588	26.5907	24.3064	24.9007	25.266
GFT-HR_contig_14584	-4.22434	2.11212e-70	153.844	152.696	148.296	151.612	39.1927	42.5062	38.7695	40.1561
GFT-HR_contig_14593	-3.70336	1.35365e-08	27.3447	22.5091	26.3586	25.4042	8.38891	7.01901	7.38323	7.59705
GFT-HR_contig_146	-2.64887	6.52176e-49	245.597	239.733	252.428	245.919	103.409	106.788	101.969	104.055
GFT-HR_contig_14620	7.52507	1.94209e-26	12.3103	11.0582	10.2833	11.2173	89.8003	79.9137	116.651	95.455
GFT-HR_contig_14628	-3.28466	5.63074e-05	13.5824	20.8773	13.237	15.8989	6.53358	4.99358	4.4823	5.33648
GFT-HR_contig_14629	-3.62701	6.08247e-11	33.8374	35.0962	34.8127	34.5821	11.772	11.3886	8.63394	10.5982
GFT-HR_contig_14632	2.77226	5.87146e-08	12.1771	14.5406	11.2201	12.6459	35.7188	44.6062	38.3586	39.5612
GFT-HR_contig_14634	2.01181	0.00262596	14.2794	9.85926	9.49583	11.2115	27.2268	23.7169	25.3633	25.4357
GFT-HR_contig_14642	5.07687	2.23734e-51	24.7533	26.2147	19.2991	23.4224	125.531	145.992	130.27	133.931
GFT-HR_contig_14643	-3.8609	1.13294e-05	18.8682	9.22788	17.1625	15.0862	4.18902	5.54951	3.11332	4.28395
GFT-HR_contig_14645	5.20628	7.50061e-44	18.1563	17.049	20.101	18.4354	105.127	107.016	112.524	108.222
GFT-HR_contig_14648	-5.75324	4.50008e-54	100.15	111.594	102.263	104.669	16.6402	14.823	29.4253	20.2962
GFT-HR_contig_14650	-2.19454	1.13505e-08	64.0286	44.8685	62.5866	57.1612	22.9142	29.5129	35.0062	29.1444
GFT-HR_contig_1466	2.42414	4.33804e-11	24.7524	25.1007	26.2212	25.3581	71.3876	66.492	69.5485	69.1427
GFT-HR_contig_14661	3.16168	0.00139793	3.98984	5.01766	1.55535	3.52095	11.5154	14.962	11.8501	12.7758
GFT-HR_contig_14666	-4.58551	0.00875224	6.68956	4.00612	5.21555	5.30374	0	1.68645	1.89223	1.19289
GFT-HR_contig_1467	-3.63121	5.2018e-23	79.5309	78.2755	68.8502	75.5522	22.4403	22.531	24.7535	23.2416
GFT-HR_contig_14671	5.48044	0.00208807	2.9017	0	0.565582	1.15576	3.2211	7.68103	12.2092	7.70377
GFT-HR_contig_14681	2.83305	1.7499e-06	13.5824	9.48966	7.05975	10.044	31.1601	33.9563	31.3761	32.1642
GFT-HR_contig_14690	9.13686	0.00482227	0	0	1.07266	0.357552	1.2218	4.85582	8.17247	4.75003
GFT-HR_contig_14696	3.56564	8.28027e-11	10.8863	8.03191	10.1851	9.70112	38.6708	39.9595	38.7997	39.1433
GFT-HR_contig_14699	4.83077	3.04666e-16	6.59089	7.10465	11.7454	8.48032	40.9716	49.0166	49.4045	46.4642
GFT-HR_contig_14704	13.6892	4.52409e-18	2.22985	1.33537	2.23524	1.93349	37.3416	30.6372	26.1758	31.3849
GFT-HR_contig_14707	3.68554	2.82326e-56	41.868	43.4062	45.6295	43.6346	178.31	184.316	179.618	180.748
GFT-HR_contig_1471	7.27382	1.34911e-114	22.9886	27.3045	21.9444	24.0791	196.431	198.811	196.662	197.301
GFT-HR_contig_14710	2.88216	5.12458e-11	17.0125	16.301	14.5271	15.9469	52.5186	57.1853	45.716	51.8067
GFT-HR_contig_14711	-8.10303	4.31056e-07	14.8459	17.6331	10.6102	14.3631	3.29601	1.09162	1.22481	1.87081
GFT-HR_contig_14719	8.95183	2.57305e-10	2.10917	1.76834	1.64442	1.84064	21.8524	17.9901	18.7931	19.5452
GFT-HR_contig_14724	2.98875	3.01961e-11	14.0474	16.3575	15.2113	15.2054	59.6022	45.4476	48.6751	51.2416
GFT-HR_contig_14735	4.07321	6.49966e-07	2.83302	3.16696	7.36261	4.4542	24.3203	18.3314	19.6333	20.7617
GFT-HR_contig_1474	-6.47212	4.1273e-19	39.2975	40.6583	36.3425	38.7661	5.01201	7.56198	7.24301	6.60567
GFT-HR_contig_14742	21.6557	4.52613e-153	9.31934	9.2784	7.71999	8.77258	217.765	225.105	204.709	215.86
GFT-HR_contig_14748	-2.74377	0.00804708	9.91265	7.47974	17.0026	11.465	7.0424	0.874651	5.88824	4.60176
GFT-HR_contig_1475	-2.39811	1.96169e-43	262.329	251.936	254.929	256.398	121.323	119.17	119.06	119.851
GFT-HR_contig_14753	-3.55715	5.13313e-17	50.9106	60.6851	54.8795	55.4918	17.2983	15.6248	19.2845	17.4025
GFT-HR_contig_14760	-3.63003	0.00231845	9.84279	7.07335	13.1554	10.0238	2.49742	3.72208	2.78416	3.00122
GFT-HR_contig_14763	8.20322	9.2376e-27	5.80341	6.95087	5.17104	5.97511	44.9113	62.1798	60.7381	55.943
GFT-HR_contig_14775	4.71072	3.65169e-05	4.21834	1.17889	2.19257	2.52993	11.2384	13.6476	16.705	13.8637
GFT-HR_contig_14784	-3.47093	6.96706e-09	26.2455	28.0055	30.3836	28.2115	10.5943	9.12282	7.34889	9.02201
GFT-HR_contig_14785	-2.3756	2.2027e-06	33.7656	33.9398	33.3069	33.6708	15.0757	17.6126	14.7751	15.8212
GFT-HR_contig_1479	-12.1196	7.21229e-08	8.74486	13.4415	11.3633	11.1832	1.29432	0	1.44293	0.912418
GFT-HR_contig_14792	10.4794	3.14506e-14	2.58034	2.59604	1.40824	2.19487	25.4355	28.6874	27.0786	27.0672
GFT-HR_contig_14794	-2.74072	9.40607e-06	22.0851	23.5839	25.7375	23.8021	8.05158	9.64091	11.2776	9.65669
GFT-HR_contig_14796	-2.8299	0.00459334	9.60765	13.4252	9.15525	10.7294	3.79206	6.59352	2.11373	4.16644
GFT-HR_contig_14799	2.43033	2.58027e-06	14.2117	12.8813	12.5776	13.2235	36.1569	37.9584	34.6043	36.2399
GFT-HR_contig_14805	2.00176	0.000414376	12.9879	13.8589	17.4905	14.7791	31.4564	35.769	32.7302	33.3185
GFT-HR_contig_14807	204.214	2.21723e-22	0	0	0	0	24.6734	32.4967	24.3079	27.1593
GFT-HR_contig_1481	-6.22353	3.46979e-50	777.001	711.879	770.887	753.256	132.957	152.592	121.46	135.67
GFT-HR_contig_14818	-19.7848	3.19262e-12	16.2989	17.0814	15.8844	16.4216	2.4124	0	0	0.804133
GFT-HR_contig_14822	-2.187	0.000471429	23.2984	28.3235	20.8894	24.1704	18.6212	10.2787	8.07305	12.3243
GFT-HR_contig_14824	-3.85067	1.08354e-14	66.3797	44.9961	73.776	61.7173	17.5593	13.708	22.3718	17.8797
GFT-HR_contig_14827	2.62162	0.00027476	4.45378	11.8246	5.20862	7.16232	19.7761	18.3392	25.7211	21.2788
GFT-HR_contig_14830	3.45182	5.99258e-18	19.8829	19.1149	15.0885	18.0288	72.2768	70.4094	67.7147	70.1336
GFT-HR_contig_14832	2.58012	1.60199e-08	16.7355	16.4713	13.9934	15.7334	44.1555	47.9383	45.1432	45.7457
GFT-HR_contig_14842	2.50067	0.00238866	3.58638	6.01367	7.45637	5.68547	15.9245	14.7675	17.7529	16.1483
GFT-HR_contig_14844	11.9533	6.56729e-30	2.92833	3.68269	4.56617	3.72573	50.7102	54.2605	49.2847	51.4185
GFT-HR_contig_14848	-2.26196	2.55177e-21	147.125	148.439	127.539	141.034	79.2793	69.0892	61.2254	69.8647
GFT-HR_contig_14850	-3.97221	7.56425e-05	18.6193	10.0353	9.33211	12.6622	3.54321	2.93373	3.95003	3.47565
GFT-HR_contig_14854	-3.9686	0.000804909	8.39967	10.0605	10.291	9.58373	4.26251	0	3.56393	2.60881
GFT-HR_contig_14858	-2.39975	3.28721e-29	167.659	163.926	181.783	171.123	72.9261	84.5344	82.267	79.9092
GFT-HR_contig_1486	-2.29916	1.09771e-11	68.8824	75.4835	70.4967	71.6209	33.9459	33.3856	37.2671	34.8662
GFT-HR_contig_14860	-4.03991	0.000819164	8.4633	9.62985	8.95505	9.01607	2.1474	2.66702	2.39396	2.40279
GFT-HR_contig_14861	2.38504	4.23293e-05	9.27871	10.891	13.0215	11.0638	29.6641	30.2924	29.3955	29.784
GFT-HR_contig_14863	-2.25933	0.000113133	21.8248	28.2094	27.6507	25.895	10.0946	15.6465	12.6041	12.7817
GFT-HR_contig_14866	5.45357	1.22272e-66	24.3655	20.4281	29.4448	24.7461	148.22	137.594	170.062	151.959
GFT-HR_contig_14869	10.1377	1.34816e-22	3.80741	2.66012	4.94744	3.80499	40.0108	52.6321	40.8353	44.4927
GFT-HR_contig_1487	-2.16072	0.0073345	16.1499	17.6479	14.572	16.1233	8.37962	10.4073	6.10806	8.29833
GFT-HR_contig_14874	3.15924	7.03337e-05	4.55053	5.9953	4.81494	5.12026	16.7418	18.9288	19.6295	18.4334
GFT-HR_contig_14875	-2.91125	2.41001e-09	39.6595	40.2615	33.156	37.6923	15.4883	14.3349	13.4821	14.4351
GFT-HR_contig_14878	-2.94932	1.57577e-05	21.3655	22.2555	19.6864	21.1025	8.62444	6.85528	8.33271	7.93748
GFT-HR_contig_1488	-2.48937	9.52441e-44	237.07	247.417	244.093	242.86	108.813	109.566	109.676	109.352
GFT-HR_contig_14887	2.4643	0.00646323	4.60683	6.62124	4.10485	5.11097	15.1956	18.0016	9.77326	14.3235
GFT-HR_contig_14894	2.23043	0.00124836	7.51029	13.6428	6.83135	9.32814	24.4551	23.7459	22.306	23.5023
GFT-HR_contig_14895	2.52537	1.26211e-05	10.3832	9.99502	11.6932	10.6905	33.4684	30.1997	27.793	30.487
GFT-HR_contig_14899	3.46617	7.1482e-10	7.85167	8.87258	11.977	9.5671	36.0763	46.0862	30.4173	37.5266
GFT-HR_contig_149	7.94925	0.00474718	0	1.06617	0.49573	0.520633	5.08189	7.85444	3.77692	5.57108
GFT-HR_contig_1490	-5.54389	2.80075e-51	947.311	904.948	899.048	917.103	187.246	187.64	181.482	185.456
GFT-HR_contig_14902	-3.55454	4.19366e-09	32.4991	30.1668	25.3381	29.3347	16.492	4.09655	6.89459	9.16106
GFT-HR_contig_14904	9.32702	7.95983e-99	15.2703	13.115	17.1325	15.1726	154.793	166.945	157.817	159.852
GFT-HR_contig_14906	-2.77338	1.75969e-17	79.5102	81.4043	76.8921	79.2689	30.5522	25.6341	39.7368	31.9744
GFT-HR_contig_14910	12.5451	7.62163e-69	7.82115	6.02562	8.07547	7.30741	113.383	103.889	95.847	104.373
GFT-HR_contig_14911	-2.93158	0.00026629	13.9712	20.4235	10.6134	15.0027	4.13573	5.37356	7.44786	5.65238
GFT-HR_contig_14912	6.59253	2.03461e-28	10.0173	8.97118	7.63254	8.87367	65.5064	70.7107	62.8849	66.3673
GFT-HR_contig_14913	2.04666	0.0067415	7.10998	9.15447	9.50286	8.58911	21.6482	18.8207	19.1059	19.8583
GFT-HR_contig_1492	-2.45403	1.03474e-42	248.752	241.045	248.448	246.082	110.22	113.441	113.543	112.401
GFT-HR_contig_14926	-3.53244	3.78372e-10	36.7462	30.8082	30.8964	32.8169	13.437	8.26476	9.2732	10.325
GFT-HR_contig_14928	-4.21914	2.22643e-15	40.084	49.1653	37.6178	42.289	7.91042	13.7544	11.7582	11.141
GFT-HR_contig_1493	-3.38431	3.36733e-25	86.3864	93.5275	87.9018	89.2719	30.9582	29.4092	28.1153	29.4942
GFT-HR_contig_14930	8.49307	3.0095e-11	3.04402	1.45836	2.37329	2.29189	20.4676	22.6385	25.4007	22.8356
GFT-HR_contig_14931	-3.92045	2.67608e-06	17.6835	20.7563	13.7871	17.409	4.71119	4.68096	5.25211	4.88142
GFT-HR_contig_14934	3.29812	7.25533e-06	4.41782	8.33383	4.30547	5.68571	20.5972	20.465	22.9621	21.3414
GFT-HR_contig_14946	-8.20141	9.17168e-06	9.1947	5.50635	15.3615	10.0208	0	1.159	2.60084	1.25328
GFT-HR_contig_14948	-14.9875	3.26627e-09	14.1233	16.5775	7.70794	12.8029	1.25423	1.24618	0	0.833473
GFT-HR_contig_14958	-2.66893	0.000257091	18.1032	15.9766	20.7999	18.2932	5.07684	9.24781	8.48961	7.60475
GFT-HR_contig_14961	5.59283	8.86563e-12	5.16903	4.33374	4.70174	4.73484	30.6026	29.6461	30.7047	30.3178
GFT-HR_contig_14964	3.4025	2.79405e-10	7.59149	10.7043	11.8375	10.0444	38.305	43.8441	33.8208	38.6566
GFT-HR_contig_14968	11.2034	6.0529e-26	2.1185	3.55233	4.9551	3.54198	42.0168	52.9628	42.6463	45.8753
GFT-HR_contig_14969	-2.53697	0.000748228	18.5621	19.9607	13.8428	17.4552	8.24211	7.47711	7.19095	7.63672
GFT-HR_contig_1497	-5.65071	2.90185e-24	59.9891	54.0911	47.6533	53.9112	13.0672	11.9846	6.72345	10.5917
GFT-HR_contig_14971	-2.41272	1.88592e-25	140.238	147.805	150.024	146.022	67.7465	68.9862	66.6949	67.8092
GFT-HR_contig_14972	2.28454	1.32672e-08	21.7004	23.2603	23.1295	22.6967	50.2514	63.017	61.7319	58.3334
GFT-HR_contig_14974	3.30074	6.06877e-07	4.92004	8.7656	7.19238	6.95934	24.5772	24.4195	29.2256	26.0741
GFT-HR_contig_14978	12.38	1.09649e-25	5.80341	1.2164	2.26233	3.09405	45.0954	40.9655	47.4003	44.4871
GFT-HR_contig_14982	3.74399	4.84119e-06	6.00353	5.03339	7.80114	6.27935	23.9916	11.4774	44.5771	26.682
GFT-HR_contig_14983	-2.41802	2.58027e-06	40.7984	23.1391	34.6153	32.8509	17.05	20.117	8.31584	15.161
GFT-HR_contig_14989	-2.09904	6.42653e-05	32.7519	32.2768	30.0151	31.6813	17.8596	16.224	16.497	16.8602
GFT-HR_contig_14994	-2.69492	0.000447825	16.5505	11.2329	19.0483	15.6106	6.29904	9.04022	3.90126	6.41351
GFT-HR_contig_14996	11.7262	1.79703e-10	1.43133	1.20004	1.11595	1.24911	17.7955	20.2072	15.5875	17.8634
GFT-HR_contig_14998	47.1652	1.70317e-65	0.686425	1.72651	2.1407	1.51788	90.8281	77.5261	91.063	86.4724
GFT-HR_contig_1500	63.4192	4.69269e-11	0	0	0.278987	0.0929956	13.0288	14.8397	17.0046	14.9577
GFT-HR_contig_15001	2.80807	1.3085e-08	14.4779	8.75091	15.4879	12.9056	41.5617	42.7804	38.3336	40.8919
GFT-HR_contig_15002	2.28964	0.00402975	5.87462	8.75611	5.59799	6.74291	15.651	21.31	15.5093	17.4901
GFT-HR_contig_1501	-2.15669	2.88052e-19	127.335	146.331	140.974	138.213	72.6735	72.5067	70.26	71.8134
GFT-HR_contig_15015	3.16302	1.2485e-23	40.0457	28.6371	19.2841	29.3223	106.689	106.004	100.281	104.324
GFT-HR_contig_15019	91.0646	1.3752e-24	0	0.576742	0	0.192247	31.1558	29.1349	34.733	31.6746
GFT-HR_contig_1502	4.88637	3.69592e-115	41.5108	40.1118	42.4208	41.3478	230.556	230.318	220.575	227.149
GFT-HR_contig_15021	2.42153	4.33238e-07	14.3754	17.6323	14.1136	15.3738	41.6083	39.6971	44.5407	41.9487
GFT-HR_contig_15023	-3.54222	8.44352e-07	27.1953	16.8005	19.5291	21.175	5.71998	6.31475	7.79377	6.6095
GFT-HR_contig_15030	-5.50492	0.000761911	9.14869	7.15895	7.13282	7.81349	1.80546	1.4351	1.20765	1.48273
GFT-HR_contig_15031	38.2275	6.1359e-88	1.27166	2.13234	4.9573	2.7871	133.259	135.77	104.495	124.508
GFT-HR_contig_15034	12.5139	0.00112767	0.909366	0	0	0.303122	6.46055	6.41909	4.50145	5.7937
GFT-HR_contig_15035	14.3748	0.00203702	0	0.618034	0	0.206011	7.85561	4.55303	2.91919	5.10928
GFT-HR_contig_15040	7.68357	2.03507e-06	1.57902	0.661929	1.67077	1.3039	11.819	12.7384	11.8361	12.1312
GFT-HR_contig_15043	-6.97766	5.56332e-27	52.494	54.1288	52.6879	53.1035	9.64503	9.05074	6.57093	8.42223
GFT-HR_contig_15046	2.7431	4.92683e-27	39.8984	45.8403	56.4535	47.3974	154.195	136.255	147.76	146.07
GFT-HR_contig_1505	-3.3316	0.0039379	11.9732	6.61064	10.701	9.76162	3.11206	3.86511	2.60203	3.19307
GFT-HR_contig_15053	-2.21928	3.25814e-07	37.7891	46.8265	47.9924	44.2027	20.473	21.3902	24.9413	22.2682
GFT-HR_contig_15065	5.1788	0.0017124	2.43655	1.02141	0.949833	1.46926	4.32758	9.67458	13.2673	9.08981
GFT-HR_contig_15069	-2.74695	0.00239908	10.4407	13.7556	12.7917	12.3293	7.94739	3.94819	2.95329	4.94962
GFT-HR_contig_15073	-2.41588	1.78367e-05	26.4926	29.4369	25.6322	27.1872	11.3383	12.3921	13.9041	12.5448
GFT-HR_contig_15074	-3.8224	2.34766e-07	19.9203	22.9157	21.6711	21.5023	6.99385	7.97088	3.66911	6.21128
GFT-HR_contig_15082	-3.18123	0.000298488	19.0791	13.402	11.2568	14.5793	5.0372	5.00487	5.10504	5.04904
GFT-HR_contig_15086	2.2033	9.44606e-20	62.9215	61.1009	63.0291	62.3505	148.359	160.057	154.354	154.257
GFT-HR_contig_1509	7.49174	2.07544e-10	1.27803	2.94664	3.48748	2.57071	20.9968	21.4259	24.9892	22.4706
GFT-HR_contig_15090	-3.13308	0.00872128	9.68124	9.34662	8.23421	9.08736	2.6053	3.1063	3.77576	3.16245
GFT-HR_contig_15094	-11.2327	8.29575e-07	8.86632	10.407	10.5994	9.95758	1.57476	1.0431	0	0.872621
GFT-HR_contig_15098	2.62474	9.73707e-12	22.1806	21.5259	21.7942	21.8335	69.4813	62.1989	61.8167	64.499
GFT-HR_contig_151	3.02196	9.63607e-10	12.8671	11.6578	13.1062	12.5437	40.5465	43.0331	44.7909	42.7902
GFT-HR_contig_1510	-2.55603	0.00144358	13.923	15.044	17.9952	15.6541	7.07485	5.25566	8.03458	6.78836
GFT-HR_contig_15101	-4.58096	6.45175e-07	22.5015	16.0705	12.9951	17.189	1.48019	5.88277	4.95042	4.10446
GFT-HR_contig_15102	-9.67376	1.1825e-19	36.1344	29.2855	31.9287	32.4495	6.41789	2.12557	2.38492	3.64279
GFT-HR_contig_15111	-2.49413	0.000642522	17.7326	18.4835	17.5619	17.926	10.6403	7.61183	5.69373	7.98194
GFT-HR_contig_15112	3.31127	4.27575e-09	11.8735	8.78365	7.62361	9.42692	34.7343	33.8951	37.3394	35.323
GFT-HR_contig_15115	2.73388	0.00970248	2.44098	4.09307	3.80625	3.44677	10.0129	10.7691	11.6228	10.8016
GFT-HR_contig_1512	2.43433	3.23045e-09	19.1262	19.7158	22.9789	20.6069	56.2458	54.7783	58.358	56.4607
GFT-HR_contig_15127	-8.37382	0.00482227	7.97969	2.67609	2.48856	4.38144	0	1.40819	0	0.469396
GFT-HR_contig_15130	3.19841	4.30201e-12	13.7729	15.0115	13.1542	13.9795	54.7344	51.9526	44.6562	50.4477
GFT-HR_contig_15139	-4.17902	3.98795e-41	135.296	120.841	104.623	120.253	31.3862	30.6975	34.4431	32.1756
GFT-HR_contig_15142	3.88582	4.0617e-06	5.12388	4.29589	3.75987	4.39321	22.7515	16.7547	19.0974	19.5345
GFT-HR_contig_15143	7.68628	4.87787e-53	9.20733	11.1504	14.3571	11.5716	113.564	99.2953	89.1288	100.663
GFT-HR_contig_15154	7.18782	2.2127e-59	12.0623	13.2248	12.2981	12.5284	107.944	104.795	92.7797	101.84
GFT-HR_contig_1516	6.60334	2.45882e-64	14.9558	15.9212	14.959	15.2787	112.194	115.294	114.263	113.917
GFT-HR_contig_15171	-27.9388	0.00680534	2.03304	2.84085	4.75522	3.2097	0	0	0	0
GFT-HR_contig_15172	2.92799	5.522e-07	7.07875	12.4093	8.52935	9.33912	28.0028	32.9334	31.855	30.9304
GFT-HR_contig_15179	3.2805	2.51148e-05	3.4922	4.09904	8.71269	5.43464	26.0507	20.3371	14.5209	20.3029
GFT-HR_contig_15182	-2.33404	0.000672287	18.7757	19.6126	21.358	19.9154	13.3938	8.69085	6.39927	9.49464
GFT-HR_contig_15186	2.58706	0.000141763	4.71706	7.90961	11.033	7.88657	25.1341	20.8107	23.3499	23.0982
GFT-HR_contig_15187	5.11548	9.25142e-33	16.6895	16.7134	13.735	15.7126	89.3393	93.0611	89.729	90.7098
GFT-HR_contig_15190	-3.76047	6.23372e-29	87.493	99.1646	89.6893	92.1156	27.3385	30.7371	24.0611	27.3789
GFT-HR_contig_15191	32.301	0.00192658	0	0	0	0	5.217	3.45568	3.87733	4.18333
GFT-HR_contig_15193	2.18639	0.00868153	6.39975	5.81272	8.316	6.84282	15.866	18.5876	16.3677	16.9404
GFT-HR_contig_15195	5.83433	6.27571e-27	9.45461	10.1463	10.9096	10.1702	69.5208	65.0703	67.0194	67.2035
GFT-HR_contig_15197	3.7272	3.19901e-13	8.33796	12.6704	11.7826	10.9303	39.7996	49.8901	48.4966	46.0621
GFT-HR_contig_15199	4.80483	0.000315478	1.29751	4.35136	0	1.88296	12.6749	10.3038	8.99193	10.6569
GFT-HR_contig_152	-3.17505	2.78962e-05	16.3017	18.5877	18.8104	17.8999	7.23843	6.61662	4.84171	6.23225
GFT-HR_contig_15206	-3.20827	8.02718e-16	58.7097	56.6994	59.3894	58.2662	23.4289	19.0163	18.3936	20.2796
GFT-HR_contig_15208	-12.0118	5.56592e-05	6.7434	9.42283	4.38127	6.84917	0.499044	0.495841	0.556342	0.517075
GFT-HR_contig_15210	-4.40294	1.44045e-27	78.7441	68.1378	76.8237	74.5685	23.5591	18.9492	14.1742	18.8942
GFT-HR_contig_15215	-3.93606	0.00850738	6.79926	6.01723	7.06811	6.6282	0.335452	1.6665	3.3657	1.78922
GFT-HR_contig_15222	14.3848	2.2448e-77	8.97715	5.85394	6.22141	7.0175	121.355	117.056	106.651	115.02
GFT-HR_contig_15232	2.44313	0.00111997	10.1329	12.7433	7.9002	10.2588	42.7435	14.5289	27.5875	28.2866
GFT-HR_contig_15233	9.39364	4.32093e-38	5.51512	9.8258	3.76241	6.36777	69.1806	69.9532	65.521	68.2183
GFT-HR_contig_15234	5.6138	7.87903e-23	7.3886	10.5309	9.79295	9.23748	51.1797	65.1939	59.9819	58.7852
GFT-HR_contig_15239	3.51626	1.97323e-10	12.4169	9.18565	7.40305	9.66853	36.9726	38.6688	39.7714	38.4709
GFT-HR_contig_15242	-12.1081	0.000623443	3.81499	6.39702	5.94876	5.38692	1.12931	0	0	0.376437
GFT-HR_contig_15246	5.13143	1.19645e-14	6.76723	4.72807	8.79351	6.76293	39.0629	35.8267	43.548	39.4792
GFT-HR_contig_1526	2.75116	3.11098e-14	25.0001	25.2254	21.5313	23.9189	76.4146	74.6417	71.0861	74.0474
GFT-HR_contig_15268	5.54251	5.07601e-16	5.36951	7.75314	6.27955	6.4674	39.7369	43.4301	39.2788	40.8153
GFT-HR_contig_15270	18.0338	1.01145e-80	7.73319	4.05222	5.12484	5.63675	115.889	117.022	115.989	116.3
GFT-HR_contig_15271	11.5185	1.75728e-13	1.45085	2.4328	2.26233	2.04866	21.9035	24.3233	37.3457	27.8575
GFT-HR_contig_15273	-2.08467	9.36962e-24	195.858	177.749	182.464	185.357	105.09	100.011	93.8994	99.6669
GFT-HR_contig_15281	-3.21178	0.000612036	13.6114	11.9825	11.1428	12.2456	4.83508	3.00253	4.71645	4.18469
GFT-HR_contig_15293	5.49008	2.80155e-14	6.44823	7.09568	4.39897	5.98096	36.8637	42.3168	33.1164	37.4323
GFT-HR_contig_153	-2.66718	0	875.696	776.605	768.801	807.034	357.793	338.452	321.921	339.389
GFT-HR_contig_15300	46.8976	8.0892e-24	1.05517	0.442328	0	0.499164	31.3911	34.4482	31.3391	32.3928
GFT-HR_contig_15307	3.53942	3.05556e-07	6.23413	2.09069	10.693	6.33929	19.9306	31.9043	24.6877	25.5075
GFT-HR_contig_15310	6.72344	2.11906e-11	4.11855	1.72651	4.01381	3.28629	27.4313	22.7127	26.5034	25.5491
GFT-HR_contig_15311	8.06571	2.65703e-06	0.952798	1.59766	1.48571	1.34539	12.6921	13.4514	13.2061	13.1165
GFT-HR_contig_15317	3.24012	3.77611e-08	13.0662	9.38977	4.3659	8.94061	28.1799	30.4696	39.7313	32.7936
GFT-HR_contig_15318	-4.16737	1.56931e-07	22.0976	20.5853	19.1428	20.6086	5.45109	5.41611	5.46927	5.44549
GFT-HR_contig_15320	4.18149	0.000120153	1.84501	4.12499	2.39746	2.78915	11.4693	11.3957	17.6571	13.5074
GFT-HR_contig_15322	2.03874	0.00246855	9.34663	9.40352	12.7525	10.5009	24.071	24.3289	24.0587	24.1529
GFT-HR_contig_15327	-5.50994	8.74904e-10	23.4123	21.5919	18.862	21.2887	4.15829	6.19741	2.31786	4.22452
GFT-HR_contig_15328	5.81137	7.59155e-42	15.9594	16.5917	12.4428	14.998	95.8084	100.826	98.5927	98.4091
GFT-HR_contig_15329	2.27953	0.00290248	8.80517	6.92091	6.00688	7.24432	17.1051	19.9089	19.0691	18.6944
GFT-HR_contig_1533	-3.81106	0.000466165	10.0105	12.7957	10.7475	11.1846	2.47751	3.04082	4.06172	3.19335
GFT-HR_contig_15332	3.11054	0.000496788	3.88858	4.07526	4.54763	4.17049	17.2664	13.4386	13.795	14.8333
GFT-HR_contig_15333	12.7014	1.99014e-09	1.09311	1.83293	0	0.975348	16.5026	21.2193	8.65759	15.4598
GFT-HR_contig_15335	7.47522	0.000187857	0	0	2.98628	0.995425	7.93679	4.5062	15.1681	9.2037
GFT-HR_contig_15336	-2.72671	3.16029e-17	93.3173	70.2361	78.5427	80.6987	35.7852	38.3626	25.1962	33.1147
GFT-HR_contig_15337	7.91129	9.13886e-40	5.82459	5.86004	15.44	9.04154	74.485	80.1742	88.8035	81.1542
GFT-HR_contig_1534	3.03986	7.66312e-09	12.6662	10.6194	10.369	11.2182	37.4005	42.7486	35.4248	38.5247
GFT-HR_contig_15347	-2.61409	1.14557e-19	102.606	105.333	87.9519	98.6303	40.3829	42.1814	44.1537	42.2393
GFT-HR_contig_15351	5.256	0.00208807	2.68225	0	1.04561	1.24262	7.14597	5.91676	10.6219	7.89488
GFT-HR_contig_15352	9.28703	1.24124e-31	4.10971	5.74267	7.47637	5.77625	73.6014	68.8985	41.3651	61.2883
GFT-HR_contig_15355	-10.2214	1.59912e-27	47.1764	46.8127	41.2045	45.0645	4.50773	5.53264	4.43408	4.82482
GFT-HR_contig_1536	-2.69605	0.000340579	16.052	18.1166	16.3658	16.8448	4.93445	5.44754	10.3908	6.92426
GFT-HR_contig_15361	-2.18751	0.00329968	19.2442	19.4726	16.0386	18.2518	10.6075	9.36841	7.88363	9.28652
GFT-HR_contig_15362	2.88409	1.25958e-10	17.4044	13.7887	15.4368	15.5433	49.9133	51.4246	50.2695	50.5358
GFT-HR_contig_15364	8.23467	7.96179e-33	4.35538	8.34646	8.2467	6.98285	66.8582	69.1742	60.3669	65.4664
GFT-HR_contig_1537	2.69469	3.17616e-41	72.2353	75.6285	78.2357	75.3665	232.896	218.685	232.51	228.03
GFT-HR_contig_15374	-2.66255	1.19649e-10	49.2377	49.0855	49.2747	49.1993	22.4068	17.9401	21.5842	20.6437
GFT-HR_contig_15376	-3.85716	0.00850738	5.88364	4.93288	9.17442	6.66365	1.30625	1.29787	2.91246	1.83886
GFT-HR_contig_15377	3.78463	1.50584e-11	11.1022	7.56285	9.19686	9.28729	42.5185	34.2863	42.5916	39.7988
GFT-HR_contig_1538	-2.27546	6.72806e-19	113.371	131.186	117.367	120.641	60.7407	58.6975	58.7479	59.3954
GFT-HR_contig_15382	7.27862	5.07909e-11	3.33824	3.22939	2.00206	2.85656	21.436	23.3376	27.7106	24.1614
GFT-HR_contig_15384	4.73631	0.00341491	2.18997	0.918039	0.853709	1.32057	6.32065	9.17859	7.04636	7.5152
GFT-HR_contig_15385	4.9924	1.05529e-73	23.1637	26.9913	26.6304	25.5951	135.627	148.267	147.701	143.865
GFT-HR_contig_15388	-5.31135	1.76285e-08	15.4499	19.5677	21.0157	18.6777	4.08692	3.19054	4.23072	3.83606
GFT-HR_contig_15389	5.23144	2.355e-26	14.5687	9.25341	12.7354	12.1858	76.451	75.9604	63.8123	72.0746
GFT-HR_contig_1539	-2.12034	5.83263e-08	59.5338	52.6197	49.7713	53.9749	31.2121	26.898	27.3395	28.4832
GFT-HR_contig_15391	2.39576	3.62473e-06	11.3661	13.5654	14.9084	13.28	32.8938	35.2785	39.4506	35.8743
GFT-HR_contig_15393	2.13195	0.00116643	12.1595	6.37163	13.0353	10.5222	33.7449	24.1404	18.0573	25.3142
GFT-HR_contig_15397	-3.94427	0.000770122	10.9436	9.55745	10.3098	10.2703	3.64444	1.20702	3.61145	2.82097
GFT-HR_contig_1540	-2.97408	0	996.344	975.447	961.282	977.691	351.37	374.299	380.281	368.65
GFT-HR_contig_15405	2.23389	0.00174315	8.58574	9.31549	8.07208	8.65777	20.8556	20.7218	24.0002	21.8592
GFT-HR_contig_15406	5.42585	0.000656829	0	4.08563	0	1.36188	8.65517	10.7495	7.23669	8.88046
GFT-HR_contig_15410	-5.11557	3.91292e-08	29.775	19.9708	11.1428	20.2962	5.28837	4.20355	3.53734	4.34309
GFT-HR_contig_1542	-2.41501	8.55258e-13	72.4011	71.9606	69.9529	71.4382	34.5679	31.5984	33.1417	33.1027
GFT-HR_contig_15420	-2.88966	4.67593e-09	39.7057	34.9055	38.4705	37.6939	14.7206	13.2655	15.6474	14.5445
GFT-HR_contig_15426	-2.17945	2.29398e-10	82.6673	59.6825	68.0326	70.1275	39.7655	36.4711	31.8275	36.0214
GFT-HR_contig_15430	-3.20741	8.60057e-05	18.6135	13.2937	13.9746	15.294	6.73439	4.25802	4.77757	5.25666
GFT-HR_contig_15433	-2.36266	0.000155798	24.6287	25.1915	21.1221	23.6474	10.4984	11.7349	11.2161	11.1498
GFT-HR_contig_15434	11.4584	2.24192e-91	8.86632	12.5441	11.2331	10.8812	139.268	136.907	147.577	141.251
GFT-HR_contig_15446	3.30956	1.1535e-26	27.7811	35.1856	26.729	29.8986	112.333	116.827	104.749	111.303
GFT-HR_contig_1545	-4.17288	1.28087e-29	85.2681	83.606	85.152	84.6754	21.6351	22.225	24.1192	22.6598
GFT-HR_contig_15456	4.02616	2.21487e-08	3.50755	8.82226	5.12753	5.81912	23.3618	26.3068	30.3848	26.6845
GFT-HR_contig_1546	3.249	2.6531e-10	6.02241	18.9346	9.3908	11.4493	48.1342	39.1902	38.755	42.0264
GFT-HR_contig_15465	2.80624	1.04051e-05	8.63898	7.62417	9.57139	8.61152	26.6498	29.2871	26.1084	27.3484
GFT-HR_contig_15466	3.94455	1.05409e-11	9.08909	8.51685	8.33689	8.64761	31.3369	43.8732	40.7574	38.6558
GFT-HR_contig_1547	-2.96457	2.30661e-28	119.815	120.544	115.585	118.648	47.5265	41.0193	45.8662	44.804
GFT-HR_contig_15470	-2.31091	1.03651e-07	40.7607	49.4208	41.5575	43.913	21.7187	22.1326	19.8665	21.2393
GFT-HR_contig_15472	6.52749	2.45137e-14	6.76245	4.53574	2.10895	4.46905	34.8316	33.4146	32.1358	33.4607
GFT-HR_contig_1548	5.95878	6.48875e-05	0.885157	1.33582	2.3464	1.52246	11.6338	9.84092	11.0417	10.8388
GFT-HR_contig_15481	-2.86681	0.00143307	12.1518	13.5842	13.8955	13.2105	9.35263	4.2889	1.60407	5.08187
GFT-HR_contig_15485	3.28494	0.00234728	2.30553	3.00684	3.99448	3.10228	10.6922	11.0756	13.4415	11.7364
GFT-HR_contig_15492	3.09793	0.000393402	4.27865	2.15235	7.33892	4.58997	19.7584	12.836	16.0966	16.2303
GFT-HR_contig_15495	-2.99835	5.62086e-05	17.3203	20.7448	15.9152	17.9934	3.84534	8.73295	7.34889	6.64239
GFT-HR_contig_155	-2.18692	2.28269e-07	50.6001	42.8022	48.4327	47.2784	23.0697	23.5196	25.9421	24.1772
GFT-HR_contig_1550	16.7959	1.55369e-69	39.0318	37.2456	37.0381	37.7718	725.175	744.765	671.409	713.783
GFT-HR_contig_15500	-60.1214	2.84544e-06	6.95777	8.75014	5.42466	7.04419	0	0	0	0
GFT-HR_contig_15501	7.13897	3.57528e-17	5.71834	4.35844	3.64773	4.57484	46.1656	35.3194	30.8797	37.4549
GFT-HR_contig_15503	10.4055	0.00643282	0	0	0.87318	0.29106	2.98376	5.43511	5.5439	4.65426
GFT-HR_contig_15507	-2.01087	0.000461056	24.9713	30.8859	28.7216	28.1929	17.3455	15.9253	13.7073	15.6594
GFT-HR_contig_15512	-2.97139	1.53888e-10	41.2196	38.1032	44.4975	41.2734	16.8948	19.1178	10.4636	15.4921
GFT-HR_contig_15519	154.915	1.65508e-47	0	0.660762	0	0.220254	62.9904	54.2413	59.2992	58.8436
GFT-HR_contig_1552	-3.89954	5.36052e-15	45.838	46.8748	42.6841	45.1323	13.072	14.5832	10.9936	12.8829
GFT-HR_contig_15523	7.01687	0.000160558	0	2.41089	1.12097	1.17729	15.322	6.34319	8.5406	10.0686
GFT-HR_contig_15529	-8.01471	5.34699e-05	11.1215	4.66217	7.80385	7.86251	0.987654	1.96263	0	0.983429
GFT-HR_contig_1553	-3.32453	9.5293e-33	118.523	113.191	126.312	119.342	42.4049	40.1265	37.9878	40.1731
GFT-HR_contig_15530	3.61916	0.000169538	3.66882	2.05064	4.76736	3.49561	14.1185	16.1861	13.3181	14.5409
GFT-HR_contig_15533	29.3684	7.41574e-106	4.68246	5.2344	3.04225	4.3197	137.917	159.755	140.617	146.096
GFT-HR_contig_15541	-3.61382	1.50506e-21	69.8483	75.593	66.6076	70.683	21.9945	24.7998	18.7342	21.8428
GFT-HR_contig_15544	9.64319	4.3461e-05	1.27675	0	0.995425	0.757392	6.80296	12.3921	8.84806	9.34769
GFT-HR_contig_15552	2.81492	2.89284e-17	27.77	24.9656	29.7375	27.491	88.246	92.4031	80.4911	87.0467
GFT-HR_contig_15561	58.0241	4.92268e-86	0.967235	1.62187	2.26233	1.61714	102.216	110.948	125.443	112.869
GFT-HR_contig_15566	4.49148	1.62219e-13	7.40145	7.75677	8.65587	7.93803	40.2591	40.8171	40.3017	40.4593
GFT-HR_contig_15569	-2.87557	5.51281e-15	66.065	64.0902	60.3886	63.5146	26.5249	25.238	22.3031	24.6886
GFT-HR_contig_1557	29.5202	8.7102e-195	21.7047	13.9156	26.8765	20.8323	726.783	652.273	701.525	693.527
GFT-HR_contig_15576	-4.73736	6.93717e-47	141.036	136.027	104.172	127.079	32.0184	24.3275	33.5949	29.9803
GFT-HR_contig_15578	2.73105	6.23922e-06	10.9924	6.48541	9.83998	9.10594	26.3933	30.1755	27.8114	28.1267
GFT-HR_contig_15579	2.17331	1.25006e-13	43.8883	43.9045	45.8829	44.5586	109.397	115.735	101.219	108.784
GFT-HR_contig_15581	4.18747	1.44175e-08	3.14781	8.44524	4.90841	5.50048	27.3952	28.3304	23.0613	26.2623
GFT-HR_contig_15585	5.08416	1.97732e-14	9.97461	5.32176	4.94885	6.7484	33.8215	31.2042	52.0685	39.0314
GFT-HR_contig_15589	9.6084	1.01838e-49	7.47366	7.83244	6.55524	7.28711	78.5383	81.6062	78.9234	79.6893
GFT-HR_contig_15590	31.9149	0.00192658	0	0	0	0	4.31113	2.67716	5.40688	4.13172
GFT-HR_contig_15595	-12.4084	2.1032e-08	10.3477	14.0144	11.7912	12.0511	0.706875	1.40468	0.788035	0.966529
GFT-HR_contig_1560	2.76752	9.82133e-11	18.6576	17.4247	16.2958	17.4594	59.9842	50.0134	53.31	54.4359
GFT-HR_contig_15608	-2.45348	5.40122e-05	27.0498	19.9572	38.8047	28.6039	19.2174	13.3659	6.42716	13.0035
GFT-HR_contig_15612	4.25101	6.2705e-56	28.7556	37.9715	35.3107	34.0126	162.796	164.923	160.136	162.618
GFT-HR_contig_15619	4.26198	0.000122486	3.85143	2.01816	1.87674	2.58211	13.6812	12.7438	11.9156	12.7802
GFT-HR_contig_15620	-4.44704	5.43716e-15	40.5123	39.112	38.2856	39.3033	11.9924	6.49933	10.9385	9.81009
GFT-HR_contig_15622	-11.4739	8.62326e-08	16.1104	8.44191	15.7007	13.4177	2.68256	0.888447	0	1.19033
GFT-HR_contig_15633	-2.64978	2.5034e-05	19.7436	28.2782	22.4484	23.49	5.11391	13.0657	11.4021	9.86057
GFT-HR_contig_15639	27.5127	0.00804708	0	0	0	0	6.5615	2.60776	1.46297	3.54408
GFT-HR_contig_15640	-4.57487	5.32002e-09	24.3464	21.5373	20.7754	22.2197	6.12879	4.39795	5.50394	5.34356
GFT-HR_contig_15642	-11.9374	4.06033e-08	14.2654	13.4552	9.73181	12.4841	0.791779	2.36009	0	1.05062
GFT-HR_contig_15648	7.00649	3.76105e-07	3.00553	2.01588	0.468656	1.83002	17.0821	15.3813	13.0924	15.1853
GFT-HR_contig_15656	-2.33862	0.00473854	19.4627	17.4054	8.09289	14.987	4.60905	10.3038	6.42281	7.11189
GFT-HR_contig_1566	2.31215	2.00673e-51	135.623	153.497	152.894	147.338	367.749	376.283	402.81	382.28
GFT-HR_contig_15664	-4.72764	0.00208807	7.5997	5.30969	7.9002	6.93653	2.24966	1.11761	1.25398	1.54041
GFT-HR_contig_15665	-3.25063	0.0039379	7.97969	8.92028	12.4428	9.78093	4.72428	1.17349	3.95003	3.2826
GFT-HR_contig_15666	-3.16284	6.31566e-05	19.9492	17.345	14.9775	17.4239	3.9369	8.47521	5.85189	6.088
GFT-HR_contig_15671	-5.00324	4.60638e-05	11.7035	13.3804	9.95425	11.6794	3.77942	3.75517	0	2.51153
GFT-HR_contig_15674	12.4144	1.51782e-06	0.570997	0.957454	0.445181	0.657878	5.57786	14.6109	11.8713	10.6867
GFT-HR_contig_15677	2.74096	3.71972e-06	6.93886	12.7987	8.65587	9.46447	31.4267	31.8373	24.7306	29.3315
GFT-HR_contig_15684	-2.71231	0.00724615	6.02241	13.8853	14.0862	11.3313	5.34824	3.98544	4.47173	4.6018
GFT-HR_contig_15693	-2.28954	0.00109672	17.0317	21.6837	18.197	18.9708	8.96306	10.5753	8.11863	9.21901
GFT-HR_contig_15694	16.7156	0.000102412	0.780409	0	0	0.260136	6.23743	6.19741	8.49883	6.97789
GFT-HR_contig_15695	13.6115	6.53985e-05	0	0	1.13633	0.378777	11.6489	6.43008	4.3288	7.46926
GFT-HR_contig_15704	-27.6075	0.00804708	9.50771	0	0	3.16924	0	0	0	0
GFT-HR_contig_15706	4.57546	1.34475e-09	6.02241	5.04922	4.6954	5.25567	33.4265	26.5696	22.3586	27.4516
GFT-HR_contig_15707	11.5322	3.74203e-30	4.7287	2.97343	4.1476	3.94991	46.8928	54.2413	56.3732	52.5025
GFT-HR_contig_15715	16.7461	5.76993e-20	2.15667	2.71225	0	1.62297	32.5592	34.2532	30.9597	32.5907
GFT-HR_contig_15720	2.40927	0.00555626	4.65288	7.0218	5.80423	5.8263	18.1809	13.9587	15.6619	15.9338
GFT-HR_contig_1574	2.423	0.000111528	8.59097	9.97299	10.3046	9.62285	26.409	24.4902	28.1327	26.344
GFT-HR_contig_15742	2.85482	0.00113281	6.43523	5.39533	6.02072	5.95043	13.7156	4.54254	39.5003	19.2528
GFT-HR_contig_15753	-4.0369	0.000507273	11.5568	8.76649	9.86844	10.0639	3.42103	1.94233	2.72416	2.69584
GFT-HR_contig_15755	2.80703	9.15359e-07	9.0923	10.4315	10.4467	9.99018	33.9978	31.2462	29.8473	31.6971
GFT-HR_contig_15756	2.42448	2.14972e-05	10.0748	10.3665	12.8534	11.0982	28.061	33.1338	29.9227	30.3725
GFT-HR_contig_15759	-3.05477	0.000105773	16.5812	16.9427	15.3515	16.2918	5.52188	5.48645	6.66888	5.8924
GFT-HR_contig_15762	-3.6812	4.28149e-10	26.0457	33.8257	35.039	31.6368	6.34943	12.1667	10.1121	9.54275
GFT-HR_contig_15768	-5.26587	6.70208e-21	44.9108	52.4459	48.7708	48.7092	7.12203	14.1526	9.5277	10.2675
GFT-HR_contig_15774	3.8923	9.65725e-53	44.5692	40.0092	38.9606	41.1796	199.499	181.535	159.561	180.198
GFT-HR_contig_15775	9.86074	0.000169538	0.958521	0.401815	0.373658	0.577998	4.68172	7.61183	10.4385	7.57735
GFT-HR_contig_15777	-2.11834	3.39735e-05	31.1444	33.6134	35.4167	33.3915	17.8784	19.2819	15.6723	17.6109
GFT-HR_contig_15782	2.97657	3.25695e-06	7.78506	7.45947	10.4051	8.54989	23.7037	27.4768	35.2337	28.8047
GFT-HR_contig_15787	5.93555	1.20944e-21	6.55416	7.69306	9.70897	7.9854	43.6535	60.7227	57.101	53.8257
GFT-HR_contig_1579	-3.7504	5.80731e-25	80.9854	81.2309	74.2606	78.8257	24.3129	23.7229	22.3977	23.4779
GFT-HR_contig_15793	-2.30691	0.000414435	20.6734	22.6658	22.3174	21.8855	8.47344	12.4281	10.7958	10.5658
GFT-HR_contig_15794	-3.91235	0.000652738	9.42251	6.9124	17.4475	11.2608	6.2758	3.11776	0	3.13119
GFT-HR_contig_15799	24.4458	2.73341e-65	3.09515	3.24374	3.31808	3.21899	90.7062	87.7344	95.7582	91.3996
GFT-HR_contig_15802	-3.29582	0.00260721	7.15266	14.9921	7.66784	9.93752	2.38199	3.94451	3.54064	3.28904
GFT-HR_contig_15817	-4.74678	1.79129e-05	11.5877	12.3647	14.7835	12.912	2.8065	1.85899	4.17164	2.94571
GFT-HR_contig_15818	-2.52234	1.46595e-17	94.8796	98.5699	84.0242	92.4912	38.4659	42.3139	42.3718	41.0505
GFT-HR_contig_1582	-2.77439	4.93588e-13	62.5734	58.291	55.4383	58.7675	23.0133	27.0484	20.9625	23.6747
GFT-HR_contig_15820	4.77542	5.89088e-14	9.50558	6.29174	6.24091	7.34608	41.3189	36.6394	41.6053	39.8545
GFT-HR_contig_15830	-3.12333	1.58614e-10	38.8475	41.0771	37.2945	39.073	15.1898	14.5807	12.0546	13.9417
GFT-HR_contig_15831	-3.95526	2.50244e-07	23.7535	19.5002	17.3621	20.2052	6.59202	3.92983	6.36903	5.63029
GFT-HR_contig_1584	3.72857	1.72965e-09	8.17623	7.3823	7.60054	7.71969	35.1877	31.6322	31.1332	32.6511
GFT-HR_contig_15843	2.61197	0.00655357	6.99589	2.9327	6.13618	5.35492	12.4255	9.25932	25.9728	15.8859
GFT-HR_contig_1585	-4.53388	8.44651e-25	62.5556	68.1381	63.8298	64.8412	16.0891	16.6645	15.0598	15.9378
GFT-HR_contig_15851	-2.88635	4.99355e-19	87.7448	92.7567	67.4192	82.6402	33.8793	37.0281	25.1794	32.0289
GFT-HR_contig_15854	4.93267	1.50588e-18	7.5868	9.54122	10.9852	9.37106	50.0501	50.2071	56.8696	52.3756
GFT-HR_contig_15856	8.40616	5.15011e-34	7.10885	5.9601	7.75944	6.9428	61.8681	67.1163	70.3791	66.4545
GFT-HR_contig_15857	2.90026	1.07366e-05	7.23781	8.49551	7.3359	7.68974	19.2828	30.0158	26.5126	25.2704
GFT-HR_contig_15859	-48.7114	3.95341e-05	6.51403	5.4614	5.0787	5.68471	0	0	0	0
GFT-HR_contig_15860	-4.86514	1.47511e-11	29.8142	27.202	24.6122	27.2094	7.00855	5.41611	6.07696	6.16721
GFT-HR_contig_15862	7.9907	1.27676e-22	4.60921	6.27962	4.94119	5.27667	54.2354	53.379	37.0761	48.2302
GFT-HR_contig_15866	15.9402	1.99014e-09	0	1.17372	1.09147	0.755065	9.94585	18.5288	18.0177	15.4974
GFT-HR_contig_15870	-2.29537	0.0024634	17.01	15.1002	21.0631	17.7244	10.663	6.18014	8.91542	8.58617
GFT-HR_contig_15877	16.6995	1.30121e-17	1.89993	1.59291	0.740644	1.41116	27.8395	27.6608	30.0954	28.5319
GFT-HR_contig_15878	-3.38545	1.79792e-11	36.9503	42.1846	36.7768	38.6372	13.6143	12.8332	11.675	12.7075
GFT-HR_contig_15885	2.88484	3.29273e-13	18.8695	19.3855	20.0991	19.4514	64.4327	65.4262	59.7273	63.1954
GFT-HR_contig_15886	2.02666	0.000724734	16.1058	11.7846	11.4154	13.1019	25.2251	31.7811	32.7599	29.922
GFT-HR_contig_15891	-6.08378	2.20528e-08	18.6047	15.1109	17.225	16.9802	3.6142	2.56501	2.87798	3.01906
GFT-HR_contig_15896	4.30189	4.54569e-12	4.67674	7.84201	10.0272	7.51531	36.3406	30.9492	42.8281	36.706
GFT-HR_contig_15898	6.34844	4.51862e-20	6.45755	6.96091	6.47314	6.63053	39.3235	56.9787	47.4916	47.9313
GFT-HR_contig_1590	-4.23955	0.000819164	8.448	7.69875	10.5957	8.91416	1.63094	2.59275	2.54547	2.25639
GFT-HR_contig_15902	-2.25705	0.0065173	14.2782	15.0602	14.7231	14.6872	8.5896	4.87684	8.20785	7.22476
GFT-HR_contig_15907	5.30435	9.48706e-109	34.4066	33.9503	36.73	35.029	213.415	211.812	201.759	208.996
GFT-HR_contig_15913	-2.09258	1.02893e-05	36.3072	42.6162	37.1684	38.6973	21.0279	17.5501	23.4423	20.6735
GFT-HR_contig_15918	2.42425	2.91233e-10	23.4697	22.9098	23.7877	23.3891	60.5919	62.5697	68.2126	63.7914
GFT-HR_contig_15924	5.23702	5.14461e-23	8.23355	8.97397	14.5505	10.586	57.52	61.9942	68.7434	62.7525
GFT-HR_contig_15925	-3.64059	8.44352e-07	20.79	18.4558	24.7903	21.3453	6.51625	3.23721	9.68589	6.47978
GFT-HR_contig_15926	4.99658	0.00012195	3.03988	0	3.16008	2.06665	9.89849	13.4113	13.0414	12.1171
GFT-HR_contig_15928	-4.49257	0.000509583	7.9631	12.2399	7.76059	9.32119	2.35723	2.3421	1.97091	2.22341
GFT-HR_contig_15936	2.81421	0.00629772	5.62445	1.17889	4.38513	3.72949	14.9845	9.92556	11.1366	12.0156
GFT-HR_contig_15938	9.92762	3.97147e-28	3.78858	8.735	1.47689	4.66682	51.3082	50.9789	57.1992	53.1621
GFT-HR_contig_15939	-2.32292	3.73194e-06	33.808	35.8479	34.1111	34.589	19.4269	16.6701	13.782	16.6264
GFT-HR_contig_15945	-8.89347	6.76038e-13	23.4505	25.1224	18.2833	22.2854	4.62787	3.44862	0	2.69216
GFT-HR_contig_15949	-3.64293	0.00476598	6.7434	6.59598	11.3913	8.24356	2.99426	0.991682	3.33805	2.44133
GFT-HR_contig_15957	3.63955	0.000401114	0	6.43732	3.4207	3.28601	13.6371	13.5496	14.1169	13.7679
GFT-HR_contig_15962	2.43635	0.00287395	5.24486	5.02551	7.59421	5.95486	15.9694	17.8503	15.5776	16.4657
GFT-HR_contig_15969	10.8041	0.000732096	0	1.15348	0	0.384495	3.66539	6.06978	8.17247	5.96921
GFT-HR_contig_1597	-4.35946	9.15411e-61	303.044	291.585	289.493	294.707	88.8875	67.9675	70.3242	75.7264
GFT-HR_contig_15970	18.3372	1.11115e-25	1.61614	1.35498	2.52006	1.83039	44.4919	44.2064	31.2002	39.9662
GFT-HR_contig_15971	21.9581	3.19262e-12	0.699973	0.586861	0.545737	0.610857	14.2972	19.1464	20.0966	17.8467
GFT-HR_contig_15974	3.88746	1.48413e-07	5.21703	3.18108	7.7652	5.38777	23.1651	22.1795	26.2944	23.8797
GFT-HR_contig_15975	2.23731	2.94758e-12	24.6432	38.3703	45.2882	36.1006	101.086	86.9763	84.2285	90.7635
GFT-HR_contig_15977	3.44587	0.00102231	3.7043	3.62333	1.92539	3.08434	11.5137	13.6188	11.6132	12.2486
GFT-HR_contig_15978	2.66069	0.00226917	5.09884	7.69481	2.3852	5.05962	15.3954	22.495	8.07673	15.3224
GFT-HR_contig_15981	-3.69147	0.00513894	7.56368	8.87801	7.07648	7.83939	2.68679	2.66955	1.49764	2.28466
GFT-HR_contig_15982	-2.44662	0.00522153	11.0065	11.7446	18.7227	13.8246	6.22005	2.64863	9.90602	6.25824
GFT-HR_contig_15986	2.60159	0.00858476	6.04776	5.07048	4.71517	5.2778	20.8863	16.0089	9.97901	15.6247
GFT-HR_contig_15987	3.6624	2.98512e-27	23.1623	25.5767	27.3081	25.349	116.895	107.67	88.928	104.498
GFT-HR_contig_15992	-4.65565	1.96308e-09	22.3359	20.5388	25.8406	22.9051	5.75872	7.62901	2.85329	5.41367
GFT-HR_contig_15999	-4.75396	2.63008e-11	20.6741	30.8616	31.451	27.6622	5.37359	8.89851	4.99213	6.42141
GFT-HR_contig_16	-3.82366	1.21705e-36	863.717	839.894	839.528	847.713	246.726	249.673	249.356	248.585
GFT-HR_contig_160	-5.0406	8.35616e-21	41.712	52.4573	55.8513	50.0069	12.8844	11.2015	8.97733	11.0211
GFT-HR_contig_16001	2.47364	0.00090686	6.47627	8.53245	5.77058	6.92643	19.7187	22.0412	16.4871	19.4157
GFT-HR_contig_16009	-8.45612	0.00030084	10.0268	3.50273	7.16602	6.89853	0	0.737271	1.65446	0.797244
GFT-HR_contig_16010	5.42011	0.000761911	1.39688	1.36635	1.08909	1.2841	8.68358	6.36818	10.1416	8.39777
GFT-HR_contig_16014	2.87662	6.42261e-06	8.46749	11.1118	4.87953	8.15293	24.5205	28.9109	26.2424	26.5579
GFT-HR_contig_16015	-3.12078	4.14385e-17	65.266	67.3151	65.2864	65.9558	26.6834	21.7313	22.4322	23.6157
GFT-HR_contig_16016	-2.2216	0.000345763	27.9388	20.9932	24.2486	24.3935	11.4693	13.2563	12.0034	12.243
GFT-HR_contig_16019	-2.68869	0.000234603	15.8174	17.0018	18.6563	17.1585	6.12295	7.87297	7.22749	7.07447
GFT-HR_contig_1602	-2.75864	3.18796e-63	451.325	467.217	445.369	454.637	193.509	183.707	177.115	184.777
GFT-HR_contig_16021	2.87768	2.99376e-05	7.7145	4.04242	9.77381	7.17691	19.6964	23.8243	26.7313	23.4173
GFT-HR_contig_16022	-4.9744	0.000808033	8.78498	4.91025	11.4154	8.37022	2.60052	1.29192	1.44955	1.78066
GFT-HR_contig_16026	-4.17337	1.44535e-18	51.4537	50.8164	55.7547	52.6749	12.3916	14.2358	15.5411	14.0561
GFT-HR_contig_16034	-14.3606	0.00034298	6.60388	5.53673	5.14875	5.76312	0.977437	0	0	0.325812
GFT-HR_contig_1604	-3.1821	2.799e-44	181.826	179.737	159.095	173.552	59.9349	65.155	58.1695	61.0865
GFT-HR_contig_16042	-4.50402	4.41751e-06	20.5927	15.8263	9.36556	15.2615	4.57188	2.27127	4.24734	3.69683
GFT-HR_contig_16043	-3.45158	8.63972e-06	16.4068	21.2586	17.4432	18.3695	5.29826	7.89638	4.42994	5.87486
GFT-HR_contig_16059	-4.29227	9.00262e-09	24.1809	20.7802	22.152	22.371	6.97905	4.26724	5.98489	5.74372
GFT-HR_contig_1606	-3.82633	2.63098e-57	390.808	382.22	347.532	373.52	120.818	109.943	97.4556	109.405
GFT-HR_contig_16061	2.27433	2.62634e-05	12.8428	12.7774	14.0182	13.2128	30.5659	34.4492	36.6183	33.8778
GFT-HR_contig_16072	5.25718	2.96389e-28	15.5832	10.8125	12.5685	12.9881	72.5344	88.1896	70.7547	77.1595
GFT-HR_contig_16073	4.09468	5.36052e-15	12.2764	7.71948	11.9642	10.6534	48.3784	54.8381	44.8176	49.3447
GFT-HR_contig_16075	2.4611	0.00125756	6.13822	9.26337	6.69998	7.36719	7.63153	25.9973	27.954	20.5276
GFT-HR_contig_16077	-4.24113	1.8657e-11	32.2341	31.7253	27.3168	30.4254	8.08987	7.41965	8.32497	7.94483
GFT-HR_contig_16085	-2.85231	0.000510475	14.9386	18.3694	11.6469	14.985	3.97989	7.02996	6.40878	5.80621
GFT-HR_contig_16086	2.81903	7.3112e-05	6.59819	4.14897	9.64559	6.79758	21.9734	20.3769	22.8632	21.7378
GFT-HR_contig_1609	-3.15874	1.56769e-24	99.6418	93.7329	88.4657	93.9468	34.0826	35.7568	29.9718	33.2704
GFT-HR_contig_16090	37.0254	0.000530267	0	0	0	0	4.64683	4.61701	5.18036	4.81474
GFT-HR_contig_16092	2.9129	0.000234603	7.30964	8.17125	1.89967	5.79352	15.8678	20.7824	20.906	19.1854
GFT-HR_contig_16094	-2.1461	0.00329968	17.4102	18.0723	19.3914	18.2913	9.57127	6.58374	12.3118	9.48893
GFT-HR_contig_16097	6.5857	7.54409e-09	3.58638	3.00684	0.932046	2.50842	19.1094	22.1513	16.5694	19.2767
GFT-HR_contig_161	2.13154	8.76087e-33	116.012	111.881	122.163	116.685	293.962	284.384	259.089	279.145
GFT-HR_contig_16108	-3.55651	0.000770122	11.7133	9.8205	9.13234	10.222	3.90078	2.58383	2.8991	3.1279
GFT-HR_contig_1612	-2.07399	0.00185918	21.8871	20.1853	24.1746	22.0824	13.9299	8.69053	13.0012	11.8739
GFT-HR_contig_16120	3.21861	2.51148e-05	5.0398	6.3381	5.23908	5.53899	19.3944	17.7876	23.7002	20.2941
GFT-HR_contig_16121	8.85492	0.000169538	1.11604	0.935694	0	0.683911	5.94665	9.84747	7.73432	7.84281
GFT-HR_contig_16125	-2.56763	6.97487e-10	60.5963	40.7616	46.1455	49.1678	21.9006	19.2732	23.02	21.398
GFT-HR_contig_16128	-3.64723	1.30397e-13	45.0022	41.9778	40.8951	42.625	13.2333	13.4113	12.3922	13.0123
GFT-HR_contig_16132	4.75053	3.66555e-08	2.63791	5.5291	4.11333	4.09345	23.4262	23.2758	20.2398	22.3139
GFT-HR_contig_16133	-3.18618	1.83765e-05	15.7095	20.355	18.9287	18.331	6.97545	5.0405	7.0694	6.36178
GFT-HR_contig_16135	-2.88531	0.000347173	15.5309	17.5113	12.9439	15.3287	4.28039	8.03329	5.30205	5.87191
GFT-HR_contig_16139	2.48917	0.0039379	5.88907	2.96246	7.34631	5.39928	18.8274	17.6673	9.32848	15.2744
GFT-HR_contig_16140	-2.50366	0.00278318	16.0058	12.6414	13.745	14.1307	6.38602	5.93568	6.43028	6.25066
GFT-HR_contig_16142	2.74467	0.000106307	8.53062	8.34414	3.87972	6.91816	19.5705	23.2085	21.8175	21.5322
GFT-HR_contig_16147	-2.64126	0.00108838	13.2382	17.6761	12.2326	14.3823	4.78959	6.48935	6.79574	6.02489
GFT-HR_contig_16148	-10.3438	9.17282e-06	7.51029	7.08375	11.7109	8.76831	0.833696	1.65669	0	0.83013
GFT-HR_contig_16154	2.68445	7.57028e-14	30.4679	17.0296	29.4103	25.6359	68.2873	92.1723	71.8187	77.4261
GFT-HR_contig_16155	20.6481	4.66965e-122	8.56058	9.22788	10.4882	9.42555	212.321	242.252	208.247	220.94
GFT-HR_contig_16156	-6.55442	1.36647e-31	63.1894	65.8833	63.1615	64.0781	9.35263	13.5815	9.62443	10.8529
GFT-HR_contig_1616	3.10334	8.69822e-81	106.124	112.929	106.289	108.447	387.27	376.429	369.666	377.788
GFT-HR_contig_16160	2.14706	0.00329968	7.5997	9.02648	8.14708	8.25775	21.6529	18.72	19.7501	20.041
GFT-HR_contig_16161	-2.25143	0.00470139	16.989	15.3227	15.8546	16.0554	9.14377	7.4952	7.13553	7.92483
GFT-HR_contig_16170	-2.067	0.000483911	25.4477	24.993	31.1779	27.2062	15.4965	13.4724	15.1163	14.6951
GFT-HR_contig_16178	7.23187	1.32604e-15	5.63272	3.14834	3.65965	4.1469	40.0174	36.4472	26.9531	34.4726
GFT-HR_contig_16183	-3.69023	2.71598e-05	12.121	20.3247	12.6003	15.0154	5.9801	4.75338	2.66668	4.46672
GFT-HR_contig_16187	-2.24093	0.0065173	15.4091	18.4558	10.2975	14.7208	6.84206	10.6828	4.35865	7.29451
GFT-HR_contig_16188	-3.35209	0.00171589	8.0807	15.2435	7.8752	10.3998	4.48508	2.67378	3.00002	3.38629
GFT-HR_contig_16203	3.16812	0.00083077	2.88422	4.03025	4.4974	3.80396	16.2219	11.8763	13.3254	13.8079
GFT-HR_contig_16206	-2.88371	0.00186129	11.2164	12.0907	12.2429	11.85	5.40731	5.93814	2.2209	4.52212
GFT-HR_contig_1621	-2.26304	4.6284e-37	249.456	250.166	233.237	244.286	115.641	126.287	121.099	121.009
GFT-HR_contig_16213	-3.72772	0.00795764	8.62669	6.5094	6.72584	7.28731	1.5322	3.04473	1.70812	2.09502
GFT-HR_contig_16224	10.1263	2.90702e-25	4.90115	4.10915	3.34356	4.11795	47.8775	52.4354	43.6702	47.9944
GFT-HR_contig_16230	4.31947	6.80216e-13	7.2393	6.06947	10.7752	8.028	39.1579	37.1646	41.6992	39.3406
GFT-HR_contig_16232	449.887	1.52135e-102	0	0	0.402029	0.13401	136.462	126.942	119.458	127.621
GFT-HR_contig_16241	-2.28041	1.45189e-07	42.3109	44.8089	46.2988	44.4729	19.7761	23.579	22.0467	21.8006
GFT-HR_contig_16246	-3.88566	1.31301e-09	26.5761	27.5648	28.6238	27.5883	7.78594	6.04373	9.76487	7.86485
GFT-HR_contig_16249	2.62976	3.91606e-29	59.8862	48.6561	60.6497	56.3973	171.609	171.053	157.084	166.582
GFT-HR_contig_16251	6.07117	6.59576e-26	7.01511	10.7828	10.0272	9.27501	68.528	63.9617	59.0334	63.841
GFT-HR_contig_16252	8.06818	2.67873e-65	11.3996	15.439	15.0408	13.9598	125.375	145.461	111.122	127.319
GFT-HR_contig_1626	7.80107	4.27242e-66	13.8569	11.6177	12.6663	12.7137	113.934	120.371	102.18	112.162
GFT-HR_contig_16260	-4.45999	5.95016e-08	20.87	18.5267	20.0999	19.8322	6.54131	3.24967	4.86157	4.88418
GFT-HR_contig_16262	3.20768	0.000443812	2.89644	5.34246	4.51645	4.25178	18.0054	13.2896	15.4847	15.5932
GFT-HR_contig_16263	3.69497	0.000362299	4.55982	2.54865	3.55509	3.55452	13.4979	22.7992	9.02863	15.1086
GFT-HR_contig_1627	-3.65866	3.5006e-91	227.167	217.173	216.518	220.286	76.5967	66.1679	59.5563	67.4403
GFT-HR_contig_16270	-5.941	1.32728e-08	29.4132	13.7001	22.9321	22.0151	2.90229	3.84488	5.39253	4.04657
GFT-HR_contig_16272	3.1658	0.00983723	3.46003	1.45045	2.69763	2.53604	8.44993	9.15895	10.2765	9.29512
GFT-HR_contig_16276	-3.53824	5.01313e-13	46.3337	41.3128	37.2711	41.6392	14.3688	10.383	14.5623	13.1047
GFT-HR_contig_16277	-2.6404	0.00350033	11.4943	14.826	8.96158	11.7606	4.71119	3.9008	6.12746	4.91315
GFT-HR_contig_16286	3.55531	2.57438e-08	5.80341	8.92028	7.5411	7.4216	28.3457	29.8707	31.6002	29.9389
GFT-HR_contig_1629	-3.46849	4.13093e-13	39.0712	48.1226	43.8574	43.6837	12.5453	14.9353	14.6157	14.0321
GFT-HR_contig_16294	-10.6565	2.76705e-06	12.3823	7.49765	8.04492	9.30828	0	1.21396	1.36208	0.858678
GFT-HR_contig_16295	-5.14442	4.31736e-05	13.4868	6.28189	12.8517	10.8735	2.66157	2.64449	1.48358	2.26321
GFT-HR_contig_16299	-2.17838	0.00868153	15.434	13.7659	17.1537	15.4512	8.45704	8.69252	6.5021	7.88389
GFT-HR_contig_163	-3.09832	0	1313.38	1264.5	1294.45	1290.78	484.268	453.381	464.006	467.218
GFT-HR_contig_16300	5.72333	4.39015e-08	2.77554	4.65406	1.08198	2.8372	18.4863	14.6941	23.3567	18.8457
GFT-HR_contig_16301	9.13341	2.64214e-19	3.60664	2.26787	4.92089	3.59846	44.0399	35.0058	34.8138	37.9532
GFT-HR_contig_16308	-2.24579	0.00755897	12.2177	17.9259	15.4791	15.2076	2.7125	10.7804	9.07183	7.52158
GFT-HR_contig_16315	7.04764	2.18381e-07	1.33831	1.68307	2.60856	1.87665	15.4505	18.8939	12.5871	15.6438
GFT-HR_contig_16318	2.34982	0.000571609	7.70674	9.96128	9.26326	8.97709	23.6689	24.6504	23.2074	23.8422
GFT-HR_contig_16319	-2.09502	0.000664256	21.0317	25.9311	46.2988	31.0872	16.48	18.5575	14.6978	16.5784
GFT-HR_contig_16323	4.94621	1.86788e-55	26.599	22.3007	20.3805	23.0934	147.837	120.991	117.139	128.656
GFT-HR_contig_1633	2.05552	2.52604e-09	38.3833	31.1645	34.3359	34.6279	76.0669	89.4824	74.4005	79.9832
GFT-HR_contig_16330	-2.54295	0.000748228	15.3698	21.1827	15.1021	17.2182	6.17023	7.61685	8.75468	7.51392
GFT-HR_contig_1634	-8.52208	2.34594e-89	960.867	933.057	949.587	947.837	120.488	130.305	123.129	124.641
GFT-HR_contig_16347	5.87252	5.13548e-09	1.31896	4.42328	4.11333	3.28519	25.7688	16.2931	24.8101	22.2907
GFT-HR_contig_1635	-3.11707	0	1157.71	1192.7	1247.18	1199.2	393.139	479.244	422.073	431.485
GFT-HR_contig_16354	13.3672	9.14259e-17	1.84858	2.58309	0.960835	1.7975	29.0023	29.3599	27.4519	28.6047
GFT-HR_contig_1637	-3.00955	1.6616e-12	46.0766	54.2188	48.4387	49.5781	18.4596	17.7297	18.9784	18.3892
GFT-HR_contig_1638	-2.63192	1.37911e-36	190.069	194.095	171.74	185.301	84.0399	83.0289	69.6052	78.8913
GFT-HR_contig_16385	2.23554	9.41807e-05	12.4359	11.9158	12.9276	12.4264	31.5536	31.3511	31.0726	31.3258
GFT-HR_contig_16391	-9.05741	6.58909e-08	10.0929	12.164	17.2134	13.1568	1.68057	2.22638	0.62451	1.51049
GFT-HR_contig_16392	-4.03644	3.8289e-20	57.2485	59.7704	57.6875	58.2355	16.3072	14.2963	17.6448	16.0828
GFT-HR_contig_16394	-2.53067	2.77619e-06	27.8002	28.919	34.5188	30.4127	12.3441	18.1702	9.68394	13.3994
GFT-HR_contig_16402	-3.59605	0.00043558	11.1344	15.5586	8.68103	11.7914	3.95521	4.5848	2.20467	3.58156
GFT-HR_contig_16403	3.13938	3.60081e-07	10.5853	8.1921	6.34837	8.37526	24.5855	30.8939	33.8574	29.7789
GFT-HR_contig_16406	-4.63986	1.07619e-16	41.2638	37.6483	48.2573	42.3898	10.2389	11.7795	8.4107	10.1431
GFT-HR_contig_16409	2.26092	0.00470139	7.78506	9.13785	3.6418	6.8549	23.5062	13.7384	15.4147	17.5531
GFT-HR_contig_16417	3.57542	0.00436641	3.03988	2.54865	1.58004	2.38952	12.5981	7.1527	10.0318	9.92753
GFT-HR_contig_1642	5.99493	5.17225e-10	3.73683	3.13298	3.39901	3.42294	23.5062	27.2021	20.3475	23.6852
GFT-HR_contig_16420	80.9978	9.50483e-50	0	1.74908	0	0.583025	62.0641	69.0288	59.8958	63.6629
GFT-HR_contig_16427	-2.35163	0.000411273	21.0528	21.0671	20.6498	20.9232	10.8558	10.7861	8.06814	9.90335
GFT-HR_contig_1643	4.09246	1.61026e-39	29.0739	26.9967	32.4171	29.4959	136.037	129.647	141.752	135.812
GFT-HR_contig_16434	4.01793	3.69939e-22	16.7563	17.8177	15.9319	16.8353	88.5576	73.9254	66.3564	76.2798
GFT-HR_contig_16436	2.60101	0.000121853	10.2757	6.46137	7.51075	8.08259	21.1024	20.4003	29.8835	23.7954
GFT-HR_contig_16438	4.03242	1.27442e-09	6.24837	8.29455	5.6835	6.74214	25.4325	31.7015	35.5696	30.9012
GFT-HR_contig_16445	5.61461	7.03772e-09	3.23228	4.06494	2.83507	3.37743	23.6812	26.3813	15.6001	21.8875
GFT-HR_contig_16447	-2.70532	1.02046e-07	32.0052	33.3604	34.3948	33.2535	13.5711	15.2649	12.2747	13.7036
GFT-HR_contig_1645	-4.013	9.28646e-15	42.5453	42.5741	41.5779	42.2324	10.2727	14.3587	10.4816	11.7043
GFT-HR_contig_16454	-2.98326	0.00186129	12.864	12.8075	10.0295	11.9003	6.42597	3.54707	3.1839	4.38565
GFT-HR_contig_16456	-9.91468	5.89686e-06	15.9594	9.81231	3.31808	9.69659	0	1.87758	1.05334	0.976975
GFT-HR_contig_16458	-14.3568	3.93612e-25	36.2076	35.7775	36.6311	36.2054	2.29675	3.04268	2.77382	2.70441
GFT-HR_contig_1646	-3.47892	0	1422.17	1360.28	1351.24	1377.9	437.774	443.842	450.914	444.177
GFT-HR_contig_16463	3.44811	7.37552e-24	29.017	19.6496	26.1038	24.9235	103.075	96.5052	90.602	96.7275
GFT-HR_contig_16465	2.77026	0.00012195	9.0166	5.29169	5.62387	6.64405	22.4203	21.4808	18.7459	20.8823
GFT-HR_contig_16467	-8.75797	1.70546e-10	31.9187	15.053	20.2196	22.3971	1.7716	3.52047	2.96252	2.75153
GFT-HR_contig_1647	3.638	4.60983e-08	7.18958	7.78589	5.6054	6.86029	24.6079	30.926	29.5093	28.3477
GFT-HR_contig_16470	-5.53903	1.57513e-16	38.6114	34.8384	38.4179	37.2892	6.2047	8.11168	8.00927	7.44188
GFT-HR_contig_16472	2.61093	0.000748228	6.00622	7.19378	6.02072	6.4069	18.2875	17.4131	21.2367	18.9791
GFT-HR_contig_16474	2.13884	2.69598e-05	16.878	13.6497	18.9815	16.5031	38.3336	43.4911	37.4116	39.7454
GFT-HR_contig_16475	13.4859	6.49424e-05	0	1.17372	0	0.391241	12.4323	6.17627	4.15792	7.58883
GFT-HR_contig_16477	3.09291	1.42844e-07	10.003	7.62417	8.8624	8.82987	31.0914	29.6883	31.9603	30.9133
GFT-HR_contig_1648	3.50768	4.10819e-66	68.9559	72.7132	73.7147	71.7946	274.618	289.322	284.507	282.816
GFT-HR_contig_16480	7.15238	7.09566e-12	3.24597	1.81429	5.06148	3.37392	31.7087	21.9582	29.9934	27.8868
GFT-HR_contig_16482	-3.26446	7.1482e-10	34.1987	34.2475	33.329	33.925	9.27983	7.54387	17.8692	11.5643
GFT-HR_contig_16484	-5.6375	0.00474718	6.51403	4.6812	4.35317	5.1828	0	0	2.76387	0.921289
GFT-HR_contig_16498	4.82146	1.13541e-05	2.83302	1.97935	3.31318	2.70852	16.3533	14.1652	14.9587	15.1591
GFT-HR_contig_16506	3.29644	5.51049e-07	6.30805	7.40419	7.86897	7.19374	33.6115	23.377	23.7314	26.9066
GFT-HR_contig_16508	43.4349	2.89669e-73	1.14816	0.962621	3.58067	1.89715	98.904	103.335	92.0726	98.1037
GFT-HR_contig_1651	2.32148	0.00342403	6.23413	8.36277	5.83257	6.80982	22.1451	14.3019	17.2814	17.9094
GFT-HR_contig_16516	2.016	1.31897e-07	35.3591	23.6361	29.0581	29.3511	59.4071	76.7336	63.3896	66.5101
GFT-HR_contig_16519	-3.29416	9.42104e-05	18.1816	10.1623	15.7504	14.6981	6.27911	4.45629	4.00003	4.91181
GFT-HR_contig_16520	-3.07356	0.00125462	5.73391	17.6269	16.3917	13.2508	3.39469	4.21613	6.6228	4.74454
GFT-HR_contig_16529	-6.16012	1.61924e-34	79.7969	73.4612	58.5544	70.6041	18.0634	12.4252	7.74515	12.7446
GFT-HR_contig_1653	-3.46814	5.60231e-40	139.325	136.517	143.152	139.665	49.0075	42.3809	43.8423	45.0769
GFT-HR_contig_16530	3.10312	3.42853e-09	10.6719	13.8278	9.07682	11.1922	35.3244	41.09	41.3012	39.2385
GFT-HR_contig_16532	-6.86665	0.00030084	6.33099	6.19259	7.40399	6.64252	0.937047	0.931034	1.04464	0.970905
GFT-HR_contig_1654	-4.08535	2.15911e-20	408.329	428.846	413.688	416.954	110.158	114.965	118.019	114.381
GFT-HR_contig_16545	-3.28904	0.00102231	10.3845	13.747	9.80085	11.3108	3.88297	5.78708	1.6233	3.76445
GFT-HR_contig_16550	119.211	1.92091e-46	0	0.948966	0	0.316322	64.3306	53.9306	56.0287	58.0967
GFT-HR_contig_16552	-4.40103	1.11664e-21	50.283	60.4869	69.032	59.934	17.4734	9.64513	18.3974	15.172
GFT-HR_contig_16553	8.57134	2.14554e-23	6.08804	3.64589	4.74658	4.82684	38.6181	46.8117	56.8287	47.4195
GFT-HR_contig_16555	4.19415	3.26053e-35	29.5832	24.8027	24.2787	26.2215	142.42	119.524	109.445	123.796
GFT-HR_contig_16558	19.6773	6.02153e-12	1.13792	0	0.887188	0.675037	15.1581	15.0608	21.9681	17.3957
GFT-HR_contig_16559	-4.59585	0.000494577	7.39839	13.2918	4.94416	8.54479	0.938599	1.86515	3.13909	1.98095
GFT-HR_contig_16575	2.00289	1.53622e-05	16.4388	22.0136	23.3191	20.5905	46.8373	45.328	47.016	46.3938
GFT-HR_contig_1658	24.1319	1.89431e-14	1.15111	0.275743	0.512841	0.646566	20.153	21.7649	19.8621	20.5933
GFT-HR_contig_16584	-10.3876	0.000187857	7.23371	5.30668	5.6398	6.06007	0.802994	0.797841	0	0.533611
GFT-HR_contig_16586	5.77313	0.00016082	1.22764	0	2.87142	1.36635	8.72175	7.58255	12.1539	9.48608
GFT-HR_contig_16593	17.164	7.17337e-45	24.1547	21.698	21.2985	22.3837	445.614	434.382	419.343	433.113
GFT-HR_contig_16597	-3.40544	3.33841e-09	28.492	33.0879	32.2703	31.2834	9.57393	10.192	10.8638	10.2099
GFT-HR_contig_1660	-3.78147	8.83676e-67	356.722	350.617	352.892	353.41	101.441	102.746	110.016	104.734
GFT-HR_contig_16601	-2.52398	0.000164816	20.7265	19.4624	20.6842	20.291	7.36251	8.77832	10.6702	8.93701
GFT-HR_contig_16604	3.44609	1.99609e-09	5.21548	9.61991	12.1988	9.01141	30.5689	37.7358	37.1767	35.1605
GFT-HR_contig_16608	4.32158	6.58593e-07	5.48746	3.06715	3.56528	4.03996	17.0561	25.8235	17.2036	20.0277
[truncated: 5,147 more rows]
