# Supplementary material for: Transcriptome analysis identified the mechanism of synergy between sethoxydim herbicide and a mycoherbicide on green foxtail
Source: Sci Rep. 2020 Dec 10;10:21690. doi: 10.1038/s41598-020-78290-6 (PMC7730142; doi:10.1038/s41598-020-78290-6)
Supplement: Supplementary file 9 — Supplementary Information 9. [file 41598_2020_78290_MOESM9_ESM.xlsx]

## Sheet: Sheet1
G1S#9248_qRT_F1	ATCGTGTGCCTGTTCCTGATG
G1S#9248_qRT_R1	TTGGAGCAGCCGGACTTC
G1S#9248_qRT_F2	GATGATCCCGTCAGCAAGAAG
G1S#9248_qRT_R2	TTCATGGCGGAATCTCTGTTC
G1S#4456_qRT_F1	GAGGGCTATTCCTCTGCAATCA
G1S#4456_qRT_R1	TGCGTCCCATTGTTTTGTTTT
G1S#21275_qRT_F1	GGACTTGCTCAGCGGTGAAC
G1S#21275_qRT_R1	CCTGATGAGGCGCATGATCT
G1S#24431_qRT_F1	CGTAACGACCAAAGCACAAATC
G1S#24431_qRT_R1	GAAAAAATCGTTGTCGTTGATAATCA
G1R#14285_qRT_F1	GGACTTGCTCAGCGGTGAAC
G1R#14285_qRT_R1	CCTGATGAGGCGCATGATCT
G1R#3680_qRT_F1	ACCGGGCATCAGGAACAG
G1R#3680_qRT_R1	GCTGGTTTCCCTGCTTTGG
G1R#8003_qRT_F1	AGTTCATGTCGGCCGTTAGC
G1R#8003_qRT_R1	CTGCCCATCGAGATGACTGA
G1S_Contig#76_qRT_F1	AGTCCTCGACGAAGTGGAAGTT
G1S_Contig#76_qRT_R1	GGCGCTCCTCTCCATGAA
G1S_Contig#76_qRT_F2	CCTTGAGCGGCTCGAACA
G1S_Contig#76_qRT_R2	GCGGGTTTGACAAGTTCAAGA
G1S_Contig#86_qRT_F1	AGATTGGGCCCTTCTTATTGG
G1S_Contig#86_qRT_R1	GCAGCTCGCTCCATTCCA
G1S_Contig#86_qRT_F2	ATGCGCTCATTTGCTTGAAA
G1S_Contig#86_qRT_R2	CGTCAGCGCATGAAAATTTTT
G1S_Contig#1175_qRT_F1	GCACACCGTACGAACCATCA
G1S_Contig#1175_qRT_R1	GAACCCCTGAGGGAACATTTG
G1S_Contig#1175_qRT_F2	GCTGGACGGTCGTGATGAA
G1S_Contig#1175_qRT_R2	TTCGTGAACTTGTTGCTGATGA
G1S_Contig#584_qRT_F1	AAGGGCGGGAAGATCGAT
G1S_Contig#584_qRT_R1	GCACTAGCTGATCAGGCCAAT
G1S_Contig#169_qRT_F1	GAAATTCGGAGAGCACAACCA
G1S_Contig#169_qRT_R1	TGAAAATAGCTCATCCCGTAACG
G1S_Contig#169_qRT_F2	TCCTGCAAGTGAACCGTATCG
G1S_Contig#169_qRT_R2	CGCGTGTGCTGTACAATTTGT
G1S_Contig#17439_qRT_F1	CCGTGCACAGGTCCATCAC
G1S_Contig#17439_qRT_R1	CAGGTGCACGCGGTGTAC
G1S_Contig#17439_qRT_F2	GAACGGTCCACGGACTTGAC
G1S_Contig#17439_qRT_R2	GAGCTGAAGAGGGACTACGAGATC
G1S_Contig#10_qRT_F1	ATGGCACGGGCTTGCAT
G1S_Contig#10_qRT_R1	TGGGTGCAGGCTCGGTAT
G1S_Contig#10_qRT_F2	TCCGGCATAGTCCAATTCCTT
G1S_Contig#10_qRT_R2	ATACCCCTGAGGATGCACTGA
G1R_Contig#203_qRT_F1	same as G1S
G1R_Contig#203_qRT_R1	same as G1S
G1R_Contig#203_qRT_F2	same as G1S
G1R_Contig#203_qRT_R2	same as G1S
G1R_Contig#163_qRT_F1	CATAGTCACCATCCCCCTTTGA
G1R_Contig#163_qRT_R1	TGGCATAGCAGAGGACATCGT
G1R_Contig#163_qRT_F2	CTCGTCAGCGCATGAAAATTT
G1R_Contig#163_qRT_R2	TGCGCTCATTTGCTTGAAAA
G1R_Contig#1152_qRT_F1	same as G1S
G1R_Contig#1152_qRT_R1	same as G1S
G1R_Contig#1152_qRT_F2	same as G1S
G1R_Contig#1152_qRT_R2	same as G1S
G1R_Contig#77_qRT_F1	GCCACCCGTGTCCATGAG
G1R_Contig#77_qRT_R1	TGGCCTGATCAGCTAGTGCTT
G1R_Contig#77_qRT_F2	TGAGAGGCCTGTCATCTTTTCA
G1R_Contig#77_qRT_R2	TGCTTGTTCAGCAGTACATTCAGA
G1R_Contig#48_qRT_F1	same as G1S
G1R_Contig#48_qRT_R1	same as G1S
G1R_Contig#48_qRT_F2	same as G1S
G1R_Contig#48_qRT_R2	same as G1S
G1R_Contig#13654_qRT_F1	GGCCTTCGCCGTCAAGT
G1R_Contig#13654_qRT_R1	CACGCCTCGTCCTCGTACA
G1R_Contig#69_qRT_F1	CATTTCCCTCAGATCCCAAGAA
G1R_Contig#69_qRT_R1	GCTGTCCCACGAGTTGAACA
G1R_Contig#69_qRT_F2	GTGAAGAACGACAATGACCTGACT
G1R_Contig#69_qRT_R2	GGCTTCGACGTAGACCTCCTT
G1S_Contig#7141_qRT_F1	GGTTTTGCTGGAGATGATGCA
G1S_Contig#7141_qRT_R1	GCGAGGACGGCCAACA
G1S_Contig#14714_qRT_F1	AGCGGACCTCTGGCATTG
G1S_Contig#14714_qRT_R1	AAAGATGGGAACAACAGAAGTGGTA
G1R_Contig#56_qRT_F1	AGGACCTCAGGGCACCTAAAC
G1R_Contig#56_qRT_R1	GCCTGATGGCCAGGTGATTA
G1R_Contig#13536_qRT_F1	CACACCATGCCTCAGTGAAAGT
G1R_Contig#13536_qRT_R1	TGCCTGGTTTGGTGCAAA
