# Supplementary material for: Transcriptome analysis identified the mechanism of synergy between sethoxydim herbicide and a mycoherbicide on green foxtail
Source: Sci Rep. 2020 Dec 10;10:21690. doi: 10.1038/s41598-020-78290-6 (PMC7730142; doi:10.1038/s41598-020-78290-6)
Supplement: Supplementary file 10 — Supplementary Information 10. [file 41598_2020_78290_MOESM10_ESM.xlsx]

## Sheet: Up-regulation
GO terms - Biological Process	Regulation in G1S	GO terms - Biological Process	Regulation in G1R
abscisic acid-activated signaling pathway	Induced by synergy	abscisic acid-activated signaling pathway	Induced by fungus/synergy
activation of MAPKK activity	Induced by fungus/synergy	activation of MAPKK activity	Induced by fungus/synergy
defense response by callose deposition	Induced by fungus/synergy	defense response by callose deposition	Induced by synergy
diterpenoid biosynthetic process	Induced by fungus/synergy	diterpenoid biosynthetic process	Induced by fungus
endoplasmic reticulum unfolded protein response	Induced by fungus/synergy	endoplasmic reticulum unfolded protein response	Induced by fungus/synergy
gibberellin metabolic process	Induced by fungus/synergy	gibberellin metabolic process	Induced by fungus
lignin biosynthetic process	Induced by fungus/synergy	lignin biosynthetic process	Induced by fungus
mRNA export from nucleus	Induced by synergy	mRNA export from nucleus	Induced by fungus/synergy
negative regulation of programmed cell death	Induced by fungus/synergy	negative regulation of programmed cell death	Induced by fungus/synergy
N-terminal protein myristoylation	Induced by synergy	N-terminal protein myristoylation	Induced by fungus/synergy
nuclear-transcribed mRNA catabolic process	Induced by synergy	nuclear-transcribed mRNA catabolic process	Induced by fungus
organophosphate ester transport	Induced by fungus	organophosphate ester transport	Induced by fungus
phytoalexin biosynthetic process	Induced by fungus/synergy	phytoalexin biosynthetic process	Induced by fungus/synergy
protein glycosylation	Induced by fungus/synergy	protein glycosylation	Induced by fungus/synergy
protein import into nucleus	Induced by fungus/synergy	protein import into nucleus	Induced by fungus/synergy
protein ubiquitination	Induced by synergy	protein ubiquitination	Induced by fungus/synergy
regulation of apoptotic process	Induced by fungus/synergy	regulation of apoptotic process	Induced by fungus/synergy
respiratory burst involved in defense response	Induced by fungus/synergy	respiratory burst involved in defense response	Induced by fungus/synergy
response to heat	Induced by herbicide/fugus/synergy	response to heat	Induced by fungus/synergy
response to hydrogen peroxide	Induced by fungus/synergy	response to hydrogen peroxide	Induced by synergy
response to wounding	Induced by fungus/synergy	response to wounding	Induced by fungus/synergy
stress-activated MAPK cascade	Induced by fungus/synergy	stress-activated MAPK cascade	Induced by fungus/synergy
transmembrane receptor protein serine/threonine kinase signaling pathway	Induced by fungus/synergy	transmembrane receptor protein serine/threonine kinase signaling pathway	Induced by fungus/synergy
protein folding	Induced by herbicide	protein autophosphorylation	Induced by fungus/synergy
negative regulation of cellular process	Induced by herbicide	Golgi vesicle transport	Induced by fungus/synergy
vesicle-mediated transport	Induced by herbicide	recognition of pollen	Induced by fungus/synergy
proteolysis involved in cellular protein catabolic process	Induced by herbicide	nicotinamide nucleotide biosynthetic process	Induced by fungus/synergy
chromosome organization	Induced by herbicide	positive regulation of cell death	Induced by fungus/synergy
response to topologically incorrect protein	Induced by herbicide	regulation of shoot system development	Induced by fungus
response to endoplasmic reticulum stress	Induced by herbicide	regulation of post-embryonic development	Induced by fungus
toxin metabolic process	Induced by herbicide	covalent chromatin modification	Induced by fungus
DNA-dependent DNA replication	Induced by herbicide	exocytosis	Induced by fungus
nucleotide biosynthetic process	Induced by fungus/synergy	amino acid import	Induced by fungus
amino sugar metabolic process	Induced by fungus/synergy	regulation of response to stress	Induced by synergy
histone modification	Induced by fungus/synergy	diterpenoid metabolic process	Induced by synergy
response to ethylene	Induced by fungus/synergy	regulation of mitotic cell cycle	Induced by synergy
cinnamic acid biosynthetic process	Induced by fungus/synergy
L-phenylalanine catabolic process	Induced by fungus/synergy
diterpene phytoalexin metabolic process	Induced by fungus/synergy
ER to Golgi vesicle-mediated transport	Induced by fungus/synergy
hormone-mediated signaling pathway	Induced by fungus
response to acid chemical	Induced by fungus
protein modification by small protein conjugation or removal	Induced by fungus
tyrosine metabolic process	Induced by fungus
cellular response to lipid	Induced by fungus
aromatic amino acid family biosynthetic process, prephenate pathway	Induced by fungus
tryptophan biosynthetic process	Induced by fungus
cellular response to alcohol	Induced by fungus
coumarin biosynthetic process	Induced by fungus
stilbene biosynthetic process	Induced by fungus
RNA export from nucleus	Induced by fungus
arginine biosynthetic process	Induced by fungus
regulation of cell cycle	Induced by synergy
positive regulation of response to stimulus	Induced by synergy
olefin biosynthetic process	Induced by synergy
regulation of flower development	Induced by synergy
transcription from RNA polymerase II promoter	Induced by synergy
cell wall macromolecule catabolic process	Induced by synergy
embryo sac egg cell differentiation	Induced by synergy
DNA replication initiation	Induced by synergy
DNA unwinding involved in DNA replication	Induced by synergy
phospholipid translocation	Induced by synergy
aminophospholipid transport	Induced by synergy

## Sheet: Down-regulation
GO Terms	Regulation in G1S	GO Terms	Regulation in G1R
alcohol biosynthetic process	Suppressed by fungus	alcohol biosynthetic process	Suppressed by fungus
carotenoid biosynthetic process	Suppressed by fungus/synergy	carotenoid biosynthetic process	Suppressed by fungus/synergy
cellular cation homeostasis	Suppressed by fungus/synergy	cellular cation homeostasis	Suppressed by fungus/synergy
cellular response to oxidative stress	Suppressed by fungus	cellular response to oxidative stress	Suppressed by fungus
chlorophyll biosynthetic process	Suppressed by herbicide/fungus/synergy	chlorophyll biosynthetic process	Suppressed by fungus/synergy
chloroplast relocation	Suppressed by herbicide/fungus/synergy	chloroplast relocation	Suppressed by fungus/synergy
cysteine biosynthetic process	Suppressed by herbicide/fungus/synergy	cysteine biosynthetic process	Suppressed by fungus/synergy
embryo development ending in seed dormancy	Suppressed by fungus/synergy	embryo development ending in seed dormancy	Suppressed by fungus/synergy
glucosinolate biosynthetic process	Suppressed by fungus/synergy	glucosinolate biosynthetic process	Suppressed by fungus/synergy
glycogen metabolic process	Suppressed by fungus/synergy	glycogen metabolic process	Suppressed by fungus/synergy
Group II intron splicing	Suppressed by fungus	Group II intron splicing	Suppressed by fungus/synergy
iron-sulfur cluster assembly	Suppressed by fungus/synergy	iron-sulfur cluster assembly	Suppressed by fungus/synergy
isopentenyl diphosphate biosynthetic process, methylerythritol 4-phosphate pathway	Suppressed by herbicide/fungus/synergy	isopentenyl diphosphate biosynthetic process, methylerythritol 4-phosphate pathway	Suppressed by fungus/synergy
leaf morphogenesis	Suppressed by fungus/synergy	leaf morphogenesis	Suppressed by fungus/synergy
maltose metabolic process	Suppressed by fungus/synergy	maltose metabolic process	Suppressed by fungus/synergy
microtubule-based process	Suppressed by synergy	microtubule-based process	Suppressed by fungus/synergy
mismatch repair	Suppressed by synergy	mismatch repair	Suppressed by fungus/synergy
mRNA modification	Suppressed by fungus/synergy	mRNA modification	Suppressed by fungus/synergy
myo-inositol hexakisphosphate biosynthetic process	Suppressed by fungus/synergy	myo-inositol hexakisphosphate biosynthetic process	Suppressed by fungus/synergy
oxidative phosphorylation	Suppressed by fungus	oxidative phosphorylation	Suppressed by fungus/synergy
pentose-phosphate shunt	Suppressed by herbicide/fungus/synergy	pentose-phosphate shunt	Suppressed by fungus/synergy
phosphatidylglycerol biosynthetic process	Suppressed by fungus/synergy	phosphatidylglycerol biosynthetic process	Suppressed by fungus/synergy
photosynthesis, light harvesting	Suppressed by herbicide/fungus/synergy	photosynthesis, light harvesting	Suppressed by fungus/synergy
photosynthetic electron transport in photosystem I	Suppressed by herbicide/fungus/synergy	photosynthetic electron transport in photosystem I	Suppressed by fungus/synergy
photosystem II assembly	Suppressed by herbicide/fungus/synergy	photosystem II assembly	Suppressed by fungus/synergy
plant-type cell wall organization	Suppressed by fungus/synergy	plant-type cell wall organization	Suppressed by fungus/synergy
positive regulation of transcription, DNA-templated	Suppressed by fungus/synergy	positive regulation of transcription, DNA-templated	Suppressed by fungus/synergy
protein peptidyl-prolyl isomerization	Suppressed by fungus/synergy	protein peptidyl-prolyl isomerization	Suppressed by fungus/synergy
protein repair	Suppressed by fungus	protein repair	Suppressed by fungus
protein targeting to chloroplast	Suppressed by fungus/synergy	protein targeting to chloroplast	Suppressed by fungus/synergy
protein-chromophore linkage	Suppressed by herbicide/fungus/synergy	protein-chromophore linkage	Suppressed by fungus/synergy
reductive pentose-phosphate cycle	Suppressed by fungus/synergy	reductive pentose-phosphate cycle	Suppressed by fungus/synergy
regulation of meristem growth	Suppressed by fungus/synergy	regulation of meristem growth	Suppressed by fungus/synergy
regulation of photosynthesis	Suppressed by fungus/synergy	regulation of photosynthesis	Suppressed by fungus/synergy
regulation of protein dephosphorylation	Suppressed by herbicide/fungus/synergy	regulation of protein dephosphorylation	Suppressed by fungus/synergy
regulation of proton transport	Suppressed by herbicide/fungus/synergy	regulation of proton transport	Suppressed by fungus/synergy
response to blue light	Suppressed by herbicide/synergy	response to blue light	Suppressed by fungus/synergy
response to far red light	Suppressed by herbicide/fungus/synergy	response to far red light	Suppressed by fungus/synergy
response to red light	Suppressed by herbicide/fungus/synergy	response to red light	Suppressed by fungus/synergy
response to sucrose	Suppressed by fungus/synergy	response to sucrose	Suppressed by fungus/synergy
rRNA processing	Suppressed by herbicide/fungus/synergy	rRNA processing	Suppressed by fungus/synergy
starch biosynthetic process	Suppressed by herbicide/fungus/synergy	starch biosynthetic process	Suppressed by fungus/synergy
starch catabolic process	Suppressed by fungus	starch catabolic process	Suppressed by fungus
stomatal complex morphogenesis	Suppressed by herbicide/fungus/synergy	stomatal complex morphogenesis	Suppressed by fungus/synergy
sucrose metabolic process	Suppressed by fungus	sucrose metabolic process	Suppressed by fungus/synergy
thylakoid membrane organization	Suppressed by herbicide/fungus/synergy	thylakoid membrane organization	Suppressed by fungus/synergy
transcription from plastid promoter	Suppressed by fungus/synergy	transcription from plastid promoter	Suppressed by fungus/synergy
tRNA aminoacylation for protein translation	Suppressed by fungus/synergy	tRNA aminoacylation for protein translation	Suppressed by fungus/synergy
tRNA modification	Suppressed by fungus	tRNA modification	Suppressed by fungus/synergy
UDP-glucose metabolic process	Suppressed by fungus/synergy	UDP-glucose metabolic process	Suppressed by fungus/synergy
unsaturated fatty acid biosynthetic process	Suppressed by fungus/synergy	unsaturated fatty acid biosynthetic process	Suppressed by fungus/synergy
water transport	Suppressed by fungus/synergy	water transport	Suppressed by fungus/synergy
water-soluble vitamin biosynthetic process	Suppressed by synergy	water-soluble vitamin biosynthetic process	Suppressed by fungus/synergy
phosphorylation	Suppressed by herbicide	aldehyde biosynthetic process	Suppressed by fungus/synergy
terpenoid biosynthetic process	Suppressed by herbicide	aromatic amino acid family biosynthetic process	Suppressed by fungus/synergy
tissue development	Suppressed by herbicide	auxin biosynthetic process	Suppressed by fungus/synergy
positive regulation of catalytic activity	Suppressed by herbicide	carbohydrate catabolic process	Suppressed by fungus/synergy
carbon fixation	Suppressed by herbicide	chlorophyll catabolic process	Suppressed by fungus/synergy
response to carbohydrate	Suppressed by herbicide	cuticle development	Suppressed by fungus/synergy
glucosinolate metabolic process	Suppressed by herbicide	glyoxylate metabolic process	Suppressed by fungus/synergy
photosynthesis, dark reaction	Suppressed by herbicide	isoleucine metabolic process	Suppressed by fungus/synergy
cell differentiation	Suppressed by fungus	methylation	Suppressed by fungus/synergy
heterocycle catabolic process	Suppressed by fungus	ovule development	Suppressed by fungus/synergy
vitamin biosynthetic process	Suppressed by fungus	pentose metabolic process	Suppressed by fungus/synergy
galactolipid biosynthetic process	Suppressed by fungus	photorespiration	Suppressed by fungus/synergy
rhythmic process	Suppressed by fungus	plastid translation	Suppressed by fungus/synergy
cellular response to blue light	Suppressed by fungus	proteolysis	Suppressed by fungus/synergy
microtubule-based movement	Suppressed by fungus	quinone biosynthetic process	Suppressed by fungus/synergy
phyllome development	Suppressed by synergy	response to fructose	Suppressed by fungus/synergy
response to hexose	Suppressed by synergy	very long-chain fatty acid metabolic process	Suppressed by fungus/synergy
pteridine-containing compound biosynthetic process	Suppressed by synergy	folic acid-containing compound metabolic process	Suppressed by fungus
cellular metabolic compound salvage	Suppressed by fungus/synergy	cell tip growth	Suppressed by fungus
cellular nitrogen compound catabolic process	Suppressed by fungus/synergy	lysine metabolic process	Suppressed by fungus
divalent metal ion transport	Suppressed by fungus/synergy	heme biosynthetic process	Suppressed by fungus
ionotropic glutamate receptor signaling pathway	Suppressed by fungus/synergy	cellular response to light stimulus	Suppressed by fungus
synaptic transmission	Suppressed by fungus/synergy	root hair cell differentiation	Suppressed by fungus
		hydrogen ion transmembrane transport	Suppressed by fungus
		cell morphogenesis	Suppressed by fungus
		DNA metabolic process	Suppressed by fungus
		photosystem I assembly	Suppressed by synergy
		brassinosteroid biosynthetic process	Suppressed by synergy
		protoporphyrinogen IX biosynthetic process	Suppressed by synergy
		histidine metabolic process	Suppressed by synergy
		beta-alanine metabolic process	Suppressed by synergy
		root hair cell development	Suppressed by synergy
		negative regulation of DNA recombination	Suppressed by synergy
		pteridine-containing compound metabolic process	Suppressed by synergy
		protein polymerization	Suppressed by synergy
		valine metabolic process	Suppressed by synergy
		leucine metabolic process	Suppressed by synergy
		nucleic acid phosphodiester bond hydrolysis	Suppressed by synergy
