# Supplementary material for: Transcriptome analysis identified the mechanism of synergy between sethoxydim herbicide and a mycoherbicide on green foxtail
Source: Sci Rep. 2020 Dec 10;10:21690. doi: 10.1038/s41598-020-78290-6 (PMC7730142; doi:10.1038/s41598-020-78290-6)
Supplement: Supplementary file 11 — Supplementary Information 11. [file 41598_2020_78290_MOESM11_ESM.xlsx]

## Sheet: Sheet1
SeqName	Description	fold changes	Length	#Hits	e-Value	sim mean	#GO	GO Names list	Enzyme Codes list	InterPro IDs
G1S_contig_16797	9-cis-epoxycarotenoid dioxygenase chloroplastic-like	149.613	295	20	4.4e-58	0.893	5	C:chloroplast; F:9-cis-epoxycarotenoid dioxygenase activity; F:metal ion binding; P:abscisic acid biosynthetic process; P:oxidation-reduction process	EC:1.13.11; EC:1.13.11.51	IPR004294 (PFAM); IPR004294 (PANTHER); PTHR10543:SF26 (PANTHER)
G1S_contig_18216	9-cis-epoxycarotenoid dioxygenase chloroplastic-like	15.054	364	20	9.2e-80	0.959	5	C:chloroplast stroma; F:9-cis-epoxycarotenoid dioxygenase activity; F:metal ion binding; P:abscisic acid biosynthetic process; P:oxidation-reduction process	EC:1.13.11; EC:1.13.11.51	no IPS match
G1S_contig_19658	9-cis-epoxycarotenoid dioxygenase chloroplastic-like	5.72403	673	20	2.5e-27	0.9415	5	C:chloroplast stroma; F:9-cis-epoxycarotenoid dioxygenase activity; F:metal ion binding; P:abscisic acid biosynthetic process; P:oxidation-reduction process	EC:1.13.11; EC:1.13.11.51	no IPS match
G1S_contig_26891	9-cis-epoxycarotenoid dioxygenase chloroplastic-like	9.50869	372	20	2.5e-60	0.9665	5	C:chloroplast stroma; F:9-cis-epoxycarotenoid dioxygenase activity; F:metal ion binding; P:abscisic acid biosynthetic process; P:oxidation-reduction process	EC:1.13.11; EC:1.13.11.51	no IPS match
G1S_contig_26997	9-cis-epoxycarotenoid dioxygenase chloroplastic-like	13.1205	408	20	1e-87	0.9425	5	C:chloroplast stroma; F:9-cis-epoxycarotenoid dioxygenase activity; F:metal ion binding; P:abscisic acid biosynthetic process; P:oxidation-reduction process	EC:1.13.11; EC:1.13.11.51	no IPS match
G1S_contig_7428	9-cis-epoxycarotenoid dioxygenase chloroplastic-like	18.5878	359	20	4.8e-26	0.8755	3	C:plastid; F:dioxygenase activity; P:oxidation-reduction process	-	no IPS match
