# Supplementary material for: Transcriptome analysis identified the mechanism of synergy between sethoxydim herbicide and a mycoherbicide on green foxtail
Source: Sci Rep. 2020 Dec 10;10:21690. doi: 10.1038/s41598-020-78290-6 (PMC7730142; doi:10.1038/s41598-020-78290-6)
Supplement: Supplementary file 12 — Supplementary Information 12. [file 41598_2020_78290_MOESM12_ESM.xlsx]

## Sheet: Sheet1
SeqName	Description	fold changes	Length	#Hits	e-Value	sim mean	#GO	GO Names list	Enzyme Codes list	InterPro IDs
G1S_contig_11663	bzip transcription factor superfamily protein	7.831	755	20	2.4e-63	0.7305	5	F:transcription factor activity, sequence-specific DNA binding; F:sequence-specific DNA binding; P:regulation of transcription, DNA-templated; C:transcription factor complex; P:regulation of transcription, DNA-templated	-	Coil (COILS); G3DSA:1.20.5.170 (GENE3D); IPR004827 (PFAM)
G1S_contig_15665	bzip transcription factor superfamily protein	8.198	272	5	2.1e-12	0.876	5	F:transcription factor activity, sequence-specific DNA binding; F:sequence-specific DNA binding; P:regulation of transcription, DNA-templated; C:transcription factor complex; P:regulation of transcription, DNA-templated	-	no IPS match
G1S_contig_16362	bzip protein	2.88	1436	20	0	0.832	4	P:chromatin silencing; P:histone modification; P:gene silencing by RNA; P:macromolecule methylation	-	no IPS match
G1S_contig_2604	bzip family transcription factor	3.96	1398	20	0	0.753	6	F:transcription factor activity, sequence-specific DNA binding; F:sulfotransferase activity; F:sequence-specific DNA binding; P:regulation of transcription, DNA-templated; C:transcription factor complex; P:regulation of transcription, DNA-templated	-	Coil (COILS); IPR004827 (PFAM); G3DSA:1.20.5.170 (GENE3D); PTHR22952:SF114 (PANTHER); PTHR22952 (PANTHER); CYTOPLASMIC_DOMAIN (PHOBIUS); TRANSMEMBRANE (PHOBIUS); NON_CYTOPLASMIC_DOMAIN (PHOBIUS); SSF57959 (SUPERFAMILY); TMhelix (TMHMM)
G1S_contig_360	bzip transcription factor superfamily protein	3.48	657	20	5.4e-41	0.9835	9	C:mitochondrion; C:plastid; F:transcription factor activity, sequence-specific DNA binding; F:oxidoreductase activity; F:sequence-specific DNA binding; P:regulation of transcription, DNA-templated; P:oxidation-reduction process; C:transcription factor complex; P:regulation of transcription, DNA-templated	-	no IPS match
G1S_contig_7304	bzip transcription factor	2.027	1839	20	0	0.9445	6	C:nucleus; F:transcription factor activity, sequence-specific DNA binding; F:sequence-specific DNA binding; P:regulation of transcription, DNA-templated; C:transcription factor complex; P:regulation of transcription, DNA-templated	-	no IPS match
G1S_contig_9248	bzip transcription factor 60	7.07	814	20	1e-121	0.8205	22	F:transcription factor activity, sequence-specific DNA binding; F:sequence-specific DNA binding; P:MAPK cascade; P:respiratory burst involved in defense response; P:regulation of transcription, DNA-templated; P:protein targeting to membrane; P:ER-nucleus signaling pathway; P:response to cold; P:response to xenobiotic stimulus; P:ethylene biosynthetic process; P:abscisic acid-activated signaling p…	-	no IPS match
