# Supplementary material for: Transcriptome analysis identified the mechanism of synergy between sethoxydim herbicide and a mycoherbicide on green foxtail
Source: Sci Rep. 2020 Dec 10;10:21690. doi: 10.1038/s41598-020-78290-6 (PMC7730142; doi:10.1038/s41598-020-78290-6)
Supplement: Supplementary file 13 — Supplementary Information 13. [file 41598_2020_78290_MOESM13_ESM.xlsx]

## Sheet: Sheet1
SeqName	Description	Fold changes	Length	#Hits	e-Value	sim mean	#GO	GO Names list	Enzyme Codes list	InterPro IDs
G1S_contig_11244	u-box domain-containing protein 27-like	2.33	726	20	1.4e-93	0.8065	3	F:ubiquitin-protein transferase activity; F:ligase activity; P:protein ubiquitination	-	no IPS match
G1S_contig_12013	u-box domain-containing protein 33-like	3.08	1545	20	0	0.7115	5	F:nucleotide binding; F:protein kinase activity; F:ubiquitin-protein transferase activity; F:ligase activity; P:protein ubiquitination	-	Coil (COILS); Coil (COILS); IPR003613 (SMART); IPR013083 (G3DSA:3.30.40.GENE3D); IPR014729 (G3DSA:3.40.50.GENE3D); IPR003613 (PFAM); PTHR22849 (PANTHER); IPR003613 (PROSITE_PROFILES); SSF57850 (SUPERFAMILY); SSF52402 (SUPERFAMILY)
G1S_contig_1140	e3 ubiquitin-protein ligase cop1-like	2.39	2219	20	0	0.9375	16	C:nuclear ubiquitin ligase complex; C:nuclear body; C:Cul4-RING E3 ubiquitin ligase complex; F:ubiquitin-protein transferase activity; F:zinc ion binding; F:ligase activity; F:identical protein binding; P:DNA repair; P:shade avoidance; P:skotomorphogenesis; P:entrainment of circadian clock; P:negative regulation of photomorphogenesis; P:regulation of stomatal movement; P:protein ubiquitination; P…	-	Coil (COILS); IPR001680 (SMART); IPR001841 (SMART); IPR018957 (PFAM); IPR001680 (PFAM); IPR015943 (G3DSA:2.130.10.GENE3D); IPR013083 (G3DSA:3.30.40.GENE3D); PTHR22847:SF369 (PANTHER); PTHR22847 (PANTHER); PTHR22847 (PANTHER); PTHR22847:SF369 (PANTHER); IPR017907 (PROSITE_PATTERNS); IPR019775 (PROSITE_PATTERNS); IPR001680 (PROSITE_PROFILES); IPR017986 (PROSITE_PROFILES); IPR001680 (PROSITE_PROFILE…
G1S_contig_12675	u-box domain-containing protein 21-like	29.92	385	20	1.5e-29	0.9415	4	C:mitochondrion; F:ubiquitin-protein transferase activity; F:ligase activity; P:protein ubiquitination	-	SignalP-TM (SIGNALP_GRAM_POSITIVE)
G1S_contig_13384	u-box domain-containing protein 4-like	3.75	779	20	1.5e-160	0.7305	3	F:ubiquitin-protein transferase activity; F:ligase activity; P:protein ubiquitination	-	IPR013083 (G3DSA:3.30.40.GENE3D); IPR003613 (PROSITE_PROFILES); SSF57850 (SUPERFAMILY)
G1S_contig_14021	u-box domain-containing protein 4-like	3.43	1520	20	0	0.708	4	F:ubiquitin-protein transferase activity; F:protein binding; F:ligase activity; P:protein ubiquitination	-	IPR000225 (SMART); IPR011989 (G3DSA:1.25.10.GENE3D); IPR000225 (PFAM); PTHR23315:SF7 (PANTHER); PTHR23315 (PANTHER); PTHR23315:SF7 (PANTHER); PTHR23315 (PANTHER); IPR000225 (PROSITE_PROFILES); IPR000225 (PROSITE_PROFILES); IPR000225 (PROSITE_PROFILES); IPR000225 (PROSITE_PROFILES); IPR016024 (SUPERFAMILY)
G1S_contig_14029	u-box domain-containing protein 27-like	9.54	331	20	1e-37	0.9095	3	F:ubiquitin-protein transferase activity; F:ligase activity; P:protein ubiquitination	-	no IPS match
G1S_contig_15317	u-box domain-containing protein 27-like	28.62	715	20	1.9e-54	0.8415	3	F:ubiquitin-protein transferase activity; F:ligase activity; P:protein ubiquitination	-	no IPS match
G1S_contig_15512	u-box domain-containing protein 21-like	37.04	522	20	2.9e-69	0.844	4	C:mitochondrion; F:ubiquitin-protein transferase activity; F:ligase activity; P:protein ubiquitination	-	no IPS match
G1S_contig_15601	u-box domain-containing protein 12-like	2.39	1700	20	0	0.8835	5	F:ubiquitin-protein transferase activity; F:ligase activity; F:transmembrane receptor protein serine/threonine kinase binding; P:protein ubiquitination; P:protein autophosphorylation	-	IPR000225 (SMART); IPR003613 (SMART); IPR000225 (PFAM); IPR011989 (G3DSA:1.25.10.GENE3D); IPR013083 (G3DSA:3.30.40.GENE3D); IPR003613 (PFAM); PTHR23315:SF69 (PANTHER); PTHR23315 (PANTHER); IPR000225 (PROSITE_PROFILES); IPR003613 (PROSITE_PROFILES); SSF57850 (SUPERFAMILY); IPR016024 (SUPERFAMILY)
G1S_contig_15916	u-box domain-containing protein 19-like	16.18	224	20	1.2e-20	0.8325	3	F:ubiquitin-protein transferase activity; F:ligase activity; P:protein ubiquitination	-	no IPS match
G1S_contig_16898	u-box domain-containing protein 44-like	3.2	380	20	9.6e-75	0.813	3	F:ubiquitin-protein transferase activity; F:ligase activity; P:protein ubiquitination	-	no IPS match
G1S_contig_16970	ubiquitin-activating enzyme e1 2-like	3.2	437	20	8.8e-91	0.9625	4	F:ATP binding; F:small protein activating enzyme activity; F:acid-amino acid ligase activity; P:protein ubiquitination	-	IPR016040 (G3DSA:3.40.50.GENE3D); PTHR10953 (PANTHER); PTHR10953:SF4 (PANTHER); IPR018074 (PROSITE_PATTERNS); IPR009036 (SUPERFAMILY)
G1S_contig_17305	u-box domain-containing protein 16-like	7.67	1031	20	0	0.8925	5	C:plastid; F:ubiquitin-protein transferase activity; F:protein binding; F:ligase activity; P:protein ubiquitination	-	Coil (COILS); IPR003613 (SMART); IPR000225 (SMART); IPR011989 (G3DSA:1.25.10.GENE3D); IPR013083 (G3DSA:3.30.40.GENE3D); IPR000225 (PFAM); IPR003613 (PFAM); PTHR23315:SF63 (PANTHER); PTHR23315 (PANTHER); IPR000225 (PROSITE_PROFILES); IPR003613 (PROSITE_PROFILES); IPR016024 (SUPERFAMILY); SSF57850 (SUPERFAMILY)
G1S_contig_17599	polyubiquitin	3.68	294	20	9.1e-22	0.986	8	C:extracellular region; C:cytosolic small ribosomal subunit; F:structural constituent of ribosome; F:protein tag; P:ribosomal small subunit assembly; P:maturation of SSU-rRNA from tricistronic rRNA transcript (SSU-rRNA, LSU-rRNA,5S); P:translation; P:protein ubiquitination	-	no IPS match
G1S_contig_2015	u-box domain-containing protein 16-like	37.68	2377	20	0	0.8395	5	C:plastid; F:ubiquitin-protein transferase activity; F:protein binding; F:ligase activity; P:protein ubiquitination	-	IPR003613 (SMART); IPR000225 (PFAM); IPR013083 (G3DSA:3.30.40.GENE3D); IPR003613 (PFAM); IPR011989 (G3DSA:1.25.10.GENE3D); PTHR23315 (PANTHER); PTHR23315:SF63 (PANTHER); IPR000225 (PROSITE_PROFILES); IPR003613 (PROSITE_PROFILES); SSF57850 (SUPERFAMILY); IPR016024 (SUPERFAMILY)
G1S_contig_21927	u-box domain-containing protein 27-like	8.63	402	20	1.3e-29	0.953	3	F:ubiquitin-protein transferase activity; F:ligase activity; P:protein ubiquitination	-	CYTOPLASMIC_DOMAIN (PHOBIUS); TRANSMEMBRANE (PHOBIUS); NON_CYTOPLASMIC_DOMAIN (PHOBIUS); SignalP-noTM (SIGNALP_EUK)
G1S_contig_23078	u-box domain-containing protein 17-like	5.17	566	20	2.1e-94	0.7885	5	C:plastid; F:ubiquitin-protein transferase activity; F:ligase activity; P:defense response to fungus, incompatible interaction; P:protein ubiquitination	-	IPR013083 (G3DSA:3.30.40.GENE3D); IPR003613 (PFAM); PTHR23315 (PANTHER); PTHR23315:SF76 (PANTHER); IPR003613 (PROSITE_PROFILES); SSF57850 (SUPERFAMILY)
G1S_contig_23511	u-box domain-containing protein 39-like	3.75	657	19	8.4e-47	0.7495	3	F:ubiquitin-protein transferase activity; F:ligase activity; P:protein ubiquitination	-	no IPS match
G1S_contig_25014	u-box domain-containing protein 19-like	48.08	374	20	7.7e-31	0.7265	3	F:ubiquitin-protein transferase activity; F:ligase activity; P:protein ubiquitination	-	no IPS match
G1S_contig_25781	probable e3 ubiquitin-protein ligase bah1-like 1 isoform x1	8.34	433	20	8.4e-58	0.888	6	F:zinc ion binding; F:ligase activity; P:phosphate ion transport; P:fatty acid catabolic process; P:cellular response to phosphate starvation; P:protein ubiquitination	-	IPR013083 (G3DSA:3.30.40.GENE3D); PTHR23041:SF58 (PANTHER); PTHR23041 (PANTHER); IPR017907 (PROSITE_PATTERNS); SSF57850 (SUPERFAMILY)
G1S_contig_26946	u-box domain-containing protein 8	2.65	501	20	2.6e-53	0.7625	4	F:ubiquitin-protein transferase activity; F:zinc ion binding; F:ligase activity; P:protein ubiquitination	-	IPR011989 (G3DSA:1.25.10.GENE3D); IPR016024 (SUPERFAMILY)
G1S_contig_27610	u-box domain-containing protein 35-like	2.48	264	20	1.2e-52	0.888	8	F:protein serine/threonine kinase activity; F:ubiquitin-protein transferase activity; F:ATP binding; F:ligase activity; P:protein phosphorylation; P:response to stress; P:protein ubiquitination; P:serine family amino acid metabolic process	EC:2.7.11	IPR014729 (G3DSA:3.40.50.GENE3D)
G1S_contig_27635	u-box domain-containing protein 33-like isoform x1	4.23	305	20	1.4e-49	0.8685	15	C:plasma membrane; C:plasmodesma; F:peptide receptor activity; F:transmembrane receptor protein serine/threonine kinase activity; F:ubiquitin-protein transferase activity; F:ATP binding; F:ligase activity; F:ubiquitin protein ligase binding; P:response to stress; P:transmembrane receptor protein serine/threonine kinase signaling pathway; P:serine family amino acid metabolic process; P:hormone-med…	EC:2.7.11	IPR000719 (PFAM); G3DSA:3.30.200.20 (GENE3D); PTHR24420 (PANTHER); IPR000719 (PROSITE_PROFILES); IPR011009 (SUPERFAMILY)
G1S_contig_28675	e3 ubiquitin-protein ligase el5-like	11.13	457	20	7.1e-44	0.6655	6	C:plasma membrane; F:ubiquitin-protein transferase activity; F:metal ion binding; P:protein ubiquitination; P:root development; P:cell division	-	no IPS match
G1S_contig_3510	polyubiquitin	3.41	1125	20	0	1	7	C:nucleus; C:vacuole; P:protein targeting to vacuole; P:aging; P:response to salicylic acid; P:vesicle-mediated transport; P:protein ubiquitination involved in ubiquitin-dependent protein catabolic process	-	no IPS match
G1S_contig_3695	ubiquitin-activating enzyme e1 2-like	2.11	887	20	3.8e-153	0.9825	3	F:ATP binding; F:small protein activating enzyme activity; P:protein ubiquitination	-	IPR018965 (SMART); IPR016040 (G3DSA:3.40.50.GENE3D); IPR018965 (PFAM); IPR000127 (PFAM); PTHR10953 (PANTHER); PTHR10953:SF4 (PANTHER); IPR009036 (SUPERFAMILY)
G1S_contig_4091	ubiquitin-conjugating enzyme e2 28	3.28	910	20	4.2e-102	0.981	16	C:cytoplasm; C:plasma membrane; F:ubiquitin-protein transferase activity; F:ATP binding; F:acid-amino acid ligase activity; P:postreplication repair; P:fatty acid beta-oxidation; P:protein import into peroxisome matrix; P:protein ubiquitination; P:DNA endoreduplication; P:proteasome-mediated ubiquitin-dependent protein catabolic process; P:proteasome assembly; P:Golgi vesicle transport; P:regulat…	-	no IPS match
G1S_contig_4878	e3 ubiquitin-protein ligase aip2	2.03	934	20	0	0.8485	9	C:mitochondrion; C:cytosol; F:ubiquitin-protein transferase activity; F:protein binding; F:zinc ion binding; F:ligase activity; P:amino acid transport; P:negative regulation of abscisic acid-activated signaling pathway; P:protein ubiquitination	-	Coil (COILS); IPR001841 (SMART); IPR013083 (G3DSA:3.30.40.GENE3D); IPR001841 (PFAM); PTHR22763 (PANTHER); PTHR22763:SF2 (PANTHER); IPR001841 (PROSITE_PROFILES); SSF57850 (SUPERFAMILY)
G1S_contig_4955	u-box domain-containing protein 6-like isoform x1	2.56	2970	20	0	0.8385	9	C:mitochondrion; F:ubiquitin-protein transferase activity; F:hydrolase activity, acting on ester bonds; F:ligase activity; P:response to hypoxia; P:systemic acquired resistance, salicylic acid mediated signaling pathway; P:regulation of hydrogen peroxide metabolic process; P:protein ubiquitination; P:regulation of defense response	-	no IPS match
G1S_contig_5279	probable e3 ubiquitin-protein ligase xbos34	2.01	2042	20	0	0.7635	4	F:protein binding; F:zinc ion binding; F:ligase activity; P:protein ubiquitination	-	IPR002110 (SMART); IPR001841 (SMART); PF13920 (PFAM); IPR013083 (G3DSA:3.30.40.GENE3D); IPR020683 (PFAM); IPR020683 (G3DSA:1.25.40.GENE3D); PTHR24188:SF30 (PANTHER); PTHR24188 (PANTHER); IPR002110 (PROSITE_PROFILES); IPR020683 (PROSITE_PROFILES); IPR002110 (PROSITE_PROFILES); IPR001841 (PROSITE_PROFILES); IPR020683 (SUPERFAMILY); SSF57850 (SUPERFAMILY)
G1S_contig_6325	u-box domain-containing protein 17-like	4.99	1300	20	0	0.8915	6	C:plastid; F:ubiquitin-protein transferase activity; F:protein binding; F:ligase activity; P:defense response to fungus, incompatible interaction; P:protein ubiquitination	-	IPR003613 (SMART); IPR000225 (SMART); IPR013083 (G3DSA:3.30.40.GENE3D); IPR000225 (PFAM); IPR003613 (PFAM); IPR011989 (G3DSA:1.25.10.GENE3D); PTHR23315 (PANTHER); PTHR23315:SF76 (PANTHER); IPR000225 (PROSITE_PROFILES); IPR003613 (PROSITE_PROFILES); IPR016024 (SUPERFAMILY); SSF57850 (SUPERFAMILY)
G1S_contig_9305	u-box domain-containing protein 21-like	26.57	446	20	4.2e-58	0.7965	4	C:mitochondrion; F:ubiquitin-protein transferase activity; F:ligase activity; P:protein ubiquitination	-	no IPS match
